# Supplementary material for: Tsetse fly tolerance to T. brucei infection: transcriptome analysis of trypanosome-associated changes in the tsetse fly salivary gland
Source: BMC Genomics. 2016 Nov 25;17:971. doi: 10.1186/s12864-016-3283-0 (PMC5123318; doi:10.1186/s12864-016-3283-0)
Supplement: Additional file 1: Table S1. — List of genes added to the GmorY1 assembly. (XLS 27 kb) [file 12864_2016_3283_MOESM1_ESM.xls]

## Sheet: Sheet1
Additional Table S1_List of genes added to the GmorY1 assembly.
Gene name	Id ncbi	Scaffold (vectorbase)	Position	Comment
diptericin	AF368906.1			No included in the assembly
defensin-A	AF368907.1	GmorY1:scf7180000644371:1:65594:1	18951-19377	No predicted transcript
pirk	-	GmorY1:scf7180000640922:1:99675:1	18023-17394	No predicted transcript
