# Supplementary material for: Tsetse fly tolerance to T. brucei infection: transcriptome analysis of trypanosome-associated changes in the tsetse fly salivary gland
Source: BMC Genomics. 2016 Nov 25;17:971. doi: 10.1186/s12864-016-3283-0 (PMC5123318; doi:10.1186/s12864-016-3283-0)
Supplement: Additional file 2: Table S2. — Real-time quantitative RT-PCR validation of RNA-seq data. (XLS 39 kb) [file 12864_2016_3283_MOESM2_ESM.xls]

## Sheet: Selected genes
Additional Table S2 Real-time quantitative RT-PCR validation of RNA-seq data
						SG+ MG+ vs SG-MG+		SG+ MG+ vs SG-MG-
Gene Id	Product	Primer Sens	Primer Antisense	Amplicon Size	PCR Efficiency	Log2FC	Log2FC	Log2FC	Log2FC
						qPCR	RNAseq	qPCR	RNAseq
GMOY012313	5'Nuc	GGGCCATGCGTAGTTCCTTA	TTGAGCGCCTGGTAAATCGT	113	98.18%	-1.35	-1.86	-2.21	-2.16
GMOY012374	adgf3	AGGTCTTGATTTGGTCGGGC	ATCTATTGGTTTCGCCCGCT	119	98.18%	-0.77	-1.27	-1.94	-1.43
GMOY009575	annexin X	GGAAGCAAACTCAAAGGTACAAC	CGCATCAAAGGGACTTACGGGTACAA	86	100.01%	2.19	2	1.62	1.64
No Id	defensin	ATGTGCTGTTGCCGTTACTGCTTTG	GCCCCATCAACTAGTCTCAAG	93	93.54%	2.63	1.52	2.58	1.63
GMOY007362	unknown	AGCCCTTGCATTACCCAACGAAGT	GTAGAGTTGCGTGAACCAATTG	118	83.34%	3.9	4.28	4.58	5.76
GMOY002355	mys	GGAACCCAGATACCGAACAAA	CGCCATAAGACATTTGACCAC	96	101.59%	2.67	2.07	2.75	2.19
GMOY006094	pgrp-lc	TCGTTAGTCATACAGCAAGCG	CAGCCTCTACCTTCGTAAACTC	142	89.36%	1.57	0.99	1.17	1.2
GMOY009173	Px3	TCGTACCAGACTTTAAAGCCG	CCAATTCAGTCGTGCAGACAGGTGTA	125	92.19%	1.77	1.64	1.48	1.65
GMOY001582	scb	TGGCTGAACAAGGTCTAAGTG	TCATTGACGGTTCGCTTACG	121	103.2%	2.35	2.28	3	2.93
GMOY012007	SERPN10	CCGCTGATTGTTTTGACTCG	CCGATTCCTCTGAAGATATCCAG	132	92.48%	3.17	1.61	3.06	3.88
GMOY012015	sgp2	CGTTCCACAACTCCCTGATT	GCAAAGAAGGTACGGAAGGA	98	94.06%	-1.04	-1.44	-1.54	-1.48
GMOY002950	tag5	GCCAAGCTCAGCTAAGTTCT	GGCCAAGCTGGCTGAATACA	106	93.35%	-1.23	-1.59	-5.07	-1.71
GMOY010998	tep2	AAGCGGGTTGGTTCTCTTAC	TCTCTGTGGATCCTGGGTATT	82	94.73%	4.65	2.65	4.61	5.7
GMOY012071	tsal1	ATGTTCTCTACGCGCCATAC	GCCAATTAGCACCTGATACC	124	90.1%	-1.86	-1.01	-3.21	-2.17
GMOY011523	hh	TGGCACGTTTAGCTGTAGAG	CAGCCGCTATCGTGAGGTGTATGAA	111	99.65%	3.28	3.89	3.32	5.47
GMOY003759	vir-1	CTTGGCGTTGAATTTTGCTTTG	GGAATGTATAACCGACACCCG	139	93.03%	2.57	2.25	3.22	3.32
GMOY001799	rp49	AATTGCTCACGGCGTGTCAT	TGTGAACGCAAGCGTCCATT	101	100%
GMOY006676	adiponectin receptor	GTACACTATCACGGCATATCGG	AAAGTAATGGGCTCGTGGG	83	0.94
				Pearson Correlation		0.93		0.93

## Sheet: Reference genes
Gene Id	Product	Primer Sense	Primer Antisense	Amplicon Size	PCR Efficiency
GMOY000849	CG32649	GATGTCCTGGGTGTATTACGC	GGTTTGCATGTATTCAGATCCTG	150	0.88
GMOY003663	leukotriene-A4 hydrolase-like	CGGGCGATGAATGGATTAAAC	GCTGTAGATTGCCTTTCATGG	150	0.81
GMOY004545	vasa intronic gene	AACAGCTTCGACTGGAACG	TTGACCTTGCTGATACCTTCG	75	0.98
GMOY006676	adiponectin receptor	GTACACTATCACGGCATATCGG	AAAGTAATGGGCTCGTGGG	83	0.94
GMOY008432	Prp39	ATACACCATCCCGACAAACC	GGTTGGGCACTCTTTTCTCTAG	118	1
GMOY003092	CG6700	CCCACCCCAGCCTAAATAAG	CCCCTCTGAACCGATAGTAATTG	110	0.94
GMOY009010	RPL13a	CGGTTGTGCGTTGCGAAGAA	AACGGACCACGAGCAGGATT	111	1
GMOY001799	RP49	AATTGCTCACGGCGTGTCAT	TGTGAACGCAAGCGTCCATT	101	1
GMOY000473	GAPDH	AAGAGTGCCACCTACGATGA	TCGAACACCGACGAATGAGT	138	1
