# Supplementary material for: Tsetse fly tolerance to T. brucei infection: transcriptome analysis of trypanosome-associated changes in the tsetse fly salivary gland
Source: BMC Genomics. 2016 Nov 25;17:971. doi: 10.1186/s12864-016-3283-0 (PMC5123318; doi:10.1186/s12864-016-3283-0)
Supplement: Additional file 3: Table S3. — List of differentially expressed transcripts between SG + MG+ vs SG-MG-. (XLS 2344 kb) [file 12864_2016_3283_MOESM3_ESM.xls]

## Sheet: All
Additional Table S3_List of differentially expressed transcripts between SG+MG+ vs SG-MG-
Transcript Id (Vectorbase)	Product description (Vectorbase) GmorY1.5	DESeq2				Blast2GO								Uniprot					OrthoMCL
		SG+MG+ vs SG-MG-
		Base Mean	log2FoldChange	pvalue	padj	Sequence Description	Species	Database	ACC no	min eValue	mean Similarity	NoGOs	GOs	Subject Name	Subject Description	Percent Identities	E-value	Bit Score	OrthoMcl Group	Sequence Id of Best Hit
GMOY004676-RA	hypothetical protein	2478.05	5.95077	2.16616e-142	2.94526e-139	CG1136 gene product	Drosophila melanogaster	drosoph	AAF47829	3.08e-89	0.56	1	F:structural constituent of cuticle	tr|Q9VZJ2|Q9VZJ2_DROME	CG1136-PA	54.8	2.8e-53	207.2	OG5_149403	dmel|FBpp0073059
GMOY008673-RA	hypothetical protein	363.699	5.87369	3.32588e-70	1.69578e-67	CG15096 gene product	Drosophila melanogaster	drosoph	AAF59171	3.27e-81	0.7333	3	F:high affinity inorganic phosphate:sodium symporter activity; C:integral component of membrane; P:transmembrane transport	tr|Q8MS66|Q8MS66_DROME	CG8791, isoform A	56.7	1.1e-14	78.6	OG5_142335	dmel|FBpp0087925
GMOY007362-RA	hypothetical protein	512.781	5.76975	7.19492e-75	4.19258e-72	hypothetical protein FF38_14116	Lucilia cuprina	nr	KNC28210	7.8e-23	0.45	1	F:protein binding	No_Hits	NA	NA	NA	NA	NO_GROUP	dmel|FBpp0082374
GMOY010998-RA	Thioester-containing protein	2046.02	5.70063	2.61286e-180	4.26315e-177	CG18589 gene product	Drosophila melanogaster	drosoph	AAF52542	0	0.6267	2	C:extracellular space; F:endopeptidase inhibitor activity	tr|Q9VLY7|Q9VLY7_DROME	GH05679p	62.4	0	1879	OG5_130297	dmel|FBpp0079101
GMOY006719-RA	Ca2+/calmodulin-dependent protein kinase	2957.76	5.47797	1.49032e-194	4.05268e-191	CG10126 gene product	Drosophila melanogaster	drosoph	AAF55310	9.69e-97	0.84	1	F:calcium ion binding	tr|D3TQ33|D3TQ33_GLOMM	Ca2+/calmodulin-dependent protein kinase	100	6e-116	414.8	OG5_129675	dmel|FBpp0082155
GMOY011523-RA	Hh: hedgehog	378.475	5.47567	1.16809e-79	7.33019e-77	hh gene product	Drosophila melanogaster	drosoph	AAF56102	2.76e-151	0.71	56	F:patched binding; C:endocytic vesicle; P:germ-line stem cell division; P:ectoderm development; P:anterior/posterior axis specification, embryo; P:posterior head segmentation; P:regulation of transcription from RNA polymerase II promoter; P:gonadal mesoderm development; P:somatic stem cell division; P:regulation of mitotic cell cycle; P:genital disc anterior/posterior pattern formation; P:imagina…	sp|Q02936|HH_DROME	Protein hedgehog	56.4	5.3e-128	455.7	OG5_131225	dmel|FBpp0083796
GMOY008973-RA	carboxylesterase	2999.01	5.47406	9.66295e-118	9.85379e-115	alpha-est7 gene product	Drosophila melanogaster	drosoph	AAF54571	0	0.75	5	P:lipid storage; P:determination of adult lifespan; P:response to organophosphorus; F:carboxylic ester hydrolase activity; C:lipid particle	tr|D3TPX7|D3TPX7_GLOMM	Carboxylic ester hydrolase	100	0	1186.4	OG5_134375	dmel|FBpp0081074
GMOY002618-RA	ELG3: elongase 3	11071.7	5.06206	8.72314e-218	3.55817e-214	CG9798 gene product	Drosophila melanogaster	drosoph	AAF52122	2.06e-116	0.75	1	C:integral component of membrane	tr|Q95T98|Q95T98_DROME	Elongation of very long chain fatty acids protein	62.1	6.7e-127	451.4	OG5_175204	dmel|FBpp0078578
GMOY005976-RA	hypothetical protein	9454.68	4.81645	1.05403e-192	2.14969e-189	CG7267 gene product	Drosophila melanogaster	drosoph	AAF46435	1.15e-44	0.83	0	NA	tr|Q9W399|Q9W399_DROME	CG44325, isoform E	72.4	9.2e-48	187.2	NO_GROUP	dmel|FBpp0071289
GMOY000955-RA	TH: tyrosine 3-monooxygenase	9498.95	4.2469	1.12879e-100	1.02318e-97	ple gene product	Drosophila melanogaster	drosoph	AAF50648	0	0.7367	34	F:phenylalanine 4-monooxygenase activity; P:dendrite morphogenesis; P:regulation of circadian sleep/wake cycle, sleep; F:iron ion binding; P:Malpighian tubule morphogenesis; P:epithelial tube formation; P:dopamine biosynthetic process; P:salivary gland morphogenesis; P:serotonin biosynthetic process; F:tryptophan 5-monooxygenase activity; F:tyrosine 3-monooxygenase activity; P:male courtship beha…	sp|P18459|TY3H_DROME	Tyrosine 3-monooxygenase	80.8	2e-275	945.7	OG5_133353	dmel|FBpp0076666
GMOY010089-RA	ATP-binding Cassette (ABC) Superfamily transporter	874.368	4.07081	2.93695e-69	1.33109e-66	CG18633 gene product	Drosophila melanogaster	drosoph	AAF56360	0	0.85	3	C:membrane; F:ATP binding; F:ATPase activity	tr|Q0KI14|Q0KI14_DROME	CG31121, isoform A	79.9	0	1489.2	OG5_142587	dmel|FBpp0084099
GMOY007506-RA	hypothetical protein	1232.03	4.0069	6.17696e-22	3.65157e-20	No_Hits	NA	nr	NA	NA	NA	0	NA	tr|A8DY89|A8DY89_DROME	CG34220	47.7	5.1e-24	109	No_Hits	No_Hits
GMOY012007-RA	SRPN: Serpin 10	1200.25	3.87808	2.05596e-123	2.39607e-120	sp4 gene product	Drosophila melanogaster	drosoph	AAF57751	2.73e-174	0.6933	6	F:serine-type endopeptidase inhibitor activity; P:negative regulation of peptide hormone processing; P:negative regulation of endopeptidase activity; C:extracellular space; P:negative regulation of proteolysis; F:cysteine-type endopeptidase inhibitor activity	tr|H9TZT6|H9TZT6_GLOMM	Serp2	100	6.2e-217	750.7	OG5_126693	dmel|FBpp0085912
GMOY003612-RA	hypothetical protein	847.675	3.87091	6.31031e-61	2.57397e-58	CG7772 gene product	Drosophila melanogaster	drosoph	AAF48782	3.46e-38	0.65	0	NA	tr|D3TRS9|D3TRS9_GLOMM	Mitochondrial 18 kDa protein	99.3	1.8e-82	302.8	OG5_131669	cpip|CPIJ007314
GMOY006462-RA	hypothetical protein	88.3393	3.4313	4.6696e-28	4.37869e-26	hypothetical protein FF38_08991	Lucilia cuprina	nr	KNC33837	3.5e-16	0.61	0	NA	No_Hits	NA	NA	NA	NA	No_Hits	No_Hits
GMOY011773-RA	terribly reduced optic lobes	16129.9	3.32805	5.09302e-20	2.5968e-18	pcan gene product	Drosophila melanogaster	drosoph	AAF45786	0	0.6	1	F:protein binding	tr|M9NE56|M9NE56_DROME	Terribly reduced optic lobes, isoform AK	62.2	0	1187.9	OG5_133289	dmel|FBpp0070435
GMOY003759-RA	hypothetical secreted protein	29005.2	3.32146	8.90659e-254	7.266e-250	CG5453 gene product	Drosophila melanogaster	drosoph	AAF53185	8.71e-23	0.55	0	NA	tr|D3TQ55|D3TQ55_GLOMM	Secreted protein	99.5	2e-119	427.2	OG5_162570	dmel|FBpp0079971
GMOY002524-RA	Copper transporter 1B	165.93	3.10821	3.90124e-31	4.35977e-29	CG7459 gene product	Drosophila melanogaster	drosoph	AAF54223	1.43e-52	0.78	8	F:copper uptake transmembrane transporter activity; P:cellular copper ion homeostasis; C:plasma membrane; P:response to metal ion; C:integral component of membrane; P:copper ion transmembrane transport; F:ATP binding; F:ATPase activity, coupled to transmembrane movement of substances	tr|D3TP86|D3TP86_GLOMM	Copper transporter	99.4	2.6e-104	375.6	OG5_146574	dmel|FBpp0081325
GMOY000866-RA	hypothetical protein	1388.14	3.05433	1.57482e-86	1.16794e-83	CG14696 gene product	Drosophila melanogaster	drosoph	AAF54577	5.11e-131	0.61	0	NA	tr|Q9VGU7|Q9VGU7_DROME	CG14696	45.7	1.4e-111	401	OG5_229350	dmel|FBpp0081808
GMOY001722-RA	Myosin 61F	1611.59	3.05279	1.85034e-73	1.00634e-70	myo31df gene product	Drosophila melanogaster	drosoph	AAF52966	0	0.57	8	P:mesoderm development; P:imaginal disc-derived male genitalia morphogenesis; P:determination of digestive tract left/right asymmetry; C:cell cortex; F:motor activity; C:myosin complex; F:ATP binding; F:protein binding	sp|Q23979|MY61F_DROME	Myosin-IB	73.5	0	1408.7	OG5_126672	dmel|FBpp0072567
GMOY006970-RA	hypothetical protein	1590.93	2.99982	3.62833e-14	1.16078e-12	EG:BACR25B3.2 gene product	Drosophila melanogaster	drosoph	AAF45787	2.1e-19	0.5	0	NA	No_Hits	NA	NA	NA	NA	OG5_133289	dmel|FBpp0070435
GMOY007475-RA	hypothetical protein	651.704	2.96944	1.37137e-38	1.99779e-36	CG11069 gene product	Drosophila melanogaster	drosoph	AAF56361	0	0.6367	23	P:positive regulation of apoptotic process; P:multicellular organismal reproductive process; P:cellular response to stimulus; P:salivary gland cell autophagic cell death; C:cell part; P:cellular biosynthetic process; P:regulation of metabolic process; P:response to light stimulus; P:protein metabolic process; P:eye pigment biosynthetic process; P:induction of programmed cell death; P:response to …	tr|Q8MRJ2|Q8MRJ2_DROME	CG11069	89.7	0	1104.4	OG5_135349	dmel|FBpp0084089
GMOY001582-RA	scab	9905.41	2.93126	1.61866e-64	6.95e-62	scb gene product	Drosophila melanogaster	drosoph	AAF58156	0	0.73	46	C:focal adhesion; P:negative regulation of imaginal disc growth; P:short-term memory; P:zonula adherens assembly; P:olfactory learning; P:apoptotic cell clearance; P:midgut development; P:negative regulation of epithelial cell proliferation; P:axon guidance; P:behavioral response to ethanol; P:gonad development; C:apicolateral plasma membrane; P:establishment or maintenance of polarity of larval …	sp|O44386|ITA3_DROME	Integrin alpha-PS3	56.2	0	1236.5	OG5_152432	dmel|FBpp0086501
GMOY003646-RA	late bloomer	1164.58	2.9256	3.21143e-85	2.18324e-82	lbm gene product	Drosophila melanogaster	drosoph	AAF59302	4e-55	0.7	3	C:extracellular region; C:integral component of membrane; P:synapse assembly	tr|D3TMF8|D3TMF8_GLOMM	Tetraspanin	100	9.6e-119	423.7	OG5_172725	dmel|FBpp0088104
GMOY006845-RA	hypothetical protein	1908.56	2.92268	9.55141e-13	2.73405e-11	No_Hits	NA	nr	NA	NA	NA	0	NA	No_Hits	NA	NA	NA	NA	No_Hits	No_Hits
GMOY003054-RA	tissue inhibitor of metalloproteases	4070.7	2.91158	3.16113e-53	9.55131e-51	timp gene product	Drosophila melanogaster	drosoph	AAF54507	1.4e-49	0.6	9	C:dendrite; P:tracheal outgrowth, open tracheal system; P:imaginal disc-derived wing expansion; P:basement membrane organization; P:delamination; P:phototaxis; F:metalloendopeptidase inhibitor activity; P:tracheal pit formation in open tracheal system; F:protein binding	tr|D3TQ82|D3TQ82_GLOMM	Tissue inhibitor of metalloproteases	99.5	3.9e-131	464.9	OG5_137347	dmel|FBpp0081722
GMOY010528-RA	hypothetical protein	1748.82	2.90024	1.05132e-88	8.57664e-86	No_Hits	NA	nr	NA	NA	NA	0	NA	No_Hits	NA	NA	NA	NA	No_Hits	No_Hits
GMOY000194-RA	G protein alpha i subunit	1399.58	2.84844	2.20883e-69	1.05998e-66	g-oalpha47a gene product	Drosophila melanogaster	drosoph	AAF50626	0	0.85	25	F:signal transducer activity; F:GTP binding; P:Wnt signaling pathway; P:regulation of protein localization; P:cortical actin cytoskeleton organization; P:negative regulation of synaptic growth at neuromuscular junction; C:heterotrimeric G-protein complex; P:asymmetric neuroblast division; P:septate junction assembly; F:G-protein beta/gamma-subunit complex binding; P:ventral cord development; P:ce…	sp|P20353|AI_DROME	G protein alpha i subunit	89.9	1.4e-186	649.8	OG5_126802	dmel|FBpp0076643
GMOY007563-RA	hypothetical protein	311.572	2.76805	1.26717e-37	1.78234e-35	hypothetical protein FF38_11816	Lucilia cuprina	nr	KNC25061	0	0.56	4	C:integral component of membrane; F:G-protein coupled receptor activity; P:cell surface receptor signaling pathway; P:G-protein coupled receptor signaling pathway	No_Hits	NA	NA	NA	NA	OG5_135426	dmel|FBpp0085101
GMOY010409-RA	hypothetical protein	47.9259	2.72421	4.25608e-12	1.12004e-10	No_Hits	NA	nr	NA	NA	NA	0	NA	tr|Q7KUP8|Q7KUP8_DROME	CG33257	62.8	1.4e-87	320.9	OG5_162556	dmel|FBpp0075137
GMOY003657-RA	SRPN5: Serpin 5	369.425	2.69966	2.43552e-26	1.9869e-24	CG1857 gene product	Drosophila melanogaster	drosoph	AAF59285	9.43e-69	0.5867	5	P:negative regulation of Toll signaling pathway; F:serine-type endopeptidase inhibitor activity; P:antifungal humoral response; C:extracellular space; P:negative regulation of proteolysis	tr|Q2PQP9|Q2PQP9_GLOMM	Serine protease inhibitor	100	2.7e-259	891.7	NO_GROUP	dmel|FBpp0088123
GMOY009599-RA	daughter of sevenless	2473.39	2.68841	5.56519e-38	7.96506e-36	dos gene product	Drosophila melanogaster	drosoph	AAF47662	0	0.65	6	P:signal transduction; F:protein binding; P:embryo development; P:anatomical structure morphogenesis; P:cell differentiation; P:multicellular organismal development; P:response to biotic stimulus; C:cytoplasm	sp|Q9VZZ9|D_DROME	Protein daughter of sevenless	57.5	2.7e-268	922.5	OG5_155251	dmel|FBpp0072803
GMOY011015-RA	uncharacterized conserved protein	1595.12	2.68692	4.34699e-42	7.8806e-40	CG12292 gene product	Drosophila melanogaster	drosoph	AAF53217	0	0.91	6	P:negative regulation of BMP signaling pathway; C:membrane; P:negative regulation of synaptic growth at neuromuscular junction; F:magnesium ion transmembrane transporter activity; P:magnesium ion transport; P:imaginal disc-derived wing morphogenesis	tr|D3TMV7|D3TMV7_GLOMM	Uncharacterized conserved protein	100	1.2e-215	746.5	OG5_127634	dmel|FBpp0079978
GMOY003645-RA	Tetraspanin 42El	864.181	2.59661	4.48898e-36	5.72204e-34	CG12840 gene product	Drosophila melanogaster	drosoph	AAF59303	3.97e-51	0.74	1	C:integral component of membrane	tr|Q7K527|Q7K527_DROME	GH14950p	59.9	8.7e-75	277.7	OG5_229420	dmel|FBpp0088103
GMOY010229-RA	argos	832.185	2.59103	1.35759e-36	1.75797e-34	No_Hits	NA	nr	NA	NA	NA	0	NA	sp|Q00805|GIL_DROME	Protein giant-lens	60.5	2.9e-147	519.6	OG5_170019	dmel|FBpp0075166
GMOY003647-RA	Tetraspanin 42En	79.37	2.58269	6.89472e-15	2.34363e-13	tetraspanin isoform a	Musca domestica	nr	XP_005179695	2.08e-81	0.708	1	C:cell	tr|Q7JYY8|Q7JYY8_DROME	Tetraspanin	52.8	2.4e-64	243	OG5_172725	dmel|FBpp0088105
GMOY011539-RA	hypothetical protein	10715.7	2.58261	1.73184e-43	3.62265e-41	BcDNA:GH07466 gene product	Drosophila melanogaster	drosoph	AAF56522	0	0.62	4	F:metallopeptidase activity; F:zinc ion binding; F:protein binding; P:proteolysis	tr|Q9VBA3|Q9VBA3_DROME	AT30002p	67	0	1328.5	OG5_186957	dmel|FBpp0111795
GMOY000149-RA	hypothetical protein	136.242	2.55586	1.34524e-22	8.64133e-21	CG2812 gene product	Drosophila melanogaster	drosoph	AAF47100	4.13e-148	0.75	1	F:protein binding	tr|Q9W1G4|Q9W1G4_DROME	CG2812	62.5	2.1e-121	433.3	OG5_132217	agam|AGAP006113-PA
GMOY009139-RA	Zinc transporter 41F	130.46	2.51625	4.10751e-19	1.99459e-17	CG11163 gene product	Drosophila melanogaster	drosoph	AAF57308	1.42e-108	0.67	4	C:integral component of membrane; F:cation transmembrane transporter activity; P:transmembrane transport; P:cation transport	tr|Q8T0G1|Q8T0G1_DROME	LD05335p	54	5e-101	366.3	OG5_126754	dmel|FBpp0085390
GMOY007871-RA	hypothetical protein	118.267	2.51181	1.06059e-16	4.34789e-15	CG13432 gene product	Drosophila melanogaster	drosoph	AAF57452	7.41e-109	0.84	0	NA	tr|Q7K3W4|Q7K3W4_DROME	GH08941p	74.8	1.5e-98	357.5	OG5_149319	dmel|FBpp0085570
GMOY008274-RA	hypothetical protein	8277.77	2.5072	5.2329e-50	1.33406e-47	mys gene product	Drosophila melanogaster	drosoph	AAF46313	0	0.8	0	NA	sp|P11584|ITBX_DROME	Integrin beta-PS	71.2	4.8e-247	851.3	OG5_127959	dmel|FBpp0071061
GMOY008494-RA	hypothetical protein	29.8197	2.45678	7.38367e-09	1.32678e-07	CG6256 gene product	Drosophila melanogaster	drosoph	AAF52977	0	0.9	1	F:protein binding	tr|Q86P21|Q86P21_DROME	CG31721-PA	94.9	5.8e-69	259.6	OG5_130663	dmel|FBpp0079685
GMOY004473-RA	hypothetical protein	311.79	2.45058	9.11363e-22	5.19446e-20	CG16700 gene product	Drosophila melanogaster	drosoph	AAF48694	8.5e-153	0.71	4	P:cell differentiation; P:multicellular organismal development; C:cytoplasmic membrane-bounded vesicle; F:transporter activity; P:transport	tr|Q9VX84|Q9VX84_DROME	CG16700-PA	52.9	2.1e-122	436.8	OG5_158736	dmel|FBpp0074157
GMOY003353-RA	hypothetical protein	188.097	2.43394	1.44999e-18	6.75944e-17	CG7408 gene product	Drosophila melanogaster	drosph	AAF49290	0	0.75	2	P:metabolic process; F:sulfuric ester hydrolase activity	tr|Q9VVM1|Q9VVM1_DROME	CG7408, isoform B	62.5	3.3e-187	653.7	OG5_126989	dmel|FBpp0289510
GMOY006705-RA	Lachesin	1710.7	2.42774	1.6784e-53	5.26631e-51	Lac gene product	Drosophila melanogaster	drosoph	AAF58506	0	0.92	11	C:extrinsic component of membrane; P:regulation of tube size, open tracheal system; P:morphogenesis of embryonic epithelium; P:homophilic cell adhesion; C:septate junction; P:cell adhesion involved in heart morphogenesis; P:septate junction assembly; P:axonogenesis; P:maintenance of epithelial integrity, open tracheal system; F:protein homodimerization activity; C:plasma membrane	sp|Q24372|LACH_DROME	Lachesin	83.6	1.2e-172	603.6	OG5_144287	dmel|FBpp0087044
GMOY000760-RA	Ninjurin A	219.315	2.4269	2.9951e-26	2.39549e-24	CG6449 gene product	Drosophila melanogaster	drosoph	AAF50137	1.1e-49	0.6533	1	P:lateral inhibition	tr|Q9VTB5|Q9VTB5_DROME	Ninjurin A gamma	66.9	7.3e-59	224.6	OG5_134378	dmel|FBpp0089001
GMOY004231-RA	hypothetical protein	2360.65	2.4018	8.54176e-43	1.58372e-40	CG1572 gene product	Drosophila melanogaster	drosoph	AAF48055	3.82e-40	0.81	2	C:membrane; P:positive regulation of hemocyte proliferation	tr|D3TNN3|D3TNN3_GLOMM	Hypothetical conserved protein	100	1.1e-88	323.6	OG5_149510	dmel|FBpp0073388
GMOY000700-RA	actin-related protein ARP2/3 complex subunit ARPC3	960.016	2.39777	4.07212e-59	1.58192e-56	CG4560 gene product	Drosophila melanogaster	drosoph	AAF57200	1.98e-107	0.91	4	C:Arp2/3 protein complex; P:Arp2/3 complex-mediated actin nucleation; F:actin binding; F:structural constituent of cytoskeleton	tr|D3TP54|D3TP54_GLOMM	Actin-related protein 2/3 complex subunit 3	100	5.3e-102	367.9	OG5_128778	dmel|FBpp0289797
GMOY009761-RA	hypothetical protein	1138.61	2.37697	1.22542e-56	4.34651e-54	CG17401 gene product	Drosophila melanogaster	drosoph	AAF53979	1.17e-73	0.74	1	F:zinc ion binding	tr|Q9VXC1|Q9VXC1_DROME	CG34325, isoform A	73.4	1.8e-81	299.7	OG5_155331	dmel|FBpp0111439
GMOY002857-RA	shifted	1300.18	2.37382	8.09971e-25	6.06215e-23	CG3135 gene product	Drosophila melanogaster	drosoph	AAF46198	1.03e-139	0.5233	1	F:protein binding	tr|X2JED7|X2JED7_DROME	Shifted, isoform B	59.8	8e-139	491.5	OG5_136443	dmel|FBpp0070939
GMOY007345-RA	hypothetical protein	27.3376	2.37126	4.21694e-09	7.94498e-08	hypothetical protein SGHV002	Glossina pallidipes salivary gland hypertrophy virus	nr	YP_001686950	2.1e-86	0.79	0	NA	No_Hits	NA	NA	NA	NA	No_Hits	No_Hits
GMOY001847-RA	hypothetical protein	379.685	2.36939	1.51519e-17	6.75458e-16	CG7992 gene product	Drosophila melanogaster	drosoph	AAF48940	1.41e-159	0.74	0	NA	tr|Q9VWJ8|Q9VWJ8_DROME	CG7992	55.9	4.8e-147	519.6	NO_GROUP	dmel|FBpp0074459
GMOY008798-RA	SIFa-R: Putative SIFamide receptor	20.4121	2.36811	1.72686e-07	2.56608e-06	NepYr gene product	Drosophila melanogaster	drosoph	AAF56655	2.78e-21	0.46	3	C:integral component of membrane; F:neuropeptide Y receptor activity; P:G-protein coupled receptor signaling pathway	tr|Q8IN35|Q8IN35_DROME	RE47636p	75.5	1.7e-206	716.5	OG5_135274	dmel|FBpp0083497
GMOY009975-RA	Annexin B9	6239.72	2.36546	3.78672e-54	1.23568e-51	anxb11 gene product	Drosophila melanogaster	drosoph	AAF57509	0	0.8067	12	P:wing disc dorsal/ventral pattern formation; P:regulation of cell shape; F:calcium ion binding; P:maintenance of cell polarity; F:calcium-dependent phospholipid binding; P:cell adhesion; C:cell cortex; P:regulation of multivesicular body size involved in endosome transport; F:actin binding; C:endomembrane system; P:basolateral protein localization; F:spectrin binding	tr|D3TRS6|D3TRS6_GLOMM	Annexin	96.5	1.4e-156	550.1	OG5_127270	dmel|FBpp0088505
GMOY003689-RA	ABC Transporter, white family	41.6716	2.36422	1.52692e-09	3.06814e-08	CG9664 gene product	Drosophila melanogaster	drosoph	AAF51131	0	0.6267	4	F:ATPase activity, coupled to transmembrane movement of substances; P:phagocytosis; P:olfactory behavior; C:ATP-binding cassette (ABC) transporter complex	tr|Q0E8U2|Q0E8U2_DROME	CG9664, isoform A	53.7	3.1e-181	632.9	OG5_175134	dmel|FBpp0077294
GMOY010449-RA	rau	399.435	2.35153	5.03785e-23	3.36875e-21	CG8965 gene product	Drosophila melanogaster	drosoph	AAF52295	4.44e-114	0.91	1	P:signal transduction	tr|Q9VML8|Q9VML8_DROME	GH01721p	56.2	1.3e-115	414.5	OG5_141033	dmel|FBpp0078789
GMOY006520-RA	hypothetical protein	2735.44	2.3494	1.40276e-08	2.37915e-07	No_Hits	NA	nr	NA	NA	NA	0	NA	No_Hits	NA	NA	NA	NA	No_Hits	No_Hits
GMOY003976-RA	hypothetical protein	96.2302	2.34678	8.3256e-15	2.80662e-13	hypothetical protein FF38_03111, partial	Lucilia cuprina	nr	KNC32532	4.2e-66	0.67	0	NA	No_Hits	NA	NA	NA	NA	OG5_197734	dmel|FBpp0074353
GMOY009368-RA	hypothetical protein	878.659	2.32025	6.48462e-23	4.26625e-21	PREDICTED: uncharacterized protein LOC106084336	Stomoxys calcitrans	nr	XP_013103392	0	0.64	1	F:metal ion binding	No_Hits	NA	NA	NA	NA	OG5_129032	dmel|FBpp0086733
GMOY005537-RA	hypothetical protein	37.2936	2.31284	1.44404e-09	2.91597e-08	PREDICTED: uncharacterized protein LOC105222147	Bactrocera dorsalis	nr	XP_011197652	0	0.65	2	F:catalytic activity; P:metabolic process	No_Hits	NA	NA	NA	NA	NO_GROUP	dmel|FBpp0083374
GMOY007703-RA	hypothetical protein	50.1828	2.31185	4.08934e-10	8.68772e-09	actin-binding protein anillin-like	Musca domestica	nr	AAF54991	0	0.7733	1	F:phospholipid binding	sp|Q9V4P1|ANLN_DROME	Actin-binding protein anillin	58.3	2.3e-225	779.6	OG5_133480	dmel|FBpp0087986
GMOY003580-RA	major epididymal secretory protein HE1	89.5278	2.31183	4.34482e-16	1.64097e-14	CG3153 gene product	Drosophila melanogaster	drosoph	AAF55013	1.1e-67	0.78	5	C:extracellular space; F:lipid binding; P:reproduction; P:transport; P:biosynthetic process; P:multicellular organismal development; P:lipid metabolic process	tr|D3TQM1|D3TQM1_GLOMM	Major epididymal secretory protein HE1	100	5.5e-90	327.8	OG5_158831	dmel|FBpp0082349
GMOY007352-RA	Contactin	3720.58	2.29663	3.23702e-43	6.44088e-41	CG1084 gene product	Drosophila melanogaster	drosoph	AAF52137	0	0.71	7	P:neuron projection morphogenesis; P:cellular metabolic process; P:response to stimulus; P:organ development; F:coenzyme binding; P:biological regulation; F:catalytic activity	sp|Q9VN14|CONT_DROME	Contactin	75.4	0	1226.5	OG5_127798	dmel|FBpp0078557
GMOY001637-RA	Innexin	45.6049	2.28875	3.30729e-11	7.93554e-10	CG1448 gene product	Drosophila melanogaster	drosoph	AAF56822	0	0.91	4	F:gap junction channel activity; C:gap junction; C:lateral plasma membrane; P:intercellular transport	sp|Q9VAS7|INX3_DROME	Innexin inx3	80.5	6.2e-196	681	OG5_155339	dmel|FBpp0084719
GMOY008947-RA	hypothetical protein	577.856	2.27585	1.44778e-37	2.00186e-35	CG10343 gene product	Drosophila melanogaster	drosoph	AAF53695	1.54e-71	0.73	1	F:protein binding	tr|Q9VJ60|Q9VJ60_DROME	CG10343-PA	60.1	9.1e-69	257.7	OG5_134144	dmel|FBpp0080648
GMOY003228-RA	hypothetical protein	850.778	2.27207	2.06381e-52	6.01305e-50	CG6583 gene product	Drosophila melanogaster	drosoph	AAF53177	1.13e-66	0.87	0	NA	tr|Q9VKA1|Q9VKA1_DROME	CG6583	74.8	1.9e-60	229.6	OG5_146348	dmel|FBpp0079940
GMOY002204-RA	PDGF- and VEGF-related factor	492.384	2.26386	4.55982e-21	2.44731e-19	hypothetical protein FF38_08159	Lucilia cuprina	nr	KNC25822	6.5e-139	0.82	2	C:membrane; F:growth factor activity	tr|Q9BLX1|Q9BLX1_DROME	PDGF-and VEGF-related factor 1	39.9	6e-55	489	OG5_141254	dmel|FBpp0074411
GMOY007805-RA	hypothetical protein	244.54	2.25635	1.60783e-16	6.42972e-15	hsp23 gene product	Drosophila melanogaster	drosoph	AAF50286	5.87e-60	0.75	5	C:microtubule associated complex; F:actin binding; P:cold acclimation; P:response to hypoxia; P:response to heat	tr|D3TN88|D3TN88_GLOMM	Alpha crystallin	100	1.9e-102	369.4	OG5_128990	dmel|FBpp0076181
GMOY000672-RA	Ser6: Serine protease 6	2057.82	2.25505	3.3138e-09	6.31635e-08	ser6 gene product	Drosophila melanogaster	drosph	AAF50872	2.48e-52	0.61	2	F:serine-type endopeptidase activity; P:proteolysis	tr|D3TME8|D3TME8_GLOMM	Trypsin	100	1.6e-164	576.2	OG5_144061	dmel|FBpp0076964
GMOY009490-RA	hypothetical protein	921.328	2.22713	5.01628e-50	1.32009e-47	No_Hits	NA	nr	NA	NA	NA	0	NA	sp|Q9VCR7|CTNS_DROME	Cystinosin homolog	64.3	2e-133	473.4	OG5_129926	dmel|FBpp0083750
GMOY002153-RA	hypothetical protein	439.606	2.20656	3.69202e-40	6.0239e-38	No_Hits	NA	nr	NA	NA	NA	0	NA	No_Hits	NA	NA	NA	NA	No_Hits	No_Hits
GMOY002355-RA	hypothetical protein	2473.99	2.18574	2.87705e-26	2.32386e-24	mys gene product	Drosophila melanogaster	drosoph	AAF46313	6.62e-56	0.665	11	F:cell adhesion molecule binding; P:cell-matrix adhesion; P:negative regulation of synaptic growth at neuromuscular junction; P:muscle cell cellular homeostasis; P:heterophilic cell-cell adhesion; P:olfactory behavior; C:integrin complex; P:apoptotic cell clearance; F:receptor activity; P:melanotic encapsulation of foreign target; P:imaginal disc-derived wing morphogenesis	tr|D3TQS8|D3TQS8_GLOMM	Integrin beta	100	1.1e-145	513.5	OG5_127959	apis|XP_001949887
GMOY008852-RA	zipper	3264.09	2.17716	1.35242e-26	1.12582e-24	myosin heavy non-muscle	Musca domestica	nr	XP_005183384	0	0.95	4	C:myosin complex; F:motor activity; F:protein binding; F:ATP binding	tr|Q59E58|Q59E58_DROME	Zipper, isoform C	91.6	0	3102.8	OG5_126577	dmel|FBpp0072306
GMOY007904-RA	sev: sevenless	960.771	2.16369	1.18207e-33	1.46111e-31	sev gene product	Drosophila melanogaster	drosoph	AAF47992	0	0.54		-	sp|P13368|7LESS_DROME	Protein sevenless	35.6	0	1234.9	OG5_135644	dmel|FBpp0073249
GMOY001966-RA	hypothetical protein	193.586	2.15435	3.77378e-22	2.28048e-20	No_Hits	NA	nr	NA	NA	NA	0	NA	No_Hits	NA	NA	NA	NA	No_Hits	No_Hits
GMOY003845-RA	Tetraspan membrane protein in hair cell stereocilia ortholog	98.2455	2.15239	5.83365e-17	2.4787e-15	CG12026 gene product	Drosophila melanogaster	drosoph	AAF47590	6.69e-137	0.83	1	P:biological_process	tr|Q9W068|Q9W068_DROME	LP10272p	74.8	3.6e-112	402.1	OG5_133043	dmel|FBpp0072716
GMOY007782-RA	roughoid	67.6946	2.10859	1.18131e-09	2.42748e-08	rho gene product	Drosophila melanogaster	drosoph	AAF47496	1.34e-76	0.77	72	P:melanization defense response; P:regulation of Malpighian tubule size; P:leg disc proximal/distal pattern formation; P:dendrite morphogenesis; P:pseudocleavage involved in syncytial blastoderm formation; P:ventral furrow formation; P:peptide bond cleavage involved in epidermal growth factor receptor ligand maturation; P:Wnt signaling pathway; P:olfactory learning; P:salivary gland boundary spec…	sp|P20350|RHOM_DROME	Protein rhomboid	45.3	1.3e-77	288.1	OG5_131421	agam|AGAP005058-PA
GMOY008344-RA	hypothetical protein	103.144	2.10632	1.64558e-07	2.44975e-06	af368912_1immune reactive protease inhibitor nh6	Glossina morsitans morsitans	nr	AAM46785	2.4e-40	1	2	F:peptidase activity; P:proteolysis	tr|Q8MX86|Q8MX86_GLOMM	Immune reactive putative protease inhibitor PrInh6 (Fragment)	100	3.5e-38	154.8	OG5_135231	amel|XP_001120243
GMOY002994-RA	SNMP1: sensory neuron membrane protein 1	33.1017	2.10253	5.88531e-08	9.37741e-07	CG7000 gene product	Drosophila melanogaster	drosoph	AAF55863	1.47e-175	0.67	2	P:cell adhesion; C:membrane	sp|Q9VDD3|SNMP1_DROME	Sensory neuron membrane protein 1	56.8	8.1e-186	647.9	OG5_144169	dmel|FBpp0083430
GMOY001459-RA	TNF-receptor-associated factor-like	267.59	2.0983	6.22962e-30	6.687e-28	CG4394 gene product	Drosophila melanogaster	drosoph	AAF48607	6.7e-148	0.76	4	P:defense response; C:cytoplasm; P:signal transduction; F:protein binding	tr|Q8IR14|Q8IR14_DROME	CG4394-PA, isoform A	56.7	2.9e-160	562.8	OG5_163034	dmel|FBpp0074051
GMOY011844-RA	hypothetical protein	246.793	2.09507	4.19625e-22	2.51713e-20	CG9520 gene product	Drosophila melanogaster	drosoph	AAF52723	1.88e-125	0.76	5	P:glycolipid biosynthetic process; P:O-glycan processing, core 1; P:central nervous system morphogenesis; C:integral component of membrane; F:glycoprotein-N-acetylgalactosamine 3-beta-galactosyltransferase activity	sp|Q7K237|C1GLT_DROME	Glycoprotein-N-acetylgalactosamine 3-beta-galactosyltransferase 1	52	1.9e-107	387.1	OG5_130429	dmel|FBpp0079390
GMOY003139-RA	hypothetical protein	235.539	2.08588	2.6102e-19	1.28277e-17	hypothetical protein FF38_01456	Lucilia cuprina	nr	KNC24060	3.3e-45	0.73	1	F:protein binding	No_Hits	NA	NA	NA	NA	NO_GROUP	dmel|FBpp0072397
GMOY006176-RA	Ribonucleoside diphosphate reductase small subunit	271.363	2.03847	1.10637e-24	8.1313e-23	gene product	Drosophila melanogaster	drosoph	AAF58599	0	0.81	8	P:oxidation-reduction process; F:transition metal ion binding; P:neurogenesis; P:DNA replication; P:deoxyribonucleoside diphosphate metabolic process; P:activation of cysteine-type endopeptidase activity involved in apoptotic process; C:ribonucleoside-diphosphate reductase complex; F:ribonucleoside-diphosphate reductase activity, thioredoxin disulfide as acceptor	tr|D3TQH9|D3TQH9_GLOMM	Ribonucleotide reductase beta subunit	97.5	1.6e-226	782.7	OG5_126823	dmel|FBpp0087152
GMOY006822-RA	hypothetical protein	845.953	2.03657	3.93238e-50	1.10622e-47	CG2765 gene product	Drosophila melanogaster	drosoph	AAF47303	4.53e-94	0.72	0	NA	tr|D3TN34|D3TN34_GLOMM	Uncharacterized conserved protein	100	4.6e-167	584.7	OG5_146432	dmel|FBpp0072314
GMOY004361-RA	tetraspanin	10904.8	2.03319	9.62753e-56	3.27256e-53	CG17531 gene product	Drosophila melanogaster	drosoph	AAF57695	4.11e-88	0.79	5	C:cytoplasm; P:glutathione metabolic process; F:glutathione transferase activity; C:integral component of membrane; F:protein binding	tr|D3TQP5|D3TQP5_GLOMM	Glutathione S-transferase	100	2.5e-122	437.6	OG5_127168	dmel|FBpp0085856
GMOY011876-RA	ATP-binding Cassette (ABC) Superfamily transporter	204.256	2.02439	6.10957e-16	2.28632e-14	CG6166 gene product	Drosophila melanogaster	drosoph	AAF56585	0	0.82	4	F:ATP binding; P:transport; F:ATPase activity, coupled to transmembrane movement of substances; C:membrane	tr|Q86P18|Q86P18_DROME	CG33970, isoform A	73.8	0	1176	OG5_130584	dmel|FBpp0099384
GMOY005659-RA	hypothetical protein	138.734	2.01829	2.206e-11	5.40436e-10	cyp6d5 gene product	Drosophila melanogaster	drosoph	AAF55009	8.27e-70	0.59	4	P:oxidation-reduction process; F:iron ion binding; F:oxidoreductase activity, acting on paired donors, with incorporation or reduction of molecular oxygen; F:heme binding	sp|Q9VCW1|CP6D4_DROME	Probable cytochrome P450 6d4	54.7	7e-49	192.2	OG5_135330	dmel|FBpp0088707
GMOY006818-RA	uncharacterized secreted conserved protein	876.16	2.01152	2.91751e-27	2.55925e-25	CG3770 gene product	Drosophila melanogaster	drosoph	AAF47300	5.77e-94	0.72	3	P:cell differentiation; P:multicellular organismal development; C:plasma membrane; P:anatomical structure morphogenesis; P:cellular component organization	tr|D3TKW1|D3TKW1_GLOMM	Uncharacterized secreted conserved protein (Fragment)	99.6	6.8e-132	467.6	OG5_134408	dmel|FBpp0072300
GMOY000215-RA	hypothetical protein	25.52	2.00727	6.44084e-06	7.03405e-05	CG7381 gene product	Drosophila melanogaster	drosoph	AAF54878	1.73e-138	0.75	0	NA	tr|Q8MSQ3|Q8MSQ3_DROME	CG7381, isoform B	59.6	1.7e-134	477.6	OG5_162657	dmel|FBpp0082195
GMOY000808-RA	glucose dehydrogenase	406.98	2.00461	2.17871e-14	7.05313e-13	CG9509 gene product	Drosophila melanogaster	drosoph	AAF48402	0	0.5833	7	P:instar larval or pupal development; P:organic substance metabolic process; P:mesoderm development; P:primary metabolic process; F:oxidoreductase activity, acting on CH-OH group of donors; P:sperm storage; P:small molecule metabolic process	tr|D3TP65|D3TP65_GLOMM	Glucose dehydrogenase	93.2	0	1192.6	OG5_169483	dmel|FBpp0073795
GMOY009436-RA	hypothetical protein	58.1444	1.97843	3.91651e-07	5.38801e-06	PREDICTED: uncharacterized protein LOC106083578	Stomoxys calcitrans	nr	XP_013102150	3.1e-70	0.55	2	F:serine-type endopeptidase activity; P:proteolysis	No_Hits	NA	NA	NA	NA	OG5_135265	cpip|CPIJ013362
GMOY005381-RA	Actin-related protein	1670.81	1.97161	5.10249e-41	8.6721e-39	arp66b gene product	Drosophila melanogaster	drosoph	AAF47012	0	0.97	17	P:phagocytosis; C:lamellipodium; C:actin filament; P:ovarian follicle cell stalk formation; P:actin filament reorganization involved in cell cycle; P:positive regulation of Notch signaling pathway; P:Arp2/3 complex-mediated actin nucleation; P:intracellular protein transport; P:myoblast fusion; F:actin binding; C:Arp2/3 protein complex; P:axonal fasciculation; P:pseudocleavage involved in syncyti…	sp|P32392|ARP3_DROME	Actin-related protein 3	95.2	7.5e-240	827	OG5_128269	dmel|FBpp0076460
GMOY008723-RA	ebony	2809.92	1.96982	1.23384e-40	2.05421e-38	ebony	Musca domestica	nr	XP_005181559	0	0.8367	2	P:metabolic process; F:catalytic activity	tr|Q9VDC6|Q9VDC6_DROME	Ebony	71.6	0	1285.4	OG5_126718	dmel|FBpp0083505
GMOY006958-RA	carboxylesterase	786.86	1.96735	2.99506e-05	0.000285774	BcDNA:GH05741 gene product	Drosophila melanogaster	drosoph	AAF55169	0	0.73	1	F:hydrolase activity	tr|D3TM45|D3TM45_GLOMM	Carboxylic ester hydrolase	99.5	0	1115.1	OG5_127667	dmel|FBpp0081815
GMOY009185-RA	hypothetical protein	318.94	1.94877	5.44427e-27	4.72493e-25	transmembrane protein 230	Musca domestica	nr	XP_005175886	3.2e-61	0.86	0	NA	No_Hits	NA	NA	NA	NA	OG5_131373	amel|XP_001120142
GMOY007768-RA	sinuous	322.488	1.94448	1.44038e-12	4.01045e-11	sinuous	Musca domestica	nr	XP_005185816	2.33e-127	0.864	1	C:cell	tr|Q9VRM3|Q9VRM3_DROME	Sinuous	75.5	9.9e-107	384	OG5_152249	dmel|FBpp0289347
GMOY003227-RA	crooked	882.388	1.94337	1.16601e-33	1.46111e-31	CG17218 gene product	Drosophila melanogaster	drosoph	AAF53178	4.73e-66	0.79	3	C:cytoplasm; P:cellular component organization; P:multicellular organismal development	tr|Q9VKA0|Q9VKA0_DROME	Crooked	68	1.6e-59	226.5	OG5_141088	dmel|FBpp0079924
GMOY007533-RA	hypothetical protein	59.2304	1.93313	3.56683e-09	6.78281e-08	zip gene product	Drosophila melanogaster	drosoph	AAF47311	1e-18	1	36	C:cytoskeleton; C:protein complex; P:anatomical structure morphogenesis; P:cellular component organization; P:embryo development; P:cell differentiation; P:multicellular organismal development; P:cytoskeleton organization; P:regulation of biological process; P:cell cycle; P:response to external stimulus; P:response to stress; C:plasma membrane; F:hydrolase activity; P:biological_process; C:cytopl…	tr|Q59E58|Q59E58_DROME	Zipper, isoform C	93.2	1.2e-19	93.6	NO_GROUP	cpip|CPIJ015897
GMOY010508-RA	Tetraspanin 5D	68.2795	1.93098	1.36253e-09	2.76896e-08	PREDICTED: tetraspanin-9	Musca domestica	nr	XP_005178983	1.2e-169	0.92	1	C:integral component of membrane	tr|Q9W441|Q9W441_DROME	Tetraspanin	80.9	6.2e-145	511.1	OG5_134180	dmel|FBpp0112958
GMOY010582-RA	uchl1: ubiquitin C-terminal hydrolase 1	3078.31	1.90746	1.62752e-46	3.79351e-44	uch gene product	Drosophila melanogaster	drosoph	AAF51291	8.87e-110	0.81	10	P:proteasome-mediated ubiquitin-dependent protein catabolic process; C:microtubule associated complex; F:ubiquitin thiolesterase activity; F:omega peptidase activity; F:endopeptidase activity; P:neurogenesis; C:proteasome regulatory particle; P:protein deubiquitination; C:cytoplasm; F:ubiquitin-specific protease activity	tr|D3TNH8|D3TNH8_GLOMM	Ubiquitin carboxyl-terminal hydrolase	100	2e-130	462.6	OG5_127717	dmel|FBpp0077516
GMOY004814-RA	hypothetical protein	123.686	1.90432	1.20146e-16	4.85225e-15	CG5973 gene product	Drosophila melanogaster	drosoph	AAF52517	3.75e-140	0.81	4	F:retinal binding; C:Arp2/3 protein complex; P:transport; F:transporter activity	tr|D3TS22|D3TS22_GLOMM	Phosphatidylinositol transfer protein SEC14	97.7	9.1e-182	633.6	OG5_134920	dmel|FBpp0079074
GMOY006090-RA	hypothetical protein	8.85532	1.90151	6.22705e-05	0.000552177	hypothetical protein FF38_13391	Lucilia cuprina	nr	KNC21313.1	9.8e-174	0.93	2	C:integral component of membrane; P:transmembrane transport	tr|Q86P21|Q86P21_DROME	CG31721-PA	73.5	2e-128	456.4	OG5_130663	dmel|FBpp0079685
GMOY003504-RA	hypothetical protein	61.6048	1.90007	1.15157e-09	2.37235e-08	No_Hits	NA	nr	NA	NA	NA	0	NA	tr|D3TQP6|D3TQP6_GLOMM	Putative uncharacterized protein	100	1.3e-54	209.5	OG5_175468	dmel|FBpp0087957
GMOY011975-RA	ALAS2: aminolevulinate	1991.9	1.89961	1.17409e-45	2.66063e-43	lace gene product	Drosophila melanogaster	drosoph	AAF53465	0	0.82	4	F:pyridoxal phosphate binding; P:sphingolipid biosynthetic process; C:plasma membrane; F:serine Clmitoyltransferase activity	tr|Q9V3F2|Q9V3F2_DROME	LD36009p	74.5	1.6e-256	882.9	OG5_127265	dmel|FBpp0080297
GMOY006589-RA	hypothetical protein	271.446	1.89632	2.76503e-12	7.46925e-11	CG2145 gene product	Drosophila melanogaster	drosoph	AAF47979	6.99e-155	0.88	2	F:serine-type peptidase activity; F:hydrolase activity, acting on ester bonds	tr|D3TQ61|D3TQ61_GLOMM	Hypothetical conserved protein	99.6	2.8e-296	1015	OG5_130532	dmel|FBpp0073243
GMOY002419-RA	spaghetti squash	2939.46	1.89065	2.89436e-48	7.1552e-46	myosin regulatory light chain sqh	Musca domestica	nr	XP_005179403	3e-105	0.98	1	F:calcium ion binding	tr|D3TSF0|D3TSF0_GLOMM	Myosin regulatory light chain	100	7.8e-98	354	OG5_129294	dmel|FBpp0070842
GMOY006832-RA	gcm2	2476.27	1.88687	1.59825e-22	1.01863e-20	glide2 gene product	Drosophila melanogaster	drosoph	AAF52793	8.65e-123	0.7333	23	F:protein disulfide oxidoreductase activity; P:determination of adult lifespan; P:negative regulation of crystal cell differentiation; P:embryonic plasmatocyte differentiation; P:cellular response to DNA damage stimulus; P:dendrite morphogenesis; F:electron carrier activity; P:glial cell fate determination; P:defense response to fungus; P:positive regulation of glial cell differentiation; P:cell …	sp|Q9VLA2|GCM2_DROME	Transcription factor glial cells missing 2	47.1	2.9e-116	417.2	NO_GROUP	dmel|FBpp0089223
GMOY001555-RA	hypothetical protein	172.142	1.87007	1.80817e-20	9.39559e-19	CG11594 gene product	Drosophila melanogaster	drosoph	AAF47823	0	0.75	2	F:phosphotransferase activity, alcohol group as acceptor; P:carbohydrate metabolic process	tr|Q9VZJ8|Q9VZJ8_DROME	CG11594, isoform A	59.2	2.6e-192	669.5	OG5_128934	dmel|FBpp0073139
GMOY010942-RA	hypothetical protein	28.3042	1.86533	2.19669e-06	2.65097e-05	No_Hits	NA	nr	NA	NA	NA	0	NA	No_Hits	NA	NA	NA	NA	No_Hits	No_Hits
GMOY007941-RA	enabled	1486.43	1.85122	8.15858e-17	3.41321e-15	protein enabled	Lucilia cuprina	nr	KNC26173	3.3e-112	0.94	0	NA	sp|Q8T4F7|ENA_DROME	Protein enabled	44.1	2e-187	654.1	OG5_134457	aaeg|AAEL010747-PA
GMOY005391-RA	wtrw: waterwitch	52.9821	1.84705	4.78461e-06	5.36166e-05	CG10409 gene product	Drosophila melanogaster	drosoph	AAF54160	0	0.94	5	F:protein binding; F:ion channel activity; C:membrane; P:transmembrane transport; P:ion transport	tr|Q9VHY7|Q9VHY7_DROME	HL04706p	89.8	0	1780.4	OG5_149376	dmel|FBpp0081251
GMOY005027-RA	hypothetical protein	126.391	1.84356	1.23238e-12	3.4549e-11	hypothetical protein FF38_10071	Lucilia cuprina	nr	KNC31760	6.4e-108	0.79	2	C:membrane; F:growth factor activity	No_Hits	NA	NA	NA	NA	OG5_162903	dmel|FBpp0111523
GMOY004155-RA	hypothetical protein	418.663	1.83797	4.38642e-26	3.47422e-24	CG6983 gene product	Drosophila melanogaster	drosoph	AAF50414	1.33e-85	0.87	0	NA	tr|D3TPT1|D3TPT1_GLOMM	Hypothetical conserved protein	99.4	1.5e-101	366.3	OG5_136414	dmel|FBpp0076383
GMOY004118-RA	dilatory	6358.52	1.83686	4.94381e-43	9.37944e-41	centrosomal protein of 131 kda	Stomoxys calcitrans	nr	XP_013100611	0	0.69	1	P:intraciliary transport involved in cilium morphogenesis	sp|A1Z7Z9|CP131_DROME	Centromal protein of 131 kDa	43.9	3.7e-183	640.2	OG5_131460	dmel|FBpp0288418
GMOY012305-RA	hypothetical protein	101.917	1.82585	2.29822e-11	5.61344e-10	CG15050 gene product	Drosophila melanogaster	drosoph	AAF48842	3.28e-80	0.77	0	NA	tr|Q59E37|Q59E37_DROME	CG32547, isoform C	62.8	2.1e-163	574.3	OG5_152450	agam|AGAP000383-PA
GMOY006991-RB	Secreted Wg-interacting molecule	16731.1	1.81197	6.91523e-25	5.22356e-23	scrib gene product	Drosophila melanogaster	drosph	AAF56598	0	0.96	1	F:protein binding	sp|Q7KRY7|LAP4_DROME	Protein lap4	67.7	9.6e-229	790.8	OG5_130662	dmel|FBpp0099536
GMOY004800-RA	hypothetical protein	1281.66	1.81034	1.76932e-23	1.22323e-21	CG13515 gene product	Drosophila melanogaster	drosoph	AAF46883	0.000245	0.63	0	NA	No_Hits	NA	NA	NA	NA	NO_GROUP	dmel|FBpp0100005
GMOY008736-RA	hypothetical protein	1465.02	1.80503	1.19032e-41	2.08282e-39	CG17124	Drosophila melanogaster	nr	NP_609450	7.28e-62	0.928	3	C:cytoplasm; P:metabolic process; P:regulation of biological process; F:enzyme regulator activity	tr|Q9VKQ5|Q9VKQ5_DROME	CG17124, isoform B	91.7	5.6e-64	241.1	OG5_135995	dmel|FBpp0079707
GMOY005914-RA	hypothetical protein	10.233	1.7701	0.000185977	0.00141662	CG3280 gene product	Drosophila melanogaster	drosoph	AAF50239	1.32e-06	0.84	1	C:integral component of membrane	tr|M9NDN5|M9NDN5_DROME	CG3280	71.9	1e-256	885.2	OG5_130418	agam|AGAP007628-PA
GMOY012150-RA	hypothetical protein	69.7623	1.76735	6.31338e-08	1.00203e-06	No_Hits	NA	nr	NA	NA	NA	0	NA	No_Hits	NA	NA	NA	NA	OG5_127920	dmel|FBpp0087520
GMOY004304-RA	hypothetical protein	350.816	1.75316	9.51629e-10	1.97542e-08	No_Hits	NA	nr	NA	NA	NA	0	NA	No_Hits	NA	NA	NA	NA	No_Hits	No_Hits
GMOY003192-RA	Actin-related protein 2/3 complex, subunit	368.593	1.7219	3.88654e-20	1.99423e-18	CG5972 gene product	Drosophila melanogaster	drosoph	AAF52346	4.41e-111	0.98	9	P:wound healing; C:Arp2/3 protein complex; P:regulation of cell shape; P:phagocytosis; P:Arp2/3 complex-mediated actin nucleation; P:cortical actin cytoskeleton organization; F:actin binding; F:structural constituent of cytoskeleton; P:cell projection assembly	tr|Q9VMH2|Q9VMH2_DROME	CG5972-PA	94	4.6e-87	318.2	OG5_128630	dmel|FBpp0078831
GMOY007743-RA	hypothetical protein	2156.51	1.71459	1.01885e-30	1.10824e-28	CG5541 gene product	Drosophila melanogaster	drosoph	AAF48414	4.68e-72	0.66	2	P:biological_process; C:cellular_component	tr|Q9VXZ2|Q9VXZ2_DROME	CG5541, isoform A	45.2	1.8e-72	270.8	OG5_162723	dmel|FBpp0073775
GMOY008182-RA	Double hit	110.485	1.71066	2.00222e-10	4.3909e-09	EG:52C10.2 gene product	Drosophila melanogaster	drosoph	AAF57785	1.73e-105	0.78	1	P:termination of G-protein coupled receptor signaling pathway	tr|A0A0B4LFL6|A0A0B4LFL6_DROME	Double hit, isoform C	68.1	2.5e-104	376.3	OG5_130823	dmel|FBpp0088521
GMOY000525-RB	hypothetical protein	1269.73	1.70949	1.19996e-41	2.08282e-39	EG:80H7.3 gene product	Drosophila melanogaster	drosoph	AAF45633	1.09e-100	0.7	2	F:serine-type endopeptidase activity; P:proteolysis	tr|O76899|O76899_DROME	EG:80H7.2 protein	79.4	1.2e-121	433.7	OG5_142427	dmel|FBpp0070245
GMOY008672-RA	hypothetical protein	171.526	1.70692	6.43355e-11	1.49105e-09	hypothetical protein FF38_10221	Lucilia cuprina	nr	KNC34071	5e-53	0.64	2	C:endoplasmic reticulum membrane; P:GPI anchor biosynthetic process	No_Hits	NA	NA	NA	NA	OG5_135544	dmel|FBpp0112286
GMOY005695-RA	hypothetical protein	1522.45	1.70661	4.23184e-39	6.51383e-37	CG8600 gene product	Drosophila melanogaster	drosoph	AAF50580	1.42e-73	0.82	0	NA	tr|D3TP28|D3TP28_GLOMM	Hypothetical conserved protein	100	9.6e-92	333.6	OG5_158356	dmel|FBpp0289434
GMOY002938-RA	hypothetical protein	74.6056	1.70634	5.29996e-07	7.15846e-06	PREDICTED: uncharacterized protein LOC101893009	Musca domestica	nr	XP_005180074	7.57e-91	0.7233	5	C:nucleus; P:multicellular organismal development; P:protein metabolic process; P:catabolic process; F:binding; F:protein binding	tr|Q9VCS5|Q9VCS5_DROME	CG34375, isoform A	61.9	1.2e-77	287.3	OG5_168422	dmel|FBpp0111519
GMOY010640-RA	mal-a5: maltase a5	457.684	1.70592	1.10369e-11	2.75754e-10	CG8693 gene product	Drosophila melanogaster	drosoph	AAF59086	0	0.7933	3	F:alpha-glucosidase activity; P:carbohydrate metabolic process; F:cation binding	tr|Q5U124|Q5U124_DROME	LP11544p	63.4	1.6e-233	806.6	OG5_126827	dmel|FBpp0087828
GMOY005553-RA	forkhead domain 19B	8.57325	1.70292	0.000308672	0.0022031	CG9571 gene product	Drosophila melanogaster	drosph	AAF45367	2.1e-37	0.82	19	P:axon midline choice point recognition; P:tissue development; P:negative regulation of transcription from RNA polymerase II promoter; P:negative regulation of neuron differentiation; P:nonmotile primary cilium assembly; C:transcription factor complex; P:regulation of sequence-specific DNA binding transcription factor activity; F:RNA polymerase II distal enhancer sequence-specific DNA binding tra…	No_Hits	NA	NA	NA	NA	OG5_134619	dmel|FBpp0070031
GMOY008761-RA	hypothetical protein	189.789	1.69503	2.36354e-14	7.62126e-13	No_Hits	NA	nr	NA	NA	NA	0	NA	No_Hits	NA	NA	NA	NA	No_Hits	No_Hits
GMOY010988-RA	hypothetical protein	1283.19	1.69432	2.96268e-37	3.89832e-35	CG10176 gene product	Drosophila melanogaster	drosoph	AAF53671	3.36e-40	0.63	0	NA	tr|Q9VJ83|Q9VJ83_DROME	CG10176, isoform B	47.4	1.8e-46	183.7	OG5_155003	dmel|FBpp0080617
No id	No annotation	91.1803	1.6928	1.29632e-09	2.64385e-08	poor imd response upon knock- isoform a	Drosophila melanogaster	nr	NP_611598	1.1e-25	0.625	4	F:receptor binding; P:negative regulation of innate immune response; P:negative regulation of peptidoglycan recognition protein signaling pathway; P:response to symbiotic bacterium	tr|Q9W2E6|Q9W2E6_DROME	pirk	41.2	4.2e-27	282	OG5_179334	dmel|FBpp0071599
GMOY007608-RA	Tetraspanin 74F	74.6432	1.69227	2.07266e-07	3.03479e-06	tetraspanin isoform b	Musca domestica	nr	XP_005176720	4.75e-128	0.928	1	C:integral component of membrane	tr|Q7JZI2|Q7JZI2_DROME	Tetraspanin	80.1	5.5e-115	411.4	OG5_168241	dmel|FBpp0074920
GMOY004645-RA	alpha-Tubulin at 84B	19136.7	1.69157	1.18212e-19	5.84468e-18	alphatub84b gene product	Drosophila melanogaster	drosoph	AAF55809	0	0.99	15	P:centrosome duplication; C:tubulin complex; P:mitotic spindle organization; F:GTP binding; P:GTP catabolic process; F:myosin binding; C:astral microtubule; P:protein polymerization; C:centrosome; P:antimicrobial humoral response; C:lipid particle; P:mitotic spindle assembly checkpoint; F:GTPase activity; F:structural constituent of cytoskeleton; P:cytokinesis	tr|D3TQG7|D3TQG7_GLOMM	Alpha tubulin	100	1.3e-269	926	OG5_126605	dmel|FBpp0081153
GMOY008122-RA	hypothetical protein	60.9904	1.68869	7.93032e-07	1.03183e-05	No_Hits	NA	nr	NA	NA	NA	0	NA	No_Hits	NA	NA	NA	NA	No_Hits	No_Hits
GMOY005093-RA	chascon	339.129	1.68594	1.73638e-13	5.34543e-12	CG12989 gene product	Drosophila melanogaster	drosoph	AAF48753	1.3e-77	0.73	0	NA	tr|Q9VX26|Q9VX26_DROME	Chascon, isoform A	54.8	1.5e-96	352.4	OG5_169976	dmel|FBpp0074251
GMOY011026-RA	hypothetical protein	2662.68	1.68089	5.94358e-05	0.000529342	CG8086 gene product	Drosophila melanogaster	drosoph	AAF52629	1.46e-44	0.54	0	NA	tr|M9NEC3|M9NEC3_DROME	CG8086, isoform H	55	0	1206.8	OG5_128157	dmel|FBpp0271888
GMOY010996-RA	hypothetical protein	3315.43	1.6784	8.24368e-26	6.46653e-24	CG18589 gene product	Drosophila melanogaster	drosoph	AAF53826	0	0.65	2	F:endopeptidase inhibitor activity; C:extracellular space	tr|Q2I627|Q2I627_GLOMM	TEP2 protein	97	0	1288.9	OG5_130297	dmel|FBpp0079133
GMOY003078-RA	hypothetical protein	603.821	1.67753	9.20697e-25	6.82822e-23	BG:DS02740.9 gene product	Drosophila melanogaster	drosoph	AAF53517	7.85e-64	0.91	2	F:actin binding; C:intracellular	tr|D3TRZ1|D3TRZ1_GLOMM	Putative glia maturation factor beta	99.3	2.1e-74	275.8	OG5_130100	dmel|FBpp0080408
GMOY004861-RA	hypothetical protein	246.799	1.67001	2.3723e-13	7.17575e-12	hypothetical protein FF38_01129	Lucilia cuprina	nr	KNC26254	7.9e-54	0.79	1	C:membrane	No_Hits	NA	NA	NA	NA	OG5_131982	dmel|FBpp0070746
GMOY000945-RA	hypothetical protein	7563.13	1.66709	1.90651e-23	1.307e-21	gamma-glutamyl hydrolase-like	Musca domestica	nr	XP_005182857	5.16e-165	0.7867	5	P:glutamine metabolic process; P:protein oligomerization; P:protein folding; F:chaperone binding; F:omega peptidase activity	tr|D3TRZ8|D3TRZ8_GLOMM	Putative gamma-glutamyl hydrolase	100	6.8e-224	774.6	OG5_130644	agam|AGAP006670-PA
GMOY008629-RA	hypothetical protein	1042.19	1.66504	1.81686e-11	4.46444e-10	CG13335 gene product	Drosophila melanogaster	drosoph	AAF58350	4.12e-62	0.85	0	NA	tr|Q8IH23|Q8IH23_DROME	CG42808	78.2	2.2e-60	229.2	NO_GROUP	dmel|FBpp0086799
GMOY009128-RA	hs6st: heparan sulfate 6-o-sulfotransferase	541.737	1.65825	2.02484e-17	8.97751e-16	CG4451 gene product	Drosophila melanogaster	drosoph	AAF55724	0	0.84	2	F:sulfotransferase activity; C:integral component of membrane	tr|Q9VDR6|Q9VDR6_DROME	Heparan sulfate 6-O-sulfotransferase, isoform A	77.7	6.9e-207	717.6	OG5_130302	dmel|FBpp0083255
GMOY005029-RA	Ser: Serine protease 11	256.098	1.65668	6.68146e-16	2.48892e-14	CG6367 gene product	Drosophila melanogaster	drosoph	AAF48846	1.82e-78	0.5533	6	P:innate immune response; P:proteolysis; P:positive regulation of antifungal peptide biosynthetic process; C:extracellular region; P:Toll signaling pathway; F:serine-type endopeptidase activity	tr|D3TMC3|D3TMC3_GLOMM	Fat body serine protease	99.5	6.9e-222	767.3	OG5_162745	dmel|FBpp0074400
GMOY001440-RA	hypothetical protein	33.0159	1.6566	6.70629e-06	7.26559e-05	No_Hits	NA	nr	NA	NA	NA	0	NA	No_Hits	NA	NA	NA	NA	No_Hits	No_Hits
GMOY011057-RA	hypothetical protein	2525.17	1.65422	4.34731e-31	4.79262e-29	hypothetical protein FF38_11180, partial	Lucilia cuprina	nr	KNC23492	1.9e-51	0.6	1	F:protein binding	No_Hits	NA	NA	NA	NA	OG5_186804	agam|AGAP011064-PA
GMOY001222-RA	hypothetical protein	1219.98	1.65138	1.19705e-13	3.74159e-12	No_Hits	NA	nr	NA	NA	NA	0	NA	No_Hits	NA	NA	NA	NA	No_Hits	No_Hits
GMOY010494-RA	hypothetical protein	662.84	1.65054	1.94088e-29	1.95478e-27	CG17834 gene product	Drosophila melanogaster	drosoph	AAF52695	3.12e-132	0.65	0	NA	tr|Q9VLJ4|Q9VLJ4_DROME	CG17834, isoform A	61.3	2.5e-70	263.8	OG5_168299	dmel|FBpp0079298
GMOY009173-RA	Peroxiredoxin 2540-2	5174.46	1.64545	2.87605e-33	3.40041e-31	CG12405 gene product	Drosophila melanogaster	drosoph	AAF58797	3.29e-128	0.8167	5	P:hydrogen peroxide catabolic process; F:glutathione peroxidase activity; F:thioredoxin peroxidase activity; C:cytosol; P:oxidation-reduction process	tr|Q694A7|Q694A7_GLOMM	Putative peroxiredoxin	100	3.1e-128	455.3	OG5_126593	dmel|FBpp0087356
GMOY009575-RA	Annexin B10	6282.77	1.64234	4.38153e-23	2.95409e-21	anxb11 gene product	Drosophila melanogaster	drosoph	AAF51524	2.08e-164	0.7667	6	P:regulation of cell shape; F:actin binding; P:cell adhesion; F:calcium ion binding; C:membrane; F:calcium-dependent phospholipid binding	tr|D3TME1|D3TME1_GLOMM	Annexin	98.7	3.1e-177	618.6	OG5_142435	dmel|FBpp0070024
GMOY002427-RA	nervana	1201.28	1.64061	3.66562e-33	4.27202e-31	nrv2 gene product	Drosophila melanogaster	drosoph	AAF52438	0	0.89	9	P:sodium ion transport; C:sodium:potassium-exchanging ATPase complex; F:sodium:potassium-exchanging ATPase activity; C:septate junction; P:cell adhesion involved in heart morphogenesis; P:potassium ion transport; P:septate junction assembly; P:sensory perception of sound; P:establishment of glial blood-brain barrier	sp|Q24048|ATPB2_DROME	Sodium/potassium-transporting ATPase subunit beta-2	81.7	4.1e-172	601.7	OG5_149526	dmel|FBpp0079009
GMOY005432-RA	tan	560.705	1.63915	2.05216e-09	4.04385e-08	mutant tan	Musca domestica	nr	XP_005179975	3.53e-155	0.804	36	C:cytoskeleton; C:protein complex; F:nucleotide binding; P:biosynthetic process; P:biological_process; P:cytoskeleton organization; P:cell cycle; P:regulation of biological process; P:organelle organization; P:multicellular organismal development; P:anatomical structure morphogenesis; P:cellular component organization; P:cell differentiation; P:reproduction; F:cytoskeletal protein binding; P:cell…	tr|Q9W369|Q9W369_DROME	Mutant tan	65.3	1.6e-108	390.2	OG5_136342	dmel|FBpp0071270
No id	No annotation	88.9035	1.63093	4.20115e-05	0.000389909	Defensin-A	Glossina morsitans	nr	Q8WTD4	5.3e-56	0.775	1	P:defense response	sp|Q8WTD4|DEF_GLOMM	Defensin-A	100	1.3e-57	464	OG5_141076	aaeg|AAEL003841-PA
GMOY010943-RA	crossveinless	301.289	1.62444	1.46692e-09	2.95484e-08	hypothetical protein FF38_11362	Lucilia cuprina	nr	KNC26747	0	0.81	1	F:protein binding	No_Hits	NA	NA	NA	NA	OG5_134638	dmel|FBpp0071536
GMOY011560-RA	hypothetical protein	1673.87	1.61475	1.1859e-22	7.67825e-21	CG9743 gene product	Drosophila melanogaster	drosoph	AAF57022	0	0.74	2	F:stearoyl-CoA 9-desaturase activity; P:lipid metabolic process	tr|Q9VA92|Q9VA92_DROME	CG9743	67.2	1.5e-161	567	OG5_158511	dmel|FBpp0084937
GMOY006879-RA	Insulin-like peptide	16.6907	1.61401	0.000259406	0.00189762	CG14059 gene product	Drosophila melanogaster	drosph	AAF49378	1.1e-21	0.58	0	NA	tr|Q4V5V6|Q4V5V6_DROME	IP06470p	38.1	7.7e-24	108.2	NO_GROUP	dmel|FBpp0288660
GMOY010164-RA	hypothetical protein	11.6627	1.61242	0.000407923	0.0028202	Ror gene product	Drosophila melanogaster	drosph	AAF52885	7.6e-122	0.72	8	P:central nervous system development; P:protein phosphorylation; C:integral component of membrane; P:signal transduction; F:transmembrane receptor protein tyrosine kinase activity; C:plasma membrane; F:neurotrophin receptor activity; F:protein binding	sp|Q24488|ROR1_DROME	Tyrosine-protein kinase transmembrane receptor Ror	57.2	2.7e-116	416.4	OG5_131817	dmel|FBpp0079568
GMOY009565-RA	Multicopper oxidase-1	1931.08	1.60533	5.00422e-17	2.17151e-15	CG3759 gene product	Drosophila melanogaster	drosoph	AAF52771	0	0.5633	3	F:copper ion binding; P:oxidation-reduction process; F:oxidoreductase activity	tr|Q9VLC3|Q9VLC3_DROME	FI03373p	62.9	2.2e-165	580.9	OG5_158678	dmel|FBpp0079407
GMOY006093-RA	PGRP: peptidoglycan recognition protein	78.1048	1.59859	1.10824e-07	1.71557e-06	CG4384 gene product	Drosophila melanogaster	drosoph	AAF50303	1.12e-90	0.82	3	P:peptidoglycan catabolic process; F:N-acetylmuramoyl-L-alanine amidase activity; F:zinc ion binding	sp|Q95T64|PGPLA_DROME	Peptidoglycan-recognition protein LA	56.8	7.9e-110	394.8	OG5_175387	dmel|FBpp0076164
GMOY009592-RA	hypothetical protein	54.3146	1.5982	1.10815e-06	1.40868e-05	PREDICTED: uncharacterized protein LOC101894740	Musca domestica	nr	XP_005178418	1.8e-12	0.7	0	NA	No_Hits	NA	NA	NA	NA	No_Hits	NA
GMOY005165-RA	croquemort	408.539	1.59819	2.43366e-21	1.32359e-19	crq gene product	Drosophila melanogaster	drosoph	AAF51494	0	0.63	11	P:defense response; P:apoptotic process; P:salivary gland cell autophagic cell death; P:immune response; P:macrophage activation; P:phagocytosis, engulfment; F:scavenger receptor activity; P:immune response-regulating cell surface receptor signaling pathway involved in phagocytosis; P:regulation of phagocytosis; C:integral component of plasma membrane; P:cell adhesion	tr|A4UZX7|A4UZX7_DROME	Croquemort, isoform B	62.7	4.7e-196	681.8	OG5_129842	dmel|FBpp0077748
GMOY005058-RA	Neurexin IV	6818.87	1.59783	2.54121e-37	3.39856e-35	nrx gene product	Drosophila melanogaster	drosoph	AAF49951	0	0.93	21	P:establishment or maintenance of cell polarity; P:establishment of blood-nerve barrier; P:septate junction assembly; P:synaptic vesicle targeting; P:regulation of tube size, open tracheal system; P:dorsal closure; P:synaptic vesicle docking involved in exocytosis; C:pleated septate junction; P:protein localization; P:nerve maturation; P:cell adhesion involved in heart morphogenesis; P:axon enshe…	sp|Q94887|NRX4_DROME	Neurexin-4	85.3	0	2223.4	OG5_128166	dmel|FBpp0075731
GMOY001338-RA	hypothetical protein	227.311	1.58844	4.09089e-12	1.08005e-10	CG5971 gene product	Drosophila melanogaster	drosoph	AAF50387	8.29e-157	0.7	6	F:DNA clamp loader activity; C:nuclear pre-replicative complex; P:pre-replicative complex assembly involved in nuclear cell cycle DNA replication; F:aminoacyl-tRNA ligase activity; P:tRNA aminoacylation for protein translation; F:ATP binding	tr|Q9VSM9|Q9VSM9_DROME	CG5971-PA	70.8	2.5e-116	416.8	OG5_126808	dmel|FBpp0076371
GMOY003713-RA	hypothetical protein	9.48206	1.58569	0.000733421	0.00465985	CG14020 gene product	Drosophila melanogaster	drosoph	AAF52251	5.89e-82	0.65	2	P:regulation of biological process; P:cell cycle; P:organelle organization	tr|Q9VMR1|Q9VMR1_DROME	CG14020, isoform A	45	2.5e-81	300.1	OG5_168553	dmel|FBpp0078727
GMOY010899-RA	Gliotactin	5071.57	1.57974	4.84169e-43	9.37944e-41	gli gene product	Drosophila melanogaster	drosoph	AAF53482	0	0.63	1	F:carboxylic ester hydrolase activity	tr|Q7KT70|Q7KT70_DROME	FI18641p1	77	4.4e-292	1001.1	OG5_138448	dmel|FBpp0080328
GMOY008553-RA	hypothetical protein	1324.21	1.57622	1.10706e-16	4.5157e-15	CG10550 gene product	Drosophila melanogaster	drosoph	AAF56447	1.92e-143	0.6333	1	F:transferase activity, transferring phosphorus-containing groups	tr|D3TQU1|D3TQU1_GLOMM	Hypothetical conserved protein	99.1	1.4e-260	896	OG5_180035	dmel|FBpp0084234
GMOY001094-RA	hypothetical protein	59.8118	1.57368	4.9349e-07	6.72102e-06	actin-binding protein anillin-like	Musca domestica	nr	XP_005179020	0	0.7	1	F:phospholipid binding	sp|Q9V4P1|ANLN_DROME	Actin-binding protein anillin	57	5.4e-183	639.8	OG5_133480	dmel|FBpp0087986
GMOY010373-RA	rbsn-5: rabenosyn-5	3408.28	1.57363	9.42646e-20	4.71785e-18	No_Hits	NA	nr	NA	NA	NA	0	NA	No_Hits	NA	NA	NA	NA	No_Hits	No_Hits
GMOY000148-RA	TBB1: tubulin beta-1 chain	36382.6	1.55051	3.06757e-28	2.90992e-26	betatub56d gene product	Drosophila melanogaster	drosoph	AAF57555	0	0.9933	10	P:centrosome duplication; C:tubulin complex; F:GTP binding; P:GTP catabolic process; C:microtubule; P:protein polymerization; P:muscle attachment; F:GTPase activity; F:structural constituent of cytoskeleton; P:salivary gland morphogenesis	sp|Q27U48|TBB1_GLOMM	Tubulin beta-1 chain	100	1.9e-265	912.1	OG5_126611	aaeg|AAEL002851-PA
GMOY003411-RA	hypothetical protein	100.094	1.54873	9.86752e-09	1.7164e-07	CG10623 gene product	Drosophila melanogaster	drosoph	AAF53726	2.57e-143	0.755	2	F:selenocysteine methyltransferase activity; F:homocysteine S-methyltransferase activity	tr|D3TRN2|D3TRN2_GLOMM	Homocysteine S-methyltransferase	99.4	6.9e-196	680.6	OG5_128779	dmel|FBpp0080731
GMOY003760-RA	hypothetical protein	148.379	1.54592	4.34278e-09	8.16323e-08	CG7633 gene product	Drosophila melanogaster	drosoph	AAF48927	4.31e-123	0.96	1	C:membrane	tr|Q8MZ13|Q8MZ13_DROME	CG33253, isoform A	88.9	6.2e-130	461.5	OG5_126714	dmel|FBpp0074439
GMOY008399-RA	purple	492.793	1.5455	1.8948e-21	1.05155e-19	pr gene product	Drosophila melanogaster	drosoph	AAF58478	4.19e-66	0.72	11	P:positive regulation of transcription from RNA polymerase II promoter; C:transcription factor complex; P:specification of segmental identity, labial segment; P:tetrahydrobiopterin biosynthetic process; P:pteridine biosynthetic process; F:6-pyruvoyltetrahydropterin synthase activity; P:proboscis development; F:RNA polymerase II distal enhancer sequence-specific DNA binding transcription factor ac…	sp|P48611|PTPS_DROME	6-pyruvoyl tetrahydrobiopterin synthase	62.5	9.1e-55	210.7	OG5_130654	dmel|FBpp0088418
GMOY010273-RA	coiled	568.455	1.54281	1.76172e-24	1.28322e-22	CG2813 gene product	Drosophila melanogaster	drosoph	AAF51476	5.96e-56	0.85	6	C:cytoplasm; P:maintenance of blood-brain barrier; P:wound healing; P:regulation of tube size, open tracheal system; P:establishment of blood-brain barrier; P:septate junction assembly	tr|Q9VPR7|Q9VPR7_DROME	CG2813-PA	64.2	8.5e-53	204.1	OG5_149327	dmel|FBpp0077729
GMOY009859-RA	hypothetical protein	286.722	1.53606	8.58964e-17	3.57522e-15	CG11897 gene product	Drosophila melanogaster	drosoph	AAF56869	0	0.8	4	C:integral component of membrane; F:ATPase activity, coupled to transmembrane movement of substances; F:ATP binding; P:transmembrane transport	tr|Q961D3|Q961D3_DROME	CG11897, isoform A	67.3	0	1823.9	OG5_126561	dmel|FBpp0084755
GMOY002420-RA	ciboulot	1913.18	1.53223	2.41356e-16	9.46628e-15	EG:EG0007.11 gene product	Drosophila melanogaster	drosoph	AAF45919	7.27e-62	0.88	5	F:actin monomer binding; P:larval central nervous system remodeling; P:cytoskeleton organization; P:brain development; C:cytosol	tr|O97428|O97428_DROME	CG4944-PA, isoform A	84	5e-54	208	OG5_131627	dmel|FBpp0070607
GMOY001989-RA	Macroglobulin complement-related	5057.95	1.52992	1.67497e-22	1.05111e-20	CG18589 gene product	Drosophila melanogaster	drosoph	AAF52601	0	0.6167	7	C:extracellular space; P:antibacterial humoral response; P:lateral inhibition; F:protein binding; P:phagocytosis, recognition; P:defense response to fungus; F:endopeptidase inhibitor activity	tr|Q9VLT3|Q9VLT3_DROME	LD23292p	80.5	0	2889	OG5_142604	dmel|FBpp0079165
GMOY006526-RA	hypothetical protein	2610.6	1.52873	1.7696e-37	2.40607e-35	CG4357 gene product	Drosophila melanogaster	drosoph	AAF49927	8.55e-61	0.92	9	F:sodium:chloride symporter activity; P:rubidium ion transport; P:amino acid transmembrane transport; C:plasma membrane; F:amino acid transmembrane transporter activity; P:potassium ion transport; C:integral component of membrane; F:sodium:potassium:chloride symporter activity; P:chloride transport	tr|M9PCA7|M9PCA7_DROME	Sodium chloride cotransporter 69, isoform C	81	2.7e-61	232.3	OG5_128886	dmel|FBpp0075719
GMOY000121-RA	hypothetical protein	3160.71	1.52717	1.07642e-22	7.02512e-21	CG10960 gene product	Drosophila melanogaster	drosoph	AAF49874	0	0.7467	6	P:transmembrane transport; P:positive regulation of JAK-STAT cascade; C:integral component of membrane; F:glucose transmembrane transporter activity; P:proteolysis; F:serine-type endopeptidase activity	tr|D3TR19|D3TR19_GLOMM	Solute carrier family 2	99.2	1e-269	926.4	OG5_137264	dmel|FBpp0075674
GMOY003115-RA	Actin-related protein 2/3 complex, subunit	818.709	1.52526	6.69836e-22	3.90323e-20	CG9881 gene product	Drosophila melanogaster	drosoph	AAF51237	1.38e-85	0.92	7	C:Arp2/3 protein complex; P:phagocytosis; P:cell morphogenesis; P:Arp2/3 complex-mediated actin nucleation; F:actin binding; F:structural constituent of cytoskeleton; C:lamellipodium	tr|D3TQE4|D3TQE4_GLOMM	Actin-related protein 2/3 complex subunit 5	100	1.3e-80	296.6	OG5_128798	dmel|FBpp0077378
GMOY002475-RA	luna	321.663	1.5146	8.13322e-09	1.44241e-07	CG12029 gene product	Drosophila melanogaster	drosoph	AAF47785	1.2e-42	0.87	2	F:nucleic acid binding; F:metal ion binding	tr|Q8MR37|Q8MR37_DROME	HL07808p	42.1	4.7e-100	362.8	OG5_138467	dmel|FBpp0087305
GMOY000561-RA	hypothetical protein	145.75	1.51075	3.71511e-07	5.13693e-06	CG10999 gene product	Drosophila melanogaster	drosoph	AAF51947	1.72e-52	0.76	3	F:molecular_function; P:biological_process; C:cellular_component	tr|C9QPD4|C9QPD4_DROME	CG42675, isoform E	37.1	4.8e-12	70.5	OG5_129716	dmel|FBpp0078283
GMOY009317-RA	Carbonyl reductase	2656.31	1.50887	1.90949e-33	2.29083e-31	carbonyl isoform b	Musca domestica	nr	XP_005187050	6.63e-162	0.812	2	P:metabolic process; F:catalytic activity	tr|Q7K0F7|Q7K0F7_DROME	Carbonyl reductase, isoform A	65.7	8.4e-134	474.6	OG5_135695	dmel|FBpp0085612
GMOY002110-RA	ader3: aldehyde reductase	3421.56	1.5052	4.83039e-29	4.74775e-27	CG6084 gene product	Drosophila melanogaster	drosoph	AAF50039	1.97e-120	0.79	2	P:oxidation-reduction process; F:oxidoreductase activity	tr|D3TRQ9|D3TRQ9_GLOMM	Aldo-keto reductase	92.1	4.2e-154	541.6	OG5_126583	agam|AGAP011050-PA
GMOY006813-RA	hypothetical protein	1154.51	1.49618	3.1159e-22	1.91124e-20	CG17121 gene product	Drosophila melanogaster	drosoph	AAF56086	0	0.93	2	F:oxidoreductase activity, acting on the CH-OH group of donors, NAD or NADP as acceptor; P:metabolic process	tr|Q9VCR9|Q9VCR9_DROME	CG17121	80.5	2.8e-167	585.9	OG5_144135	dmel|FBpp0083754
GMOY000118-RA	hypothetical protein	2898.83	1.48856	3.77267e-22	2.28048e-20	bumetanide-sensitive sodium- -chloride cotransporter-like	Musca domestica	nr	XP_005177699	0	0.892	4	F:cation:chloride symporter activity; C:integral component of membrane; P:ion transport; P:transmembrane transport	tr|Q9VTW8|Q9VTW8_DROME	GH27027p	81.4	0	1158.7	OG5_128886	dmel|FBpp0075719
GMOY002443-RA	SRPN2: Serpin 2	1593.78	1.48798	5.83646e-28	5.34987e-26	sp4 gene product	Drosophila melanogaster	drosoph	AAG22209	1.18e-131	0.7233	7	F:cysteine-type endopeptidase inhibitor activity; C:extracellular space; P:negative regulation of endopeptidase activity; F:serine-type endopeptidase inhibitor activity; P:regulation of proteolysis; C:endoplasmic reticulum; P:negative regulation of peptide hormone processing	tr|Q2PQQ0|Q2PQQ0_GLOMM	Serine protease inhibitor 4	98.5	4.2e-227	785	OG5_126693	dmel|FBpp0085523
GMOY004751-RA	hypothetical protein	983.729	1.48794	5.66053e-28	5.24756e-26	CG4558 gene product	Drosophila melanogaster	drosoph	AAF46213	1.56e-145	0.74	0	NA	tr|D3TPC9|D3TPC9_GLOMM	Hypothetical conserved protein	100	2e-231	798.9	OG5_162982	dmel|FBpp0289414
GMOY005020-RA	hypothetical protein	63.527	1.48505	3.03208e-07	4.28695e-06	CG14223 gene product	Drosophila melanogaster	drosoph	AAF48997	1.35e-66	0.7	0	NA	tr|Q9VWE5|Q9VWE5_DROME	CG14223, isoform A	48.1	2.2e-109	394	OG5_158652	dmel|FBpp0074527
GMOY000195-RA	hypothetical protein	1656.79	1.48323	1.2677e-39	1.98883e-37	serine protease -like	Musca domestica	nr	XP_005175813	0	0.824	2	F:serine-type peptidase activity; P:proteolysis	tr|Q9VS02|Q9VS02_DROME	CG9953	70	2e-202	703	OG5_127207	dmel|FBpp0076608
GMOY006258-RA	Uracil-DNA degrading factor	1691.26	1.47545	1.53477e-21	8.57578e-20	CG18410 gene product	Drosophila melanogaster	drosoph	AAF56338	1.77e-128	0.87	6	F:nuclease activity; P:catabolic process; P:DNA metabolic process; F:DNA binding; P:multicellular organismal development; F:RNA binding; F:hydrolase activity	tr|D3TNK0|D3TNK0_GLOMM	Hypothetical conserved protein	100	4.8e-186	647.9	OG5_162711	dmel|FBpp0084116
GMOY011830-RA	hypothetical protein	14.9843	1.46622	0.0011674	0.00690621	CG10823 gene product	Drosophila melanogaster	drosoph	AAF55878	6.56e-23	0.91	3	P:G-protein coupled receptor signaling pathway; C:integral component of membrane; F:G-protein coupled receptor activity	tr|Q8IN35|Q8IN35_DROME	RE47636p	44.3	3.4e-25	113.6	OG5_149419	isca|EEC06515
GMOY010635-RA	cytochrome P450	1438.37	1.46532	6.48855e-11	1.49953e-09	Cyp6a13 gene product	Drosophila melanogaster	drosph	AAF59076	0	0.69	8	P:defense response to bacterium; F:electron carrier activity; C:intracellular membrane-bounded organelle; C:membrane; F:oxidoreductase activity, acting on paired donors, with incorporation or reduction of molecular oxygen; F:iron ion binding; P:oxidation-reduction process; F:heme binding	tr|D3TNN8|D3TNN8_GLOMM	Cytochrome P450	100	5.6e-298	1020.4	OG5_138449	dmel|FBpp0087770
GMOY005890-RA	hypothetical protein	180.043	1.46239	2.26751e-08	3.80625e-07	CG12120 gene product	Drosophila melanogaster	drosoph	AAF46466	2.09e-39	0.88	34	C:astral microtubule; F:GTP binding; P:penicillin biosynthetic process; P:visual perception; P:mitotic spindle organization; P:mitotic spindle assembly checkpoint; P:cuticle pigmentation; P:axon guidance; P:female pronucleus assembly; F:myosin binding; P:heart development; P:dopamine biosynthetic process; P:flight behavior; C:cytosol; C:tubulin complex; F:structural constituent of cytoskeleton; P…	tr|Q9W369|Q9W369_DROME	Mutant tan	75.3	1.5e-35	146.4	OG5_136342	aaeg|AAEL002457-PA
GMOY002582-RA	thoc5	3431.89	1.45292	8.49165e-30	8.99673e-28	CG2980 gene product	Drosophila melanogaster	drosoph	AAF47114	1e-31	0.54	0	NA	sp|Q9W1F4|THOC5_DROME	THO complex subunit 5	36.8	1.1e-100	365.2	OG5_130349	cpip|CPIJ018891
GMOY011883-RA	crumbs	524.505	1.45205	5.56787e-09	1.02766e-07	crb gene product	Drosophila melanogaster	drosoph	AAF56276	0	0.78	29	F:protein kinase C binding; F:spectrin binding; P:negative regulation of Notch signaling pathway; C:subapical complex; P:dorsal closure, amnioserosa morphology change; P:negative regulation of organ growth; P:regulation of imaginal disc growth; P:membrane organization; P:rhabdomere development; C:cell-cell adherens junction; P:photoreceptor cell maintenance; C:rhabdomere; P:positive regulation of…	sp|P10040|CRB_DROME	Protein crumbs	68.1	0	3254.5	OG5_126619	dmel|FBpp0110307
GMOY005818-RA	hypothetical protein	486.147	1.44574	2.86002e-12	7.70034e-11	CG15369 gene product	Drosophila melanogaster	drosoph	AAF46465	6.47e-26	0.69	1	F:cysteine-type endopeptidase inhibitor activity	tr|Q9W370|Q9W370_DROME	CG15369, isoform B	54.5	2.8e-24	109.4	OG5_155405	dmel|FBpp0071244
GMOY000520-RA	hypothetical protein	422.762	1.44544	2.84833e-15	1.01915e-13	CG8121 gene product	Drosophila melanogaster	drosoph	AAF54359	1.88e-146	0.92	0	NA	tr|Q9VHF5|Q9VHF5_DROME	CG8121, isoform A	84.4	4e-127	451.8	OG5_152399	dmel|FBpp0081495
GMOY013044-RA	hypothetical protein	529.302	1.44392	3.88677e-20	1.99423e-18	No_Hits	NA	nr	NA	NA	NA	3	P:tubulin complex assembly; F:beta-tubulin binding; P:post-chaperonin tubulin folding pathway	No_Hits	NA	NA	NA	NA	OG5_128690	cpip|CPIJ003559
GMOY006477-RA	hypothetical protein	311.685	1.44268	3.61173e-12	9.59755e-11	CG11428 gene product	Drosophila melanogaster	drosoph	AAF48304	1.57e-42	0.47	3	F:metallocarboxypeptidase activity; F:zinc ion binding; P:proteolysis	tr|A0A0B4KI64|A0A0B4KI64_DROME	CG31019, isoform B	68.2	3e-245	845.5	OG5_132794	dmel|FBpp0085027
GMOY003201-RA	hypothetical protein	155.855	1.44061	1.12526e-06	1.42361e-05	No_Hits	NA	nr	NA	NA	NA	0	NA	tr|Q8SYR5|Q8SYR5_DROME	CG31142	31.5	8.4e-21	97.8	OG5_185953	dmel|FBpp0083880
GMOY009510-RA	transmembrane protein 179	792.169	1.43876	3.0359e-21	1.64019e-19	CG13603 gene product	Drosophila melanogaster	drosoph	AAF56215	1.24e-102	0.84	0	NA	tr|D3TNJ1|D3TNJ1_GLOMM	Transmembrane protein 179	100	2.6e-133	472.2	OG5_135242	dmel|FBpp0083897
GMOY006162-RA	LanB1	876.365	1.43843	1.17338e-10	2.62258e-09	LanB1 gene product	Drosophila melanogaster	drosoph	AAF52563	0	0.83	8	P:organ morphogenesis; P:embryonic morphogenesis; P:cell migration; P:tissue development; P:basement membrane assembly; C:basal lamina; P:gonad development; F:protein binding	sp|P11046|LAMB1_DROME	Laminin subunit beta-1	71	0	2733	OG5_129932	dmel|FBpp0079113
GMOY003351-RA	hypothetical protein	1078.17	1.43726	2.4543e-28	2.38359e-26	CG5582 gene product	Drosophila melanogaster	drosoph	AAF45960	2.19e-142	0.87	1	C:membrane	tr|Q9VVL0|Q9VVL0_DROME	Battenin	79.2	2.5e-116	416	OG5_129202	dmel|FBpp0074933
GMOY011466-RA	hypothetical protein	2229.4	1.4324	1.56352e-25	1.21478e-23	CG7523 gene product	Drosophila melanogaster	drosoph	AAF55449	3.69e-64	0.65	0	NA	tr|Q9VEH2|Q9VEH2_DROME	CG7523	49.8	8.2e-62	235	OG5_135705	dmel|FBpp0082923
GMOY009151-RA	hypothetical protein	19.4201	1.43235	0.000773715	0.00487411	hypothetical protein	Neisseria lactamica	nr	WP_052300237	6.3e-07	0.43	0	NA	No_Hits	NA	NA	NA	NA	OG5_158708	tvag|TVAG_088480
GMOY004055-RA	hypothetical protein	320.081	1.43204	4.16315e-15	1.45693e-13	No_Hits	NA	nr	NA	NA	NA	0	NA	tr|D3TNI7|D3TNI7_GLOMM	Hypothetical conserved secreted protein	100	2.2e-15	78.6	No_Hits	No_Hits
GMOY008025-RA	hypothetical protein	23.1655	1.42677	0.000309449	0.00220671	ethanolaminephosphotransferase 1- partial	Musca domestica	nr	XP_005190914	1.76e-118	0.836	3	C:cell; F:transferase activity; P:biosynthetic process; P:lipid metabolic process	tr|X2J9T3|X2J9T3_DROME	CG7149, isoform B	68	3.5e-90	328.9	OG5_126828	dmel|FBpp0079119
GMOY002213-RA	hypothetical protein	5056.77	1.42543	5.67725e-23	3.76545e-21	CG18679 gene product	Drosophila melanogaster	drosoph	AAF47012	3.03e-10	0.59	0	NA	tr|Q8IN49|Q8IN49_DROME	CG31195	84.7	0	1481.8	OG5_139082	dmel|FBpp0083401
GMOY002000-RA	Glutathione S transferase D1	8342.08	1.41918	2.14785e-23	1.46018e-21	GstD1 gene product	Drosophila melanogaster	drosoph	AAF54786	9.93e-111	0.8533	7	C:cytoplasm; F:glutathione transferase activity; F:DDT-dehydrochlorinase activity; P:response to oxidative stress; P:glutathione metabolic process; F:glutathione peroxidase activity; F:protein binding	tr|D3TSA7|D3TSA7_GLOMM	Glutathione S-transferase	100	1.2e-120	430.3	OG5_126942	dmel|FBpp0099824
GMOY004459-RA	hypothetical protein	81.1099	1.41317	1.86992e-07	2.74695e-06	CG6762 gene product	Drosophila melanogaster	drosph	AAF48773	9.81e-52	0.83	3	P:oxidation-reduction process; F:DNA binding; F:sulfiredoxin activity	sp|Q9VX10|SRX_DROME	Putative sulfiredoxin	69	8e-42	167.5	OG5_131332	dmel|FBpp0074266
GMOY008444-RA	dihydrofolate reductase	84.939	1.40846	3.22713e-07	4.52352e-06	Dhfr gene product	Drosophila melanogaster	drosoph	AAF55324	3.87e-79	0.78	8	P:pyrimidine deoxyribonucleotide interconversion; P:glycine biosynthetic process; F:dihydrofolate reductase activity; F:protein binding; P:folic acid-containing compound metabolic process; P:'de novo' IMP biosynthetic process; P:oxidation-reduction process; F:NADP binding	tr|D3TND9|D3TND9_GLOMM	Dihydrofolate reductase	100	4.3e-142	501.9	OG5_128410	dmel|FBpp0110210
GMOY007510-RA	lipid storage droplet-1	1901.28	1.40364	2.3054e-13	7.01772e-12	CG10217 gene product	Drosophila melanogaster	drosoph	AAF56181	0	0.93	0	NA	tr|Q9VCI4|Q9VCI4_DROME	CG10217, isoform A	83.4	0	1100.5	OG5_146418	dmel|FBpp0083855
GMOY011569-RA	hypothetical protein	424.046	1.40002	3.7802e-16	1.44107e-14	No_Hits	NA	nr	NA	NA	NA	0	NA	tr|Q0E8J5|Q0E8J5_DROME	Zormin, isoform K	46.5	1.2e-18	90.9	No_Hits	No_Hits
GMOY009174-RA	Fasciclin	6837.87	1.39862	4.3435e-19	2.0967e-17	Fas3	Drosophila melanogaster	nr	NP_001097173	0	0.828	13	P:anatomical structure morphogenesis; P:cellular component organization; P:cell differentiation; P:multicellular organismal development; C:plasma membrane; C:cell; P:biological_process; P:cell recognition; C:cellular_component; P:reproduction; P:behavior; P:response to external stimulus	tr|Q8INX7|Q8INX7_DROME	Fasciclin 3, isoform C	66.8	2.1e-180	630.6	OG5_154955	dmel|FBpp0111717
GMOY009073-RA	hypothetical protein	26.6704	1.39535	0.000588222	0.00387969	CG10252 gene product	Drosophila melanogaster	drosoph	AAF56163	5.41e-94	0.6767	1	C:cytosol; C:protein complex	tr|Q9VCJ6|Q9VCJ6_DROME	AT18965p	48.9	1.2e-59	228	OG5_128157	dmel|FBpp0083866
GMOY009013-RA	hypothetical protein	168.694	1.39335	5.60316e-07	7.49354e-06	CG4221 gene product	Drosophila melanogaster	drosoph	AAF55252	0	0.65	3	F:protein binding; F:RNA binding; F:zinc ion binding	tr|Q9VF10|Q9VF10_DROME	CG4221	58.1	3.1e-264	909.4	OG5_135305	dmel|FBpp0082655
GMOY004360-RA	tetraspanin 42Ei	2737.78	1.39182	1.28044e-29	1.32226e-27	CG12845 gene product	Drosophila melanogaster	drosoph	AAF59310	2.03e-69	0.56	1	C:integral component of membrane	tr|D3TM31|D3TM31_GLOMM	Tetraspanin	99.5	3.4e-122	435.6	OG5_181897	dmel|FBpp0088094
GMOY007679-RA	saposin-related protein	16615.7	1.38971	6.47369e-22	3.79945e-20	sap-r gene product	Drosophila melanogaster	drosoph	AAF57097	0	0.6233	5	P:dsRNA transport; P:ribonucleoside biosynthetic process; C:fusome; P:ribonucleotide biosynthetic process; P:ribonucleoside triphosphate biosynthetic process	tr|D3TL69|D3TL69_GLOMM	Saposin-related protein (Fragment)	94	0	1200.7	OG5_130508	dmel|FBpp0085075
GMOY003170-RA	Vacuolar protein sorting	1123.68	1.38503	8.6934e-22	4.99442e-20	NA	Drosophila melanogaster	drosoph	AAF49322	4.61e-105	0.92	2	P:protein transport; C:ESCRT III complex	tr|D3TNV0|D3TNV0_GLOMM	Putative uncharacterized protein	100	8.8e-126	447.2	OG5_128328	dmel|FBpp0074964
GMOY001978-RA	hypothetical protein	470.286	1.38451	1.12903e-16	4.5824e-15	CG12814 gene product	Drosophila melanogaster	drosoph	AAF54504	1e-122	0.84	0	NA	tr|A0A0B4KFK4|A0A0B4KFK4_DROME	CG12814, isoform E	68.3	9.6e-160	560.8	OG5_155421	dmel|FBpp0110083
GMOY003977-RB	hypothetical protein	1340.68	1.38394	1.19836e-21	6.7422e-20	CG4357 gene product	Drosophila melanogaster	drosoph	AAF49927	4.69e-52	0.73	8	F:sodium:chloride symporter activity; P:rubidium ion transport; P:amino acid transmembrane transport; C:plasma membrane; F:amino acid transmembrane transporter activity; P:potassium ion transport; F:sodium:potassium:chloride symporter activity; P:chloride transport	tr|M9PCA7|M9PCA7_DROME	Sodium chloride cotransporter 69, isoform C	63.5	1.6e-62	236.9	OG5_128886	dmel|FBpp0075719
GMOY008578-RA	oxidation resistance protein	24370.1	1.37901	2.16865e-32	2.49181e-30	l 82fd gene product	Drosophila melanogaster	drosoph	AAF52047	3.75e-118	0.95	6	P:response to stress; P:response to biotic stimulus; P:catabolic process; P:anatomical structure morphogenesis; P:multicellular organismal development; P:regulation of biological process; C:cytoplasm; C:nucleus	tr|D3TQP1|D3TQP1_GLOMM	Oxidation resistance protein	100	1.7e-113	406.4	OG5_127978	dmel|FBpp0110233
GMOY010786-RA	Myosin light chain cytoplasmic	2149.06	1.37703	3.05533e-31	3.46186e-29	Mlc-c gene product	Drosophila melanogaster	drosoph	AAF46048	2.52e-89	0.97	7	C:myosin VI complex; C:myosin VII complex; C:myosin II complex; F:myosin heavy chain binding; F:calcium ion binding; C:myosin V complex; P:actin filament-based movement	tr|D3TPR2|D3TPR2_GLOMM	Myosin essential light chain	99.3	3.2e-73	271.9	OG5_130101	dmel|FBpp0070749
GMOY004773-RA	Tsl: torso-like	117.701	1.37501	2.60648e-08	4.3484e-07	tsl gene product	Drosophila melanogaster	drosph	AAF55919	0	0.9	4	F:torso binding; P:torso signaling pathway; P:terminal region determination; C:extracellular region	sp|P40689|TSL_DROME	Torso-like protein	75.9	3.8e-160	562	OG5_155309	dmel|FBpp0083562
GMOY000161-RA	hypothetical protein	84.7116	1.3735	1.42979e-07	2.16005e-06	CG3609 gene product	Drosophila melanogaster	drosoph	AAF51262	4.41e-133	0.75	2	F:oxidoreductase activity; P:oxidation-reduction process	tr|Q9VQB4|Q9VQB4_DROME	CG3609, isoform B	57	5.7e-113	405.2	OG5_128107	dmel|FBpp0077468
GMOY002869-RA	hypothetical protein	2393.91	1.37051	8.67621e-27	7.37297e-25	CG10353 gene product	Drosophila melanogaster	drosoph	AAF48676	0	0.71	0	NA	tr|Q76NS2|Q76NS2_DROME	Anoctamin	64.9	0	1282.7	OG5_127202	dmel|FBpp0112944
GMOY003765-RA	moesin	8045.66	1.36585	1.57646e-26	1.29907e-24	moe gene product	Drosophila melanogaster	drosoph	AAF46415	0	0.94	19	C:subapical complex; F:phosphatidylinositol-4,5-bisphosphate binding; C:actin filament; P:pole plasm protein localization; P:olfactory behavior; P:establishment or maintenance of epithelial cell apical/basal polarity; P:establishment or maintenance of polarity of larval imaginal disc epithelium; F:actin binding; C:spindle; P:regulation of actin cytoskeleton organization; C:fusome; P:regulation of…	tr|D3TNC2|D3TNC2_GLOMM	Radixin	96.5	0	1125.5	OG5_129438	dmel|FBpp0071213
GMOY005152-RA	retrotransposon protein	149.095	1.35998	2.12161e-09	4.17063e-08	CG13941 gene product	Drosophila melanogaster	drosoph	AAF57081	1.74e-92	0.83	3	F:molecular_function; P:biological_process; C:cellular_component	tr|Q7JV70|Q7JV70_DROME	Arc2	69.6	3.6e-75	278.9	OG5_176559	dmel|FBpp0086675
GMOY004727-RA	hypothetical protein	75.2756	1.35602	4.53097e-05	0.000417668	CG16713	Drosophila yakuba	nr	XP_002087860	1.75e-22	0.77	2	F:enzyme regulator activity; P:cell differentiation; P:cell-cell signaling	tr|Q9VQT7|Q9VQT7_DROME	CG16713-PA	53.9	3.7e-24	108.2	OG5_135488	dmel|FBpp0077236
GMOY010765-RA	Gamma-interferon-inducible lysosomal thiol reductase	4543.69	1.35481	1.41791e-27	1.27114e-25	CG9796 gene product	Drosophila melanogaster	drosoph	AAF54945	1.66e-103	0.5933	0	NA	tr|D3TR27|D3TR27_GLOMM	Gamma-interferon inducible lysosomal thiol reductase	100	1.9e-139	492.7	OG5_128734	dmel|FBpp0082228
GMOY003933-RA	scyl: scylla	2572.77	1.3533	2.27022e-12	6.21491e-11	scylla gene product	Drosophila melanogaster	drosoph	AAF50074	4.43e-39	0.83	7	C:cytoplasm; P:head involution; P:multicellular organism reproduction; P:negative regulation of growth; P:cell death; P:cellular response to DNA damage stimulus; P:negative regulation of signal transduction	sp|Q9VTH4|SCLLA_DROME	Protein scylla	47.5	1.8e-45	180.6	OG5_136007	dmel|FBpp0099774
GMOY011976-RA	hypothetical protein	3160.2	1.34999	6.53731e-17	2.76328e-15	CG18623 gene product	Drosophila melanogaster	drosoph	AAF52199	1.38e-06	0.72	0	NA	tr|E1JHT6|E1JHT6_DROME	Reticulon-like protein	33.6	5.1e-44	176.4	No_Hits	No_Hits
GMOY003467-RA	Orphan GPCR 4: Putative Orphan GPCR 4	1241.05	1.3497	1.22786e-12	3.45409e-11	EG:22E5.11 gene product	Drosophila melanogaster	drosoph	AAF45709	0	0.75	3	C:integral component of membrane; F:G-protein coupled receptor activity; P:G-protein coupled receptor signaling pathway	sp|Q9W534|MOODY_DROME	G-protein coupled receptor moody	58.2	3e-160	563.1	OG5_142852	dmel|FBpp0070327
GMOY012238-RA	hypothetical protein	219.152	1.34929	4.43287e-06	5.00878e-05	No_Hits	NA	nr	NA	NA	NA	0	NA	tr|D3TSG6|D3TSG6_GLOMM	Hypothetical secreted peptide	100	1.5e-33	139	No_Hits	No_Hits
GMOY008424-RA	hypothetical protein	889.973	1.34143	1.2894e-18	6.04537e-17	CG4511 gene product	Drosophila melanogaster	drosoph	AAF54565	3.96e-113	0.93	1	F:nucleotide binding	tr|Q9VGV8|Q9VGV8_DROME	CG4511, isoform A	81.9	4.7e-105	378.3	OG5_127313	dmel|FBpp0081763
GMOY006433-RA	hypothetical protein	449.13	1.34134	4.1522e-18	1.89238e-16	NA	Musca domestica	nr	XP_005189826	3.08e-48	0.952	0	NA	sp|Q9VHI4|SF3B5_DROME	Probable splicing factor 3B subunit 5	89.4	1.1e-41	166.4	OG5_128788	dmel|FBpp0081484
GMOY004728-RA	hypothetical protein	50.6988	1.33983	0.00301855	0.0154585	CG3604 gene product	Drosophila melanogaster	drosph	AAF51075	1.1e-31	0.65	1	F:serine-type endopeptidase inhibitor activity	No_Hits	NA	NA	NA	NA	No_Hits	No_Hits
GMOY003709-RA	hypothetical protein	906.524	1.33597	1.94874e-18	9.03285e-17	fax gene product	Drosophila melanogaster	drosoph	AAF49465	0	0.88	2	P:axonogenesis; F:protein binding	sp|Q95RI5|FAXC_DROME	Failed axon connections	73.5	1e-168	592	OG5_129013	dmel|FBpp0075170
GMOY009772-RA	hypothetical protein	52.049	1.33536	0.000109072	0.000894277	No_Hits	NA	nr	NA	NA	NA	0	NA	No_Hits	NA	NA	NA	NA	No_Hits	No_Hits
GMOY004675-RA	glutathione S-transferase	1542.05	1.33209	2.85004e-24	2.05758e-22	CG6662 gene product	Drosophila melanogaster	drosoph	AAF50402	7.96e-105	0.75	9	P:pteridine biosynthetic process; F:glutathione transferase activity; P:glutathione metabolic process; F:glutathione dehydrogenase (ascorbate) activity; F:protein homodimerization activity; F:pyrimidodiazepine synthase activity; C:cytoplasm; P:eye pigment biosynthetic process; F:transferase activity, transferring sulfur-containing groups	tr|D3TMM4|D3TMM4_GLOMM	Glutathione S-transferase	98	8.8e-146	513.8	OG5_126817	dmel|FBpp0076376
GMOY000748-RA	hypothetical protein	1077.97	1.32423	2.31864e-18	1.06867e-16	hypothetical protein FF38_00256	Lucilia cuprina	nr	KNC32807	1.6e-30	0.55	0	NA	No_Hits	NA	NA	NA	NA	OG5_137475	dmel|FBpp0085196
GMOY005030-RA	hypothetical protein	263.771	1.32211	4.36637e-12	1.14169e-10	PREDICTED: uncharacterized protein LOC106096055	Stomoxys calcitrans	nr	XP_013119034	1.2e-40	0.63	0	NA	No_Hits	NA	NA	NA	NA	NO_GROUP	dmel|FBpp0074398
GMOY010525-RA	Srd: sorbitol dehydrogenase	11.9843	1.31963	0.00443668	0.0212697	CG3842 gene product	Drosophila melanogaster	drosph	AAF46156	2.9e-126	0.77	2	F:oxidoreductase activity, acting on CH-OH group of donors; P:metabolic process	tr|Q9W404|Q9W404_DROME	CG3842, isoform A	66.5	7.8e-121	431.4	OG5_126621	dmel|FBpp0070868
GMOY007810-RA	hypothetical protein	1840.14	1.31497	5.98122e-18	2.69585e-16	klp67a gene product	Drosophila melanogaster	drosoph	AAF50296	0	0.64	15	P:sister chromatid biorientation; P:cytokinesis; P:spindle assembly; C:spindle microtubule; P:microtubule polymerization; P:male meiotic chromosome movement towards spindle pole; P:mitotic spindle organization; C:kinetochore; P:spindle elongation; P:centrosome separation; C:kinesin complex; C:cytoplasm; F:microtubule binding; F:ATP binding; F:microtubule motor activity	tr|Q9VSW5|Q9VSW5_DROME	Kinesin-like protein	50.3	1.3e-203	707.6	OG5_127280	dmel|FBpp0076227
GMOY003836-RA	hypothetical protein	1786.25	1.31352	5.63707e-21	2.98618e-19	intron-binding protein aquarius-like	Musca domestica	nr	XP_005185025	0	0.852	3	C:nucleus; P:nucleobase-containing compound metabolic process	tr|Q7KSN8|Q7KSN8_DROME	CG31368, isoform D	74.2	0	2197.5	OG5_129398	dmel|FBpp0081950
GMOY002310-RA	hypothetical protein	73.3876	1.31007	3.30848e-06	3.83389e-05	CG14567 gene product	Drosophila melanogaster	drosph	AAF51775	9.44e-23	0.54	0	NA	tr|Q9VNY8|Q9VNY8_DROME	CG14567-PA	40.2	3.5e-27	119.4	OG5_156090	dmel|FBpp0078108
GMOY008064-RA	hypothetical protein	1567.97	1.30922	1.00165e-10	2.26985e-09	CG2201 gene product	Drosophila melanogaster	drosph	AAF57221	7.68e-142	0.59	1	F:transferase activity, transferring phosphorus-containing groups	tr|Q9V9R4|Q9V9R4_DROME	CG2201, isoform A	47.4	5.3e-132	469.2	OG5_127835	dmel|FBpp0085277
GMOY009359-RA	hypothetical protein	7905.5	1.30478	3.91539e-19	1.91268e-17	fatty-acid amide hydrolase 2-b-like isoform x1	Musca domestica	nr	XP_005176412	0	0.86	1	F:carbon-nitrogen ligase activity, with glutamine as amido-N-donor	tr|Q7K2E1|Q7K2E1_DROME	CG8839, isoform A	72.7	2.8e-219	760	OG5_132214	dmel|FBpp0087070
GMOY003981-RB	Piezo	3878.36	1.303	1.39662e-17	6.26023e-16	piezo	Drosophila melanogaster	nr	NP_001188718	0	0.646	2	F:ion channel activity; C:cell	sp|M9MSG8|PIEZO_DROME	Piezo-type mechanosensitive ion channel component	47.5	0	1748.4	OG5_128692	dmel|FBpp0289560
GMOY004789-RA	inflated	4142.3	1.29866	1.04073e-09	2.15488e-08	if gene product	Drosophila melanogaster	drosoph	AAF48661	0	0.78	31	P:maintenance of protein location; P:sensory perception of smell; P:cell-matrix adhesion; P:compound eye development; P:midgut development; P:axon guidance; P:Malpighian tubule bud morphogenesis; P:myofibril assembly; P:salivary gland morphogenesis; F:receptor activity; F:RNA polymerase II distal enhancer sequence-specific DNA binding transcription factor activity; P:ventral cord development; P:c…	sp|P12080|ITA2_DROME	Integrin alpha-PS2	58.5	0	1354	OG5_129341	dmel|FBpp0074131
GMOY007838-RA	hypothetical protein	1942.64	1.29829	4.60875e-18	2.08879e-16	suppressor of cytokine signaling at 36E, isoform A	Drosophila melanogaster	nr	NP_724096	0	89.80%	2	F:protein binding; P:intracellular signal transduction	tr|Q9VJA1|Q9VJA1_DROME	Suppressor of cytokine signaling SOCS36E	47.9	3.8e-90	330.5	OG5_134077	aaeg|AAEL000393-PA
GMOY008458-RA	Actin 88F	20.3378	1.29736	0.00157417	0.00893367	act88F	Drosophila melanogaster	nr	NP_524367	0	0.9933	6	P:transport; P:cellular component organization; F:nucleotide binding; P:anatomical structure morphogenesis; P:cell differentiation; P:multicellular organismal development; P:cytoskeleton organization; C:cytoskeleton; C:protein complex; F:structural molecule activity; C:cytoplasm	sp|P83967|ACT6_DROME	Actin, indirect flight muscle	100	1.6e-220	762.7	OG5_126595	dmel|FBpp0082597
GMOY002348-RA	hypothetical protein	3052.87	1.2952	1.91467e-22	1.19236e-20	CG1105 gene product	Drosophila melanogaster	drosoph	AAF54075	0	0.86	0	NA	tr|D3TPJ4|D3TPJ4_GLOMM	Thioredoxin binding protein tBP-2/VDUP1	76.4	3.6e-180	630.2	OG5_131946	dmel|FBpp0081159
GMOY006464-RA	hypothetical protein	20.415	1.29517	0.003462	0.0172529	CG11836 gene product	Drosophila melanogaster	drosoph	AAF56393	3.34e-130	0.72	2	F:serine-type endopeptidase activity; P:proteolysis	tr|E1JIW3|E1JIW3_DROME	CG11836, isoform I	79.7	6.4e-138	488	OG5_126639	dmel|FBpp0289490
GMOY003169-RA	hypothetical protein	1609.55	1.29226	3.02837e-28	2.90652e-26	CG8976 gene product	Drosophila melanogaster	drosoph	AAF58600	5.74e-78	0.76	3	P:protein glycosylation; C:membrane; F:galactosyltransferase activity	tr|A1Z8R6|A1Z8R6_DROME	CG33145, isoform B	60.3	6.3e-73	271.6	OG5_149278	dmel|FBpp0087154
GMOY003350-RA	hypothetical protein	512.174	1.28989	9.35085e-19	4.4095e-17	PREDICTED: battenin-like	Musca domestica	nr	XP_005176717	3.32e-76	0.8467	1	C:cell	tr|Q9VVL0|Q9VVL0_DROME	Battenin	73.5	2.6e-60	229.2	OG5_129202	dmel|FBpp0074933
GMOY008257-RA	hypothetical protein	2969.04	1.28969	1.10288e-29	1.1535e-27	akap200 gene product	Drosophila melanogaster	drosoph	AAF52674	6.89e-14	0.65	0	NA	tr|Q86BM5|Q86BM5_DROME	A kinase anchor protein 200, isoform G	27	1.7e-40	165.6	NA	NA
GMOY004807-RA	Cortactin	2509.92	1.28872	1.85856e-16	7.36027e-15	cortactin gene product	Drosophila melanogaster	drosoph	AAF55840	0	0.67	9	C:sperm individualization complex; F:proline-rich region binding; C:protein complex; P:regulation of cell shape; P:positive regulation of receptor-mediated endocytosis; P:border follicle cell migration; C:cytoskeleton; C:lamellipodium; C:ruffle	tr|Q9VDF4|Q9VDF4_DROME	Cortactin, isoform A	60.4	5.8e-187	651.7	OG5_131080	dmel|FBpp0083441
GMOY011056-RA	hypothetical protein	426.292	1.27268	2.70062e-16	1.04913e-14	No_Hits	NA	nr	NA	NA	NA	0	NA	No_Hits	NA	NA	NA	NA	No_Hits	No_Hits
GMOY001986-RA	Ced-12	597.959	1.25614	1.04616e-15	3.82717e-14	CG5336 gene product	Drosophila melanogaster	drosoph	AAF53164	0	0.86	8	P:phagocytosis; P:central nervous system development; P:activation of Rac GTPase activity; P:myoblast fusion; P:actin filament organization; C:microtubule associated complex; P:border follicle cell migration; F:binding	tr|Q9VKB2|Q9VKB2_DROME	CG5336-PA	78.9	0	1128.2	OG5_129010	dmel|FBpp0079912
GMOY004640-RA	hypothetical protein	10.1439	1.25408	0.00662672	0.0294449	CG7142 gene product	Drosophila melanogaster	drosoph	AAF55527	1.91e-130	0.825	2	F:serine-type endopeptidase activity; P:proteolysis	tr|Q9VEA0|Q9VEA0_DROME	CG7142	68.9	8.7e-102	367.9	OG5_135952	dmel|FBpp0083021
GMOY002526-RA	hypothetical protein	143.319	1.24872	0.000170939	0.00132433	No_Hits	NA	nr	NA	NA	NA	0	NA	No_Hits	NA	NA	NA	NA	No_Hits	No_Hits
GMOY007273-RA	Leucine-rich repeat activity-regulated protein at synapses	201.848	1.24368	1.32999e-08	2.26988e-07	CG15658 gene product	Drosophila melanogaster	drosoph	AAF46694	5.43e-118	0.59	12	P:phagocytosis; P:epithelial cell migration; P:neuron projection morphogenesis; P:extracellular matrix organization; P:mesoderm development; P:organ development; P:cell morphogenesis involved in neuron differentiation; P:embryo development; P:chemotaxis; P:regulation of cellular process; P:anatomical structure formation involved in morphogenesis; F:protein binding	tr|D3TNL7|D3TNL7_GLOMM	Hypothetical conserved protein	96.9	1.1e-194	676.8	OG5_158514	dmel|FBpp0071509
GMOY004949-RA	hypothetical protein	999.623	1.24121	7.33636e-22	4.24468e-20	CG7655 gene product	Drosophila melanogaster	drosoph	AAF55455	8.08e-98	0.77	2	C:nuclear envelope; P:lateral inhibition	tr|D3TQ25|D3TQ25_GLOMM	Hypothetical conserved protein	100	1.7e-149	526.2	OG5_133700	dmel|FBpp0082912
GMOY006002-RA	putative secreted peptide	1008.8	1.24113	1.32746e-14	4.38439e-13	leucine-rich repeat-containing g-protein coupled receptor 6 isoform x2	Stomoxys calcitrans	nr	XP_013111639	2.5e-75	0.65	1	F:protein binding	No_Hits	NA	NA	NA	NA	OG5_174818	dmel|FBpp0289787
GMOY007807-RA	heat shock protein 23	227.532	1.24083	7.61479e-09	1.36231e-07	Hsp26 gene product	Drosophila melanogaster	drosoph	AAF50288	1.12e-51	0.65	8	C:microtubule associated complex; P:determination of adult lifespan; P:behavioral response to starvation; P:defense response to bacterium; P:imaginal disc-derived wing morphogenesis; P:cold acclimation; F:myosin binding; P:defense response to fungus	tr|D3TMP8|D3TMP8_GLOMM	Heat shock protein 23	100	4.7e-118	421.4	OG5_128990	dmel|FBpp0076224
GMOY003878-RA	hypothetical protein	144.842	1.23789	5.2912e-05	0.000478025	CG2556 gene product	Drosophila melanogaster	drosoph	AAF48170	5.97e-36	0.67	0	NA	tr|D3TMC6|D3TMC6_GLOMM	Putative uncharacterized protein	99.8	2.2e-237	818.9	OG5_154930	agam|AGAP010972-PA
GMOY007272-RA	Multiple C2 domain and transmembrane region protein	491.044	1.23564	8.71206e-16	3.23059e-14	CG15078 gene product	Drosophila melanogaster	drosoph	AAF57640	0	0.81	1	F:protein binding	tr|A0A0C4DHG8|A0A0C4DHG8_DROME	Multiple C2 domain and transmembrane region protein, isoform E	74.7	0	1394.4	OG5_127860	dmel|FBpp0110270
GMOY013047-RA	chickadee	3562.1	1.22835	2.19069e-21	1.19944e-19	No_Hits	NA	nr	NA	NA	NA	1	F:actin binding	sp|P25843|PROF_DROME	Profilin	93.7	1.3e-64	243	OG5_127737	dmel|FBpp0078864
GMOY009616-RA	hypothetical protein	64.0893	1.22809	2.21007e-05	0.000216185	CG12973 gene product	Drosophila melanogaster	drosoph	XP_004530164.1	7.8e-31	0.61	0	NA	tr|Q9VP43|Q9VP43_DROME	CG32436	45.9	1.4e-37	154.1	OG5_215817	dmel|FBpp0077999
GMOY010834-RA	pch2: pch2	97.7336	1.22789	6.80015e-05	0.000590794	CG11744 gene product	Drosophila melanogaster	drosoph	AAF54251	2.22e-111	0.5667	3	F:ATP binding; F:nucleoside-triphosphatase activity; F:oxidoreductase activity, acting on the CH-CH group of donors	tr|Q8SX76|Q8SX76_DROME	LD24646p	57.3	4.3e-102	369.8	OG5_128995	dmel|FBpp0081381
GMOY002513-RA	alde3: aldehyde dehydrogenase	2912.84	1.2273	3.07937e-14	9.89034e-13	CG3752 gene product	Drosophila melanogaster	drosoph	AAF48980	0	0.74	8	P:pyruvate metabolic process; F:aldehyde dehydrogenase (NAD) activity; C:lipid particle; P:acetaldehyde metabolic process; C:mitochondrial matrix; P:response to ethanol; F:acetaldehyde dehydrogenase (acetylating) activity; P:oxidation-reduction process	tr|Q0QHK6|Q0QHK6_GLOMM	1-pyrroline-5-carboxylate dehydrogenase 2	97.2	9.2e-305	1043.9	OG5_126638	dmel|FBpp0079406
GMOY013096-RA	Charged multivesicular body protein 2b	499.54	1.22293	1.06582e-15	3.8817e-14	charged multivesicular body 2b-B	Musca domestica	nr	XP_005180868	9.4e-107	0.93	1	P:vacuolar transport	tr|Q9VRJ5|Q9VRJ5_DROME	Charged multivesicular body protein...	79.7	1.9e-92	336.3	OG5_133191	dmel|FBpp0076869
GMOY008906-RA	hypothetical protein	295.085	1.21891	2.39348e-09	4.66015e-08	arp14d gene product	Drosophila melanogaster	drosoph	AAF51860	2.04e-28	0.98	7	C:Arp2/3 protein complex; P:cell morphogenesis; P:Arp2/3 complex-mediated actin nucleation; F:ATP binding; F:actin binding; F:structural constituent of cytoskeleton; C:actin filament	tr|D3TND2|D3TND2_GLOMM	Actin-related protein ARP2/3 complex subunit ARP2	96.4	7.3e-26	114.4	OG5_128705	trub|ENSTRUP00000029594
GMOY005982-RA	SCP: sterol carrier protein	1084.41	1.21784	1.60112e-12	4.44283e-11	CG11151 gene product	Drosophila melanogaster	drosoph	AAF48311	2.39e-59	0.65	4	F:sterol binding; F:estradiol 17-beta-dehydrogenase activity; C:lipid particle; C:intracellular organelle	tr|Q9VY92|Q9VY92_DROME	CG11151, isoform B	86.2	9e-50	193.7	OG5_132813	dmel|FBpp0073650
GMOY004683-RA	hypothetical protein	62.4286	1.21462	0.00013498	0.00107536	CG11206 gene product	Drosophila melanogaster	drosoph	AAF46835	0	0.94	1	F:protein binding	tr|Q9W263|Q9W263_DROME	Liprin-gamma, isoform A	87.9	1.9e-163	573.9	OG5_133691	dmel|FBpp0112019
GMOY006432-RA	Pmm: Phosphomannomutase	548.016	1.21168	3.50158e-16	1.34112e-14	CG8073 gene product	Drosophila melanogaster	drosoph	AAF58988	0	0.715	5	F:phosphomannomutase activity; C:cytosol; P:carbohydrate catabolic process; F:phosphoglucomutase activity; F:magnesium ion binding	tr|D3TP20|D3TP20_GLOMM	Phosphoglucomutase	100	0	1251.5	OG5_127613	cpip|CPIJ017045
GMOY006490-RA	GluR-Clumsy1: ionotropic glutamate receptor	40.7563	1.20874	0.000445261	0.00305247	CG8681 gene product	Drosophila melanogaster	drosoph	AAF53980	0	0.6633	9	F:ionotropic glutamate receptor activity; P:regulation of synaptic activity; P:positive regulation of synaptic transmission, glutamatergic; C:neuromuscular junction; C:postsynaptic membrane; P:positive regulation of neuromuscular synaptic transmission; C:ionotropic glutamate receptor complex; P:regulation of neurotransmitter secretion; C:postsynaptic density	tr|Q0E8N6|Q0E8N6_DROME	Clumsy, isoform B	64.8	0	1317.4	OG5_127034	dmel|FBpp0110195
GMOY004147-RA	hypothetical protein	517.616	1.20778	0.00399583	0.0195081	PREDICTED: uncharacterized protein LOC106088445	Stomoxys calcitrans	nr	XP_013109423	1.4e-30	0.61	0	NA	No_Hits	NA	NA	NA	NA	No_Hits	No_Hits
GMOY007780-RA	rhomboid	49.2376	1.20698	0.000134527	0.00107385	rho gene product	Drosophila melanogaster	drosph	AAF47496	1.85e-127	0.74	72	P:melanization defense response; P:regulation of Malpighian tubule size; P:leg disc proximal/distal pattern formation; P:dendrite morphogenesis; P:pseudocleavage involved in syncytial blastoderm formation; P:ventral furrow formation; C:integral component of plasma membrane; P:peptide bond cleavage involved in epidermal growth factor receptor ligand maturation; P:olfactory learning; P:salivary gla…	sp|P20350|RHOM_DROME	Protein rhomboid	65.1	5.1e-123	438.7	OG5_137241	dmel|FBpp0072578
GMOY005808-RA	hypothetical protein	349.509	1.20504	7.89017e-09	1.40235e-07	CG5916 gene product	Drosophila melanogaster	drosoph	AAF55279	3.93e-172	0.88	2	F:Rab GTPase activator activity; P:regulation of Rab GTPase activity	tr|Q9VEY4|Q9VEY4_DROME	CG5916, isoform A	75.5	2.4e-148	522.7	OG5_127311	dmel|FBpp0082705
GMOY008087-RA	Neuroglian	3457.42	1.19829	4.65729e-09	8.69431e-08	nrg gene product	Drosophila melanogaster	drosoph	AAF46387	0	0.57	23	P:neuron cell-cell adhesion; P:central complex development; P:mushroom body development; P:septate junction assembly; P:regulation of female receptivity; P:dendrite morphogenesis; C:filopodium; F:calcium ion binding; P:female courtship behavior; P:male courtship behavior; P:epidermal growth factor receptor signaling pathway; P:regulation of tube size, open tracheal system; P:axon extension; C:ple…	sp|P20241|NRG_DROME	Neuroglian	77.9	0	1983.8	OG5_128647	dmel|FBpp0071155
GMOY006094-RA	PGRP: peptidoglycan recognition protein	1760.91	1.19479	3.02002e-25	2.30255e-23	CG4432 gene product	Drosophila melanogaster	drosoph	AAF50302	7.35e-73	0.51	3	F:zinc ion binding; P:peptidoglycan catabolic process; F:N-acetylmuramoyl-L-alanine amidase activity	tr|Q2PQQ8|Q2PQQ8_GLOMM	Peptidoglycan recognition protein LC	91.2	1.1e-208	724.2	OG5_158473	dmel|FBpp0088492
GMOY007230-RA	Hex: hexokinase	12337	1.19104	9.07007e-16	3.34813e-14	CG3001 gene product	Drosophila melanogaster	drosoph	AAF46507	0	0.78	9	C:cytosol; P:cellular glucose homeostasis; P:flight; F:ATP binding; P:lateral inhibition; P:glycolysis; F:glucokinase activity; F:mannokinase activity; F:fructokinase activity	tr|D3TRU8|D3TRU8_GLOMM	Hexokinase	99.8	0	1144.4	OG5_126743	dmel|FBpp0071296
GMOY005473-RA	SCARA5: Scavenger Receptor Class A, Member 5	1072.78	1.18942	3.19549e-11	7.6899e-10	CG3921 gene product	Drosophila melanogaster	drosoph	AAF51061	0	0.8	3	F:carbohydrate binding; F:scavenger receptor activity; C:membrane	tr|Q9VQV1|Q9VQV1_DROME	CG3921, isoform A	67.1	0	4135.9	OG5_137242	dmel|FBpp0077185
GMOY004768-RA	hypothetical protein	2920.02	1.18393	1.06212e-26	8.93273e-25	CG9947 gene product	Drosophila melanogaster	drosoph	AAF48613	7.2e-167	0.8	1	C:membrane	tr|D3TS55|D3TS55_GLOMM	Transmembrane protein 30A	100	1.6e-211	732.6	OG5_127172	dmel|FBpp0074076
GMOY008812-RA	hypothetical protein	25.8713	1.1829	0.00180583	0.00997422	CG6201 gene product	Drosophila melanogaster	drosph	AAF53070	1.11e-162	0.6	2	P:carbohydrate metabolic process; F:hydrolase activity, hydrolyzing O-glycosyl compounds	tr|Q9VKJ8|Q9VKJ8_DROME	CG6201	44	3.1e-144	510	OG5_135964	dmel|FBpp0079816
GMOY001484-RA	hypothetical protein	358.666	1.18137	2.71234e-06	3.24447e-05	No_Hits	NA	nr	NA	NA	NA	0	NA	tr|D3TL42|D3TL42_GLOMM	Hypothetical nonconserved protein (Fragment)	46.2	4.5e-79	292.7	No_Hits	No_Hits
GMOY001238-RA	Gelsolin	2701.6	1.18091	5.35329e-08	8.56503e-07	gel gene product	Drosophila melanogaster	drosoph	AAF52162	0	0.78	14	C:cytosol; P:cell-cell adhesion; P:sarcomere organization; P:endoplasmic reticulum localization; C:presynaptic cytoskeletal matrix assembled at active zones; P:photoreceptor cell morphogenesis; P:phagocytosis; P:spermatid development; F:actin binding; P:mitochondrion localization; C:actin filament; P:nucleus localization; P:inter-male aggressive behavior; C:extracellular region	sp|Q07171|GELS_DROME	Gelsolin	66.6	1,2E-310	1063.1	OG5_127042	dmel|FBpp0078611
GMOY008664-RA	Centrocortin	314.948	1.17776	3.95156e-11	9.39848e-10	CG1962 gene product	Drosophila melanogaster	drosoph	AAF53912	1.44e-92	0.66	17	P:female meiosis chromosome segregation; P:central nervous system development; P:embryonic cleavage; P:photoreceptor cell morphogenesis; C:spindle pole; P:asymmetric neuroblast division; P:mitotic spindle organization; P:pole cell formation; C:cleavage furrow; P:midgut development; P:peripheral nervous system development; F:protein binding; P:asymmetric cell division; P:regulation of centriole-ce…	tr|Q9VIK6|Q9VIK6_DROME	Centrocortin, isoform A	47.4	1.7e-91	335.1	OG5_134109	dmel|FBpp0080929
GMOY007042-RA	hypothetical protein	599.334	1.17365	9.3396e-11	2.12828e-09	insulin-like growth factor-binding protein complex acid labile subunit-like isoform x1	Musca domestica	nr	XP_005176444	0	0.7233	1	F:protein binding	tr|Q9VE49|Q9VE49_DROME	CG7702, isoform A	48.8	2.6e-141	500	OG5_174794	dmel|FBpp0083080
GMOY008599-RA	cellular repressor of transcription	2730.01	1.16867	1.24186e-11	3.07936e-10	creg gene product	Drosophila melanogaster	drosoph	AAF55414	1.32e-55	0.74	5	P:negative regulation of transcription from RNA polymerase II promoter; F:transcription factor binding; F:FMN binding; F:oxidoreductase activity; P:oxidation-reduction process	tr|D3TMX0|D3TMX0_GLOMM	Cellular repressor of transcription	99.4	9.5e-86	313.9	OG5_131960	dmel|FBpp0088836
GMOY007773-RA	hypothetical protein	1326.76	1.16866	1.13732e-07	1.75393e-06	Lasp	Musca domestica	nr	XP_005182369	2.18e-60	0.7467	7	C:cell; P:reproduction; P:anatomical structure morphogenesis; P:cell differentiation; P:multicellular organismal development; C:plasma membrane; F:actin binding; C:cytoskeleton; P:cytoplasm organization; P:regulation of biological process; P:embryo development	tr|M9NDA6|M9NDA6_DROME	Lasp, isoform C	54.9	4.9e-57	219.5	OG5_132862	apis|XP_001942795
GMOY006995-RA	scyl: scylla	928.478	1.16471	6.72191e-10	1.40609e-08	scylla gene product	Drosophila melanogaster	drosoph	AAF50074	6.34e-66	0.81	7	C:cytoplasm; P:head involution; P:multicellular organism reproduction; P:negative regulation of growth; P:cell death; P:cellular response to DNA damage stimulus; P:negative regulation of signal transduction	sp|Q9VTH4|SCLLA_DROME	Protein scylla	48.7	1.9e-60	230.3	OG5_136007	dmel|FBpp0075899
GMOY008619-RA	Rab10	1642.97	1.16251	7.02208e-21	3.69588e-19	rab10 gene product	Drosophila melanogaster	drosoph	AAF50924	5.24e-139	0.8567	19	P:lateral inhibition; P:regulation of cell shape; P:cell adhesion; C:vesicle; P:regulation of cell migration; P:protein secretion; F:GTP binding; P:negative regulation of dendrite morphogenesis; P:small GTPase mediated signal transduction; C:neuronal cell body; P:actin filament organization; C:cell trailing edge; P:basal protein localization; P:growth of a germarium-derived egg chamber; C:basal p…	tr|D3TNT5|D3TNT5_GLOMM	Rab protein 10	100	2.4e-114	409.1	OG5_127321	dmel|FBpp0077029
GMOY003298-RA	geranylgeranyltransferase type II beta subunit	1579.34	1.16011	6.38377e-14	2.01076e-12	betaggt-ii gene product	Drosophila melanogaster	drosoph	AAF51183	0	0.5933	4	F:CAAX-protein geranylgeranyltransferase activity; P:single-organism process; F:Rab geranylgeranyltransferase activity; P:protein geranylgeranylation	tr|D3TMI7|D3TMI7_GLOMM	Geranylgeranyltransferase type II beta subunit	100	1.4e-210	729.6	OG5_127744	dmel|FBpp0077316
GMOY009367-RA	hypothetical protein	2258.25	1.15893	5.25372e-22	3.12846e-20	CG5554 gene product	Drosophila melanogaster	drosoph	AAF47072	5.68e-111	0.9	3	P:cell redox homeostasis; C:integral component of membrane; F:protein disulfide isomerase activity	tr|Q9W1I7|Q9W1I7_DROME	CG5554, isoform A	60.1	2e-108	390.2	OG5_132995	dmel|FBpp0072035
GMOY005137-RA	hypothetical protein	98.7411	1.15788	5.89306e-06	6.45872e-05	No_Hits	NA	nr	NA	NA	NA	0	NA	No_Hits	NA	NA	NA	NA	No_Hits	No_Hits
GMOY006519-RA	hypothetical protein	104.084	1.15783	0.0147404	0.0556236	No_Hits	NA	nr	NA	NA	NA	0	NA	tr|Q9VKR8|Q9VKR8_DROME	CG17108	53.2	8.8e-37	151.4	No_Hits	No_Hits
GMOY007740-RA	Ajuba LIM protein	612.208	1.15467	7.42654e-13	2.17153e-11	CG11063 gene product	Drosophila melanogaster	drosoph	AAF57400	1.31e-149	0.97	9	P:protein localization to centrosome; F:zinc ion binding; C:adherens junction; F:actin binding; P:mitosis; P:hippo signaling; F:thyroid hormone receptor binding; F:ligand-dependent nuclear receptor binding; P:positive regulation of imaginal disc growth	tr|M9MSC9|M9MSC9_DROME	Ajuba LIM protein, isoform C	52.7	1.5e-203	707.2	OG5_132529	dmel|FBpp0073665
GMOY009775-RA	membrane glycoprotein LIG-1	39580.6	1.15257	4.80093e-15	1.65958e-13	CG9562 gene product	Drosophila melanogaster	drosoph	AAF50932	4.7e-16	0.4567	1	F:protein binding	tr|D3TLJ5|D3TLJ5_GLOMM	Membrane glycoprotein LIG-1	98.8	0	1116.7	OG5_158515	dmel|FBpp0071729
GMOY007085-RA	actin 5C	13755.6	1.15228	0.000981877	0.00599562	actin-4	Drosophila melanogaster	nr	NP_511052.1	0	1	13	C:nuclear chromosome; C:protein complex; P:biological_process; C:cytoskeleton; P:reproduction; P:anatomical structure morphogenesis; P:cell differentiation; P:multicellular organismal development; P:transport; P:cellular component organization; P:cytoskeleton organization; F:nucleotide binding; F:structural molecule activity; P:behavior; C:lipid particle	tr|D3TQK0|D3TQK0_GLOMM	Actin 5C	100	3.1e-220	761.9	OG5_126595	apis|NP_001119672
GMOY010506-RA	hypothetical protein	443.192	1.14431	1.17325e-12	3.33498e-11	CG4666 gene product	Drosophila melanogaster	drosph	AAF46119	7.23e-97	0.87	3	F:molecular_function; P:biological_process; C:cellular_component	tr|D3TPI9|D3TPI9_GLOMM	Putative thioesterase	100	2.9e-109	392.1	OG5_137321	dmel|FBpp0070852
GMOY003020-RA	hypothetical protein	14.7112	1.14046	0.00940002	0.0390613	skpa gene product	Drosophila melanogaster	drosph	AAF45538	1.3e-90	0.87	19	C:centrosome; C:spindle; C:microtubule associated complex; C:SCF ubiquitin ligase complex; F:ubiquitin-protein transferase activity; F:protein binding; P:mitotic nuclear division; P:mitotic G2 DNA damage checkpoint; P:regulation of centrosome duplication; P:neuron remodeling; P:chromosome condensation; P:regulation of protein stability; P:DNA endoreduplication; P:protein ubiquitination involved i…	tr|D3TMR7|D3TMR7_GLOMM	SCF ubiquitin ligase skp1 component	77.8	2.5e-74	275.8	OG5_127430	aaeg|AAEL009160-PA
GMOY000342-RA	hypothetical protein	144.017	1.13992	0.00147403	0.00845053	CG14905 gene product	Drosophila melanogaster	drosph	AAF55345	0	0.83	0	NA	tr|Q9VES4|Q9VES4_DROME	CG14905	70	6.4e-187	651.4	OG5_130053	dmel|FBpp0082802
GMOY011716-RA	Ggt-1: gamma-glutamyl transpeptidase	447.158	1.13852	0.0160641	0.0597044	CG6461 gene product	Drosophila melanogaster	drosoph	AAF48854	0	0.69	2	F:gamma-glutamyltransferase activity; P:glutathione metabolic process	tr|Q9VWT3|Q9VWT3_DROME	Gamma-glutamyl transpeptidase, isoform A	63.5	6.3e-209	725.7	OG5_127021	dmel|FBpp0074393
GMOY004496-RA	hypothetical protein	14.846	1.13845	0.0123682	0.0482314	rpt5 gene product	Drosophila melanogaster	drosph	AAF56177	6.4e-12	0.54	1	C:proteasome regulatory particle	tr|D3TMG4|D3TMG4_GLOMM	26S proteasome regulatory complex ATPase RPT5	54.8	2.1e-19	92	OG5_127786	dmel|FBpp0083843
GMOY010245-RA	mannose-1-phosphate guanylyltransferase	330.92	1.13755	4.36319e-12	1.14169e-10	CG1129 gene product	Drosophila melanogaster	drosoph	AAF58116	0	0.59	2	F:nucleotidyltransferase activity; P:biosynthetic process	tr|D3TPL4|D3TPL4_GLOMM	GDP-mannose pyrophosphorylase	100	5.1e-254	874.4	OG5_129964	dmel|FBpp0086475
GMOY009406-RA	acyl-CoA reductase	1743.71	1.13685	1.01885e-23	7.16533e-22	CG8306 gene product	Drosophila melanogaster	drosoph	AAF53014	0	0.6667	1	F:fatty-acyl-CoA reductase (alcohol-forming) activity	tr|D3TP92|D3TP92_GLOMM	Acyl-CoA reductase	99.8	8.6e-302	1033.1	OG5_162878	dmel|FBpp0086266
GMOY004213-RA	hypothetical protein	816.334	1.13674	4.12281e-17	1.80827e-15	CG7332 gene product	Drosophila melanogaster	drosoph	AAF48903	0	0.78	3	F:calcium ion binding; P:biological_process; C:cellular_component	sp|Q9VWN5|F188A_DROME	Protein FAM188A homolog	62.3	3.2e-181	632.5	OG5_130604	dmel|FBpp0074418
GMOY002020-RA	Meltrin	1697.27	1.13668	2.61952e-09	5.07603e-08	CG7649 gene product	Drosophila melanogaster	drosoph	AAF55088	0	0.78	3	P:proteolysis; F:metalloendopeptidase activity; F:zinc ion binding	tr|Q400M8|Q400M8_DROME	Meltrin, isoform D	58	0	1089.7	OG5_129483	dmel|FBpp0099550
GMOY012097-RA	hypothetical protein	308.769	1.13442	0.000244861	0.00180613	CG17574 gene product	Drosophila melanogaster	drosph	AAF58450	2e-06	0.49	0	NA	tr|D3TNI7|D3TNI7_GLOMM	Hypothetical conserved secreted protein	82.9	1.4e-50	196.4	OG5_168058	dmel|FBpp0111990
GMOY003269-RA	hypothetical protein	366.28	1.13272	4.49286e-08	7.24363e-07	CG42389, isoform F	Drosophila melanogaster	nr	NP_609801	1.13e-17	0.7	3	F:molecular_function; P:biological_process; C:cellular_component	tr|Q9VJJ9|Q9VJJ9_DROME	CG42389, isoform F	51.5	4.6e-91	332.8	No_Hits	No_Hits
GMOY009518-RA	hypothetical protein	150.899	1.13083	1.60557e-07	2.40334e-06	hypothetical protein FF38_09326	Lucilia cuprina	nr	KNC34816.1	0	0.9	2	F:catalytic activity; P:metabolic process	D3TNT8_GLOMM	Acyl-CoA synthetase	100	0	2781	OG5_126609	dmel|FBpp0083935
GMOY009973-RA	molecular chaperone	154.425	1.1299	4.16906e-08	6.76166e-07	CG14672 gene product	Drosophila melanogaster	drosph	AAF51990	1.89e-28	0.91	0	NA	tr|D3TRC2|D3TRC2_GLOMM	Molecular chaperone	99.5	3.4e-110	395.6	OG5_135987	dmel|FBpp0078388
GMOY002225-RA	hypothetical protein	2737.05	1.12965	1.49946e-13	4.65118e-12	atp-binding cassette sub-family g member 1-like	Musca domestica	nr	XP_005176223	0	0.9167	4	C:integral component of membrane; P:ATP catabolic process; F:ATP binding; F:ATPase activity	tr|Q8IPV3|Q8IPV3_DROME	CG3164, isoform C	82.6	0	1076.6	OG5_128747	dmel|FBpp0077812
GMOY000667-RA	hypothetical protein	37.781	1.1295	0.00111638	0.00666232	hypothetical protein FF38_03113	Lucilia cuprina	nr	KNC32530	4.2e-50	0.67	0	NA	No_Hits	NA	NA	NA	NA	No_Hits	No_Hits
GMOY006412-RA	hypothetical protein	31.8443	1.12679	0.00146733	0.00841808	hypothetical protein FF38_08027	Lucilia cuprina	nr	KNC22844	5.9e-71	0.77	0	NA	No_Hits	NA	NA	NA	NA	NO_GROUP	dmel|FBpp0080848
GMOY001004-RA	hypothetical protein	494.663	1.11774	5.32743e-11	1.24781e-09	CG14968 gene product	Drosophila melanogaster	drosoph	AAF47753	6.32e-100	0.84	1	F:protein binding	tr|D3TNP0|D3TNP0_GLOMM	Hypothetical conserved protein	100	4e-108	388.7	OG5_152449	dmel|FBpp0072949
GMOY003188-RA	meiotic recombination	136.705	1.11695	4.74367e-07	6.47138e-06	double-strand break repair protein mre11-like	Musca domestica	nr	XP_005184597	0	0.726	4	F:endonuclease activity; C:nucleus; P:double-strand break repair; F:manganese ion binding	tr|Q9XYZ4|Q9XYZ4_DROME	CG16928-PA	52.6	1.1e-186	651	OG5_127969	dmel|FBpp0079802
GMOY009234-RA	Flavin-containing monooxygenase	117.094	1.11408	0.000560114	0.00372102	CG3006 gene product	Drosophila melanogaster	drosph	AAF47118	1.61e-166	0.73	5	F:N,N-dimethylaniline monooxygenase activity; C:cytosol; F:flavin adenine dinucleotide binding; F:NADP binding; P:oxidation-reduction process	tr|D3TRU1|D3TRU1_GLOMM	Flavin-containing monooxygenase	100	4e-241	831.2	OG5_126653	cpip|CPIJ013725
GMOY002359-RA	rhomboid-4	2455.47	1.11398	1.90874e-21	1.05213e-19	CG1697 gene product	Drosophila melanogaster	drosoph	AAF48067	0	0.87	5	C:integral component of membrane; P:proteolysis; F:calcium ion binding; F:serine-type endopeptidase activity; C:plasma membrane	tr|Q9VYW6|Q9VYW6_DROME	Rhomboid-4	76.2	1.5e-181	633.3	OG5_131421	dmel|FBpp0073365
GMOY001498-RA	hypothetical protein	34.1912	1.11305	0.00560417	0.0258445	CG8492 gene product	Drosophila melanogaster	drosph	AAF50522	7.07e-47	0.54	2	P:cell wall macromolecule catabolic process; F:lysozyme activity	tr|Q9VSA5|Q9VSA5_DROME	CG8492	39.5	2.8e-20	97.1	OG5_155149	dmel|FBpp0076525
GMOY007229-RA	hypothetical protein	174.325	1.11152	2.65907e-06	3.1901e-05	CG8473 gene product	Drosophila melanogaster	drosph	AAF48511	9.89e-121	0.54	1	F:protein binding	tr|Q86B53|Q86B53_DROME	CG33172	31.7	1.5e-156	551.6	OG5_130401	dmel|FBpp0073908
GMOY007013-RA	subdued	1646.85	1.11141	8.41464e-13	2.43428e-11	PREDICTED: anoctamin-2-like isoform X2	Musca domestica	nr	XP_005184747	0	0.81	1	C:cell	tr|Q9VDV4|Q9VDV4_DROME	Anoctamin	75.8	0	1214.5	OG5_127202	dmel|FBpp0083215
GMOY005491-RA	Ddc: Dopa decaboxylase	104.672	1.11122	0.000604208	0.00395596	ddc gene product	Drosophila melanogaster	drosoph	AAF45911	0	0.9433	14	P:serotonin biosynthetic process from tryptophan; P:eclosion rhythm; P:wing disc development; F:aromatic-L-amino-acid decarboxylase activity; P:anesthesia-resistant memory; P:response to wounding; P:growth; P:thermotaxis; P:regulation of adult chitin-containing cuticle pigmentation; P:long-term memory; P:thermosensory behavior; F:pyridoxal phosphate binding; P:courtship behavior; P:dopamine biosy…	sp|P05031|DDC_DROME	Aromatic-L-amino-acid decarboxylase	83	4.4e-255	877.9	OG5_129065	dmel|FBpp0080710
GMOY003273-RA	hypothetical protein	147.42	1.1094	3.89704e-05	0.00036417	CG5896 gene product	Drosophila melanogaster	drosoph	AAF56675	7.03e-58	0.6	6	P:innate immune response; P:positive regulation of Toll signaling pathway; C:extracellular region; P:defense response to Gram-positive bacterium; P:proteolysis; F:serine-type endopeptidase activity	tr|Q9VB68|Q9VB68_DROME	Gram-pitive specific serine protease, isoform B	42.8	2e-52	203.8	OG5_168147	dmel|FBpp0084482
GMOY006949-RA	hypothetical protein	641.794	1.10644	1.58201e-13	4.88864e-12	GI24621	Drosophila mojavensis	nr	XP_001999621	4.55e-81	0.8167	1	C:integral component of membrane	tr|Q8IN71|Q8IN71_DROME	Anoctamin	70.8	5.8e-70	261.5	OG5_127202	dmel|FBpp0083215
GMOY010406-RA	Photoreceptor dehydrogenase	566.508	1.10608	1.24559e-09	2.54675e-08	pdh gene product	Drosophila melanogaster	drosoph	AAF49480	9.9e-112	0.69	16	P:phagocytosis; F:retinol dehydrogenase activity; F:neuropeptide hormone activity; F:alcohol dehydrogenase (NAD) activity; P:neuron projection morphogenesis; P:neuropeptide signaling pathway; P:positive regulation of adenylate cyclase activity involved in G-protein coupled receptor signaling pathway; P:gravitaxis; C:extracellular space; P:retinol metabolic process; P:locomotor rhythm; P:regulatio…	tr|Q7KNR7|Q7KNR7_DROME	Photoreceptor dehydrogenase, isoform C	73	3.5e-89	325.5	OG5_130538	dmel|FBpp0075184
GMOY007784-RA	hypothetical protein	382.891	1.10442	2.58646e-09	5.02388e-08	CG13893 gene product	Drosophila melanogaster	drosoph	AAF47396	6.54e-167	0.78	4	C:intracellular; F:transporter activity; P:transport; C:integral component of membrane	tr|Q8SYC4|Q8SYC4_DROME	CG13893	60.2	1.4e-145	513.8	OG5_126879	dmel|FBpp0072461
GMOY000854-RA	hypothetical protein	1255.96	1.09996	5.93142e-14	1.87553e-12	CG9047 gene product	Drosophila melanogaster	drosoph	AAF47286	5.31e-94	0.9	0	NA	tr|Q86BN4|Q86BN4_DROME	Na,K-ATPase interacting, isoform J	79.5	3.3e-77	288.5	OG5_141242	dmel|FBpp0111597
GMOY011135-RA	hypothetical protein	18.7022	1.09973	0.010226	0.0416494	CG1937 gene product	Drosophila melanogaster	drosph	AAF57196	1.8e-06	0.49	2	F:protein binding; F:zinc ion binding	No_Hits	NA	NA	NA	NA	NA	NA
GMOY002822-RA	hypothetical protein	159.18	1.09841	1.62203e-05	0.000164175	bromodomain-containing protein ddb_g0280777-like	Bactrocera dorsalis	nr	XP_011205100	6.9e-23	0.83	0	NA	No_Hits	NA	NA	NA	NA	No_Hits	No_Hits
GMOY009809-RA	hypothetical protein	10.8248	1.09793	0.0190959	0.0681966	CG7368 gene product	Drosophila melanogaster	drosph	AAF50042	3.7e-72	0.87	6	C:nucleus; F:nucleic acid binding; F:transcription factor activity, sequence-specific DNA binding; F:metal ion binding; P:transcription, DNA-templated; P:phagocytosis	tr|Q9VTK6|Q9VTK6_DROME	CG7368, isoform B	57.3	2.1e-166	583.6	OG5_155199	dmel|FBpp0110184
GMOY008591-RA	arp2: actin-related protein 2	1095	1.09737	3.18255e-15	1.12395e-13	arp14d gene product	Drosophila melanogaster	drosoph	AAF47603	0	0.7667	17	P:phagocytosis; C:actin filament; P:mushroom body development; P:skeletal myofibril assembly; P:cell morphogenesis; P:maintenance of protein location in cell; P:Arp2/3 complex-mediated actin nucleation; P:sperm individualization; F:actin binding; C:Arp2/3 protein complex; C:Ino80 complex; C:microtubule associated complex; P:inter-male aggressive behavior; C:lipid particle; F:ATP binding; F:struct…	tr|D3TND2|D3TND2_GLOMM	Actin-related protein ARP2/3 complex subunit ARP2	100	1.2e-195	679.9	OG5_128705	aaeg|AAEL011750-PA
GMOY004082-RA	Cctgamma	2462.9	1.09629	3.04228e-11	7.36466e-10	cctgamma gene product	Drosophila melanogaster	drosoph	AAF55350	0	0.6667	9	P:protein folding; P:mitotic spindle organization; C:chaperonin-containing T-complex; P:terminal branching, open tracheal system; P:trachea morphogenesis; F:unfolded protein binding; C:microtubule associated complex; F:ATPase activity, coupled; F:ATP binding	tr|D3TN28|D3TN28_GLOMM	T-complex protein 1 subunit gamma	100	8,1E-311	1063.1	OG5_127483	dmel|FBpp0082787
GMOY009798-RA	Snakeskin	27.294	1.09256	0.00366424	0.0181499	CG6981 gene product	Drosophila melanogaster	drosph	AAG22313	1e-95	0.9	6	C:integral component of plasma membrane; C:smooth septate junction; P:anterior midgut development; P:septate junction assembly; P:intestinal epithelial cell development; P:establishment of endothelial barrier	tr|Q9VW87|Q9VW87_DROME	CG6981 protein	82.1	2.7e-76	282.3	OG5_155034	dmel|FBpp0074589
GMOY007081-RA	Kinesin-like protein at 10A	652.992	1.09198	2.06909e-15	7.46886e-14	kinesin-like protein klp10a-like isoform x1	Ceratitis capitata	nr	XP_004520422	0	0.8433	6	F:microtubule binding; P:microtubule-based movement; F:ATP binding; C:kinesin complex; F:microtubule motor activity; C:microtubule	sp|Q960Z0|KI10A_DROME	Kinesin-like protein Klp10A	69.9	9,8E-310	1060.1	OG5_127200	dmel|FBpp0073334
GMOY002971-RA	hypothetical protein	145.656	1.09121	1.11477e-06	1.41436e-05	CG9599 gene product	Drosophila melanogaster	drosph	AAF54981	1.2e-33	0.585	4	F:non-membrane spanning protein tyrosine phosphatase activity; F:acid phosphatase activity; P:protein dephosphorylation; C:cytoplasm	sp|P82890|PPAC1_DROME	Low molecular weight phosphotyrosine protein phosphatase 1	55.1	1.5e-44	176.8	OG5_127571	dmel|FBpp0099893
GMOY003011-RA	hypothetical protein	421.919	1.09083	0.0112909	0.0449542	No_Hits	NA	nr	NA	NA	NA	0	NA	tr|D3TSE9|D3TSE9_GLOMM	Putative secreted peptide	97.9	4.8e-19	93.2	OG5_197759	dmel|FBpp0080625
GMOY001231-RA	hypothetical protein	968.743	1.08502	1.94578e-12	5.36273e-11	No_Hits	NA	nr	NA	NA	NA	0	NA	No_Hits	NA	NA	NA	NA	No_Hits	No_Hits
GMOY010974-RA	HPX: Hemopexin	240.228	1.08306	1.6202e-07	2.4208e-06	CG4859 gene product	Drosophila melanogaster	drosoph	AAF47255	0	0.89	4	P:proteolysis; C:extracellular matrix; F:zinc ion binding; F:metalloendopeptidase activity	tr|Q9W122|Q9W122_DROME	Matrix metalloproteinase 1, isoform C	77.4	1.3e-251	866.7	OG5_129064	dmel|FBpp0271771
GMOY005367-RA	Ate1	960.115	1.08252	2.14632e-16	8.45878e-15	ate1 gene product	Drosophila melanogaster	drosoph	AAF58506	6.46e-148	0.6667	2	P:protein arginylation; F:arginyltransferase activity	tr|D3TPY4|D3TPY4_GLOMM	Arginyl-tRNA--protein transferase 1	69.4	1.9e-206	716.5	OG5_129077	dmel|FBpp0085627
GMOY000726-RA	hypothetical protein	258.197	1.07971	8.55825e-09	1.51122e-07	PREDICTED: uncharacterized protein LOC106094423	Stomoxys calcitrans	nr	XP_013117090	1.8e-129	0.71	0	NA	No_Hits	NA	NA	NA	NA	OG5_187123	dmel|FBpp0081456
GMOY000711-RA	hypothetical protein	1377.74	1.07891	1.39672e-16	5.61304e-15	CG8026, isoform B	Drosophila melanogaster	nr	NP_610468	2.08e-167	0.93	7	P:folic acid transport; C:mitochondrial inner membrane; F:transmembrane transporter activity; F:folic acid transporter activity; P:transmembrane transport; P:mitochondrial transport; C:integral component of membrane	tr|Q95T49|Q95T49_DROME	CG8026, isoform B	85.7	1.3e-151	533.5	OG5_127110	dmel|FBpp0087691
GMOY008363-RA	hypothetical protein	375.714	1.07878	6.56171e-06	7.12789e-05	CG2225 gene product	Drosophila melanogaster	drosoph	AAF57225	1.94e-174	0.53	0	NA	tr|Q9V9R1|Q9V9R1_DROME	CG2225, isoform A	46.2	1.4e-243	840.9	OG5_155413	dmel|FBpp0085272
GMOY004395-RA	hypothetical protein	1930.37	1.07658	3.10618e-12	8.33561e-11	sktl gene product	Drosophila melanogaster	drosoph	AAF46627	0	0.85	13	P:phosphatidylinositol metabolic process; P:salivary gland cell autophagic cell death; P:spermatid development; F:1-phosphatidylinositol-4-phosphate 5-kinase activity; P:maintenance of oocyte nucleus location involved in oocyte dorsal/ventral axis specification; C:cell cortex; P:peripheral nervous system development; P:cortical actin cytoskeleton organization; P:oocyte microtubule cytoskeleton po…	tr|Q9W2R3|Q9W2R3_DROME	LP03320p	63.7	6.9e-260	895.6	OG5_126948	dmel|FBpp0071491
GMOY009129-RA	chaperonin complex component TcP-1 theta subunit CCT8	3921.06	1.07628	1.41751e-14	4.66293e-13	CG8258 gene product	Drosophila melanogaster	drosoph	AAF59029	0	0.6267	7	P:system development; C:protein complex; P:single-organism cellular process; C:intracellular part; F:ATP binding; P:protein folding; F:unfolded protein binding	tr|D3TM06|D3TM06_GLOMM	Chaperonin complex component TcP-1 theta subunit CCT8	99.8	0	1078.2	OG5_127923	dmel|FBpp0087764
GMOY007789-RA	hypothetical protein	34.9451	1.07421	0.00240759	0.0127706	No_Hits	NA	nr	NA	NA	NA	0	NA	No_Hits	NA	NA	NA	NA	No_Hits	No_Hits
GMOY004335-RA	Ugt58Fa	17.6286	1.07333	0.0160749	0.0597171	CG4414 gene product	Drosophila melanogaster	drosph	AAF46872	8.9e-141	0.62	2	F:transferase activity, transferring hexosyl groups; P:metabolic process	tr|Q9W228|Q9W228_DROME	RE07815p	45.5	4.7e-133	472.6	NO_GROUP	dmel|FBpp0071845
GMOY007911-RA	hypothetical protein	705.786	1.06998	2.62772e-12	7.16954e-11	CG7713 gene product	Drosophila melanogaster	drosoph	AAF55468	1.52e-78	0.89	0	NA	tr|Q9VEF6|Q9VEF6_DROME	CG7713, isoform A	82.8	6e-79	291.2	OG5_155015	dmel|FBpp0082937
GMOY004253-RA	hypothetical protein	733.672	1.06924	1.33223e-12	3.72204e-11	CG1764 gene product	Drosophila melanogaster	drosoph	AAF48248	6.93e-107	0.79	2	F:dimethylargininase activity; C:cytoplasm	tr|Q9VYF0|Q9VYF0_DROME	CG1764, isoform B	65.6	3.2e-86	316.2	OG5_132130	dmel|FBpp0073627
GMOY010682-RA	hypothetical protein	788.839	1.06877	4.74941e-14	1.50761e-12	ras-related protein ral-a isoform x2	Bactrocera cucurbitae	nr	XP_014101940	1.6e-138	0.97	7	C:intracellular; C:membrane; F:GTPase activity; F:GTP binding; P:intracellular protein transport; P:nucleocytoplasmic transport; P:small GTPase mediated signal transduction	tr|Q962I2|Q962I2_DROME	RAL2	93.4	2.4e-104	375.9	OG5_132433	dmel|FBpp0070559
GMOY009042-RA	hypothetical protein	152.551	1.06709	7.33072e-07	9.61479e-06	phosphatidate phosphatase ppapdc1b-like isoform x4	Musca domestica	nr	XP_005190572	8.28e-105	0.69	2	F:catalytic activity; C:membrane	tr|D3TLR8|D3TLR8_GLOMM	Phosphatidic acid phosphatase type 2 domain containing 1B	100	9e-235	810.1	OG5_127088	dmel|FBpp0078341
GMOY007842-RA	hypothetical protein	3619.13	1.06579	8.13931e-15	2.75521e-13	CG10413 gene product	Drosophila melanogaster	drosoph	AAF53679	0	0.78	3	F:sodium:potassium:chloride symporter activity; P:transmembrane transport; C:membrane	tr|Q9VJ75|Q9VJ75_DROME	CG10413, isoform A	67.8	0	1226.1	OG5_130455	dmel|FBpp0080630
GMOY000663-RA	beta subunit of type I geranylgeranyl transferase	1653.54	1.0648	1.15972e-14	3.86165e-13	betaggt-i gene product	Drosophila melanogaster	drosoph	AAF57592	7.28e-161	0.8	4	F:CAAX-protein geranylgeranyltransferase activity; P:embryonic heart tube development; P:neurogenesis; P:Ras protein signal transduction	tr|Q24173|Q24173_DROME	Beta subunit of type I geranylgeranyl transferase, isoform A	61.8	1.7e-137	486.9	OG5_129786	dmel|FBpp0078630
GMOY005693-RA	hypothetical protein	185.572	1.06369	6.03452e-07	8.03093e-06	CG10152 gene product	Drosophila melanogaster	drosoph	AAF56147	1.65e-41	0.78	1	F:protein binding	tr|A0A0B4KGP4|A0A0B4KGP4_DROME	Beat-IV, isoform B	52.6	5.3e-117	419.1	OG5_144039	dmel|FBpp0083825
GMOY009685-RA	Vinculin	1799.89	1.05955	1.15905e-05	0.000119842	vinculin-like isoform x1	Musca domestica	nr	XP_005183978	0	0.95	3	P:cell adhesion; F:structural molecule activity; C:actin cytoskeleton	sp|O46037|VINC_DROME	Vinculin	89.4	0	1676.8	OG5_132249	dmel|FBpp0070404
GMOY005860-RA	hypothetical protein	434.409	1.05767	1.35965e-10	3.02235e-09	dream gene product	Drosophila melanogaster	drosoph	AAF57292	5.56e-49	0.69	3	P:apoptotic process; F:cysteine-type endopeptidase activity; P:proteolysis	tr|Q7KHK9|Q7KHK9_DROME	DREAM	42.2	1.8e-97	354.4	OG5_152270	dmel|FBpp0087167
GMOY004312-RA	hypothetical protein	171.849	1.05358	1.73109e-07	2.56768e-06	CG6003 gene product	Drosophila melanogaster	drosph	AAF55620	2.26e-172	0.56	0	NA	tr|A8JR42|A8JR42_DROME	GUK-holder, isoform E	45.2	6.7e-218	756.1	OG5_158510	dmel|FBpp0111837
GMOY004142-RA	hypothetical protein	1217.24	1.05329	9.31844e-08	1.448e-06	CG8180 gene product	Drosophila melanogaster	drosoph	AAF58134	1.13e-85	0.68	0	NA	tr|Q7K3C2|Q7K3C2_DROME	CG8180, isoform A	48.7	3.4e-134	476.5	OG5_174981	dmel|FBpp0086492
GMOY002488-RA	hypothetical protein	473.452	1.04661	4.09209e-09	7.72762e-08	No_Hits	NA	nr	NA	NA	NA	0	NA	tr|D3TMV6|D3TMV6_GLOMM	Putative uncharacterized protein	100	2.8e-52	201.8	No_Hits	No_Hits
GMOY006878-RA	hypothetical protein	342.95	1.04586	3.23202e-05	0.000306591	CG8398 gene product	Drosophila melanogaster	drosoph	AAF50653	2.27e-160	0.71	1	F:protein binding	tr|Q9VRX8|Q9VRX8_DROME	CG8398, isoform A	60.6	1.5e-150	530.4	OG5_155176	dmel|FBpp0076687
GMOY010249-RA	Fimbrin	3876.06	1.04543	4.79027e-12	1.24455e-10	fim gene product	Drosophila melanogaster	drosoph	AAF48722	0	0.93	3	P:female meiosis chromosome segregation; F:actin binding; F:calcium ion binding	tr|O61604|O61604_DROME	Fimbrin	87.7	0	1162.9	OG5_127614	dmel|FBpp0074217
GMOY005036-RA	hypothetical protein	536.942	1.04269	7.77058e-12	1.96871e-10	protein arv1-like	Musca domestica	nr	XP_005177243	5.03e-56	0.658	0	NA	tr|Q8SYH1|Q8SYH1_DROME	CG32442, isoform A	45	1.2e-56	217.6	OG5_130657	dmel|FBpp0088739
GMOY005114-RA	capulet	4545.38	1.04133	1.55638e-10	3.4409e-09	PREDICTED: adenylyl cyclase-associated protein 1-like	Musca domestica	nr	XP_005189279	0	0.834	11	P:multicellular organismal development; P:anatomical structure morphogenesis; P:cell differentiation; P:organelle organization; P:cellular homeostasis; P:cellular component organization; P:regulation of biological process; P:cytoskeleton organization; P:reproduction; F:actin binding; F:protein binding; C:cytoplasm	tr|Q9VPX6|Q9VPX6_DROME	Adenylyl cyclase-associated protein	63.2	3.9e-197	685.6	OG5_127770	dmel|FBpp0099391
GMOY001472-RA	hypothetical protein	159.646	1.04002	2.54881e-06	3.06233e-05	CG14591 gene product	Drosophila melanogaster	drosph	AAF57289	2.74e-100	0.79	0	NA	tr|Q7JRB2|Q7JRB2_DROME	CG14591, isoform A	55.3	4.8e-92	335.9	OG5_133271	dmel|FBpp0085362
GMOY003464-RA	hypothetical protein	3298.05	1.03848	3.04605e-17	1.34323e-15	Cdc42 gene product	Drosophila melanogaster	drosoph	AAF49007	7.11e-128	0.99	34	P:transforming growth factor beta receptor signaling pathway; P:maintenance of cell polarity; F:GTP binding; P:dendrite morphogenesis; P:establishment of neuroblast polarity; C:growth cone; P:regulation of axonogenesis; P:suture of dorsal opening; P:cortical actin cytoskeleton organization; P:cellularization; P:dorsal appendage formation; P:regulation of synaptic growth at neuromuscular junction;…	tr|D3TMK2|D3TMK2_GLOMM	Ras-related small GTPase rho type	100	2.4e-108	389	OG5_129885	dmel|FBpp0074520
GMOY004790-RA	hypothetical protein	158.083	1.03791	7.46265e-05	0.000639499	if gene product	Drosophila melanogaster	drosoph	AAF48661	2.57e-30	0.83	32	P:maintenance of protein location; P:sensory perception of smell; P:cell-matrix adhesion; P:compound eye development; P:midgut development; P:axon guidance; P:Malpighian tubule bud morphogenesis; P:myofibril assembly; P:salivary gland morphogenesis; F:receptor activity; F:metal ion binding; F:RNA polymerase II distal enhancer sequence-specific DNA binding transcription factor activity; P:ventral …	sp|P12080|ITA2_DROME	Integrin alpha-PS2	74.3	1.2e-27	119.8	OG5_129341	dmel|FBpp0074131
GMOY011451-RA	fatty acid bindin protein	63.5334	1.03458	0.000636298	0.0041329	CG6783 gene product	Drosophila melanogaster	drosoph	AAF54655	5.73e-50	0.89	5	C:microtubule associated complex; P:long-term memory; P:transport; F:fatty acid binding; F:transporter activity	tr|D3TLL9|D3TLL9_GLOMM	Fatty acid-binding protein FABP	100	8e-71	263.8	OG5_129604	aaeg|AAEL005997-PA
GMOY009300-RA	hypothetical protein	832.805	1.03219	1.34583e-05	0.000138104	CG8775 gene product	Drosophila melanogaster	drosph	AAF54928	0	0.71	3	F:zinc ion binding; F:metallopeptidase activity; P:proteolysis	tr|Q8INH6|Q8INH6_DROME	CG32473, isoform C	57	0	1129.4	OG5_127217	dmel|FBpp0082211
GMOY008468-RA	hypothetical protein	128.537	1.02729	6.65902e-05	0.000582422	CG14528 gene product	Drosophila melanogaster	drosoph	AAF56827	0	0.66	3	C:integral component of membrane; P:proteolysis; F:metalloendopeptidase activity	tr|Q9VAS2|Q9VAS2_DROME	CG14528	46.6	5.2e-179	626.7	OG5_166117	dmel|FBpp0084698
GMOY008358-RA	Innexin	36.7982	1.02725	0.00947269	0.0392209	inx2 gene product	Drosophila melanogaster	drosph	AAF46229	0	0.95	10	C:gap junction; C:apical plasma membrane; C:apicolateral plasma membrane; F:gap junction channel activity; P:cell communication; P:foregut morphogenesis; P:intercellular transport; P:morphogenesis of embryonic epithelium; P:germarium-derived female germ-line cyst formation; P:olfactory behavior	sp|Q9V427|INX2_DROME	Innexin inx2	92.4	4.8e-198	688	OG5_144392	dmel|FBpp0070965
GMOY010524-RA	hypothetical protein	80.7061	1.02634	0.0158188	0.0590078	Attacin-A gene product	Drosophila melanogaster	drosph	AAF58215	5.9e-43	0.58	4	C:extracellular space; P:antibacterial humoral response; P:defense response to Gram-negative bacterium; P:defense response to Gram-positive bacterium	tr|B0RZA5|B0RZA5_GLOMM	Antimicrobial peptide Attacin D	99.5	2.9e-106	382.1	OG5_162689	dmel|FBpp0086567
GMOY006993-RA	hypothetical protein	811.831	1.0202	2.96013e-11	7.20858e-10	CG3074 gene product	Drosophila melanogaster	drosoph	AAF46818	0	0.85	5	F:cysteine-type peptidase activity; P:proteolysis; F:scavenger receptor activity; P:immune response; F:polysaccharide binding	tr|D3TL47|D3TL47_GLOMM	Putative cysteine proteinase TIN-ag (Fragment)	93.7	1.3e-220	763.1	OG5_132215	dmel|FBpp0071698
GMOY011396-RA	hypothetical protein	3870.67	1.02005	1.06411e-08	1.84311e-07	charged multivesicular body protein 7-like	Ceratitis capitata	nr	XP_004522048	1.23e-78	0.536	1	P:protein transport	tr|D3TPK5|D3TPK5_GLOMM	Intermediate in Toll signal transduction pathway	73.1	2.6e-48	191	OG5_132273	dmel|FBpp0077896
GMOY005650-RA	hypothetical protein	67.0502	1.01827	0.000594008	0.00390485	CG2916 gene product	Drosophila melanogaster	drosph	AAF55783	6.26e-57	0.8	10	F:protein binding; P:cellularization; C:septin ring; F:GTP binding; P:GTP catabolic process; C:microtubule associated complex; P:neurogenesis; F:GTPase activity; C:septin complex; P:cytokinesis	sp|P54359|SEPT2_DROME	Septin-2	63.7	1.4e-59	226.9	OG5_128829	aaeg|AAEL004668-PA
GMOY005209-RA	hypothetical protein	239.826	1.01777	8.44441e-08	1.3172e-06	CG18870 gene product	Drosophila melanogaster	drosoph	AAG22192	2.98e-123	0.71	0	NA	tr|Q9I7V5|Q9I7V5_DROME	CG18870, isoform A	58.6	1.2e-108	391	OG5_158616	dmel|FBpp0071605
GMOY007611-RA	hypothetical protein	22.8386	1.01443	0.0128097	0.0495683	No_Hits	NA	nr	NA	NA	NA	0	NA	No_Hits	NA	NA	NA	NA	NA	NA
GMOY000220-RA	Protein Kinase D	1204.02	1.01434	1.90882e-09	3.77049e-08	CG7125 gene product	Drosophila melanogaster	drosoph	AAF55536	2.78e-84	0.83	4	P:intracellular signal transduction; P:protein phosphorylation; F:protein kinase C activity; F:ATP binding	tr|Q9VE91|Q9VE91_DROME	Serine/threonine-protein kinase	70.8	0	1198	OG5_130080	dmel|FBpp0083011
GMOY009253-RA	hypothetical protein	19.0784	1.0094	0.0134784	0.0516713	CG14289 gene product	Drosophila melanogaster	drosph	AAF55611	5.44e-39	0.97	3	P:metabolic process; P:anatomical structure morphogenesis	tr|A0A0B4K686|A0A0B4K686_DROME	CG42613, isoform F	94.6	4.7e-81	298.1	OG5_138356	dmel|FBpp0083120
GMOY006765-RA	hypothetical protein	302.539	1.00738	0.000285264	0.00205219	CG15369 gene product	Drosophila melanogaster	drosph	AAF46465	2.19e-10	0.57	1	F:cysteine-type endopeptidase inhibitor activity	tr|Q9W370|Q9W370_DROME	CG15369, isoform B	44.8	6.3e-11	65.9	OG5_155405	dmel|FBpp0071244
GMOY003736-RA	hypothetical protein	446.516	1.00732	6.99209e-08	1.10119e-06	PREDICTED: uncharacterized protein LOC105209954 isoform X2	Bactrocera cucurbitae	nr	XP_011178946	7e-10	0.67	0	NA	No_Hits	NA	NA	NA	NA	No_Hits	No_Hits
GMOY001115-RA	INPP5: inositol-1	787.545	1.00594	5.59148e-13	1.65874e-11	CG6805 gene product	Drosophila melanogaster	drosoph	AAF57919	2.67e-145	0.76	2	F:inositol trisphosphate phosphatase activity; P:phosphatidylinositol dephosphorylation	tr|Q7K161|Q7K161_DROME	CG6805, isoform A	61.8	1.3e-123	440.7	OG5_158384	dmel|FBpp0086120
GMOY004154-RA	UTP-glucose-1-phospahate uridlytransferase	996.461	1.00418	6.18026e-12	1.57558e-10	CG4347 gene product	Drosophila melanogaster	drosoph	AAF50300	0	0.92	2	P:metabolic process; F:UTP:glucose-1-phosphate uridylyltransferase activity	tr|D3TMX2|D3TMX2_GLOMM	UDP-glucose pyrophosphorylase	99.2	1.4e-296	1015.8	OG5_128034	dmel|FBpp0099884
GMOY001720-RA	hypothetical protein	337.806	1.00404	5.75281e-09	1.0594e-07	nbs	Musca domestica	nr	XP_005176769	9.45e-125	0.596	6	P:DNA metabolic process; P:organelle organization; P:response to stress; P:signal transduction; P:cell death; P:cell cycle; F:protein binding	tr|M9NF67|M9NF67_DROME	Nibrin	36.2	2e-69	261.5	OG5_133106	dmel|FBpp0289426
GMOY006343-RA	hypothetical protein	1914.72	1.00186	5.69951e-15	1.95364e-13	sentrin sumo-specific protease senp7	Musca domestica	nr	XP_005185643	0	0.65	2	P:proteolysis; F:cysteine-type peptidase activity	tr|Q9VRY4|Q9VRY4_DROME	LD13895p	65.8	2.1e-51	201.4	OG5_131076	aaeg|AAEL001372-PA
GMOY009094-RA	dscam: down syndrome cell adhesion	244.243	1.00125	1.99591e-05	0.000196413	dscam gene product	Drosophila melanogaster	drosoph	AAF59271	0	0.5867	1	F:protein binding	tr|Q0E9I5|Q0E9I5_DROME	Down syn cell adhesion molecule 1, isoform R	83.5	4.1e-187	655.2	OG5_128592	bmor|BGIBMGA010363
GMOY011265-RA	secreted thioredoxin-like protein	1481.39	1.00092	1.45579e-13	4.53295e-12	CG8297 gene product	Drosophila melanogaster	drosoph	AAF58094	1.02e-63	0.6	1	P:cell redox homeostasis	tr|D3TNP5|D3TNP5_GLOMM	Secreted thioredoxin-like protein	99.7	8e-175	610.5	OG5_133926	dmel|FBpp0086426
GMOY007078-RA	hypothetical protein	332.635	0.998273	0.00119032	0.00701637	CG15202 gene product	Drosophila melanogaster	drosoph	AAF48006	4.34e-34	0.8	1	C:extracellular space	tr|Q9VZ25|Q9VZ25_DROME	CG15202, isoform B	64.4	1.9e-33	140.2	OG5_152067	dmel|FBpp0073294
GMOY011623-RA	rough deal	265.91	0.997833	5.61896e-05	0.000504285	rod gene product	Drosophila melanogaster	drosph	AAF57162	0	0.71	0	NA	tr|Q9V9W7|Q9V9W7_DROME	Rough deal	53.9	0	1955.3	OG5_135652	dmel|FBpp0085156
GMOY001476-RA	OBP22: odorant binding protein 22	32.9837	0.997306	0.00787626	0.0337294	CG12665 gene product	Drosophila melanogaster	drosph	AAF46463	3e-17	0.45	1	F:odorant binding	tr|D2EBA6|D2EBA6_GLOMM	Odorant binding protein 22 (Fragment)	100	3.2e-73	271.9	OG5_229235	dmel|FBpp0071242
GMOY005221-RA	prenyl protease type I	743.791	0.99562	6.48683e-13	1.91045e-11	caax prenyl metalloprotease	Lucilia sericata	nr	AEX33292	0	0.8833	4	C:membrane; F:metalloendopeptidase activity; P:proteolysis; P:CAAX-box protein processing	tr|Q7K172|Q7K172_DROME	LD04933p	67.8	4.4e-185	645.2	OG5_127953	dmel|FBpp0086207
GMOY002246-RA	sphingomyelin phosphodiesterase	204.141	0.995312	5.44707e-06	6.02947e-05	CG3376 gene product	Drosophila melanogaster	drosoph	AAF47189	0	0.62	2	F:sphingomyelin phosphodiesterase activity; P:sphingomyelin catabolic process	tr|D3TNH1|D3TNH1_GLOMM	Sphingomyelin phosphodiesterase	99.3	0	1535.4	OG5_128629	dmel|FBpp0072173
GMOY001258-RA	Ras opposite	8541.72	0.995039	3.14872e-16	1.21166e-14	rop gene product	Drosophila melanogaster	drosoph	AAF47844	0	0.635	10	P:synaptic vesicle priming; C:vesicle membrane; P:vesicle docking involved in exocytosis; P:regulation of pole plasm oskar mRNA localization; C:cytosol; P:response to light stimulus; C:extrinsic component of membrane; C:terminal bouton; P:cytokinesis; F:syntaxin binding	sp|Q07327|ROP_DROME	Protein ROP	77.6	8.1e-286	980.3	OG5_127453	dmel|FBpp0073119
GMOY008984-RA	starry night	31.8496	0.994278	0.010339	0.0419839	stan gene product	Drosophila melanogaster	drosph	AAF58763	0	0.89	8	C:plasma membrane; C:integral component of membrane; F:G-protein coupled receptor activity; F:calcium ion binding; F:protein binding; P:homophilic cell adhesion via plasma membrane adhesion molecules; P:cell surface receptor signaling pathway; P:G-protein coupled receptor signaling pathway	tr|E1JH30|E1JH30_DROME	Starry night, isoform B	81.9	0	5991	OG5_130734	dmel|FBpp0087309
GMOY009909-RA	hypothetical protein	19.6479	0.992455	0.0221399	0.0765977	cyp4ac1 gene product	Drosophila melanogaster	drosph	AAF52232	3.9e-60	0.67	4	F:iron ion binding; F:oxidoreductase activity, acting on paired donors, with incorporation or reduction of molecular oxygen; F:heme binding; P:oxidation-reduction process	tr|D3TQL2|D3TQL2_GLOMM	Cytochrome P450	100	1.1e-125	446.8	OG5_126554	dmel|FBpp0078703
GMOY002913-RA	chaperonin complex component TcP-1 beta subunit CCT2	3726.62	0.992192	9.65573e-16	3.54826e-14	CG7033 gene product	Drosophila melanogaster	drosoph	AAF46442	0	0.68	7	C:microtubule associated complex; P:phagocytosis; P:mitotic spindle organization; C:cytoplasmic part; F:unfolded protein binding; P:protein folding; F:ATP binding	tr|D3TMR1|D3TMR1_GLOMM	Chaperonin complex component TcP-1 beta subunit CCT2	96.5	4.7e-287	984.2	OG5_127730	dmel|FBpp0071226
GMOY007435-RA	rolled: Downstream of raf1	5203.67	0.989723	6.90976e-20	3.47962e-18	mitogen-activated protein kinase erk-a-like	Ceratitis capitata	nr	XP_004521541	0	0.948	23	P:embryo development; P:regulation of biological process; P:cell-cell signaling; P:response to stress; P:anatomical structure morphogenesis; P:cell proliferation; P:behavior; P:multicellular organismal development; P:cell differentiation; P:biological_process; P:signal transduction; F:protein binding; C:plasma membrane; C:cytoplasm; F:protein kinase activity; F:signal transducer activity; F:nucle…	sp|P40417|ERKA_DROME	Mitogen-activated protein kinase ERK-A	86	6.3e-188	654.4	OG5_126781	dmel|FBpp0112422
GMOY011186-RA	actin-related protein 87C [	552.59	0.986009	1.08342e-10	2.43047e-09	No_Hits	NA	nr	NA	NA	NA	NA	NA	tr|D3TPW6|D3TPW6_GLOMM	Actin-related protein 87C	100	2.6e-218	755.4	OG5_129186	dmel|FBpp0082121
GMOY002580-RA	hypothetical protein	31.0705	0.982575	0.00570276	0.0261366	No_Hits	NA	nr	NA	NA	NA	0	NA	No_Hits	NA	NA	NA	NA	No_Hits	No_Hits
GMOY008974-RA	hypothetical protein	2011.5	0.981316	2.63533e-16	1.02866e-14	esterase b1-like	Drosophila erecta	nr	XP_001979200	0	0.676	1	F:cholinesterase activity	tr|D3TQI3|D3TQI3_GLOMM	Alpha-esterase 2	46.9	8.5e-137	488	OG5_134375	dmel|FBpp0081064
GMOY001977-RA	hypothetical protein	1239.77	0.98125	8.12095e-13	2.35768e-11	bitesize, isoform E	Drosophila melanogaster	nr	NP_001097794	0	0.8967	12	P:cytoskeleton organization; P:anatomical structure morphogenesis; P:embryo development; C:cytoplasmic membrane-bounded vesicle; P:biological_process; P:cellular component organization; P:transport; F:transporter activity; P:regulation of biological process; P:growth; C:cell; F:protein binding	tr|A8JR10|A8JR10_DROME	Bitesize, isoform E	71.9	4.7e-220	762.3	OG5_131832	dmel|FBpp0099988
GMOY004710-RA	hypothetical protein	1433.54	0.979939	1.31231e-08	2.24877e-07	CG12163 gene product	Drosophila melanogaster	drosoph	AAF52055	1.35e-154	0.64	9	P:wing disc development; C:fusome; P:salivary gland cell autophagic cell death; P:proteolysis; F:cysteine-type endopeptidase activity; F:structural constituent of chitin-based larval cuticle; C:extracellular matrix; C:extracellular region; F:cysteine-type endopeptidase inhibitor activity	tr|D3TN89|D3TN89_GLOMM	Cysteine proteinase cathepsin F	96.9	1.8e-168	589.3	OG5_126607	dmel|FBpp0078465
GMOY007924-RA	hypothetical protein	994.954	0.979766	2.68037e-06	3.21093e-05	CG5569 gene product	Drosophila melanogaster	drosph	AAF47082	1.43e-81	0.89	1	P:neurogenesis	tr|Q9W1H9|Q9W1H9_DROME	CG5569	73.5	1.5e-65	246.9	OG5_129955	dmel|FBpp0072037
GMOY002863-RA	calcium-independent phospholipase A2 VIA	2241.19	0.979614	8.06414e-11	1.84796e-09	CG6718 gene product	Drosophila melanogaster	drosoph	AAF58464	0	0.87	4	C:cytosol; F:calcium-independent phospholipase A2 activity; P:lipid metabolic process; F:protein binding	tr|Q9VT60|Q9VT60_DROME	Calcium-independent phospholipase A2 VIA, isoform A	77.5	0	1379.4	OG5_133095	dmel|FBpp0076092
GMOY007539-RA	apontic	182.366	0.978425	0.000758132	0.00479445	apt gene product	Drosophila melanogaster	drosoph	AAF47031	0	0.75	0	NA	tr|O61602|O61602_DROME	Apontic	65.7	7.9e-169	591.3	OG5_175028	dmel|FBpp0071975
GMOY004373-RA	formin	2078.8	0.978397	7.72846e-06	8.18815e-05	hypothetical protein FF38_07787	Lucilia cuprina	nr	KNC32949	0	0.73	2	F:actin binding; P:cellular component organization	No_Hits	NA	NA	NA	NA	OG5_130865	dmel|FBpp0112380
GMOY006194-RA	Ras-related small GTPase rho type	8928.47	0.977212	7.58881e-19	3.59939e-17	ras-like gtp-binding protein rho1 isoform x1	Bactrocera cucurbitae	nr	XP_011196721	5.2e-138	0.99	5	C:intracellular; C:membrane; F:GTP binding; P:small GTPase mediated signal transduction; P:protein transport	tr|D3TPA3|D3TPA3_GLOMM	Ras-related small GTPase rho type	100	7.4e-109	391	OG5_128099	dmel|FBpp0086353
GMOY010124-RA	hypothetical protein	17.4533	0.975471	0.0193627	0.0690088	CG4914 gene product	Drosophila melanogaster	drosoph	AAF49721	0	0.86	2	P:proteolysis; F:serine-type endopeptidase activity	tr|Q9VUG2|Q9VUG2_DROME	CG4914	83.7	3.4e-153	539.3	OG5_142493	dmel|FBpp0075456
GMOY000940-RA	hypothetical protein	462.235	0.974946	3.12297e-11	7.53762e-10	CG10585 gene product	Drosophila melanogaster	drosoph	XP_005178014.1	0	0.85	1	F:trans-hexaprenyltranstransferase activity	tr|Q9VP87|Q9VP87_DROME	CG10585, isoform A	73.9	4.7e-174	608.6	OG5_133417	dmel|FBpp0077945
GMOY005991-RA	Charged multivesicular body protein	1546.37	0.974253	4.60297e-16	1.73046e-14	charged multivesicular body protein 1b-like	Ceratitis capitata	nr	XP_004535537	3.26e-120	0.972	1	P:protein transport	tr|Q95SH2|Q95SH2_DROME	Charged multivesicular body protein 1, isoform A	95.1	1.4e-101	366.7	OG5_127432	dmel|FBpp0074859
GMOY011915-RA	hypothetical protein	280.654	0.973634	4.55564e-06	5.11914e-05	CG6353 gene product	Drosophila melanogaster	drosph	AAF55906	1.98e-73	0.89	1	P:neurogenesis	sp|Q9VD92|ARCH_DROME	Protein archease-like	78.8	5e-72	268.1	OG5_129252	dmel|FBpp0083515
GMOY003107-RA	hypothetical protein	857.892	0.972639	1.76559e-05	0.000176732	was wasl-interacting protein family member 1-like isoform x1	Musca domestica	nr	XP_005185278	3.73e-77	0.6933	1	F:actin binding	tr|E1JGR7|E1JGR7_DROME	Verprolin 1, isoform I	54.1	2.4e-117	420.2	OG5_130332	cpip|CPIJ008382
GMOY011365-RA	acox1: acyl-CoA oxidase	7708.54	0.971161	5.62906e-12	1.44408e-10	BcDNA:GH07485 gene product	Drosophila melanogaster	drosoph	AAF57794	0	0.86	5	F:palmitoyl-CoA oxidase activity; F:flavin adenine dinucleotide binding; C:peroxisome; P:fatty acid beta-oxidation; F:acyl-CoA dehydrogenase activity	tr|D3TSF3|D3TSF3_GLOMM	Acyl-coenzyme A oxidase	100	0	1412.9	OG5_127307	dmel|FBpp0088517
GMOY003046-RA	nahoda	244.76	0.969695	2.29119e-07	3.3141e-06	CG12781 gene product	Drosophila melanogaster	drosph	AAF46927	0	0.88	1	F:protein binding	No_Hits	NA	NA	NA	NA	OG5_134925	aaeg|AAEL001570-PA
GMOY006338-RA	septin	2651.91	0.966224	6.25889e-19	3.00353e-17	CG2916 gene product	Drosophila melanogaster	drosoph	AAF55783	0	0.91	11	F:protein binding; P:cellularization; C:septin ring; F:GTP binding; P:GTP catabolic process; C:germline ring canal; C:microtubule associated complex; P:neurogenesis; F:GTPase activity; C:septin complex; P:cytokinesis	tr|D3TMW1|D3TMW1_GLOMM	Septin	100	1.1e-239	826.6	OG5_128829	dmel|FBpp0083352
GMOY000293-RA	frizzled	381.652	0.965303	1.11177e-07	1.71778e-06	low quality protein: frizzled-2-like	Ceratitis capitata	nr	XP_004522177	0	0.878	7	C:integral component of membrane; P:G-protein coupled receptor signaling pathway; P:multicellular organismal development; F:Wnt-activated receptor activity; P:Wnt signaling pathway; F:G-protein coupled receptor activity; F:protein binding	sp|Q9VVX3|FRIZ2_DROME	Frizzled-2	84.9	0	1224.5	OG5_132674	dmel|FBpp0111803
GMOY004696-RA	Rad17	58.3701	0.965133	0.00128363	0.00751206	rad17 gene product	Drosophila melanogaster	drosph	AAF55086	4.19e-166	0.72	3	P:cell cycle; P:DNA repair; C:nucleus	tr|O96532|O96532_DROME	Rad17	49	4e-134	476.1	OG5_129387	dmel|FBpp0082433
GMOY001239-RA	hypothetical protein	137.452	0.96445	0.000252656	0.00185691	Gmfb8	Glossina morsitans morsitans	nr	AAL83358	1.7e-06	0.51	0	NA	tr|D3TRD5|D3TRD5_GLOMM	Gmfb8d	44.3	2e-47	186.8	No_Hits	No_Hits
GMOY008224-RA	hypothetical protein	36.4853	0.962355	0.00601273	0.0272208	CG5397 gene product	Drosophila melanogaster	drosph	AAF51389	0	0.86	2	F:sterol O-acyltransferase activity; F:carboxylic ester hydrolase activity	tr|Q9VPZ5|Q9VPZ5_DROME	CG5397, isoform A	69.7	1.6e-271	932.9	OG5_155084	dmel|FBpp0077586
GMOY009031-RA	hypothetical protein	193.499	0.960986	2.1479e-05	0.000210608	CG1943 gene product	Drosophila melanogaster	drosoph	AAF54072	1.14e-38	0.73	1	P:wing disc dorsal/ventral pattern formation	tr|Q9VI56|Q9VI56_DROME	CG1943, isoform A	57.6	2.7e-34	142.9	OG5_152380	dmel|FBpp0081149
GMOY001005-RA	hypothetical protein	23.6589	0.960431	0.0215456	0.0747353	CG12929, partial	Drosophila busckii	nr	ALC40772.1	1.5e-38	0.72	0	NA	No_Hits	NA	NA	NA	NA	OG5_130420	dmel|FBpp0087624
GMOY008505-RA	hypothetical protein	346.844	0.959336	9.09286e-06	9.53181e-05	proton-coupled amino acid transporter 4-like isoform x3	Musca domestica	nr	XP_005176195	8.71e-32	0.756	2	C:integral component of membrane; C:membrane	tr|M9U1|M9U1_DROME	CG43693, isoform G	49.1	4.7e-30	129	No_Hits	No_Hits
GMOY002187-RA	Rab30	1769.05	0.958386	8.39518e-15	2.81843e-13	ras-related protein rab-30-like	Ceratitis capitata	nr	XP_004533938	2.05e-127	0.922	3	F:GTP binding; P:small GTPase mediated signal transduction; P:protein transport	tr|Q9VM50|Q9VM50_DROME	RE14786p	85.1	5.8e-103	371.3	OG5_134541	dmel|FBpp0079054
GMOY008811-RA	lethal (2) giant discs	1473.4	0.957774	5.65105e-08	9.02177e-07	lethal giant discs isoform a	Musca domestica	nr	XP_005186845	0	0.77	11	P:anatomical structure morphogenesis; P:multicellular organismal development; F:lipid binding; P:transport; P:signal transduction; C:plasma membrane; P:cellular component organization; P:regulation of biological process; P:protein transport; C:cytoplasm; F:protein binding	sp|Q9VKJ9|C2D1_DROME	Coiled-coil and C2 domain-containing protein 1-like	66	2,1E-310	1062.4	OG5_132242	dmel|FBpp0079786
GMOY006039-RA	hypothetical protein	570.1	0.957066	1.20437e-06	1.50925e-05	CG11752 gene product	Drosophila melanogaster	drosph	AAF48031	2.82e-22	0.87	1	C:mitochondrial respiratory chain complex I	tr|Q9VZ01|Q9VZ01_DROME	CG11752-PA	69.7	7.8e-22	100.5	OG5_162664	dmel|FBpp0073308
GMOY010675-RA	hypothetical protein	48.76	0.955069	0.00661737	0.0294193	hypothetical protein FF38_01693	Lucilia cuprina	nr	KNC32858	4.1e-37	0.86	0	NA	No_Hits	NA	NA	NA	NA	NO_GROUP	dmel|FBpp0073330
GMOY000578-RA	hypothetical protein	798.164	0.953487	1.81089e-09	3.58573e-08	mrna cap guanine-n7 methyltransferase-like	Musca domestica	nr	XP_005187370	0	0.838	5	P:7-methylguanosine mRNA capping; F:mRNA (guanine-N7-)-methyltransferase activity; F:RNA binding; P:RNA (guanine-N7)-methylation; F:transferase activity, transferring phosphorus-containing groups	sp|Q9VJQ4|MCES_DROME	mRNA cap guanine-N7 methyltransferase	70.8	6.2e-153	539.3	OG5_127958	dmel|FBpp0080257
GMOY004646-RA	enhancer of yellow	447.848	0.951488	3.64592e-07	5.04982e-06	CG15191 gene product	Drosophila melanogaster	drosph	AAF48062	2.02e-36	0.85	12	C:chromatin; P:poly(A)+ mRNA export from nucleus; P:negative regulation of chromatin silencing; C:nuclear periphery; C:SAGA complex; C:nuclear pore; F:chromatin insulator sequence binding; F:TFIID-class transcription factor binding; F:sequence-specific DNA binding transcription factor activity; P:positive regulation of transcription from RNA polymerase II promoter; F:C2H2 zinc finger domain bindi…	sp|Q9VYX1|ENY2_DROME	Enhancer of yellow 2 transcription factor	72.5	4.4e-31	131.3	OG5_130307	dmel|FBpp0073385
GMOY001043-RA	hypothetical protein	275.512	0.945262	6.52149e-05	0.000573301	chit gene product	Drosophila melanogaster	drosoph	AAF57965	0	0.89	5	F:chitinase activity; C:extracellular space; P:carbohydrate metabolic process; P:cuticle chitin catabolic process; F:chitin binding	tr|D3TL14|D3TL14_GLOMM	Chitinase (Fragment)	100	4.6e-257	884.4	OG5_144072	dmel|FBpp0086257
GMOY009239-RA	hypothetical protein	18.6601	0.945226	0.0207032	0.0725502	No_Hits	NA	nr	NA	NA	NA	0	NA	No_Hits	NA	NA	NA	NA	No_Hits	No_Hits
GMOY007913-RA	hypothetical protein	488.196	0.943728	1.15625e-06	1.45791e-05	heat shock factor-binding protein 1-like	Musca domestica	nr	XP_005187322	1.08e-45	0.978	1	P:wing disc development	tr|Q9VK90|Q9VK90_DROME	CG5446, isoform C	94.2	2.9e-40	162.2	OG5_129928	dmel|FBpp0079969
GMOY006240-RA	Vacuolar protein sorting 37B	527.072	0.943257	7.67925e-09	1.37084e-07	CG1115 gene product	Drosophila melanogaster	drosoph	AAF52060	4.48e-41	0.78	1	C:ESCRT I complex	tr|D3TKK6|D3TKK6_GLOMM	Uncharacterized conserved protein	100	3.9e-123	438.3	OG5_133494	dmel|FBpp0078424
GMOY007953-RA	hypothetical protein	1102.05	0.939017	2.37491e-13	7.17575e-12	hypothetical protein FF38_11730	Lucilia cuprina	nr	KNC30667	1.3e-60	0.58	0	NA	No_Hits	NA	NA	NA	NA	OG5_186979	dmel|FBpp0112126
GMOY009749-RA	hypothetical protein	4445.57	0.93843	2.72435e-16	1.05333e-14	CG9628 gene product	Drosophila melanogaster	drosoph	AAF49725	3.44e-50	0.75	3	F:molecular_function; P:biological_process; C:cellular_component	tr|D3TKR0|D3TKR0_GLOMM	Hypothetical conserved protein (Fragment)	98.6	1.9e-77	286.2	OG5_168541	dmel|FBpp0075430
GMOY003822-RA	T-complex Chaperonin	3185.5	0.937201	4.53591e-10	9.56174e-09	t-complex protein 1 subunit epsilon-like isoform x2	Musca domestica	nr	XP_005181153	0	0.97	4	C:cytoplasm; P:protein folding; F:ATP binding; F:unfolded protein binding	tr|Q7KKI0|Q7KKI0_DROME	GM12270p	91.2	5.4e-250	860.9	OG5_127343	dmel|FBpp0087095
GMOY011934-RA	hypothetical protein	69.4955	0.934831	0.00172368	0.00960505	CG14321 gene product	Drosophila melanogaster	drosph	AAF55461	2.1e-39	0.79	0	NA	tr|Q9VEG3|Q9VEG3_DROME	CG14321	72	2.1e-34	142.9	OG5_146368	dmel|FBpp0082935
GMOY006802-RA	hypothetical protein	4240.1	0.933702	3.08043e-06	3.61584e-05	hypothetical protein FF38_04874, partial	Lucilia cuprina	nr	KNC28632	0	0.64	3	F:zinc ion binding; F:Rab GTPase binding; P:endocytic recycling	No_Hits	NA	NA	NA	NA	OG5_135002	dmel|FBpp0075632
GMOY009078-RA	hypothetical protein	69.3312	0.933638	0.000595076	0.00390872	PREDICTED: uncharacterized protein LOC101890547 isoform X1	Musca domestica	nr	XP_005185813	1.2e-111	0.79	0	NA	No_Hits	NA	NA	NA	NA	OG5_174792	agam|AGAP003573-PA
GMOY006446-RA	hypothetical protein	1165.76	0.931955	7.4155e-09	1.32957e-07	No_Hits	NA	nr	NA	NA	NA	0	NA	No_Hits	NA	NA	NA	NA	No_Hits	No_Hits
GMOY006680-RA	hypothetical protein	23.9582	0.930871	0.0166576	0.0614689	No_Hits	NA	nr	NA	NA	NA	0	NA	No_Hits	NA	NA	NA	NA	No_Hits	No_Hits
GMOY004027-RA	GOT1: aspartate aminotransferase, cytoplasmic	891.847	0.930369	1.19696e-12	3.37882e-11	CG8430 gene product	Drosophila melanogaster	drosoph	AAF56939	0	0.68	9	P:neurotransmitter receptor metabolic process; P:synapse assembly; F:L-aspartate:2-oxoglutarate aminotransferase activity; P:imaginal disc-derived wing morphogenesis; P:glutamate biosynthetic process; C:mitochondrial matrix; C:lipid particle; P:aspartate metabolic process; F:pyridoxal phosphate binding	tr|D3TRZ7|D3TRZ7_GLOMM	Aspartate aminotransferase	95.1	2.7e-223	771.9	OG5_126737	aaeg|AAEL012579-PA
GMOY009471-RA	hypothetical protein	51.296	0.92429	0.00230378	0.0123241	CG18262 gene product	Drosophila melanogaster	drosoph	AAF46337	8.6e-77	0.83	1	F:metal ion binding	tr|Q9W3J0|Q9W3J0_DROME	CG18262	46.8	1.3e-112	404.4	OG5_197718	dmel|FBpp0071109
GMOY005476-RA	hypothetical protein	47.0078	0.921553	0.00851006	0.0360837	No_Hits	NA	nr	NA	NA	NA	0	NA	No_Hits	NA	NA	NA	NA	No_Hits	No_Hits
GMOY000826-RA	Ectoderm-expressed	40467.1	0.920818	4.46268e-08	7.20922e-07	CG7915 gene product	Drosophila melanogaster	drosoph	AAF50491	0	0.81	2	P:signal transduction; F:protein binding	tr|M9NE45|M9NE45_DROME	Ectoderm-expressed 4, isoform I	56.4	0	1616.7	OG5_134766	dmel|FBpp0111510
GMOY003903-RA	Small ribonucleoprotein particle protein SmG	171.442	0.91917	0.000214274	0.00160371	CG9742 gene product	Drosophila melanogaster	drosph	AAF48634	6.33e-42	0.98	21	P:nuclear-transcribed mRNA catabolic process, nonsense-mediated decay; P:negative regulation of translation; P:RNA interference; F:translation repressor activity, nucleic acid binding; F:mRNA 3'-UTR binding; P:mitotic spindle organization; P:establishment of RNA localization; F:protein kinase activity; C:precatalytic spliceosome; C:small nuclear ribonucleoprotein complex; P:phosphorylation; P:reg…	sp|Q9VXE0|RUXG_DROME	Probable small nuclear ribonucleoprotein G	90.8	2.4e-35	145.2	OG5_128490	dmel|FBpp0074151
GMOY007520-RA	GTP-binding ADP-ribosylation factor-like protein	1020.07	0.918848	9.40175e-07	1.20787e-05	arf79f gene product	Drosophila melanogaster	drosph	AAF54194	1.17e-129	0.98	4	F:GTP binding; P:sister chromatid segregation; C:lysosome; P:small GTPase mediated signal transduction	tr|D3TQV5|D3TQV5_GLOMM	GTP-binding ADP-ribosylation factor-like protein	100	3.2e-105	378.6	OG5_129025	agam|AGAP004227-PA
GMOY012054-RA	RNaseX25: Ribonuclease X25	2347.66	0.916593	4.51243e-13	1.34352e-11	RNaseX25 gene product	Drosophila melanogaster	drosoph	AAF50502	1.55e-119	0.79	5	P:RNA catabolic process; C:extracellular space; P:multicellular organism reproduction; F:RNA binding; F:ribonuclease T2 activity	tr|D3TLW3|D3TLW3_GLOMM	Ribonuclease	100	3.6e-219	758.1	OG5_128552	dmel|FBpp0076469
GMOY000252-RA	Kinesin light chain	3912.27	0.915734	2.58665e-13	7.78666e-12	NA	Ceratitis capitata	nr	XP_004537680	0	0.9567	3	F:microtubule motor activity; C:kinesin complex; F:protein binding	sp|P46824|KLC_DROME	Kinesin light chain	89.1	6.9e-265	910.6	OG5_128578	dmel|FBpp0075683
GMOY004549-RA	Septin	156.17	0.915007	3.8384e-06	4.39182e-05	septin isoform a	Musca domestica	nr	XP_005189424	1.33e-158	0.78	10	F:protein binding; P:cellularization; C:septin ring; F:GTP binding; P:GTP catabolic process; C:microtubule associated complex; P:neurogenesis; F:GTPase activity; C:septin complex; P:cytokinesis	sp|P54359|SEPT2_DROME	Septin-2	63.6	1.6e-84	310.8	OG5_128829	dmel|FBpp0083352
GMOY005028-RA	hypothetical protein	32.7593	0.912782	0.0182654	0.0659331	CG1962 gene product	Drosophila melanogaster	drosph	AAF53912	1.6e-125	0.63	17	C:pericentriolar material; C:spindle pole; C:centriole; C:cleavage furrow; C:protein complex; F:protein binding; P:mitotic spindle organization; P:centriole replication; P:pole cell formation; P:central nervous system development; P:peripheral nervous system development; P:midgut development; P:photoreceptor cell morphogenesis; P:female meiosis chromosome segregation; P:regulation of centriole-ce…	tr|Q9VIK6|Q9VIK6_DROME	Centrocortin, isoform A	48.9	8.7e-132	468.4	OG5_134109	dmel|FBpp0080929
GMOY003582-RA	hypothetical protein	61.673	0.910374	0.00160247	0.00904237	CG12402 gene product	Drosophila melanogaster	drosph	AAF55017	2.71e-84	0.54	1	F:protein binding	No_Hits	NA	NA	NA	NA	NO_GROUP	dmel|FBpp0082374
GMOY003417-RA	putative kinase	412.585	0.909926	2.46482e-08	4.1205e-07	CG8080 gene product	Drosophila melanogaster	drosoph	AAF58993	0	0.79	3	F:NAD+ kinase activity; P:NAD metabolic process; P:NADP biosynthetic process	tr|D3TLZ3|D3TLZ3_GLOMM	Putative kinase	99.3	7.4e-243	837	OG5_133714	dmel|FBpp0087714
GMOY009618-RA	hypothetical protein	80.9677	0.909662	0.000605712	0.00396263	CG6968 gene product	Drosophila melanogaster	drosoph	AAF51713	0	0.66	0	NA	tr|Q9VP43|Q9VP43_DROME	CG32436	47.2	0	1518.1	OG5_215817	dmel|FBpp0077999
GMOY005507-RA	dim gamma-tubulin	20.1142	0.909228	0.0250159	0.0844003	CG16969 gene product	Drosophila melanogaster	drosph	AAF53140	3.23e-17	0.56	5	F:cytoskeletal protein binding; P:cytoskeleton organization; P:cell cycle; C:cytoskeleton; C:protein complex	No_Hits	NA	NA	NA	NA	OG5_174565	dmel|FBpp0079869
GMOY001089-RA	hypothetical protein	350.07	0.907923	1.38548e-05	0.000141816	mucin-5ac isoform x2	Musca domestica	nr	XP_011291243	3.1e-53	0.5	0	NA	No_Hits	NA	NA	NA	NA	No_Hits	No_Hits
GMOY007163-RA	hypothetical protein	1583.36	0.907595	2.98066e-11	7.23697e-10	NA	Drosophila melanogaster	drosoph	AAF46666	1.81e-14	0.59	2	C:cytoplasm; F:farnesoic acid O-methyltransferase activity	tr|D3TP44|D3TP44_GLOMM	Farnesoic acid O-methyltransferase isoform 1 (Fragment)	98.4	6.2e-65	246.5	OG5_133911	bmor|BGIBMGA002604
GMOY002158-RA	E3: Ubiquitin Ligase	277.372	0.906457	0.000264877	0.00192762	cyp304a1 gene product	Drosophila melanogaster	drosph	AAG22150	0	0.79	8	F:electron carrier activity; F:iron ion binding; F:heme binding; C:intracellular membrane-bounded organelle; F:oxidoreductase activity, acting on paired donors, with incorporation or reduction of molecular oxygen; P:insecticide metabolic process; C:membrane; P:oxidation-reduction process	tr|D3TQA2|D3TQA2_GLOMM	Cytochrome P450	99.6	2.9e-291	999.2	OG5_139241	dmel|FBpp0082159
GMOY008554-RA	hypothetical protein	798.358	0.905863	5.47891e-07	7.37573e-06	CG6830 gene product	Drosophila melanogaster	drosph	AAF54681	3.47e-159	0.55	2	F:protein dimerization activity; F:transferase activity, transferring phosphorus-containing groups	No_Hits	NA	NA	NA	NA	OG5_168296	dmel|FBpp0081914
GMOY009540-RA	hypothetical protein	93.6493	0.905126	0.0210192	0.0733109	No_Hits	NA	nr	NA	NA	NA	0	NA	tr|D3TRD5|D3TRD5_GLOMM	Gmfb8d	99	4.1e-111	398.3	No_Hits	No_Hits
GMOY000130-RA	O-fucosyltransferase	85.5739	0.903595	0.00107919	0.00647831	CG12366 gene product	Drosophila melanogaster	drosph	AAF58290	0	0.82	11	P:cell-cell adhesion; C:integral component of Golgi membrane; F:fucosyltransferase activity; C:cytoplasmic vesicle; P:lateral inhibition; P:nervous system development; F:Notch binding; P:endocytosis; P:negative regulation of Notch signaling pathway; P:protein catabolic process; P:protein O-linked glycosylation	sp|Q9V6X7|OFUT1_DROME	GDP-fucose protein O-fucosyltransferase 1	65.8	2.8e-164	575.9	OG5_133399	dmel|FBpp0086649
GMOY013045-RA	hypothetical protein	24.8139	0.903115	0.020177	0.0710724	No_Hits	NA	nr	NA	NA	NA	0	NA	No_Hits	NA	NA	NA	NA	No_Hits	NA
GMOY002731-RA	hypothetical protein	93.5748	0.902595	0.00655508	0.029222	CG4995 gene product	Drosophila melanogaster	drosph	AAF52912	3.47e-97	0.7	3	C:mitochondrial envelope; F:transmembrane transporter activity; P:transmembrane transport	tr|Q9VKZ5|Q9VKZ5_DROME	CG4995, isoform A	53.9	5.5e-82	302.8	OG5_129197	dmel|FBpp0079579
GMOY012311-RA	hypothetical protein	933.32	0.901046	9.2183e-09	1.6138e-07	glucose transporter isoform r	Drosophila melanogaster	nr	NP_001261233	0	0.854	3	C:integral component of membrane; F:glucose transmembrane transporter activity; P:transmembrane transport	sp|Q8IRI6|GTR1_DROME	Glucose transporter type 1	88.6	3.5e-246	848.6	OG5_127135	agam|AGAP007340-PB
GMOY003658-RA	klaroid	2927.37	0.897871	3.35788e-08	5.51178e-07	CG18584 gene product	Drosophila melanogaster	drosoph	AAF57400	7.01e-175	0.7	0	NA	tr|A0A0B4KEE4|A0A0B4KEE4_DROME	Klaroid, isoform A	49.7	2.8e-159	560.8	OG5_133056	dmel|FBpp0085492
GMOY001657-RA	fritz	105.339	0.897282	0.00021711	0.00162345	wd repeat-containing and planar cell polarity effector protein fritz-like isoform x2	Musca domestica	nr	XP_005184791	0	0.7933	1	F:protein binding	tr|M900|M900_DROME	Fritz, isoform D	59.5	1.8e-285	979.9	OG5_135344	dmel|FBpp0077577
GMOY001850-RA	hypothetical protein	501.397	0.895568	6.46987e-08	1.02488e-06	CG1707 gene product	Drosophila melanogaster	drosoph	AAF59267	9.74e-105	0.92	2	F:metal ion binding; F:lactoylglutathione lyase activity	tr|A1Z6X6|A1Z6X6_DROME	CG1707	81.2	4.1e-86	315.1	OG5_127627	dmel|FBpp0088085
GMOY002848-RA	hypothetical protein	191.366	0.892963	1.18663e-05	0.000122538	CG13894 gene product	Drosophila melanogaster	drosph	AAF47408	1.19e-128	0.89	1	F:DNA binding	tr|Q9W0N5|Q9W0N5_DROME	CG13894-PA	77.9	6e-110	395.6	NO_GROUP	dmel|FBpp0072502
GMOY010651-RA	peanut	1061.96	0.89072	1.14225e-07	1.7582e-06	pnut gene product	Drosophila melanogaster	drosoph	AAF59112	0	0.86	16	P:cellularization; C:septin ring; P:vesicle docking involved in exocytosis; F:GTP binding; P:GTP catabolic process; F:actin binding; F:microtubule binding; P:cytokinesis, actomyosin contractile ring assembly; F:ubiquitin protein ligase binding; P:positive regulation of apoptotic process; C:microtubule associated complex; P:compound eye photoreceptor development; F:GTPase activity; P:vesicle targe…	sp|P40797|PNUT_DROME	Protein peanut	81.2	9.3e-251	863.6	OG5_129485	dmel|FBpp0087869
GMOY010939-RA	hypothetical protein	2895.03	0.888351	5.21485e-11	1.22602e-09	No_Hits	NA	nr	NA	NA	NA	0	NA	tr|D3TRE1|D3TRE1_GLOMM	Kenny (Fragment)	99.2	9.7e-278	953.7	OG5_137835	dmel|FBpp0072333
GMOY000746-RA	nero	340.973	0.88685	1.37633e-07	2.09089e-06	deoxyhypusine hydroxylase-like	Musca domestica	nr	XP_005183746	3.93e-173	0.89	5	P:oxidation-reduction process; F:metal ion binding; F:deoxyhypusine monooxygenase activity; P:peptidyl-lysine modification to hypusine; C:extrinsic component of endoplasmic reticulum membrane	sp|Q9V9U4|DOHH_DROME	Deoxyhypusine hydroxylase	77.3	4.2e-131	465.3	OG5_128124	dmel|FBpp0085222
GMOY007402-RA	hypothetical protein	39.1374	0.886077	0.0290643	0.0946532	CG12917 gene product	Drosophila melanogaster	drosph	AAF58835	7.85e-46	0.4767	3	F:nucleic acid binding; F:hydrolase activity; F:metal ion binding	tr|D3TQB6|D3TQB6_GLOMM	Mitochondrial endonuclease	100	1.9e-223	772.3	OG5_181886	dmel|FBpp0288726
GMOY004832-RA	hypothetical protein	4107.97	0.885459	2.67545e-12	7.26079e-11	hypothetical protein FF38_07885	Lucilia cuprina	nr	KNC24885	3.2e-82	0.5	0	NA	No_Hits	NA	NA	NA	NA	NO_GROUP	dmel|FBpp0112169
GMOY010128-RA	hypothetical protein	20.5836	0.884395	0.0288415	0.0941532	CG10265 gene product	Drosophila melanogaster	drosph	AAF58173	2.76e-09	0.52	3	F:molecular_function; P:biological_process; C:cellular_component	No_Hits	NA	NA	NA	NA	NA	NA
GMOY011889-RA	hypothetical protein	2951.82	0.882981	5.14873e-17	2.2224e-15	CG6454, isoform E	Drosophila melanogaster	nr	NP_001262915	0	0.7833	1	F:protein binding	tr|Q9VC89|Q9VC89_DROME	CG6454, isoform D	70	0	1520.4	OG5_130428	aaeg|AAEL007310-PA
GMOY005048-RA	Dihydroxyacetone phosphate acyltransferase	496.412	0.882226	4.71508e-10	9.91382e-09	dihydroxyacetone phosphate isoform a	Musca domestica	nr	XP_005187494	0	0.758	4	F:glycerol-3-phosphate O-acyltransferase activity; P:cellular lipid metabolic process; C:peroxisome; F:glycerone-phosphate O-acyltransferase activity	tr|Q9VBQ6|Q9VBQ6_DROME	Dihydroxyacetone phosphate acyltransferase, isoform A	58.7	5.7e-226	781.6	OG5_129498	dmel|FBpp0084271
GMOY008931-RA	charlatan	213.593	0.881734	0.00101605	0.00614451	CG11798 gene product	Drosophila melanogaster	drosoph	AAF58171	2.35e-57	0.52	10	P:regulation of transcription from RNA polymerase II promoter; F:sequence-specific DNA binding RNA polymerase II transcription factor activity; P:nervous system development; P:negative regulation of cellular process; F:nucleic acid binding; P:ciliary or bacterial-type flagellar motility; F:motor activity; F:structural molecule activity; C:bacterial-type flagellum; F:metal ion binding	tr|A0A0B4K876|A0A0B4K876_DROME	Charlatan, isoform H	43.2	4.2e-205	713	OG5_158812	dmel|FBpp0110305
GMOY001077-RA	hypothetical protein	85.1325	0.881663	0.00114683	0.00680918	No_Hits	NA	nr	NA	NA	NA	0	NA	No_Hits	NA	NA	NA	NA	No_Hits	No_Hits
GMOY001891-RA	hypothetical protein	339.902	0.879894	8.9187e-09	1.5647e-07	CG7861 gene product	Drosophila melanogaster	drosoph	AAF57288	0	0.77	0	NA	tr|A1Z6J5|A1Z6J5_DROME	FI05242p	66.3	2.4e-167	586.3	OG5_128733	dmel|FBpp0085326
GMOY002729-RA	Ser1: Serine protease 1	221.082	0.876207	0.000199835	0.0015067	CG5390 gene product	Drosophila melanogaster	drosoph	AAF52904	1.38e-128	0.6333	3	C:extracellular region; F:serine-type endopeptidase activity; P:proteolysis	tr|D3TLI8|D3TLI8_GLOMM	Large serine protease	100	2.9e-253	872.8	OG5_142367	dmel|FBpp0079653
GMOY010870-RA	hypothetical protein	720.759	0.875132	3.11166e-07	4.38427e-06	glycerol-3-phosphate mitochondrial-like isoform x2	Musca domestica	nr	XP_005177861	0	0.8933	5	P:glycerol-3-phosphate metabolic process; C:glycerol-3-phosphate dehydrogenase complex; F:glycerol-3-phosphate dehydrogenase activity; F:calcium ion binding; P:oxidation-reduction process	tr|Q7K569|Q7K569_DROME	Glycerol-3-phosphate dehydrogenase	76.6	0	1100.1	OG5_127215	dmel|FBpp0086443
GMOY008922-RA	hypothetical protein	25222	0.874524	1.24659e-07	1.9116e-06	No_Hits	NA	nr	NA	NA	NA	0	NA	No_Hits	NA	NA	NA	NA	No_Hits	No_Hits
GMOY007700-RA	hypothetical protein	745.734	0.873728	0.000117539	0.00095222	CG4393 gene product	Drosophila melanogaster	drosoph	AAF56132	0	0.7	1	F:protein binding	tr|Q9VCM6|Q9VCM6_DROME	CG4393, isoform B	60.2	5.4e-277	952.2	OG5_132174	dmel|FBpp0083822
GMOY004245-RA	Ras-related small GTPase rho type	468.32	0.873234	2.10132e-07	3.05572e-06	Rac1 gene product	Drosophila melanogaster	drosoph	AAF47469	2.73e-129	0.96	46	P:regulation of dendrite morphogenesis; P:axon extension; C:extrinsic component of plasma membrane; F:GTP binding; P:rhabdomere development; P:immune response-regulating cell surface receptor signaling pathway involved in phagocytosis; P:regulation of hemocyte differentiation; P:head involution; P:microtubule-based process; P:negative regulation of lamellipodium assembly; P:regulation of axonogen…	tr|D3T0|D3T0_GLOMM	Ras-related small GTPase rho type	100	1.3e-109	393.3	OG5_126995	dmel|FBpp0072614
GMOY001434-RA	Endonuclease G inhibitor	2997.78	0.872766	9.42112e-15	3.1499e-13	BG:DS07473.2 gene product	Drosophila melanogaster	drosoph	AAF53507	1.46e-63	0.57	5	P:positive regulation of Notch signaling pathway; P:motor neuron axon guidance; F:ribonuclease inhibitor activity; P:negative regulation of endoribonuclease activity; F:hydrolase activity, acting on acid anhydrides	tr|D3TP81|D3TP81_GLOMM	Hypothetical conserved protein	99.7	3e-202	701.8	NO_GROUP	dmel|FBpp0080382
GMOY004915-RA	hypothetical protein	29.8985	0.867343	0.0310469	0.099521	BcDNA:LD21675 gene product	Drosophila melanogaster	drosph	AAF48585	6.5e-11	0.42	0	NA	No_Hits	NA	NA	NA	NA	NO_GROUP	dmel|FBpp0074001
GMOY006869-RA	roundabout	504.53	0.866838	1.31486e-08	2.24877e-07	roundabout homolog 2-like	Ceratitis capitata	nr	XP_004537652	0	0.7733	1	F:protein binding	tr|Q9W213|Q9W213_DROME	Roundabout, isoform A	65.7	0	1684.1	OG5_128686	dmel|FBpp0071834
GMOY011074-RA	hypothetical protein	2044.33	0.866548	2.11025e-13	6.44771e-12	prominin-like protein	Stomoxys calcitrans	nr	XP_013116613	0	0.83	1	C:integral component of membrane	sp|P82295|PROML_DROME	Prominin-like protein	31.5	2.8e-146	517.3	OG5_132719	agam|AGAP005710-PA
GMOY006406-RA	Niemann-Pick type C-2h	104.457	0.864803	0.0205966	0.0722732	CG11314 gene product	Drosophila melanogaster	drosoph	AAF57081	9.72e-49	0.73	5	F:sterol binding; P:sterol transport; P:mesoderm development; P:hemolymph coagulation; C:extracellular region	tr|D3TR84|D3TR84_GLOMM	Fat body protein	99.3	5.4e-87	317.8	OG5_149372	dmel|FBpp0085085
GMOY007963-RA	hypothetical protein	11096.5	0.864478	2.95471e-15	1.04802e-13	GH21494	Drosophila grimshawi	nr	XP_001986679	8.73e-115	0.9	1	C:integral component of membrane	tr|D3TP01|D3TP01_GLOMM	Ca2+/calmodulin-dependent protein kinase	100	2.2e-134	476.9	OG5_141256	dmel|FBpp0085504
GMOY004126-RA	hypothetical protein	478.031	0.864055	2.98603e-08	4.92122e-07	No_Hits	NA	nr	NA	NA	NA	0	NA	No_Hits	NA	NA	NA	NA	No_Hits	No_Hits
GMOY000984-RA	Mitogen-activated protein kinase phosphatase	340.01	0.863203	1.90708e-06	2.31517e-05	CG14080 gene product	Drosophila melanogaster	drosoph	AAF49193	1.56e-110	0.7	2	F:MAP kinase tyrosine/serine/threonine phosphatase activity; P:protein dephosphorylation	sp|Q9VVW5|DUSK3_DROME	Dual specificity protein phosphatase Mpk3	61.1	1.7e-134	477.2	OG5_134354	dmel|FBpp0074802
GMOY000320-RA	hypothetical protein	49.7037	0.859823	0.010939	0.0439825	CG17269 gene product	Drosophila melanogaster	drosph	AAF55806	3.23e-10	0.52	0	NA	No_Hits	NA	NA	NA	NA	OG5_132711	dmel|FBpp0083399
GMOY009715-RA	Sorting nexin	781.061	0.858888	6.84774e-10	1.42874e-08	sorting nexin-12-like	Musca domestica	nr	XP_005176083	5.52e-112	0.968	10	P:wing disc development; C:retromer complex; P:phagocytosis; F:phosphatidylinositol binding; P:protein stabilization; C:early endosome; P:positive regulation of canonical Wnt signaling pathway; P:positive regulation of Wnt protein secretion; P:regulation of Wnt signaling pathway by Wnt protein secretion; P:intracellular protein transport	tr|Q9VG51|Q9VG51_DROME	RE52028p	95.8	4.4e-90	328.2	OG5_129323	dmel|FBpp0082110
GMOY011098-RA	hypothetical protein	2896.79	0.857079	5.60167e-07	7.49354e-06	CG9598 gene product	Drosophila melanogaster	drosoph	AAF49739	9.42e-159	0.82	1	F:protein binding	No_Hits	NA	NA	NA	NA	OG5_139195	dmel|FBpp0271930
GMOY006003-RA	putative membrane protein	7825.05	0.856133	4.25467e-17	1.85613e-15	CG7739 gene product	Drosophila melanogaster	drosoph	AAF49618	0	0.78	0	NA	tr|D3TMT0|D3TMT0_GLOMM	Putative membrane protein	99.8	0	1245	OG5_129241	dmel|FBpp0075349
GMOY008795-RA	Rab1	4962.83	0.855633	5.2294e-12	1.35005e-10	Rab1 gene product	Drosophila melanogaster	drosoph	AAF55873	9.07e-145	0.98	13	P:regulation of cell shape; P:cell adhesion; C:vesicle; P:regulation of cell migration; P:protein secretion; F:GTP binding; P:negative regulation of dendrite morphogenesis; P:small GTPase mediated signal transduction; C:neuronal cell body; P:actin filament organization; P:ER to Golgi vesicle-mediated transport; C:lipid particle; F:GTPase activity	tr|D3TLV4|D3TLV4_GLOMM	Rab protein 1	100	1.3e-115	413.3	OG5_127310	dmel|FBpp0083503
GMOY011137-RA	Ras-related GTPase	1102.21	0.855076	3.83306e-09	7.27211e-08	rala gene product	Drosophila melanogaster	drosoph	AAF54388	1.56e-114	0.79	44	P:perineurial glial growth; F:GTP binding; P:oocyte axis specification; P:anterior/posterior axis specification, embryo; P:negative regulation of JNK cascade; P:regulation of hemocyte differentiation; P:negative regulation of compound eye retinal cell programmed cell death; P:instar larval development; P:gastrulation; P:positive regulation of cell proliferation; P:G1/S transition of mitotic cell …	tr|D3TQ15|D3TQ15_GLOMM	Ras-related GTPase	100	8.5e-106	380.6	OG5_127403	agam|AGAP002219-PA
GMOY006580-RA	hypothetical protein	389.469	0.85345	1.98432e-05	0.000195745	cysteine proteinase	Lucilia cuprina	nr	KNC30128	6.3e-80	0.89	0	NA	tr|D3PK81|D3PK81_DROME	CG12163, isoform C	44.5	2.9e-53	206.8	OG5_126607	bmor|BGIBMGA005131
GMOY001049-RA	hypothetical protein	70.2762	0.850723	0.00171039	0.00954403	CG2990 gene product	Drosophila melanogaster	drosph	AAF46543	0	0.66	3	F:single-stranded DNA-dependent ATPase activity; P:DNA replication, Okazaki fragment processing; F:5'-flap endonuclease activity	tr|Q8IRL9|Q8IRL9_DROME	CG2990-PB, isoform B	46.1	1.9e-285	979.9	OG5_129631	dmel|FBpp0071350
GMOY010672-RA	hypothetical protein	398.945	0.849511	1.32711e-07	2.02366e-06	CG15706 gene product	Drosophila melanogaster	drosph	AAF58040	0	0.7	0	NA	tr|Q8MRB2|Q8MRB2_DROME	CG15706, isoform A	65.5	1.4e-201	700.3	OG5_168565	dmel|FBpp0086335
GMOY011781-RA	gyk1: glycerol kinase	184.514	0.848815	0.000950179	0.00583702	CG1216 gene product	Drosophila melanogaster	drosph	AAF47345	3.96e-135	0.98	6	P:lateral inhibition; F:glycerol kinase activity; P:sensory perception of touch; P:protein homooligomerization; P:salivary gland cell autophagic cell death; F:protein binding	tr|D3TPV0|D3TPV0_GLOMM	Uncharaterized conserved protein	97.8	2.2e-127	453.8	OG5_132378	dmel|FBpp0072383
GMOY005327-RA	mu-crystallin	279.516	0.848165	1.82869e-07	2.69774e-06	CG4872 gene product	Drosophila melanogaster	drosoph	AAF48676	2.23e-59	0.63	0	NA	tr|D3TP91|D3TP91_GLOMM	Mu-crystallin	99.7	3e-194	675.2	OG5_128502	dmel|FBpp0074113
GMOY004012-RA	hypothetical protein	403.844	0.848137	3.07949e-06	3.61584e-05	vesicle transport protein sft2a-like	Drosophila mojavensis	nr	XP_002008280	1.52e-88	0.902	2	C:integral component of membrane; P:vesicle-mediated transport	tr|Q9VPD4|Q9VPD4_DROME	CG5104	78.5	1.6e-68	256.5	OG5_128482	dmel|FBpp0077867
GMOY009219-RA	hypothetical protein	2639.33	0.847852	2.19619e-07	3.18641e-06	tectonin beta-propeller repeat-containing	Musca domestica	nr	XP_005176914	0	0.82	4	F:carbohydrate binding; C:integral component of membrane; F:protein binding; F:DNA binding	sp|Q9VWB0|TECPR_DROME	Tectonin beta-propeller repeat-containing protein	70.2	0	2028.8	OG5_133898	dmel|FBpp0074615
GMOY002903-RA	hypothetical protein	244.84	0.847725	8.08578e-05	0.000684272	BcDNA:GH11112 gene product	Drosophila melanogaster	drosph	AAF47601	4.82e-54	0.6	0	NA	tr|Q9Y107|Q9Y107_DROME	BcDNA.GH11112	42.5	1.2e-45	181	OG5_168648	dmel|FBpp0072732
GMOY013060-RA	hypothetical protein	1509.9	0.847605	3.62024e-11	8.66097e-10	hypothetical protein FF38_13809	Lucilia cuprina	nr	KNC23756	0	0.88	1	C:dynactin complex	tr|Q7K130|Q7K130_DROME	Dynactin 4, p62 subunit	60	9.1e-181	630.9	OG5_130757	dmel|FBpp0088018
GMOY011348-RA	Extended synaptotagmin-like protein 2 ortholog (H. sapiens)	13892.5	0.847192	9.84091e-13	2.80707e-11	CG6643 gene product	Drosophila melanogaster	drosoph	AAF56313	0	0.84	1	F:protein binding	tr|Q7KS16|Q7KS16_DROME	Extended synaptotagmin-like protein 2 ortholog, isoform B	70.7	0	1184.1	OG5_130110	dmel|FBpp0084032
GMOY006057-RA	hypothetical protein	516.098	0.845015	0.000553153	0.00368377	CG12482 gene product	Drosophila melanogaster	drosoph	AAF48352	2.27e-51	0.93	0	NA	tr|A8JUW4|A8JUW4_DROME	Lethal (1) G0469, isoform C	52.6	1.9e-94	343.6	OG5_174746	dmel|FBpp0112230
GMOY001654-RA	capping protein beta	848.039	0.844888	3.54164e-07	4.92209e-06	cpb gene product	Drosophila melanogaster	drosoph	AAF51349	0	0.96	10	P:wing disc development; C:WASH complex; P:cell morphogenesis; P:cytoplasmic transport, nurse cell to oocyte; F:actin binding; P:regulation of lamellipodium assembly; C:F-actin capping protein complex; P:negative regulation of filopodium assembly; P:border follicle cell migration; P:barbed-end actin filament capping	tr|D3TP08|D3TP08_GLOMM	F-actin capping protein beta subunit	100	1.3e-160	563.1	OG5_128870	dmel|FBpp0077549
GMOY013058-RA	jra: jun-related antigen	2283.34	0.843797	1.39942e-11	3.45954e-10	transcription factor AP-1	Stomoxys calcitrans	nr	XP_013114399	2.8e-83	0.75	3	F:transcription factor activity, sequence-specific DNA binding; P:regulation of transcription, DNA-templated; F:sequence-specific DNA binding	sp|P18289|JRA_DROME	Transcription factor AP-1	60.4	4.6e-73	272.3	OG5_131442	dmel|FBpp0087498
GMOY005024-RA	hypothetical protein	286.401	0.842754	2.06222e-06	2.49609e-05	cytokine receptor	Musca domestica	nr	XP_005192086	0	0.75	1	F:protein binding	sp|Q9VWE0|DOME_DROME	Cytokine receptor	38.1	1.3e-141	501.5	OG5_155380	dmel|FBpp0074525
GMOY008552-RA	hypothetical protein	2701.03	0.842404	7.06154e-05	0.000607039	CG10559 gene product	Drosophila melanogaster	drosph	AAF56453	8.63e-36	0.6	1	F:transferase activity, transferring phosphorus-containing groups	tr|D3TNI0|D3TNI0_GLOMM	Hypothetical conserved protein	97.7	1.1e-95	347.4	OG5_133430	dmel|FBpp0084225
GMOY004033-RA	hypothetical protein	330.424	0.841713	6.31799e-05	0.000559632	BcDNA:GH05582 gene product	Drosophila melanogaster	drosph	AAF59045	0	0.59	0	NA	tr|Q0E9F3|Q0E9F3_DROME	CG8740, isoform A	48.5	1.6e-249	860.9	OG5_158582	dmel|FBpp0288554
GMOY000247-RA	Rpb12	266.618	0.838085	0.00033174	0.00235129	dna-directed rna polymerases and iii subunit rpabc4	Bactrocera cucurbitae	nr	XP_011180449	1e-32	0.96	3	F:DNA-directed RNA polymerase activity; P:transcription, DNA-templated; F:DNA binding	tr|Q6IGE3|Q6IGE3_DROME	HDC06513	91.4	1.3e-25	112.5	OG5_130124	aaeg|AAEL013457-PA
GMOY012366-RA	N-methyl-D-aspartate receptor-associated protein	1613.43	0.837284	2.71672e-06	3.24494e-05	Nmda1 gene product	Drosophila melanogaster	drosph	AAF58446	6.28e-71	0.88	2	F:N-methyl-D-aspartate selective glutamate receptor activity; C:N-methyl-D-aspartate selective glutamate receptor complex	tr|D3TKS2|D3TKS2_GLOMM	N-methyl-D-aspartate receptor glutamate-binding subunit (Fragment)	89.2	1.8e-129	459.5	OG5_126826	dmel|FBpp0088816
GMOY010275-RA	Vacuolar H[+] ATPase M9.7 subunit c	623.004	0.836033	1.79803e-05	0.000179759	CG1268 gene product	Drosophila melanogaster	drosph	AAF47874	2.07e-36	0.84	4	F:proton-transporting ATPase activity, rotational mechanism; C:vacuolar proton-transporting V-type ATPase, V0 domain; P:ATP hydrolysis coupled proton transport; C:plasma membrane	tr|Q9VZE9|Q9VZE9_DROME	Vacuolar H[+] ATPase M9.7 subunit a, isoform B	74.4	1.7e-34	142.5	OG5_129204	dmel|FBpp0112049
GMOY009576-RA	hypothetical protein	153.164	0.834835	0.00112936	0.00672017	CG9578 gene product	Drosophila melanogaster	drosph	AAF45376	3.98e-123	0.8	0	NA	tr|Q9W5W6|Q9W5W6_DROME	CG9578	65	7.4e-103	371.3	OG5_129691	dmel|FBpp0070007
GMOY000861-RA	Wsck	849.622	0.833419	5.5906e-07	7.49354e-06	tyrosine-protein kinase wsck-like	Musca domestica	nr	XP_005187918	0	0.7667	4	P:protein phosphorylation; F:protein kinase activity; F:ATP binding; F:protein binding	sp|P83097|WSCK_DROME	Putative tyrosine-protein kinase Wsck	54.9	1.1e-244	844	OG5_155357	dmel|FBpp0084049
GMOY002862-RA	Ser9: Serine protease 9	1208.58	0.829511	4.27774e-08	6.92417e-07	CG8528 gene product	Drosophila melanogaster	drosph	AAF50540	2.67e-42	0.59	2	F:serine-type endopeptidase activity; P:proteolysis	tr|D3TS70|D3TS70_GLOMM	Salivary expressed trypsin	100	6.3e-152	534.3	OG5_229301	dmel|FBpp0076538
GMOY008106-RA	hypothetical protein	5229.3	0.829103	4.09742e-07	5.62739e-06	CG10527 gene product	Drosophila melanogaster	drosoph	AAF46666	4.88e-171	0.89	2	C:cytoplasm; F:farnesoic acid O-methyltransferase activity	tr|D3TSA5|D3TSA5_GLOMM	Farnesoic acid O-methyltransferase	75.4	5.6e-63	239.6	OG5_133911	dmel|FBpp0071470
GMOY011339-RA	hypothetical protein	77.2588	0.828707	0.00806532	0.0344133	CG14898 gene product	Drosophila melanogaster	drosph	AAF55325	3.09e-48	0.92	1	C:mitochondrion	sp|Q8SZ16|SDHF3_DROME	Succinate dehydrogenase assembly factor 3, mitochondrial	78.3	7.5e-50	194.1	OG5_130853	dmel|FBpp0082759
GMOY006224-RA	Ras suppressor protein	1165.56	0.82673	4.17559e-10	8.84792e-09	BG:BACR48E02.4 gene product	Drosophila melanogaster	drosoph	AAF53320	1.4e-145	0.6767	1	F:protein binding	tr|D3TMM8|D3TMM8_GLOMM	Ras suppressor protein	100	9.7e-162	567	OG5_133429	dmel|FBpp0080089
GMOY007676-RA	Chloride channel-b	2322.48	0.822539	3.54153e-08	5.78994e-07	h(+) cl(-) exchange transporter 7-like	Musca domestica	nr	XP_005191002	0	0.828	6	F:adenyl nucleotide binding; F:voltage-gated chloride channel activity; P:sensory perception of touch; P:transmembrane transport; C:integral component of membrane; P:chloride transport	tr|Q7JZ25|Q7JZ25_DROME	Chloride channel protein	74	0	1113.2	OG5_128607	dmel|FBpp0086939
GMOY002543-RA	hypothetical protein	98.7287	0.819429	0.00771545	0.0331801	CG7975 gene product	Drosophila melanogaster	drosph	AAF46761	1.47e-51	0.83	3	P:cell redox homeostasis; F:electron carrier activity; F:protein disulfide oxidoreductase activity	tr|Q9W2D1|Q9W2D1_DROME	Glutaredoxin-1	65.2	2.6e-41	165.6	OG5_126864	dmel|FBpp0071631
GMOY012047-RA	hypothetical protein	1263.89	0.815968	3.033e-06	3.57464e-05	proton-coupled amino acid transporter 4-like isoform x2	Musca domestica	nr	XP_005176193	0	0.918	0	NA	tr|Q8IQF2|Q8IQF2_DROME	CG43693, isoform C	80.6	8e-202	700.7	OG5_127000	dmel|FBpp0075973
GMOY008469-RA	M13 family peptidase	64.5664	0.815917	0.013837	0.0527489	BcDNA:GH07188 gene product	Drosophila melanogaster	drosph	AAF56830	0	0.68	2	P:proteolysis; F:metalloendopeptidase activity	tr|D3TNS4|D3TNS4_GLOMM	M13 family peptidase	100	0	1399	OG5_166117	dmel|FBpp0084700
GMOY010051-RA	wunen-2	96.027	0.815687	0.00283908	0.0146869	wun gene product	Drosophila melanogaster	drosph	AAF58942	3.1e-106	0.75	2	C:membrane; F:catalytic activity	tr|D3TL50|D3TL50_GLOMM	Lipid phosphate phosphatase (Fragment)	98.8	3.4e-200	695.3	OG5_130252	dmel|FBpp0087590
GMOY001909-RA	hypothetical protein	222.023	0.815016	6.92156e-05	0.000598792	CG9849 gene product	Drosophila melanogaster	drosoph	AAF46933	2.05e-49	0.88	2	C:extracellular region; P:muscle cell fate determination	tr|D3TP56|D3TP56_GLOMM	Uncharacterized conserved protein	100	3.1e-60	228.4	OG5_136364	dmel|FBpp0071862
GMOY011502-RA	hypothetical protein	402.072	0.813444	0.00082749	0.00517292	AAEL007079-PA	Aedes aegypti	nr	XP_001658101	0	0.79	0	NA	No_Hits	NA	NA	NA	NA	OG5_208347	aaeg|AAEL007079-PA
GMOY001023-RA	threonine aldolase	89.159	0.812932	0.00768833	0.0330809	CG10184 gene product	Drosophila melanogaster	drosph	AAF56152	7.39e-131	0.68	3	F:pyridoxal phosphate binding; F:lyase activity; P:cellular amino acid metabolic process	tr|D3TMW4|D3TMW4_GLOMM	Threonine aldolase	89.3	2e-194	676	OG5_128639	agam|AGAP003688-PA
GMOY002159-RA	hypothetical protein	140.729	0.81119	0.000148254	0.00117082	endonuclease iii-like protein 1-like	Musca domestica	nr	XP_005183119	7.33e-134	0.856	4	P:base-excision repair; F:endonuclease activity; F:DNA binding; F:4 iron, 4 sulfur cluster binding	tr|Q9VIH0|Q9VIH0_DROME	Endonuclease III homolog	62.3	1.4e-93	340.9	OG5_126913	dmel|FBpp0088883
GMOY012258-RA	hypothetical protein	38.6091	0.809953	0.0195764	0.0694065	No_Hits	NA	nr	NA	NA	NA	0	NA	tr|D3TSI1|D3TSI1_GLOMM	Hypothetical secreted peptide	98.7	2.1e-39	158.7	No_Hits	No_Hits
GMOY004180-RA	hypothetical protein	2557.99	0.809785	6.99398e-09	1.26232e-07	t-complex protein 1 subunit delta-like	Musca domestica	nr	XP_005180228	0	0.9167	4	C:cytoplasm; P:protein folding; F:ATP binding; F:unfolded protein binding	tr|Q9VK69|Q9VK69_DROME	T-complex protein 1 subunit delta	85.9	6e-261	897.5	OG5_127832	dmel|FBpp0079992
GMOY001629-RA	lethal (2) giant larvae	1247.22	0.807737	9.34975e-06	9.77888e-05	protein lethal giant larvae-like isoform x1	Tribolium castaneum	nr	XP_967375	0	0.786	4	C:plasma membrane; P:exocytosis; P:cell cycle; F:protein binding	sp|P08111|L2GL_DROME	Lethal(2) giant larvae protein	68.1	0	1597.8	OG5_131681	dmel|FBpp0077829
GMOY008802-RA	Myosin 31DF	4593.39	0.805423	6.05923e-09	1.10584e-07	GH10476	Drosophila grimshawi	nr	XP_001988622	0	0.898	3	C:myosin complex; F:ATP binding; F:motor activity	sp|Q23978|MY31D_DROME	Myosin-IA	78.9	0	1590.1	OG5_126672	dmel|FBpp0079625
GMOY005341-RA	hypothetical protein	3095.61	0.804408	0.000265855	0.00193179	PREDICTED: uncharacterized protein LOC101895136	Musca domestica	nr	AAF45514	0	0.6233	7	P:actin filament organization; P:morphogenesis of embryonic epithelium; P:gastrulation involving germ band extension; P:positive regulation of cell size; P:apical junction assembly; P:establishment of planar polarity of embryonic epithelium; P:positive regulation of multicellular organism growth	tr|A0A0B4K657|A0A0B4K657_DROME	Bitesize, isoform I	47.3	2,2E-311	1067	NO_GROUP	cpip|CPIJ001092
GMOY000964-RA	hypothetical protein	241.471	0.80421	0.000297838	0.00213137	CG14824 gene product	Drosophila melanogaster	drosph	AAF50615	2.46e-60	0.86	3	F:actin binding; P:actin cytoskeleton organization; F:Rho GTPase binding	tr|Q86C16|Q86C16_DROME	Ah1644 protein	80	1.1e-47	186.8	OG5_130865	dmel|FBpp0112380
GMOY008885-RA	hypothetical protein	60.0749	0.804026	0.00541409	0.0250813	PREDICTED: putative uncharacterized protein FLJ37770	Microplitis demolitor	nr	XP_008543059	5.3e-26	0.88	0	NA	No_Hits	NA	NA	NA	NA	OG5_159743	hsap|ENSP00000323821
GMOY005895-RA	uzip: unzipped	74.6401	0.803689	0.00612338	0.027645	uzip gene product	Drosophila melanogaster	drosph	AAF47312	2.21e-105	0.83	0	NA	sp|P10379|UZIP_DROME	Protein unzipped	66.7	2.3e-185	646.4	OG5_158387	dmel|FBpp0072304
GMOY006753-RA	Na[+]/H[+] hydrogen exchanger	2210.2	0.801169	1.6709e-11	4.1182e-10	sodium hydrogen exchanger 8-like	Musca domestica	nr	XP_005178440	0	0.898	5	F:sodium:hydrogen antiporter activity; P:transmembrane transport; P:regulation of pH; C:integral component of membrane; P:sodium ion transport	tr|Q9VPJ1|Q9VPJ1_DROME	Sodium/hydrogen exchanger	77.9	3.7e-287	984.9	OG5_126729	dmel|FBpp0077819
GMOY005505-RA	hypothetical protein	112.953	0.800599	0.000395114	0.00275029	hypothetical protein FF38_06430	Lucilia cuprina	nr	KNC28815	0	0.66	0	NA	No_Hits	NA	NA	NA	NA	No_Hits	No_Hits
GMOY003471-RA	Ras oncogene at 64B	3404.62	0.800021	8.38941e-10	1.74594e-08	ras64b gene product	Drosophila melanogaster	drosoph	AAF47845	6.65e-101	0.8033	44	P:perineurial glial growth; P:oocyte axis specification; P:anterior/posterior axis specification, embryo; P:negative regulation of JNK cascade; P:regulation of hemocyte differentiation; P:negative regulation of compound eye retinal cell programmed cell death; P:instar larval development; P:gastrulation; P:positive regulation of cell proliferation; P:G1/S transition of mitotic cell cycle; P:cell f…	tr|D3TP17|D3TP17_GLOMM	Ras-related GTPase	100	1.5e-113	406.4	OG5_127403	dmel|FBpp0073068
GMOY008227-RA	Phosphatidylinositol glycan anchor biosynthesis, class V ortholog (H. sapiens)	272.153	0.799776	2.77314e-05	0.000267098	PREDICTED: GPI mannosyltransferase 2-like	Musca domestica	nr	XP_005191261	0	0.714	3	P:peripheral nervous system development; P:GPI anchor biosynthetic process; F:transferase activity, transferring hexosyl groups	sp|Q9V7W1|PIGV_DROME	GPI mannosyltransferase 2	49.6	2.6e-129	459.9	OG5_128414	dmel|FBpp0086200
GMOY007708-RA	hypothetical protein	43.3001	0.79927	0.0262512	0.0876976	sulf1 gene product	Drosophila melanogaster	drosph	AAF55296	8.5e-148	0.96	10	C:extracellular space; F:N-acetylglucosamine-6-sulfatase activity; P:pattern specification process; P:motor neuron axon guidance; P:synaptic target inhibition; P:negative regulation of Wnt signaling pathway; P:heparin metabolic process; P:negative regulation of epidermal growth factor receptor signaling pathway; P:negative regulation of smoothened signaling pathway; P:positive regulation of smoot…	sp|Q9VEX0|SULF1_DROME	Extracellular sulfatase SULF-1 homolog	92.7	2.2e-123	439.9	OG5_130913	dmel|FBpp0077410
GMOY003651-RA	polypeptide GalNAc transferase	344.831	0.799197	4.06654e-06	4.61403e-05	polypeptide c transferase 3	Musca domestica	nr	XP_005179697	0	0.888	8	P:oligosaccharide biosynthetic process; C:integral component of membrane; P:regulation of cell adhesion mediated by integrin; F:polypeptide N-acetylgalactosaminyltransferase activity; C:Golgi stack; P:extracellular matrix constituent secretion; P:O-glycan processing; P:cell-substrate adhesion	sp|Q9Y117|GALT3_DROME	Polypeptide N-acetylgalactosaminyltransferase 3	76.3	0	1087.4	OG5_149433	dmel|FBpp0088130
GMOY009389-RA	nervy	1437.76	0.798872	3.16391e-05	0.000300479	protein cbfa2t2- partial	Musca domestica	nr	XP_005175751	0	0.7133	2	P:regulation of transcription, DNA-templated; F:sequence-specific DNA binding transcription factor activity	tr|Q9W186|Q9W186_DROME	LD17501p	51	7.7e-149	525.4	OG5_130666	dmel|FBpp0072174
GMOY003196-RA	IDGF1: chitinase-like protein Idgf1	558.45	0.797547	0.00206653	0.0111957	idgf3 gene product	Drosophila melanogaster	drosph	AAF53537	0	0.8	5	F:chitinase activity; P:carbohydrate metabolic process; P:chitin catabolic process; F:imaginal disc growth factor receptor binding; C:extracellular region	sp|Q2PQN0|IDGF1_GLOMM	Chitinase-like protein Idgf1	99.8	1.2e-267	921	OG5_197758	dmel|FBpp0080419
GMOY010874-RA	CSP4: chemosensory protein 4	54.7251	0.79678	0.00988086	0.0405473	CG9358 gene product	Drosophila melanogaster	drosph	AAF47307	5.34e-50	0.8	7	P:metamorphosis; P:terminal region determination; P:response to bacterium; F:diacylglycerol binding; P:protein phosphorylation; C:extracellular region; F:protein serine/threonine kinase activity	tr|D2EBB0|D2EBB0_GLOMM	Chemosensory protein 4	98.4	1.1e-66	250	OG5_174685	dmel|FBpp0072311
GMOY010466-RA	wmd: wing morphogenesis defect	1213.96	0.796516	5.56246e-09	1.02766e-07	CG3957 gene product	Drosophila melanogaster	drosoph	AAF47023	0	0.68	5	C:microtubule associated complex; P:imaginal disc-derived wing morphogenesis; F:receptor binding; P:DNA repair; C:Smc5-Smc6 complex	tr|D3TNT2|D3TNT2_GLOMM	Serine/threonine kinase receptor-associated protein	100	1.2e-16	85.9	OG5_129553	dmel|FBpp0112025
GMOY007233-RA	hypothetical protein	3320.79	0.79551	5.02271e-11	1.18426e-09	CG2789 gene product	Drosophila melanogaster	drosoph	AAF51482	1.74e-63	0.8	3	C:integral component of membrane; C:mitochondrial envelope; F:benzodiazepine receptor activity	tr|Q9VPR1|Q9VPR1_DROME	CG2789-PA	66.5	1.6e-66	250	OG5_129542	dmel|FBpp0077726
GMOY003176-RA	hypothetical protein	19133.1	0.793589	6.89201e-09	1.24945e-07	CG6803 gene product	Drosophila melanogaster	drosoph	AAF55133	0	0.82	3	P:wing disc development; P:skeletal muscle myosin thick filament assembly; C:A band	tr|D3TSC6|D3TSC6_GLOMM	Zeelin1	86.8	1.7e-179	626.3	OG5_155299	dmel|FBpp0082490
GMOY000355-RA	hypothetical protein	77.0356	0.793362	0.00452264	0.0215638	Mgstl gene product	Drosophila melanogaster	drosph	AAF50864	2.51e-46	0.68	0	NA	tr|Q8SY97|Q8SY97_DROME	CG33178, isoform C	59.5	2.1e-52	203	OG5_229270	dmel|FBpp0073780
GMOY004690-RA	hypothetical protein	119.486	0.792392	0.000607583	0.00397169	No_Hits	NA	nr	NA	NA	NA	0	NA	tr|Q9VCE7|Q9VCE7_DROME	Krueppel target at 95D, isoform A	47.4	5.6e-17	84.7	No_Hits	No_Hits
GMOY003506-RA	Pallidin ortholog (H. sapiens)	37.2905	0.792283	0.0241775	0.0821877	CG14133 gene product	Drosophila melanogaster	drosph	AAF50027	2.1e-17	0.77	0	NA	sp|Q9VTM0|BL1S6_DROME	Biogenesis of lysosome-related organelles complex 1 subunit 6	37.7	4.1e-19	92	OG5_135046	dmel|FBpp0289374
GMOY001278-RA	Actin binding protein	650.088	0.791768	2.63181e-07	3.76673e-06	PREDICTED: drebrin-like protein-like	Musca domestica	nr	XP_005180490	0	0.7867	2	F:actin binding; C:intracellular	sp|Q9VU84|DBNL_DROME	Drebrin-like protein	70.6	2.9e-215	745.7	OG5_129996	dmel|FBpp0075561
GMOY005083-RA	hypothetical protein	234.067	0.790528	9.8895e-05	0.000819071	upf0415 protein c7orf25 homolog	Musca domestica	nr	XP_005191322	0	0.806	0	NA	tr|Q9W0M6|Q9W0M6_DROME	CG42553	52	3.8e-108	389.4	OG5_132697	dmel|FBpp0072479
GMOY008303-RA	connector enhancer of ksr	1684.02	0.789784	1.41813e-07	2.14641e-06	NA	Ceratitis capitata	nr	XP_004537412	0	0.77	1	F:protein binding	tr|Q7KNQ9|Q7KNQ9_DROME	Connector enhancer of KSR protein CNK	49	0	1387.1	OG5_130611	agam|AGAP009167-PA
GMOY003281-RA	Inositol 1,4,5-triphosphate kinase	319.487	0.78741	0.000143752	0.00113857	CG1630 gene product	Drosophila melanogaster	drosph	AAF48252	2.84e-59	0.59	1	F:inositol-1,4,5-trisphosphate 3-kinase activity	tr|Q9VL83|Q9VL83_DROME	FI13108p	57.4	8.1e-136	481.5	OG5_131998	dmel|FBpp0079465
GMOY009390-RA	hypothetical protein	1593.13	0.785023	2.0177e-10	4.41298e-09	long-chain fatty acid transport protein 4-like	Musca domestica	nr	XP_005192170	0	0.816	2	P:metabolic process; F:catalytic activity	tr|D3TPP2|D3TPP2_GLOMM	Very-long-chain acyl-CoA synthetase	99.8	0	1325.8	OG5_127399	dmel|FBpp0072175
GMOY007804-RA	hypothetical protein	60.56	0.781672	0.0140694	0.0535098	hsp27 gene product	Drosophila melanogaster	drosoph	AAF50285	1.36e-57	0.68	7	C:cytoskeleton; C:protein complex; P:multicellular organismal development; P:response to external stimulus; P:response to stress; P:response to biotic stimulus; P:anatomical structure morphogenesis; F:protein binding	sp|P02518|HSP27_DROME	Heat shock protein 27	56.4	1.2e-60	230.7	OG5_128990	dmel|FBpp0076182
GMOY008516-RA	Vacuolar protein sorting	343.443	0.778251	1.59377e-05	0.000161515	CG12770 gene product	Drosophila melanogaster	drosoph	AAF59143	8.39e-133	0.95	6	P:sperm individualization; P:actin cytoskeleton organization; P:regulation of multivesicular body size involved in endosome transport; F:protein binding; P:compound eye development; P:negative regulation of growth of symbiont in host	tr|D3TRI5|D3TRI5_GLOMM	Vacuolar sorting protein vPS28	100	3.2e-117	418.7	OG5_128770	dmel|FBpp0087901
GMOY003593-RA	ankyrin	3400.5	0.777886	2.8718e-10	6.19791e-09	CG5822 gene product	Drosophila melanogaster	drosoph	AAF53926	2.39e-85	0.6333	2	P:single-organism process; F:protein binding	tr|D3TMT8|D3TMT8_GLOMM	Ankyrin	100	1.1e-105	380.2	OG5_134482	dmel|FBpp0078646
GMOY002516-RA	hypothetical protein	298.051	0.777356	0.000165002	0.00128936	hypothetical protein FF38_11504	Lucilia cuprina	nr	KNC29583	7e-18	0.92	0	NA	No_Hits	NA	NA	NA	NA	No_Hits	No_Hits
GMOY000497-RA	hypothetical protein	3645.62	0.776671	1.91444e-12	5.29423e-11	CG14207 gene product	Drosophila melanogaster	drosoph	AAF48980	1.79e-99	0.95	4	P:regulation of autophagy; C:Z disc; P:protein lipidation; P:regulation of translational initiation by eIF2 alpha phosphorylation	tr|D3TMD9|D3TMD9_GLOMM	HspB1	100	1.5e-96	349.7	OG5_138316	dmel|FBpp0074503
GMOY012363-RA	Sug	112.273	0.776161	0.000509735	0.00342257	GF25282	Drosophila ananassae	nr	XP_001956571	0	0.6767	2	C:integral component of membrane; P:transmembrane transport	tr|Q7KUF9|Q7KUF9_DROME	Sug, isoform F	57.5	8.8e-41	166.4	OG5_139213	dmel|FBpp0271871
GMOY013041-RA	hypothetical protein	626.906	0.775752	6.85763e-09	1.24598e-07	No_Hits	NA	nr	NA	NA	NA	2	F:RNA-3'-phosphate cyclase activity; P:RNA processing	sp|O77264|RTCA_DROME	RNA 3'-terminal phosphate cyclase	51	6.4e-93	338.6	OG5_129746	dmel|FBpp0070316
GMOY010754-RA	WW domain-containing protein	6529.52	0.775475	5.33814e-11	1.24781e-09	CG10939 gene product	Drosophila melanogaster	drosoph	AAF57879	1.83e-53	0.6267	13	P:regulation of cell shape; C:precatalytic spliceosome; P:olfactory behavior; P:actin cytoskeleton organization; C:catalytic step 2 spliceosome; P:central nervous system morphogenesis; C:apical part of cell; P:regulation of synaptic growth at neuromuscular junction; P:positive regulation of lamellipodium assembly; P:mRNA splicing, via spliceosome; P:imaginal disc-derived wing morphogenesis; P:pos…	tr|D3TLC3|D3TLC3_GLOMM	WW domain-containing protein	100	2.3e-152	535.8	OG5_134216	dmel|FBpp0086065
GMOY008349-RA	Abelson interacting protein	2144.56	0.77527	3.1966e-09	6.12156e-08	abl interactor 2-like isoform x2	Musca domestica	nr	XP_005178014	0	0.9133	2	F:protein binding; C:cytoplasm	tr|A0A0B4KH51|A0A0B4KH51_DROME	Abelson interacting protein, isoform C	88.9	1.4e-245	846.3	OG5_129342	dmel|FBpp0111809
GMOY006852-RA	par-6	382.924	0.774893	3.03065e-06	3.57464e-05	par-6 gene product	Drosophila melanogaster	drosoph	AAF48757	5.45e-148	0.85	20	P:phagocytosis; P:apical protein localization; C:subapical complex; P:regulation of cell shape; F:protein binding; P:cell adhesion; P:establishment of neuroblast polarity; P:negative regulation of protein kinase activity; P:establishment or maintenance of epithelial cell apical/basal polarity; P:zonula adherens assembly; C:apical cortex; P:oocyte axis specification; P:establishment or maintenance…	tr|D3TQC1|D3TQC1_GLOMM	Cell polarity protein PAR6	100	1.8e-191	666	OG5_131702	dmel|FBpp0074229
GMOY004507-RA	saccharopine dehydrogenase	391.056	0.774759	0.00154201	0.00877861	CG5167 gene product	Drosophila melanogaster	drosoph	AAF54804	3.66e-55	0.81	3	F:oxidoreductase activity; P:oxidation-reduction process; C:lipid particle	tr|D3TNJ2|D3TNJ2_GLOMM	Saccharopine dehydrogenase domain-containing protein (Fragment)	77.2	2.6e-170	595.9	OG5_128445	aaeg|AAEL002861-PA
GMOY010008-RA	farnesyltransferase beta subunit	474.359	0.774729	6.61083e-08	1.04518e-06	CG17565 gene product	Drosophila melanogaster	drosoph	AAF55310	0	0.81	5	F:Rab geranylgeranyltransferase activity; P:regulation of cell proliferation; C:protein farnesyltransferase complex; C:Rab-protein geranylgeranyltransferase complex; P:protein farnesylation	tr|D3TP88|D3TP88_GLOMM	Farnesyltransferase beta subunit	99.8	2e-270	928.7	OG5_128081	dmel|FBpp0082737
GMOY011157-RA	Histone deacetylase	174.458	0.774427	6.7444e-05	0.000587324	histone deacetylase 3-like	Musca domestica	nr	XP_005178084	0	0.95	7	P:histone H4 deacetylation; F:NAD-dependent histone deacetylase activity (H3-K18 specific); P:regulation of transcription, DNA-templated; F:NAD-dependent histone deacetylase activity (H3-K14 specific); P:histone H3 deacetylation; F:NAD-dependent histone deacetylase activity (H4-K16 specific); F:NAD-dependent histone deacetylase activity (H3-K9 specific)	tr|Q7KTS4|Q7KTS4_DROME	Histone deacetylase	88.2	5.3e-236	814.3	OG5_126742	dmel|FBpp0078414
GMOY009874-RA	chaperonin complex component TcP-1 eta subunit CCT7	1943.71	0.773149	6.48339e-06	7.06162e-05	CG8351 gene product	Drosophila melanogaster	drosoph	AAF54292	0	0.6867	9	C:microtubule associated complex; P:phagocytosis; P:neurogenesis; P:cytoplasmic microtubule organization; P:mitotic spindle organization; C:lipid particle; F:ATP binding; F:unfolded protein binding; P:protein folding	tr|D3TLV7|D3TLV7_GLOMM	Chaperonin complex component TcP-1 eta subunit CCT7	100	1,6E-311	1065.4	OG5_127782	dmel|FBpp0081401
GMOY004815-RA	GluR-pog: metabotropic glutamate receptor	312.566	0.772036	0.000191677	0.00145056	n gene product	Drosophila melanogaster	drosph	AAF45848	0	0.83	89	P:mesoderm development; P:heterophilic cell-cell adhesion; P:oocyte anterior/posterior axis specification; P:asymmetric cell division; P:R8 cell fate commitment; P:motor neuron axon guidance; P:actin filament organization; P:germarium-derived female germ-line cyst encapsulation; P:locomotor rhythm; P:R1/R6 cell differentiation; P:imaginal disc-derived wing vein specification; F:GTP binding; C:lat…	sp|P07207|NOTCH_DROME	Neurogenic locus Notch protein	37.7	3.3e-305	1046.6	OG5_126619	dmel|FBpp0070483
GMOY009236-RA	Ras-related GTPase	1222.07	0.771617	2.07899e-07	3.03479e-06	rap2l gene product	Drosophila melanogaster	drosoph	AAF47155	7.42e-114	0.8167	45	P:substrate-dependent cell migration, cell extension; P:compound eye photoreceptor fate commitment; F:GTP binding; P:rhabdomere development; F:carbamoyl-phosphate synthase (glutamine-hydrolyzing) activity; C:multivesicular body; C:rough endoplasmic reticulum; P:negative regulation of compound eye retinal cell programmed cell death; C:cell leading edge; P:photoreceptor cell morphogenesis; F:carbam…	tr|D3TQW7|D3TQW7_GLOMM	Ras-related GTPase	100	7.1e-102	367.5	OG5_130400	dmel|FBpp0072086
GMOY001979-RA	Bestrophin	182.146	0.770888	0.00072271	0.00460975	best gene product	Drosophila melanogaster	drosph	AAF54503	0	0.79	5	C:integral component of plasma membrane; F:intracellular calcium activated chloride channel activity; F:volume-sensitive chloride channel activity; P:chloride transport; P:cellular water homeostasis	tr|B7Z0U6|B7Z0U6_DROME	Bestrophin 1, isoform B	70	8.9e-289	990.3	OG5_130510	dmel|FBpp0113082
GMOY006853-RA	hypothetical protein	43.635	0.770126	0.0143649	0.0545317	eph gene product	Drosophila melanogaster	drosph	AAF48758	7.62e-115	0.61	3	P:protein phosphorylation; F:ATP binding; F:protein serine/threonine kinase activity	tr|D3TRP8|D3TRP8_GLOMM	Tyrosine kinase specific for activated p21cdc42Hs	98.6	2e-212	735.7	OG5_134382	dmel|FBpp0074249
GMOY011992-RA	lecithin-cholesterol acyltransferase	1415.57	0.770075	6.12604e-11	1.42383e-09	CG18858 gene product	Drosophila melanogaster	drosoph	AAG22446	0	0.78	2	F:O-acyltransferase activity; P:lipid metabolic process	tr|D3TMQ0|D3TMQ0_GLOMM	1-O-acylceramide synthase	99.5	8.6e-252	866.7	OG5_128356	dmel|FBpp0080896
GMOY004639-RA	parvin	1244.24	0.769867	4.79034e-08	7.69284e-07	CG12533 gene product	Drosophila melanogaster	drosoph	AAF49016	0	0.93	3	P:actin cytoskeleton reorganization; F:actin binding; P:cell adhesion	tr|Q9VWD0|Q9VWD0_DROME	GH23568p	83.8	3.1e-181	632.1	OG5_131380	dmel|FBpp0074562
GMOY003766-RA	hypothetical protein	530.437	0.769463	5.55727e-06	6.12652e-05	CG1885 gene product	Drosophila melanogaster	drosoph	AAF46419	1.64e-135	0.83	2	P:tetrapyrrole biosynthetic process; F:uroporphyrinogen-III synthase activity	tr|D3TQC3|D3TQC3_GLOMM	Uroporphyrinogen III synthase UR/HEM4	100	1.3e-155	546.6	OG5_131318	dmel|FBpp0071211
GMOY011611-RA	hypothetical protein	2312.85	0.76893	3.68808e-06	4.24363e-05	hf32982 protein	Musca domestica	nr	ACR61381	0	0.7333	1	F:phospholipid binding	tr|Q9VLE4|Q9VLE4_DROME	CG32982, isoform A	65.4	2e-221	766.5	OG5_162648	dmel|FBpp0079372
GMOY003261-RA	TPR repeat-containing protein	885.772	0.768477	1.67127e-06	2.04718e-05	EG:63B12.5 gene product	Drosophila melanogaster	drosoph	AAF45676	0	0.71	6	C:cytosol; P:response to anesthetic; C:peroxisomal membrane; F:peroxisome matrix targeting signal-1 binding; P:protein import into peroxisome matrix, docking; F:protein binding	tr|D3TMS0|D3TMS0_GLOMM	TPR repeat-containing protein	100	0	1158.3	OG5_128408	dmel|FBpp0070351
GMOY004921-RA	hypothetical protein	927.743	0.76754	8.22984e-09	1.45638e-07	pros26 gene product	Drosophila melanogaster	drosph	AAF49435	6.32e-123	0.63	3	C:proteasome core complex; P:proteasome-mediated ubiquitin-dependent protein catabolic process; F:threonine-type endopeptidase activity	tr|D3TQD0|D3TQD0_GLOMM	20S proteasome regulatory subunit beta type PSMB1/PRE7	100	1.7e-132	469.5	OG5_127834	dmel|FBpp0075119
GMOY002109-RA	hypothetical protein	1001.29	0.766936	4.00977e-06	4.5623e-05	CG1114 gene product	Drosophila melanogaster	drosoph	AAF52050	7.28e-133	0.8	11	P:cellular response to hypoxia; P:trachea morphogenesis; P:oxidation-reduction process; F:peptidyl-proline 4-dioxygenase activity; F:L-ascorbic acid binding; P:peptidyl-proline hydroxylation to 4-hydroxy-L-proline; P:positive regulation of cell growth; C:nucleoplasm; P:protein localization; F:iron ion binding; P:cellular response to DNA damage stimulus	tr|Q9VN98|Q9VN98_DROME	GH23732p	72.5	1.9e-107	386.7	OG5_131326	dmel|FBpp0078427
GMOY005990-RA	autophagy-related 3	465.863	0.766715	1.83347e-05	0.000182408	CG6877 gene product	Drosophila melanogaster	drosph	AAF49233	6.15e-150	0.84	1	P:autophagy	tr|D3TMV4|D3TMV4_GLOMM	Autophagy-related protein 3	92.6	1.1e-174	610.1	OG5_128240	dmel|FBpp0074822
GMOY006126-RA	kermit	360.121	0.765692	2.59079e-05	0.000251017	pdz domain-containing protein gipc1-like isoform x1	Ceratitis capitata	nr	XP_004535940	0	0.8467	1	F:protein binding	tr|Q7JX82|Q7JX82_DROME	GH21964p	73.3	5.5e-137	485	OG5_130355	dmel|FBpp0087889
GMOY003117-RA	hypothetical protein	376.067	0.765531	4.9513e-07	6.73211e-06	atp-binding cassette sub-family g member 1-like	Musca domestica	nr	XP_005179171	0	0.69	3	F:ATPase activity; F:ATP binding; C:membrane	tr|Q9VQF1|Q9VQF1_DROME	CG31689, isoform B	53.5	2.6e-174	609.8	OG5_155248	dmel|FBpp0077389
GMOY000346-RA	hypothetical protein	226.883	0.764217	1.13024e-05	0.00011716	g patch domain-containing protein 1 homolog	Musca domestica	nr	XP_005183532	0	0.594	1	F:nucleic acid binding	sp|Q9VUA0|GPTC1_DROME	G patch domain-containing protein 1 homolog	40.6	1.6e-189	661	OG5_130339	dmel|FBpp0075534
GMOY001031-RA	hypothetical protein	74.0744	0.763733	0.0258991	0.0867215	BcDNA:GH04922 gene product	Drosophila melanogaster	drosph	AAF57681	0	0.86	1	F:protein binding	tr|A1ZB93|A1ZB93_DROME	CG30116, isoform A	67.8	0	1415.6	OG5_141016	dmel|FBpp0085899
GMOY006964-RA	Acetylcholine esterase	123.395	0.762881	0.0125623	0.0488713	ace gene product	Drosophila melanogaster	drosoph	AAF54915	0	0.94	21	F:acetylcholinesterase activity; F:zinc ion binding; P:heart development; F:peptidyl-dipeptidase activity; P:spermatid nucleus differentiation; C:extracellular space; P:response to organophosphorus; P:metamorphosis; C:cytoplasm; P:sperm individualization; F:metalloendopeptidase activity; P:positive regulation of circadian sleep/wake cycle, sleep; P:choline catabolic process; P:proteolysis; P:phot…	tr|A0A0B4KGI5|A0A0B4KGI5_DROME	Carboxylic ester hydrolase	87.6	6.4e-285	977.2	OG5_126875	dmel|FBpp0082248
GMOY003024-RB	CDIPT: CDP-diacylglycerol--inositol 3-phosphatidyltransferase	3224.84	0.762709	1.44205e-07	2.17454e-06	CG8231 gene product	Drosophila melanogaster	drosoph	AAF48503	0	0.91	11	C:microtubule associated complex; P:protein folding; F:ATPase activity, coupled; C:chaperonin-containing T-complex; P:cytoplasmic microtubule organization; P:mitotic spindle organization; F:ATP binding; P:mitosis; F:unfolded protein binding; P:centriole replication; C:lipid particle	tr|D3TMK9|D3TMK9_GLOMM	Chaperonin complex component TcP-1 zeta subunit	100	9.4e-304	1039.6	OG5_127428	dmel|FBpp0073902
GMOY005533-RA	hypothetical protein	43.9802	0.762263	0.026502	0.0883174	PREDICTED: uncharacterized protein LOC105665505 isoform X2	Ceratitis capitata	nr	XP_012162376	4e-11	0.66	0	NA	No_Hits	NA	NA	NA	NA	NA	NA
GMOY003001-RA	hypothetical protein	67.5327	0.762143	0.0143206	0.0544145	No_Hits	NA	nr	NA	NA	NA	2	C:cytoplasm; P:tRNA thio-modification	sp|Q7KU86|URM1_DROME	Ubiquitin-related modifier 1 homolog	67.7	1.5e-30	129.4	OG5_128383	dmel|FBpp0113022
GMOY003613-RA	AAA+-type ATPase	2865.49	0.761716	8.76594e-13	2.51805e-11	BcDNA:GH02678 gene product	Drosophila melanogaster	drosoph	AAF46321	0	0.7133	7	P:establishment or maintenance of epithelial cell apical/basal polarity; P:phagocytosis; P:actin cytoskeleton organization; F:ATP binding; F:ATPase activity; P:intracellular protein transport; P:negative regulation of growth of symbiont in host	tr|D3TM40|D3TM40_GLOMM	AAA+-type ATPase	100	2.3e-255	878.6	OG5_127508	dmel|FBpp0074278
GMOY004996-RA	Bride of doubletime	81.028	0.760686	0.00782678	0.0335704	CG17282 gene product	Drosophila melanogaster	drosph	AAF55852	8.85e-93	0.69	1	F:protein binding	tr|Q9VDE4|Q9VDE4_DROME	Bride of doubletime	49.7	1.9e-77	287	OG5_174865	dmel|FBpp0083435
GMOY000850-RA	Synaptosomal-associated protein 24kDa	3724.39	0.760299	3.60705e-06	4.15625e-05	snap24 gene product	Drosophila melanogaster	drosoph	AAF54443	1.55e-127	0.95	4	P:neurotransmitter secretion; P:vesicle-mediated transport; F:soluble NSF attachment protein activity; C:secretory granule	tr|Q9VH76|Q9VH76_DROME	Synaptosomal-associated protein	89.2	2e-103	372.9	OG5_131016	dmel|FBpp0081641
GMOY007347-RA	caspase	176.429	0.759993	0.000334791	0.00236674	Ice gene product	Drosophila melanogaster	drosoph	AAF56939	4.49e-172	0.9	9	P:spermatid differentiation; F:cysteine-type endopeptidase activity; P:response to X-ray; P:nurse cell apoptotic process; P:positive regulation of compound eye retinal cell programmed cell death; P:proteolysis; P:sterol regulatory element binding protein cleavage; P:neuron remodeling; P:salivary gland histolysis	tr|D3TL84|D3TL84_GLOMM	Caspase (Fragment)	99.7	1.1e-196	683.3	OG5_130238	dmel|FBpp0084848
GMOY010584-RA	hypothetical protein	169.552	0.759696	0.000160218	0.001258	CG9924 gene product	Drosophila melanogaster	drosph	AAF55007	6.58e-23	0.75	0	NA	sp|Q9VFP2|RDX_DROME	Protein roadkill	67.5	9.7e-23	103.6	OG5_128326	dmel|FBpp0099767
GMOY009090-RA	hypothetical protein	494.608	0.756849	7.95048e-05	0.000675491	CG1707 gene product	Drosophila melanogaster	drosph	AAF59267	7.49e-98	0.88	2	F:metal ion binding; F:lactoylglutathione lyase activity	tr|A1Z6X6|A1Z6X6_DROME	CG1707	80.1	1.4e-80	297.7	OG5_127627	dmel|FBpp0088085
GMOY009366-RA	hu li tai shao	7077.06	0.756048	7.11244e-11	1.63446e-09	hu li tai isoform q	Musca domestica	nr	XP_005188909	0	0.874	14	P:centrosome organization; P:spectrosome organization; P:adult somatic muscle development; C:female germline ring canal inner rim; P:sarcomere organization; C:spectrosome; F:actin binding; C:fusome; P:testicular fusome organization; C:lipid particle; P:photoreceptor cell axon guidance; C:plasma membrane; P:female germ-line cyst formation; P:meiotic spindle organization	tr|A0A0B4K7A5|A0A0B4K7A5_DROME	Hu li tai shao, isoform Q	76.9	0	1143.3	OG5_127052	dmel|FBpp0085732
GMOY010278-RA	cyclophilin type peptidyl-prolyl cis-trans isomerase	3875.21	0.754991	3.19917e-07	4.49205e-06	Cyp1 gene product	Drosophila melanogaster	drosph	AAF48589	4.48e-79	0.92	5	P:protein folding; F:peptidyl-prolyl cis-trans isomerase activity; F:hydroxyisourate hydrolase activity; P:transport; P:purine nucleobase metabolic process	tr|D3TMT7|D3TMT7_GLOMM	Peptidyl-prolyl cis-trans isomerase	90.7	2.2e-101	366.7	OG5_126792	dmel|FBpp0074017
GMOY004806-RA	Malvolio	84.5517	0.754796	0.00243389	0.0128766	mvl gene product	Drosophila melanogaster	drosph	AAF55839	0	0.9	3	P:transport; C:membrane; F:transporter activity	sp|P49283|MVL_DROME	Protein Malvolio	76.3	7.9e-242	833.9	OG5_127097	dmel|FBpp0088507
GMOY007414-RA	Hillarin	440.532	0.751561	9.0535e-05	0.000754428	PREDICTED: uncharacterized protein LOC101455512 isoform X1	Ceratitis capitata	nr	XP_004526361	0	0.9633	1	F:zinc ion binding	tr|Q0E908|Q0E908_DROME	Hillarin, isoform A	93.1	0	1214.1	OG5_132861	dmel|FBpp0085568
GMOY001340-RA	hypothetical protein	2391.11	0.750214	2.97451e-07	4.22754e-06	No_Hits	NA	nr	NA	NA	NA	0	NA	tr|D3TP52|D3TP52_GLOMM	Uncharacterized conserved secreted glycine-rich protein	96	6.2e-170	594.3	OG5_163082	dmel|FBpp0076928
GMOY010593-RA	Small ribonucleoprotein particle protein SmB	428.869	0.750014	4.6693e-05	0.000428002	SmB gene product	Drosophila melanogaster	drosph	AAF52947	4.44e-77	0.96	9	C:small nuclear ribonucleoprotein complex; C:pole plasm; C:Cajal body; C:precatalytic spliceosome; P:mRNA splicing, via spliceosome; P:mitotic spindle organization; P:germ cell development; C:catalytic step 2 spliceosome; P:gonad development	tr|D3TQ41|D3TQ41_GLOMM	Small ribonucleoprotein particle protein B	100	5e-117	417.9	OG5_127442	dmel|FBpp0079635
GMOY009675-RA	hypothetical protein	768.639	0.748715	7.51956e-07	9.84664e-06	No_Hits	NA	nr	NA	NA	NA	0	NA	No_Hits	NA	NA	NA	NA	No_Hits	No_Hits
GMOY005170-RA	Krueppel target at 95D	1335.12	0.748257	4.04916e-06	4.6007e-05	KrT95D gene product	Drosophila melanogaster	drosoph	AAF47031	0	0.71	0	NA	tr|Q8MRS5|Q8MRS5_DROME	AT03104p	68.8	0	1375.9	OG5_130924	dmel|FBpp0083895
GMOY000905-RA	GTPase Ran/TC4/gSP1	3349.15	0.748159	4.48419e-11	1.06343e-09	ran gene product	Drosophila melanogaster	drosoph	AAF48008	1.69e-151	0.98	18	C:mitotic spindle; P:regulation of cell shape; F:protein binding; P:cell adhesion; P:neuron projection morphogenesis; P:nucleocytoplasmic transport; P:meiotic chromosome segregation; C:nuclear microtubule; F:GTP binding; P:GTP catabolic process; P:intracellular protein transport; P:small GTPase mediated signal transduction; P:actin filament organization; F:Ran GTPase activator activity; C:microtu…	tr|D3TM84|D3TM84_GLOMM	GTPase Ran/TC4/gSP1	100	4.9e-126	448	OG5_127514	dmel|FBpp0073327
GMOY003096-RA	hypothetical protein	124.147	0.748077	0.00136223	0.00790401	CG13887 gene product	Drosophila melanogaster	drosoph	AAF47419	2.93e-67	0.82	3	C:integral component of membrane; P:intracellular protein transport; C:endoplasmic reticulum	tr|D3TRX9|D3TRX9_GLOMM	B-cell receptor-associated protein 31	79.3	6.3e-82	302	OG5_128681	dmel|FBpp0072480
GMOY006040-RA	hypothetical protein	163.371	0.746074	0.00133221	0.00775189	CG1738 gene product	Drosophila melanogaster	drosph	AAF48030	4.27e-44	0.66	0	NA	tr|Q9VZ02|Q9VZ02_DROME	CG1738	54.1	4.4e-45	178.7	OG5_135955	dmel|FBpp0073307
GMOY009195-RA	hypothetical protein	50.7306	0.744767	0.0306766	0.0984794	No_Hits	NA	nr	NA	NA	NA	0	NA	No_Hits	NA	NA	NA	NA	No_Hits	No_Hits
GMOY006457-RA	TBP-associated factor	283.263	0.744375	4.02146e-05	0.000374083	Taf30alpha gene product	Drosophila melanogaster	drosph	AAF54678	2.56e-52	0.9	10	C:SAGA complex; P:transcription initiation from RNA polymerase II promoter; P:neurogenesis; F:RNA polymerase II core promoter sequence-specific DNA binding transcription factor activity involved in preinitiation complex assembly; P:regulation of transcription, DNA-templated; F:TBP-class protein binding RNA polymerase II transcription factor activity involved in preinitiation complex assembly; F:t…	sp|P49905|TAF12_DROME	Transcription initiation factor TFIID subunit 12	59.7	1.8e-58	223.4	OG5_129809	dmel|FBpp0081918
GMOY009657-RA	hypothetical protein	335.081	0.744026	0.000603351	0.00395596	CG11279 gene product	Drosophila melanogaster	drosph	AAF49844	9.8e-12	0.81	0	NA	tr|Q9VU46|Q9VU46_DROME	CG11279, isoform B	61.2	4.3e-23	104.8	OG5_169586	dmel|FBpp0075621
GMOY009093-RA	dscam: down syndrome cell adhesion	147.008	0.743728	0.00292509	0.0150554	dscam	Drosophila pseudoobscura pseudoobscura	nr	XP_001360206	0	0.74	1	F:protein binding	tr|Q0E9K8|Q0E9K8_DROME	Down syn cell adhesion molecule 1, isoform AN	71.5	5.1e-259	892.5	OG5_128592	cpip|CPIJ006175
GMOY010894-RA	hypothetical protein	1895.75	0.741681	3.02651e-08	4.97788e-07	PREDICTED: leucine-rich repeat-containing protein 16A-like isoform X4	Musca domestica	nr	XP_005181870	0	0.924	2	P:cilium assembly; F:myosin I binding	tr|E1JGZ7|E1JGZ7_DROME	CG1399, isoform G	86.3	0	1427.9	OG5_130148	dmel|FBpp0088013
GMOY007434-RA	arouser	5904.1	0.741668	2.06443e-08	3.47251e-07	epidermal growth factor receptor kinase substrate 8-like protein 1-like isoform x1	Drosophila mojavensis	nr	XP_002003608	0	0.66	1	F:protein binding	tr|Q9VPU7|Q9VPU7_DROME	Arouser, isoform C	56.4	1.8e-231	800	OG5_131937	dmel|FBpp0077697
GMOY002281-RA	hypothetical protein	445.851	0.741654	0.000134741	0.0010745	GJ19404	Drosophila virilis	nr	XP_002059726	3.6e-97	0.57	0	NA	No_Hits	NA	NA	NA	NA	OG5_152444	dmel|FBpp0099389
GMOY001836-RA	hypothetical protein	237.74	0.740656	0.00739411	0.0320686	CG14911 gene product	Drosophila melanogaster	drosph	AAF50663	6.98e-85	0.79	0	NA	tr|Q9VRW9|Q9VRW9_DROME	CG42747	75.6	3e-100	362.5	OG5_155402	dmel|FBpp0076675
GMOY009374-RA	hypothetical protein	1634.87	0.739346	5.77166e-09	1.05998e-07	PREDICTED: uncharacterized protein LOC101889088	Musca domestica	nr	XP_005189486	0	0.8633	3	F:Rho guanyl-nucleotide exchange factor activity; F:phospholipid binding; P:regulation of Rho protein signal transduction	tr|A1ZAQ3|A1ZAQ3_DROME	CG30456, isoform B	52.4	1.3e-180	630.9	OG5_174653	dmel|FBpp0271844
GMOY009603-RA	ader1: aldehyde reductase	3378.11	0.737796	1.65793e-10	3.64567e-09	GE20116	Drosophila yakuba	nr	AAF49891	0	0.81	2	P:oxidation-reduction process; F:oxidoreductase activity	tr|D3TLG1|D3TLG1_GLOMM	Aldo/keto reductase	99.7	1.3e-169	594.7	OG5_126583	dmel|FBpp0088362
GMOY004617-RA	hypothetical protein	3566.58	0.737074	0.000603874	0.00395596	No_Hits	NA	nr	NA	NA	NA	0	NA	No_Hits	NA	NA	NA	NA	No_Hits	No_Hits
GMOY006302-RA	Tetraspanin 96F	271.589	0.73641	5.72513e-05	0.000512685	tetraspanin isoform b	Musca domestica	nr	XP_005180417	8.45e-169	0.946	1	C:integral component of membrane	tr|Q9V3X2|Q9V3X2_DROME	Tetraspanin	85.4	5.3e-138	488	OG5_132558	dmel|FBpp0084286
GMOY004022-RA	hypothetical protein	91.2646	0.736198	0.0240339	0.0819425	CG4524 gene product	Drosophila melanogaster	drosph	AAF48637	4.62e-16	0.44	0	NA	No_Hits	NA	NA	NA	NA	OG5_229275	dmel|FBpp0074090
GMOY000505-RA	nucleotide binding protein 2	1054.44	0.735886	8.98147e-08	1.3983e-06	CG4858 gene product	Drosophila melanogaster	drosoph	AAF51623	5.76e-132	0.9	3	F:ATP binding; P:iron-sulfur cluster assembly; F:4 iron, 4 sulfur cluster binding	tr|D3TNK2|D3TNK2_GLOMM	Cytosolic Fe-S cluster assembly factor NUBP2 homolog	100	5.4e-148	521.2	OG5_126620	dmel|FBpp0077868
GMOY005676-RA	hypothetical protein	6950.86	0.735785	1.72675e-09	3.42745e-08	atp-dependent rna helicase dhx8-like	Musca domestica	nr	XP_005188641	0	0.9633	4	F:RNA binding; F:ATP binding; F:ATP-dependent helicase activity; F:protein binding	tr|A1Z9L3|A1Z9L3_DROME	FI05376p	81.6	0	1952.9	OG5_126599	dmel|FBpp0086647
GMOY003362-RA	Hermansky-Pudlak Syndrome 4 ortholog (H. sapiens)	580.259	0.735633	3.57504e-06	4.1252e-05	CG4966 gene product	Drosophila melanogaster	drosoph	AAF57814	0	0.72	5	C:lysosome; P:metabolic process; P:regulation of biological process; P:regulation of gene expression, epigenetic; P:cellular component organization; P:transcription, DNA-templated; C:endosome	tr|A1ZAX8|A1ZAX8_DROME	Hermansky-Pudlak syn 4 ortholog, isoform A	62.8	2e-306	1049.3	OG5_152435	dmel|FBpp0086017
GMOY011657-RA	14-3-3epsilon	8456.92	0.735385	4.7672e-09	8.87918e-08	14-3-3zeta gene product	Drosophila melanogaster	drosoph	AAF55519	0	0.8533	28	P:axon guidance; P:determination of adult lifespan; P:Ras protein signal transduction; P:wing disc dorsal/ventral pattern formation; P:pole cell migration; P:compound eye photoreceptor cell differentiation; P:oocyte microtubule cytoskeleton polarization; P:protein folding; P:olfactory learning; P:cell proliferation; P:protein stabilization; P:response to UV; C:cytoplasm; F:protein heterodimerizat…	tr|D3TRP1|D3TRP1_GLOMM	Multifunctional chaperone	100	6.8e-143	504.2	OG5_126706	dmel|FBpp0082987
GMOY006149-RA	hypothetical protein	56.8296	0.731534	0.0101546	0.0414621	CG12926 gene product	Drosophila melanogaster	drosph	AAF58912	1.77e-96	0.6467	4	F:vitamin E binding; F:transporter activity; C:intracellular; P:transport	tr|D3TN47|D3TN47_GLOMM	Phosphatidylinositol transfer protein SEC14	89.5	4.3e-148	522.7	OG5_228916	dmel|FBpp0087586
GMOY006264-RA	hypothetical protein	213.225	0.731122	0.000469534	0.00319471	GD25265	Drosophila simulans	nr	XP_002082351	2.86e-67	0.99	1	F:zinc ion binding	tr|Q0E908|Q0E908_DROME	Hillarin, isoform A	96.4	2e-62	235.7	OG5_132861	dmel|FBpp0085568
GMOY001051-RA	hypothetical protein	168.145	0.730942	0.0119551	0.0469119	No_Hits	NA	nr	NA	NA	NA	0	NA	No_Hits	NA	NA	NA	NA	No_Hits	No_Hits
GMOY011335-RA	Dementin	298.138	0.730883	1.4047e-05	0.000143604	PREDICTED: transmembrane and coiled-coil domains protein 2-like	Ceratitis capitata	nr	XP_004529327	0	0.766	1	P:brain development	tr|E1JJ71|E1JJ71_DROME	Dementin, isoform H	64.3	5.3e-213	738.4	OG5_131711	dmel|FBpp0289489
GMOY010807-RA	Kinesin heavy chain	2651.64	0.728823	1.25073e-07	1.91435e-06	kinesin heavy chain-like isoform x1	Musca domestica	nr	XP_005188392	0	0.9333	6	F:microtubule binding; P:microtubule-based movement; F:ATP binding; C:kinesin complex; F:microtubule motor activity; C:microtubule	sp|P17210|KINH_DROME	Kinesin heavy chain	85.7	0	1617.4	OG5_127646	dmel|FBpp0086328
GMOY010935-RA	hypothetical protein	53.4025	0.728654	0.0291818	0.0948927	CG15661 gene product	Drosophila melanogaster	drosph	AAF46698	8.65e-113	0.74	2	P:metabolic process; F:transferase activity, transferring hexosyl groups	tr|Q9W2J3|Q9W2J3_DROME	CG15661, isoform A	64.8	1.7e-29	128.3	OG5_141062	dmel|FBpp0110111
GMOY003664-RA	Pyridoxal kinase	708.503	0.727279	3.95673e-08	6.43008e-07	pyridoxal kinase-like	Musca domestica	nr	XP_005190107	9.81e-152	0.7967	2	F:pyridoxal kinase activity; P:pyridoxal 5'-phosphate salvage	tr|D3TLQ6|D3TLQ6_GLOMM	Pyridoxal/pyridoxine/pyridoxamine kinase	100	2.2e-172	602.4	OG5_127394	agam|AGAP005929-PA
GMOY009473-RA	hypothetical protein	178.405	0.726713	0.00166213	0.00929361	CG1583 gene product	Drosophila melanogaster	drosph	AAF46339	2.83e-69	0.81	4	F:phospholipase A2 activity; P:lipid catabolic process; F:calcium ion binding; P:phospholipid metabolic process	tr|Q9W3I8|Q9W3I8_DROME	GIIIspla2, isoform B	70.1	1.1e-60	230.3	OG5_141023	dmel|FBpp0071110
GMOY000745-RA	hypothetical protein	238.573	0.725704	0.000948266	0.00582965	CG10059 gene product	Drosophila melanogaster	drosph	AAG22204	3.8e-15	0.52	3	P:anatomical structure development; P:multicellular organismal development; P:regulation of cellular process	tr|Q9I7L4|Q9I7L4_DROME	MAGE	32.3	1e-22	104.8	OG5_133962	dmel|FBpp0081124
GMOY000343-RA	hypothetical protein	4720.28	0.725106	2.699e-09	5.20531e-08	CG17365 gene product	Drosophila melanogaster	drosoph	AAF51711	0	0.87	0	NA	sp|Q8SWR2|BICRD_DROME	Bicaudal D-related protein homolog	76.4	3.1e-218	755.7	OG5_134725	dmel|FBpp0075500
GMOY000407-RA	hypothetical protein	468.758	0.722893	3.10932e-06	3.64267e-05	diphosphomevalonate decarboxylase-like	Musca domestica	nr	XP_005182349	0	0.792	1	F:ATP binding	tr|Q9VXQ3|Q9VXQ3_DROME	CG8239, isoform A	63.4	2.2e-140	496.5	OG5_128252	dmel|FBpp0073903
GMOY009729-RA	hypothetical protein	124.952	0.722449	0.00271737	0.014156	CG12129 gene product	Drosophila melanogaster	drosph	AAF58859	2.58e-69	0.64	3	C:cytoplasm; P:regulation of transcription, DNA-templated; F:catalytic activity	tr|Q7JW66|Q7JW66_DROME	CG12129	49.4	4e-58	222.6	OG5_130866	dmel|FBpp0087483
GMOY012032-RA	secreted ribonuclease	1239.44	0.720723	1.11535e-05	0.000115764	CG11269 gene product	Drosophila melanogaster	drosph	AAF46807	1.8e-10	0.58	2	F:endoribonuclease activity; P:rRNA transcription	tr|D3TM88|D3TM88_GLOMM	Salivary ribonuclease	100	1.4e-51	199.5	OG5_134106	dmel|FBpp0110588
GMOY002689-RA	charybde	42.6174	0.719485	0.0226124	0.077902	charybde gene product	Drosophila melanogaster	drosph	AAF50060	1.2e-67	0.57	5	C:cytoplasm; P:cell death; P:head involution; P:negative regulation of signal transduction; P:negative regulation of growth	sp|Q9VTI8|CHRB_DROME	Protein charybde	44.1	3.4e-56	216.9	OG5_136007	dmel|FBpp0099774
GMOY007894-RA	Protein tyrosine phosphatase 69D	2344.17	0.717634	6.69409e-11	1.54267e-09	tyrosine-protein phosphatase 69d-like isoform x1	Ceratitis capitata	nr	XP_004523016	0	0.81	3	F:protein tyrosine phosphatase activity; P:protein dephosphorylation; F:protein binding	sp|P16620|PTP69_DROME	Tyrosine-protein phosphatase 69D	62.1	0	1864.4	OG5_149427	dmel|FBpp0075645
GMOY002208-RA	hypothetical protein	652.306	0.717532	2.62959e-05	0.000254173	EG:63B12.12 gene product	Drosophila melanogaster	drosph	AAF45682	6.85e-16	0.78	3	F:molecular_function; P:biological_process; C:cellular_component	sp|O97420|U184_DROME	UPF0184 protein CG14818	58.9	3.9e-16	81.6	OG5_136784	dmel|FBpp0070348
GMOY007264-RA	hypothetical protein	892.548	0.717168	6.41982e-05	0.000566806	CG6572 gene product	Drosophila melanogaster	drosph	AAF55145	7.63e-158	0.78	2	F:catalytic activity; P:metabolic process	tr|Q95U32|Q95U32_DROME	CG31344	61.6	1.1e-142	505.8	OG5_149280	dmel|FBpp0082590
GMOY007305-RA	hypothetical protein	249.685	0.716805	0.0289426	0.0943447	CG6426 gene product	Drosophila melanogaster	drosoph	AAF57940	4.19e-53	0.78	1	F:lysozyme activity	tr|D3TQQ5|D3TQQ5_GLOMM	Hypothetical conserved protein	66.4	2.3e-51	200.3	OG5_139035	dmel|FBpp0086191
GMOY007584-RA	Synaptotagmin alpha	96.28	0.715703	0.0280997	0.0922855	CG5559 gene product	Drosophila melanogaster	drosph	AAG22438	0	0.79	6	C:plasma membrane; C:integral component of membrane; F:protein binding; F:calcium-dependent phospholipid binding; P:neurotransmitter secretion; P:vesicle-mediated transport	tr|C0HDP4|C0HDP4_DROME	MIP05618p	64	1.4e-171	600.5	OG5_168035	dmel|FBpp0080540
GMOY002162-RA	alpha-Esterase-3	514.383	0.715183	1.21652e-05	0.000125307	esterase b1-like	Musca domestica	nr	XP_005178691	0	0.75	1	F:carboxylic ester hydrolase activity	tr|Q8SZW5|Q8SZW5_DROME	Alpha-Esterase-3, isoform A	54.1	3.3e-182	636	OG5_134375	dmel|FBpp0289723
GMOY006297-RA	hypothetical protein	509.012	0.713731	0.000866855	0.00539445	CG14562 gene product	Drosophila melanogaster	drosph	AAF51795	0	0.72	0	NA	tr|Q9VNX0|Q9VNX0_DROME	CG14562, isoform A	61.5	0	1843.2	OG5_137480	dmel|FBpp0078125
GMOY006656-RA	hypothetical protein	153.387	0.711567	0.00679259	0.0299212	CG14865 gene product	Drosophila melanogaster	drosph	AAF55162	1.65e-22	0.79	1	C:mitochondrial membrane	tr|Q9VF98|Q9VF98_DROME	IP03487p	67.6	1.7e-25	112.8	OG5_132669	cpip|CPIJ003566
GMOY009928-RA	hypothetical protein	51.3367	0.710705	0.0284769	0.0931495	No_Hits	NA	nr	NA	NA	NA	1	C:nucleus	No_Hits	NA	NA	NA	NA	No_Hits	No_Hits
GMOY003436-RA	opossum	229.52	0.710567	6.51316e-05	0.000573187	transmembrane emp24 domain-containing protein 5-like	Musca domestica	nr	XP_005189219	1.01e-123	0.89	2	P:transport; C:integral component of membrane	tr|Q9VXY9|Q9VXY9_DROME	Opossum, isoform A	73.9	4.3e-87	318.5	OG5_133715	dmel|FBpp0073785
GMOY008357-RA	hypothetical protein	297.639	0.710311	0.0012252	0.0072115	CG30373, isoform A	Drosophila melanogaster	nr	NP_724654	1.5e-56	0.82	3	F:molecular_function; P:biological_process; C:cellular_component	tr|A1Z7B8|A1Z7B8_DROME	CG30373, isoform A	69.7	1.9e-45	179.9	OG5_158758	dmel|FBpp0087882
GMOY004941-RA	hypothetical protein	1282.37	0.710254	1.87216e-07	2.74695e-06	CG7967 gene product	Drosophila melanogaster	drosoph	AAF47540	1.38e-135	0.75	0	NA	tr|D3TPI3|D3TPI3_GLOMM	Uncharacterized conserved protein	100	6.6e-177	617.5	OG5_129256	dmel|FBpp0072691
GMOY006528-RA	hypothetical protein	7720.81	0.710222	3.77111e-06	4.33306e-05	CG1309 gene product	Drosophila melanogaster	drosph	AAF47872	0	0.79	0	NA	tr|Q9VZF1|Q9VZF1_DROME	CG1309	65.6	1e-201	700.7	OG5_132890	dmel|FBpp0073085
GMOY002706-RA	hypothetical protein	54.4811	0.706305	0.0179475	0.0651315	CG5613 gene product	Drosophila melanogaster	drosph	AAF48729	5.52e-166	0.64	4	F:myosin binding; F:mannosyl-glycoprotein endo-beta-N-acetylglucosaminidase activity; C:cytoplasm; P:carbohydrate metabolic process	tr|Q86B46|Q86B46_DROME	CG5613-PB, isoform B	46.9	4.7e-141	499.2	OG5_130163	dmel|FBpp0074205
GMOY001200-RA	hypothetical protein	348.572	0.705598	0.000153091	0.00120551	leucine-rich repeat-containing protein 59-like	Musca domestica	nr	XP_005181977	3.49e-66	0.7567	1	F:protein binding	tr|Q9VT05|Q9VT05_DROME	CG3408, isoform A	48.1	3.3e-73	273.1	OG5_134974	dmel|FBpp0076155
GMOY004946-RB	Molybdenum cofactor synthesis 1 ortholog	1996.3	0.705292	5.75726e-05	0.000514997	Mocs1 gene product	Drosophila melanogaster	drosph	AAF50108	0	0.78	5	F:catalytic activity; P:Mo-molybdopterin cofactor biosynthetic process; C:molybdopterin synthase complex; F:4 iron, 4 sulfur cluster binding; F:metal ion binding	sp|Q8IQF1|MOCS1_DROME	Molybdenum cofactor biosynthesis protein 1	78	4.5e-141	498.8	OG5_128145	dmel|FBpp0075935
GMOY009342-RA	sugar transporter	539.459	0.704318	4.92291e-06	5.494e-05	CG4797 gene product	Drosophila melanogaster	drosoph	AAF47067	0	0.5867	3	C:integral component of membrane; F:glucose transmembrane transporter activity; P:transmembrane transport	tr|Q8MLQ7|Q8MLQ7_DROME	CG4797	64.1	4.9e-191	665.2	OG5_163038	dmel|FBpp0072148
GMOY007455-RA	hypothetical protein	737.798	0.702216	1.1908e-06	1.49671e-05	serine threonine-protein kinase pakd-like isoform x1	Drosophila pseudoobscura pseudoobscura	nr	XP_001357313	0	0.96	0	NA	tr|Q7KTB0|Q7KTB0_DROME	CG18507, isoform A	89.1	2.1e-168	589.3	OG5_149613	dmel|FBpp0080105
GMOY013092-RA	methylenetetrahydrofolate dehydrogenase	557.807	0.70175	0.00392699	0.0192064	bifunctional methylenetetrahydrofolate dehydrogenase mitochondrial isoform X2	Musca domestica	nr	XP_005178673	1.9e-176	0.88	3	P:folic acid-containing compound biosynthetic process; P:oxidation-reduction process; F:methylenetetrahydrofolate dehydrogenase (NADP+) activity	sp|Q04448|MTDC_DROME	Bifunctional methylenetetrahydrofol...	66.3	9.8e-111	397.5	OG5_126671	aaeg|AAEL014871-PA
GMOY011402-RA	pink	584.867	0.70114	1.65724e-06	2.03305e-05	hermansky-pudlak syndrome 5 protein homolog	Musca domestica	nr	XP_005182605	0	0.8433	1	F:protein binding	sp|Q9VHN9|HPS5_DROME	Hermansky-Pudlak syn 5 protein homolog	66.6	0	1146	OG5_168289	dmel|FBpp0081373
GMOY009123-RA	hypothetical protein	2015.51	0.700892	8.72349e-09	1.53463e-07	hypothetical protein FF38_00769, partial	Lucilia cuprina	nr	KNC23404	0	0.66	0	NA	No_Hits	NA	NA	NA	NA	OG5_133282	aaeg|AAEL010311-PA
GMOY007990-RA	GlyP: Glycogen phosphorylase	4279.42	0.70045	7.5629e-08	1.18422e-06	GlyP gene product	Drosophila melanogaster	drosoph	AAF51303	0	0.95	6	P:flight; F:glycogen phosphorylase activity; P:glycogen catabolic process; C:protein complex; F:pyridoxal phosphate binding; F:protein homodimerization activity	sp|Q9XTL9|PYG_DROME	Glycogen phosphorylase	90	0	1452.2	OG5_126999	dmel|FBpp0099923
GMOY009420-RA	CCAP: cardioactive peptide	148.885	0.699967	0.00091284	0.00563309	CG4910 gene product	Drosophila melanogaster	drosoph	AAF51507	4.02e-39	0.78	0	NA	sp|Q9VCW0|CCAP_DROME	Cardioactive peptide	55.5	5.1e-40	161.8	OG5_158374	dmel|FBpp0083726
GMOY007893-RA	DISCO Interacting Protein	928.322	0.698199	0.000210891	0.0015813	disco-interacting protein 2-like isoform x1	Ceratitis capitata	nr	XP_004523018	0	0.88	4	P:metabolic process; F:transcription factor binding; F:catalytic activity; C:nucleus	sp|Q9W0S9|DIP2_DROME	Disco-interacting protein 2	82.2	0	2865.1	OG5_127582	dmel|FBpp0072420
GMOY009170-RA	G protein alpha o subunit	1894.56	0.697399	4.50186e-09	8.42344e-08	G-oalpha47A gene product	Drosophila melanogaster	drosoph	AAF58789	0	0.92	19	F:signal transducer activity; P:negative regulation of synaptic growth at neuromuscular junction; P:Wnt signaling pathway; P:septate junction assembly; P:sensory perception of sweet taste; C:heterotrimeric G-protein complex; F:GTP binding; P:GTP catabolic process; P:establishment of imaginal disc-derived wing hair orientation; P:asymmetric cell division; P:ventral cord development; F:G-protein be…	tr|D3TR64|D3TR64_GLOMM	G protein alpha subunit	91.8	6.4e-186	647.5	OG5_126802	dmel|FBpp0087359
GMOY004077-RA	Bardet-Biedl syndrome 1 ortholog (H. sapiens)	78.2	0.696177	0.00762879	0.0328768	BBS1	Musca domestica	nr	AAF55324	0	0.76	2	P:anatomical structure morphogenesis; P:cellular component organization; F:protein binding	tr|Q9VS19|Q9VS19_DROME	Bardet-Biedl syn 1 ortholog	57.7	8.4e-203	704.5	OG5_131481	dmel|FBpp0076621
GMOY011573-RA	hypothetical protein	518.661	0.694801	0.00017077	0.00132428	CG13827 gene product	Drosophila melanogaster	drosph	AAF56119	2.62e-103	0.86	2	C:integral component of peroxisomal membrane; P:peroxisome fission	tr|Q8MZ03|Q8MZ03_DROME	CG13827, isoform A	76.4	5.4e-102	368.2	OG5_134647	dmel|FBpp0083768
GMOY003121-RA	hypothetical protein	406.459	0.694402	0.000587068	0.00387969	CG10098 gene product	Drosophila melanogaster	drosoph	AAF54061	8.66e-105	0.67	2	F:dipeptidase activity; P:proteolysis	tr|D3TR87|D3TR87_GLOMM	Hypothetical conserved protein	100	3.8e-208	721.5	OG5_136416	dmel|FBpp0081084
GMOY011172-RA	hypothetical protein	59.308	0.693189	0.0212228	0.0738005	ubiquitin-conjugating enzyme e2 variant 1-like	Musca domestica	nr	XP_005178618	2.14e-91	0.9667	1	F:acid-amino acid ligase activity	tr|D3TSB6|D3TSB6_GLOMM	Ubiquitin-conjugating enzyme E2	100	1.7e-82	302.8	OG5_127771	dmel|FBpp0076859
GMOY001078-RA	hypothetical protein	178.291	0.692814	0.000756717	0.00478922	CG14949 gene product	Drosophila melanogaster	drosoph	AAF47671	4.63e-61	0.74	0	NA	tr|Q9VZZ2|Q9VZZ2_DROME	CG14949-PA	56.9	4.9e-51	198.7	OG5_168224	dmel|FBpp0072826
GMOY001346-RA	boudin	192.796	0.690456	0.00153298	0.00873936	CG14430 gene product	Drosophila melanogaster	drosph	AAF46227	3.65e-57	0.92	3	C:anchored component of plasma membrane; C:extracellular region; P:septate junction assembly	tr|Q9W3T7|Q9W3T7_DROME	CG14430-PA	78.8	5.9e-51	198	OG5_149290	dmel|FBpp0070964
GMOY009356-RA	aminolevulinate, delta-, synthase 2	1195.78	0.690402	3.81364e-06	4.36962e-05	CG4016 gene product	Drosophila melanogaster	drosoph	AAF58417	0	0.5933	4	P:biosynthetic process; F:serine Clmitoyltransferase activity; C:serine Clmitoyltransferase complex; F:pyridoxal phosphate binding	tr|D3TPA5|D3TPA5_GLOMM	Serine palmitoyltransferase	97.3	2.6e-268	921.8	OG5_128841	dmel|FBpp0086844
GMOY009834-RB	silver	1391.27	0.688093	3.24641e-05	0.000307242	svr gene product	Drosophila melanogaster	drosoph	AAF45514	0	0.74	8	F:metallocarboxypeptidase activity; P:phagocytosis; P:imaginal disc-derived wing morphogenesis; P:long-term memory; C:perinuclear region of cytoplasm; C:extracellular region; P:proteolysis; F:zinc ion binding	sp|P42787|CBPD_DROME	Carboxypeptidase D	66.3	0	1261.5	OG5_130608	dmel|FBpp0089126
GMOY003600-RA	putative salivary secreted peptide	1965.74	0.688049	2.44571e-06	2.94278e-05	PREDICTED: uncharacterized protein LOC106089577	Stomoxys calcitrans	nr	XP_013110914	2e-170	0.76	1	C:integral component of membrane	No_Hits	NA	NA	NA	NA	OG5_135927	dmel|FBpp0077793
GMOY004891-RA	hypothetical protein	525.859	0.687221	1.51575e-06	1.8764e-05	hypothetical protein FF38_02666	Lucilia cuprina	nr	KNC27194	1e-06	0.45	0	NA	No_Hits	NA	NA	NA	NA	OG5_133701	dmel|FBpp0077702
GMOY000219-RA	Dynein light chain 90F	1382.4	0.686374	7.74434e-09	1.37944e-07	Dlc90F gene product	Drosophila melanogaster	drosoph	AAF55532	8.45e-70	0.97	8	C:dynein complex; P:determination of adult lifespan; P:positive regulation of retrograde axon cargo transport; F:ATPase activity, coupled; P:spermatid development; P:mitosis; F:dynein intermediate chain binding; F:protein homodimerization activity	sp|Q94524|DYLT_DROME	Dynein light chain Tctex-type	92.8	2.9e-58	221.9	OG5_128214	dmel|FBpp0082996
GMOY008943-RA	Pomp	517.921	0.685048	4.59791e-05	0.000422884	CG9324 gene product	Drosophila melanogaster	drosph	AAF53924	2.13e-54	0.8	5	P:mitotic spindle elongation; C:proteasome complex; P:apposition of dorsal and ventral imaginal disc-derived wing surfaces; P:positive regulation of proteasomal ubiquitin-dependent protein catabolic process; P:cell proliferation	tr|Q9VIJ5|Q9VIJ5_DROME	LD03247p	68.8	5.4e-46	181.8	OG5_131261	dmel|FBpp0080943
GMOY002276-RA	hypothetical protein	1027.19	0.684626	0.000218643	0.00163342	No_Hits	NA	nr	NA	NA	NA	0	NA	tr|D3TQ48|D3TQ48_GLOMM	Hypothetical conserved protein	97.3	6.3e-165	577.8	No_Hits	No_Hits
GMOY009488-RA	hypothetical protein	175.081	0.683631	0.00339382	0.0170171	ankyrin repeat and sterile alpha motif domain-containing protein 1b- partial	Musca domestica	nr	XP_005189325	4.32e-44	0.86	1	F:protein binding	tr|Q9VC09|Q9VC09_DROME	CG11168, isoform A	74.7	1.7e-36	149.8	OG5_132174	dmel|FBpp0084091
GMOY004577-RA	hypothetical protein	828.663	0.682838	3.01698e-06	3.56703e-05	CG11576 gene product	Drosophila melanogaster	drosoph	AAF57205	1.23e-161	0.75	0	NA	tr|Q9V9S9|Q9V9S9_DROME	CG11576	58.5	3.6e-145	513.1	OG5_131745	dmel|FBpp0085211
GMOY006562-RA	hypothetical protein	523.375	0.682375	0.00182786	0.0100551	CG13503 gene product	Drosophila melanogaster	drosoph	AAF46800	3.22e-16	0.59	1	F:actin binding	tr|E1JGR7|E1JGR7_DROME	Verprolin 1, isoform I	51.5	6.2e-70	261.9	OG5_130332	dmel|FBpp0112017
GMOY004716-RA	hypothetical protein	147.493	0.682001	0.00225481	0.0121098	blood vessel epicardial substance-like isoform x1	Musca domestica	nr	XP_005186447	1.64e-100	0.86	1	C:membrane	tr|Q9VRE2|Q9VRE2_DROME	BVES	91.7	4.6e-86	315.5	OG5_134154	dmel|FBpp0076939
GMOY011694-RA	hypothetical protein	256.287	0.681599	0.00339253	0.0170171	GI15899	Drosophila mojavensis	nr	XP_002010391	0	0.84	4	F:metalloendopeptidase activity; P:proteolysis; F:zinc ion binding; C:proteinaceous extracellular matrix	tr|Q9W493|Q9W493_DROME	CG4096, isoform B	65.1	0	1133.2	OG5_126771	dmel|FBpp0070771
GMOY004652-RA	lysosomal-associated membrane protein	39451.2	0.681552	1.80518e-08	3.05532e-07	CG3305 gene product	Drosophila melanogaster	drosoph	AAF57215	6.59e-39	0.65	1	C:membrane	tr|D3TLJ9|D3TLJ9_GLOMM	Lysosomal-associated membrane protein	99	1.1e-174	610.1	OG5_134736	dmel|FBpp0085251
GMOY002439-RA	hypothetical protein	123.984	0.681472	0.00862591	0.0364612	CG9752 gene product	Drosophila melanogaster	drosoph	AAF46709	4.41e-163	0.81	3	F:molecular_function; P:biological_process; C:cellular_component	tr|Q9W2I2|Q9W2I2_DROME	CG9752	62.4	8e-131	464.5	OG5_130329	dmel|FBpp0071542
GMOY001522-RA	hypothetical protein	603.41	0.679693	7.40331e-06	7.88462e-05	CG12009 gene product	Drosophila melanogaster	drosoph	AAF47752	1.7e-58	0.56	3	P:chitin metabolic process; F:chitin binding; C:extracellular region	tr|Q9VZR6|Q9VZR6_DROME	CG12009, isoform A	28.4	3.7e-70	264.6	OG5_168603	dmel|FBpp0072917
GMOY004167-RA	eukaryotic translation initiation factor 5a	4546.93	0.678706	0.00011597	0.000943255	eIF-5A gene product	Drosophila melanogaster	drosph	AAF47151	4.47e-93	0.91	13	F:translation initiation factor activity; P:translational initiation; P:multicellular organism reproduction; C:cytosol; F:translation elongation factor activity; P:wing disc development; P:translational frameshifting; P:salivary gland cell autophagic cell death; P:peptidyl-lysine modification to hypusine; P:positive regulation of translational termination; F:ribosome binding; F:translation regula…	tr|D3TMH0|D3TMH0_GLOMM	Eukaryotic translation initiation factor 5A	100	5.9e-92	334.3	OG5_126922	bmor|BGIBMGA007469
GMOY012046-RA	GLT25D2: procollagen galactosyltransferase	232.034	0.677934	0.00136637	0.00792166	CG6922 gene product	Drosophila melanogaster	drosph	AAF52256	0	0.77	1	P:lipopolysaccharide biosynthetic process	sp|Q8IPK4|GLT25_DROME	Glycosyltransferase 25 family member	57.4	1.3e-198	690.6	OG5_129595	dmel|FBpp0078732
GMOY003074-RA	hypothetical protein	641.456	0.677232	0.00157473	0.00893367	CG5110 gene product	Drosophila melanogaster	drosph	AAF53620	2.25e-61	0.89	4	F:SH3/SH2 adaptor activity; P:phosphorylation; P:regulation of TOR signaling; P:cellular response to amino acid stimulus	sp|Q9VJD2|LTOR3_DROME	Ragulator complex protein LAMTOR3 homolog	79	3.6e-49	191.8	OG5_134386	dmel|FBpp0080536
GMOY002119-RA	hypothetical protein	192.634	0.676124	0.00293697	0.0150975	No_Hits	NA	nr	NA	NA	NA	0	NA	No_Hits	NA	NA	NA	NA	No_Hits	No_Hits
GMOY006691-RA	hypothetical protein	116.078	0.675955	0.00598359	0.0271449	CG9515 gene product	Drosophila melanogaster	drosph	AAF52722	2.2e-90	0.85	1	C:cytoplasm	tr|Q86BM0|Q86BM0_DROME	CG9515, isoform B	75.4	1.2e-86	317	OG5_127554	dmel|FBpp0079391
GMOY009864-RA	hypothetical protein	3098.36	0.675596	0.000116839	0.000949372	PREDICTED: microtubule-associated protein futsch-like	Ceratitis capitata	nr	XP_004520117	0	0.752	3	P:protein phosphorylation; F:protein serine/threonine kinase activity; F:ATP binding	tr|Q9VH03|Q9VH03_DROME	CG43143, isoform E	70.3	2.5e-299	1027.3	OG5_132133	dmel|FBpp0089073
GMOY006635-RA	hypothetical protein	307.177	0.674939	0.000341033	0.0024067	sorting nexin-29-like isoform x1	Ceratitis capitata	nr	XP_004531384	1.47e-153	0.638	1	F:phosphatidylinositol binding	tr|Q9VK31|Q9VK31_DROME	CG5439	50.8	4.6e-131	466.1	OG5_132549	dmel|FBpp0080016
GMOY012058-RA	glucosamine-6-phosphate deaminase	1672.01	0.672898	2.08324e-07	3.03484e-06	CG6957 gene product	Drosophila melanogaster	drosph	AAF52263	3.78e-158	0.93	3	P:carbohydrate metabolic process; F:glucosamine-6-phosphate deaminase activity; P:N-acetylglucosamine metabolic process	tr|D3TNU0|D3TNU0_GLOMM	Putative serine hydrolase	91.8	8.4e-159	558.1	OG5_128189	cpip|CPIJ008074
GMOY001027-RA	TRAPP subunit 20 ortholog (S. cerevisiae)	84.487	0.671523	0.0132863	0.051079	CG5161 gene product	Drosophila melanogaster	drosph	AAF49531	8.48e-75	0.81	2	P:ER to Golgi vesicle-mediated transport; C:intracellular	sp|Q9VUZ1|TPPC2_DROME	Probable trafficking protein particle complex subunit 2	81.3	1.4e-65	246.5	OG5_128381	dmel|FBpp0075246
GMOY001205-RA	Glutamate-cysteine ligase catalytic subunit	2706.35	0.671338	3.80166e-05	0.000356482	Gcs gene product	Drosophila melanogaster	drosoph	AAF46321	0	0.82	6	C:glutamate-cysteine ligase complex; F:glutamate-cysteine ligase activity; F:protein binding; P:cellular response to DNA damage stimulus; P:glutathione biosynthetic process; C:perinuclear region of cytoplasm	tr|D3TN86|D3TN86_GLOMM	Gamma-glutamylcysteine synthetase	100	0	1373.6	OG5_128698	dmel|FBpp0089361
GMOY007179-RA	hypothetical protein	495.768	0.670349	0.000759933	0.00480212	syntaxin isoform a	Drosophila mojavensis	nr	XP_001998795	0	0.974	15	F:SNAP receptor activity; P:cellularization; P:regulation of pole plasm oskar mRNA localization; C:integral component of membrane; P:muscle contraction; P:intracellular protein transport; P:haltere development; P:synaptic vesicle docking involved in exocytosis; P:synaptic vesicle fusion to presynaptic membrane; P:cuticle development; C:synaptic vesicle; C:plasma membrane; P:cytokinesis; F:transla…	sp|Q24547|STX1A_DROME	Syntaxin-1A	93.7	2.2e-148	523.5	OG5_126868	dmel|FBpp0083973
GMOY006800-RA	hypothetical protein	468.062	0.669816	0.0154975	0.0580481	CG11259 gene product	Drosophila melanogaster	drosoph	AAF49857	7.35e-53	0.74	1	F:protein binding	tr|Q9VU34|Q9VU34_DROME	LD45758p	65.1	6.1e-47	184.9	OG5_134692	phum|PHUM002170
GMOY003209-RA	ALDH2: aldehyde dehydrogenase (NAD+)	130.31	0.66939	0.00286089	0.0147623	CG6309 gene product	Drosophila melanogaster	drosph	AAF56646	0	0.89	2	P:oxidation-reduction process; F:oxidoreductase activity, acting on the aldehyde or oxo group of donors, NAD or NADP as acceptor	tr|Q0QHK7|Q0QHK7_GLOMM	1-pyrroline-5-carboxylate dehydrogenase 1	100	1.2e-289	992.6	OG5_126638	dmel|FBpp0084452
GMOY013017-RA	discs lost	554.604	0.668618	0.0016619	0.00929361	No_Hits	NA	nr	NA	NA	NA	0	NA	sp|Q8T626|DLT_DROME	Protein disks lost	35.6	3.7e-191	666.8	OG5_134969	dmel|FBpp0072673
GMOY008579-RA	hypothetical protein	286.73	0.66729	0.00245228	0.012957	CG5449 gene product	Drosophila melanogaster	drosph	AAF55612	0	0.88	1	F:protein binding	tr|A0A0B4K686|A0A0B4K686_DROME	CG42613, isoform F	89.6	1.4e-28	125.9	OG5_138356	dmel|FBpp0083120
GMOY003799-RA	hypothetical protein	2243.77	0.667002	3.11221e-06	3.64267e-05	CG15512 gene product	Drosophila melanogaster	drosoph	AAF56962	2.4e-93	0.51	0	NA	tr|Q7K1D9|Q7K1D9_DROME	CG31038, isoform B	53	1.3e-71	269.2	OG5_175506	dmel|FBpp0084864
GMOY005734-RA	hypothetical protein	203.422	0.666606	0.0210343	0.0733325	CG9227 gene product	Drosophila melanogaster	drosph	AAF52348	4.03e-133	0.52	0	NA	tr|M9MRD5|M9MRD5_DROME	CG42730	65.7	1.1e-66	252.7	OG5_131486	dmel|FBpp0078840
GMOY002370-RA	Rab18	497.113	0.665382	0.000847116	0.00529156	Rab-RP4 gene product	Drosophila melanogaster	drosph	AAF46057	2.3e-93	0.83	12	P:regulation of cell shape; F:GTP binding; C:vesicle; P:cell adhesion; C:neuronal cell body; P:small GTPase mediated signal transduction; F:GTPase activity; C:intracellular; P:nucleocytoplasmic transport; P:intracellular protein transport; P:GTP catabolic process; C:membrane	tr|D3TQF3|D3TQF3_GLOMM	GTPase Rab18	97.4	1.8e-103	372.9	OG5_168771	dmel|FBpp0070814
GMOY009929-RA	hypothetical protein	1832.83	0.66286	9.78213e-06	0.000101919	na pump alpha isoform g	Drosophila melanogaster	nr	NP_996248	1.14e-138	0.98	20	P:determination of adult lifespan; P:monovalent inorganic cation transport; P:sensory perception of sound; P:regulation of cell shape; P:jump response; P:synaptic growth at neuromuscular junction; P:septate junction assembly; P:response to mechanical stimulus; C:basolateral plasma membrane; F:metal ion binding; P:trachea morphogenesis; P:ATP biosynthetic process; F:sodium:potassium-exchanging ATP…	tr|E1JIR4|E1JIR4_DROME	Na pump alpha subunit, isoform I	94.2	2.3e-115	412.5	OG5_127003	dmel|FBpp0088502
GMOY002458-RA	hypothetical protein	294.906	0.662053	5.14562e-05	0.000466941	xylulose kinase-like isoform x2	Musca domestica	nr	XP_005182032	0	0.81	2	P:carbohydrate metabolic process; F:phosphotransferase activity, alcohol group as acceptor	tr|Q9VEQ0|Q9VEQ0_DROME	CG3534	60.5	3.6e-194	675.6	OG5_129818	dmel|FBpp0082813
GMOY000478-RA	hypothetical protein	237.376	0.661965	0.00990667	0.0406124	CG14615 gene product	Drosophila melanogaster	drosph	AAF50955	3.8e-10	0.42	1	F:transferase activity, transferring acyl groups other than amino-acyl groups	No_Hits	NA	NA	NA	NA	OG5_149367	aaeg|AAEL004043-PA
GMOY004950-RA	nuclear distribution protein NUDC	145.233	0.661134	0.00258274	0.0135324	CG7477 gene product	Drosophila melanogaster	drosph	AAF55456	1.54e-79	0.66	0	NA	tr|D3TPF4|D3TPF4_GLOMM	Nuclear distribution protein NUDC	99	2.5e-179	625.5	OG5_132317	dmel|FBpp0082917
GMOY004463-RA	hypothetical protein	403.553	0.660661	8.04968e-05	0.000681924	hypothetical protein FF38_08917	Lucilia cuprina	nr	KNC26226	1.1e-49	0.72	0	NA	No_Hits	NA	NA	NA	NA	OG5_162957	dmel|FBpp0099724
GMOY011014-RA	hypothetical protein	2756.44	0.660613	3.57084e-07	4.95423e-06	phosphatidylethanolamine-binding protein homolog -like	Musca domestica	nr	XP_005176249	1.41e-86	0.768	3	F:molecular_function; P:biological_process; C:cellular_component	tr|Q9VK60|Q9VK60_DROME	CG6180	68.5	8.8e-71	265	OG5_127642	dmel|FBpp0079979
GMOY000738-RA	hypothetical protein	152.576	0.658626	0.00161919	0.0091036	CG6696 gene product	Drosophila melanogaster	drosph	AAF48872	1.15e-131	0.89	4	F:metalloendopeptidase activity; C:meprin A complex; P:proteolysis; F:zinc ion binding	tr|Q9VWR6|Q9VWR6_DROME	Metalloendopeptidase	75.2	4.1e-110	395.2	OG5_133616	dmel|FBpp0074382
GMOY011924-RA	hypothetical protein	252.194	0.658544	0.00413246	0.0200973	CG17202 gene product	Drosophila melanogaster	drosph	AAF54809	7.95e-24	0.71	2	P:regulation of transcription, DNA-templated; F:transcription coactivator activity	sp|Q9VG76|MYCBP_DROME	C-Myc-binding protein homolog	42.3	1.6e-25	113.6	OG5_129799	dmel|FBpp0082059
GMOY010602-RA	crim: crimpled	443.754	0.65715	0.000903939	0.00559085	CG6038 gene product	Drosophila melanogaster	drosph	AAF50021	1.26e-62	0.88	2	P:septate junction assembly; P:regulation of tube size, open tracheal system	tr|Q9VTM6|Q9VTM6_DROME	CG6038-PA	70.1	1.1e-55	213.8	OG5_158867	dmel|FBpp0075854
GMOY002628-RA	hypothetical protein	1778.93	0.656883	0.00051929	0.00347813	CG10641 gene product	Drosophila melanogaster	drosoph	AAF53731	1.54e-50	0.97	4	C:muscle tendon junction; F:calcium ion binding; C:plasma membrane; P:mesoderm development	sp|Q9VJ26|EFHD2_DROME	EF-hand domain-containing protein D2 homolog	87.6	2.5e-55	212.2	OG5_131843	aaeg|AAEL006006-PA
GMOY010182-RA	shotgun	1095.7	0.655082	7.27242e-08	1.14313e-06	shg gene product	Drosophila melanogaster	drosph	AAF46659	0	0.61	38	P:regulation of dendrite morphogenesis; P:germ-line stem cell division; F:protein homodimerization activity; P:gonadal mesoderm development; P:somatic stem cell division; P:ventral furrow formation; P:zonula adherens assembly; P:head involution; P:oocyte anterior/posterior axis specification; F:myosin binding; P:somatic stem cell maintenance; P:brain development; P:salivary gland morphogenesis; P…	sp|Q24298|CADE_DROME	DE-cadherin	77.2	0	2235.7	OG5_139915	dmel|FBpp0071475
GMOY000922-RA	phosphoethanolamine cytidylyltransferase	1906.61	0.653367	1.26619e-06	1.58186e-05	CG5547 gene product	Drosophila melanogaster	drosoph	AAF53257	0	0.8067	9	C:microtubule associated complex; C:mitotic spindle; F:choline-phosphate cytidylyltransferase activity; P:neurogenesis; P:centrosome duplication; P:cytoplasmic microtubule organization; P:mitotic spindle organization; C:lipid particle; P:biosynthetic process	tr|D3TLH0|D3TLH0_GLOMM	Phosphoethanolamine cytidylyltransferase	93.8	9.4e-216	746.9	OG5_127671	dmel|FBpp0080020
GMOY009213-RA	Protein tyrosine phosphatase 10D	841.348	0.652936	0.000263984	0.00192284	low quality protein: tyrosine-protein phosphatase 10d- partial	Musca domestica	nr	XP_005183225	0	0.8633	3	F:protein tyrosine phosphatase activity; P:peptidyl-tyrosine dephosphorylation; F:protein binding	sp|P35992|PTP10_DROME	Tyrosine-protein phosphatase 10D	79.7	0	3135.1	OG5_132503	dmel|FBpp0089120
GMOY010261-RA	Tetraspanin 39D	315.058	0.652735	6.03603e-05	0.000536989	cd63 antigen-like	Musca domestica	nr	XP_005179156	7.06e-94	0.85	1	C:integral component of membrane	tr|Q9VID1|Q9VID1_DROME	Tetraspanin	70.4	1.2e-96	350.5	OG5_131579	dmel|FBpp0271912
GMOY004080-RA	hypothetical conserved protein	477.187	0.64879	0.00111262	0.006649	CG10326 gene product	Drosophila melanogaster	drosph	AAF55348	5.58e-44	0.65	1	C:integral component of plasma membrane	tr|D3TKU6|D3TKU6_GLOMM	Hypothetical conserved protein (Fragment)	99.5	2.9e-104	375.6	OG5_138022	dmel|FBpp0082786
GMOY011297-RA	CYB5R: cytochrome-b5 reductase	1462.94	0.648682	5.82696e-07	7.78008e-06	CG5946 gene product	Drosophila melanogaster	drosoph	AAG22320	1e-162	0.69	3	P:oxidation-reduction process; P:inter-male aggressive behavior; F:cytochrome-b5 reductase activity, acting on NAD(P)H	tr|X2JGK6|X2JGK6_DROME	CG5946, isoform G	72.9	1.1e-147	520.8	OG5_126955	dmel|FBpp0075810
GMOY009103-RA	hypothetical protein	155.956	0.648556	0.0014452	0.00831448	CG8321 gene product	Drosophila melanogaster	drosph	AAF58592	1.35e-18	0.63	0	NA	tr|Q7K0Q0|Q7K0Q0_DROME	CG8321, isoform A	47.4	3.8e-18	88.6	NO_GROUP	dmel|FBpp0087083
GMOY004375-RA	Heat shock protein	8714.98	0.64818	7.61797e-08	1.19056e-06	Hsp83 gene product	Drosophila melanogaster	drosoph	AAF47734	0	0.96	20	P:centrosome cycle; P:regulation of circadian sleep/wake cycle, sleep; P:cold acclimation; P:protein folding; P:regulation of cell shape; P:negative regulation of transposition; P:mitotic spindle organization; P:spermatogenesis; P:pole plasm mRNA localization; C:polytene chromosome interband; P:actin filament organization; P:torso signaling pathway; C:centrosome; F:unfolded protein binding; P:res…	tr|D3TS03|D3TS03_GLOMM	Endoplasmic reticulum glucose-regulated protein	99.9	0	1414.1	OG5_126623	dmel|FBpp0072904
GMOY006817-RA	Troponin C-akin-1	112.665	0.647123	0.00484474	0.0228063	CG2803 gene product	Drosophila melanogaster	drosph	AAF47298	3.61e-68	0.88	2	P:heart development; F:structural constituent of muscle	tr|D3TNW6|D3TNW6_GLOMM	Troponin C-akin-1	98.1	1.9e-92	336.7	OG5_130554	dmel|FBpp0072317
GMOY009154-RA	hypothetical protein	941.253	0.646592	9.95994e-05	0.000823234	CG16896 gene product	Drosophila melanogaster	drosph	AAF47284	0	0.62	3	F:protein binding; F:Rab GTPase activator activity; P:regulation of Rab GTPase activity	tr|Q9W0Z4|Q9W0Z4_DROME	CG16896	41.5	2.5e-213	740.3	OG5_131620	dmel|FBpp0072328
GMOY010185-RA	vsg: visgun	4113.37	0.646287	7.32853e-06	7.81519e-05	CG4729 gene product	Drosophila melanogaster	drosph	AAF49471	0	0.8	2	P:metabolic process; F:1-acylglycerol-3-phosphate O-acyltransferase activity	tr|D3TLD4|D3TLD4_GLOMM	Lysophosphatidic acid acyltransferase	100	1e-227	786.6	OG5_130707	dmel|FBpp0075175
GMOY008674-RA	hypothetical protein	1308.84	0.646188	2.28516e-08	3.82799e-07	rna polymerase-associated protein ctr9 homolog	Musca domestica	nr	XP_005176768	0	0.896	1	F:protein binding	tr|D3TQB0|D3TQB0_GLOMM	Hypothetical conserved protein	100	1.7e-134	478.8	OG5_128845	aaeg|AAEL011480-PA
GMOY000055-RA	uncharacterized protein	2793.6	0.646062	5.35021e-06	5.93837e-05	CG5198 gene product	Drosophila melanogaster	drosph	AAF52953	3.38e-73	0.7	6	P:compound eye development; P:wing disc development; P:phagocytosis; P:positive regulation of epidermal growth factor receptor signaling pathway; P:positive regulation of wound healing; F:protein binding	tr|D3TKV2|D3TKV2_GLOMM	Uncharacterized protein (Fragment)	98.7	3.2e-176	615.5	OG5_129490	dmel|FBpp0079616
GMOY003550-RA	egghead	314.866	0.646038	0.000462328	0.00315093	egh gene product	Drosophila melanogaster	drosoph	AAF48176	0	0.87	11	P:axon guidance; C:integral component of plasma membrane; P:oocyte microtubule cytoskeleton organization; P:dsRNA transport; P:cell fate commitment; P:male courtship behavior; P:regulation of oviposition; P:maintenance of polarity of follicular epithelium; P:border follicle cell migration; P:negative regulation of female receptivity, post-mating; F:beta-1,4-mannosyltransferase activity	sp|O01346|EGH_DROME	Beta-1,4-mannosyltransferase egh	92.7	2.5e-142	503.1	OG5_141090	dmel|FBpp0070423
GMOY007624-RA	Syntaxin	493.536	0.645995	6.52245e-06	7.09468e-05	syntaxin-4-like isoform x1	Ceratitis capitata	nr	XP_004535291	1.7e-120	0.8433	3	F:protein binding; P:vesicle-mediated transport; C:membrane	sp|Q7KVY7|STX4_DROME	Syntaxin-4	57.7	3.1e-99	359.4	OG5_175197	dmel|FBpp0070471
GMOY000465-RA	hypothetical protein	3153.63	0.64485	5.24517e-06	5.82972e-05	GI15229	Drosophila mojavensis	nr	XP_002009443	0	0.874	3	F:catalytic activity; P:lateral inhibition; P:nucleoside metabolic process	tr|Q9W3D6|Q9W3D6_DROME	CG12065, isoform A	75.4	4.2e-307	1051.2	OG5_136447	dmel|FBpp0071161
GMOY010513-RA	Rho GTPase activating protein at 1A	1616.64	0.643671	1.18353e-06	1.49e-05	serine-rich adhesin for platelets-like isoform x8	Ceratitis capitata	nr	XP_004523915	0	0.79	7	F:Rho guanyl-nucleotide exchange factor activity; P:regulation of Rho protein signal transduction; F:protein binding; P:protein phosphorylation; F:protein serine/threonine kinase activity; F:GTPase activator activity; C:intracellular	tr|Q29QE1|Q29QE1_DROME	GH15984p	63.9	0	1680.2	OG5_131841	dmel|FBpp0111833
GMOY007723-RA	hypothetical protein	2980.24	0.643207	7.19385e-05	0.000617762	GA12600	Drosophila pseudoobscura pseudoobscura	nr	XP_001353890	8.12e-96	0.9167	3	C:integral component of membrane; P:intracellular protein transport; C:endoplasmic reticulum	tr|D3TRX9|D3TRX9_GLOMM	B-cell receptor-associated protein 31	99.1	1.2e-120	431.4	OG5_128681	dmel|FBpp0072480
GMOY005498-RA	hypothetical protein	219.155	0.642083	0.0212738	0.0739462	No_Hits	NA	nr	NA	NA	NA	0	NA	No_Hits	NA	NA	NA	NA	No_Hits	No_Hits
GMOY010392-RA	hypothetical protein	3513.47	0.641806	1.19252e-06	1.49671e-05	unc-112-related isoform x1	Musca domestica	nr	XP_005177686	0	0.9167	1	F:phospholipid binding	sp|Q9VZI3|UN112_DROME	Unc-112-related protein	79.7	0	1178.3	OG5_130325	dmel|FBpp0073065
GMOY004713-RA	hypothetical protein	518.93	0.64152	0.00166324	0.00929361	e(r) gene product	Drosophila melanogaster	drosph	AAF46421	9.46e-49	0.87	3	P:positive regulation of Notch signaling pathway; P:regulation of transcription from RNA polymerase II promoter; P:cell cycle	tr|D3TNV4|D3TNV4_GLOMM	Enhancer of rudimentary homolog	86.9	5.4e-46	181	OG5_130977	amel|XP_001119900
GMOY007053-RA	transketolase	252.122	0.641488	0.000501073	0.00337552	CG8036 gene product	Drosophila melanogaster	drosph	AAF54265	0	0.82	5	C:microtubule associated complex; P:regulation of chromatin silencing; C:lipid particle; P:cytoplasmic microtubule organization; F:transketolase activity	tr|D3TM09|D3TM09_GLOMM	Transketolase	99.7	0	1164.8	OG5_126720	cpip|CPIJ008203
GMOY004956-RA	hypothetical protein	223.088	0.640946	0.0112872	0.0449542	CG10268 gene product	Drosophila melanogaster	drosph	AAF53833	1.88e-44	0.71	4	P:isoprenoid biosynthetic process; F:phosphomevalonate kinase activity; P:cholesterol biosynthetic process; C:cytoplasm	sp|Q9VIT2|PMVK_DROME	Probable phosphomevalonate kinase	50.9	2e-40	163.3	OG5_134221	dmel|FBpp0080807
GMOY005380-RA	SNARE protein PEP12/VAM3/syntaxin 7/syntaxin 17	2558.47	0.640584	2.29457e-05	0.000223913	CG5081 gene product	Drosophila melanogaster	drosoph	AAF51725	4.58e-106	0.83	12	P:positive regulation of endocytosis; P:establishment or maintenance of apical/basal cell polarity; P:regulation of epithelial cell proliferation; P:establishment or maintenance of polarity of follicular epithelium; P:multicellular organism growth; F:SNAP receptor activity; P:negative regulation of cell proliferation; C:early endosome; P:pupariation; P:synaptic vesicle docking involved in exocyto…	tr|D3TML6|D3TML6_GLOMM	SNARE protein P12/VAM3/syntaxin 7/syntaxin 17	100	4.9e-158	554.7	OG5_128082	dmel|FBpp0078008
GMOY011385-RA	Post-GPI attachment to proteins 3 ortholog (H. sapiens)	186.759	0.640328	0.00185983	0.0102103	CG3271 gene product	Drosophila melanogaster	drosph	AAF57374	6.44e-115	0.81	3	P:GPI anchor metabolic process; F:hydrolase activity, acting on ester bonds; C:intrinsic component of endoplasmic reticulum membrane	sp|Q7K0P4|PGAP3_DROME	Post-GPI attachment to proteins factor 3	66.4	7.9e-111	397.9	OG5_129324	dmel|FBpp0085453
GMOY009837-RA	hypothetical protein	1999.72	0.639676	0.00055494	0.00368965	EG:BACR19J1.3 gene product	Drosophila melanogaster	drosoph	AAF45545	2.77e-20	0.64	1	P:regulation of circadian rhythm	tr|Q9W5D6|Q9W5D6_DROME	CG5273	52.8	2e-27	120.2	OG5_168230	dmel|FBpp0070131
GMOY003956-RA	hypothetical protein	89.7623	0.638512	0.0112229	0.0448945	No_Hits	NA	nr	NA	NA	NA	0	NA	tr|D3TM63|D3TM63_GLOMM	Mitochondrial ribosomal protein L3	87.3	1.7e-21	100.1	No_Hits	No_Hits
GMOY000073-RA	specifically Rac1-associated protein	1166.83	0.637854	5.7647e-06	6.33806e-05	cytoplasmic fmr1-interacting	Musca domestica	nr	XP_005181420	0	0.8867	1	C:cytoplasm	sp|Q9VF87|CYFIP_DROME	Cytoplasmic FMR1-interacting protein	95.3	0	2117.8	OG5_129332	dmel|FBpp0082541
GMOY010390-RA	Zinc transporter 63C	655.297	0.637162	4.89484e-05	0.000446668	GG15123	Drosophila erecta	nr	XP_001971734	0	0.92	4	C:integral component of membrane; F:cation transmembrane transporter activity; P:cation transport; P:transmembrane transport	tr|D3TRG0|D3TRG0_GLOMM	Zn2+ transporter	99.8	7.1e-268	920.2	OG5_126754	dmel|FBpp0072921
GMOY009651-RA	capricious	4695.16	0.633177	8.14813e-05	0.000688834	trn gene product	Drosophila melanogaster	drosoph	AAF52174	0	0.64	6	P:phagocytosis; C:membrane; C:cell part; P:motor neuron axon guidance; P:imaginal disc-derived wing morphogenesis; P:cell migration	tr|Q0E8F0|Q0E8F0_DROME	Capricious, isoform D	52.3	3.1e-211	733	OG5_142474	dmel|FBpp0110304
GMOY004653-RA	hypothetical protein	170.893	0.633158	0.00258804	0.0135515	BG:DS01068.1 gene product	Drosophila melanogaster	drosoph	AAF53382	1.58e-13	0.86	0	NA	sp|Q7KT91|C3390_DROME	Non-lysosomal glucosylceramidase	75.6	2.7e-15	78.2	OG5_130651	dmel|FBpp0080197
GMOY001688-RA	myotubularin	957.418	0.631767	2.48624e-05	0.000241174	myotubularin-related protein 2-like	Musca domestica	nr	XP_005177837	0	0.91	2	F:protein tyrosine phosphatase activity; P:peptidyl-tyrosine dephosphorylation	tr|Q9VMI9|Q9VMI9_DROME	LD28822p	81.8	7.3e-292	1000.3	OG5_128154	dmel|FBpp0078854
GMOY008286-RA	hypothetical protein	1290.61	0.631743	7.1275e-06	7.65081e-05	2-hydroxyacyl- lyase 1-like	Musca domestica	nr	XP_005185450	0	0.8833	4	P:metabolic process; F:catalytic activity; F:magnesium ion binding; F:thiamine pyrophosphate binding	tr|Q7K3B7|Q7K3B7_DROME	CG11208	76.8	4.9e-266	914.4	OG5_126899	dmel|FBpp0085630
GMOY007319-RA	hypothetical protein	120.633	0.629498	0.00488281	0.0229591	blood vessel epicardial substance-like isoform x1	Ceratitis capitata	nr	XP_004527120	2.45e-50	0.724	1	C:membrane	tr|Q9VRE2|Q9VRE2_DROME	BVES	50.5	1.5e-45	180.6	OG5_134154	dmel|FBpp0076939
GMOY001290-RA	Proteasome alpha4 subunit, Testis-specific	1331.76	0.628833	5.13055e-05	0.000466091	Pros28.1 gene product	Drosophila melanogaster	drosoph	AAF48573	1.65e-142	0.92	5	C:microtubule associated complex; C:proteasome core complex, alpha-subunit complex; P:proteasome-mediated ubiquitin-dependent protein catabolic process; P:cellular response to DNA damage stimulus; F:threonine-type endopeptidase activity	tr|D3TP07|D3TP07_GLOMM	Proteasome subunit alpha type	100	1.3e-138	490	OG5_127424	cpip|CPIJ007179
GMOY004651-RA	Na+/K+ ATPase beta subunit	6596.46	0.628799	7.08195e-06	7.62197e-05	CG8663 gene product	Drosophila melanogaster	drosoph	AAF53995	7.28e-123	0.8133	9	P:sodium ion transport; C:sodium:potassium-exchanging ATPase complex; F:sodium:potassium-exchanging ATPase activity; C:septate junction; P:cell adhesion involved in heart morphogenesis; P:potassium ion transport; P:septate junction assembly; P:sensory perception of sound; P:establishment of glial blood-brain barrier	tr|D3TLK5|D3TLK5_GLOMM	Na+/K+ ATPase beta subunit	100	2.9e-131	465.7	OG5_131864	dmel|FBpp0081048
GMOY011826-RA	Nucleoplasmin	2011.23	0.626925	3.64341e-05	0.000343221	PREDICTED: nucleoplasmin-like protein-like	Ceratitis capitata	nr	XP_004534140	6.75e-62	0.868	1	F:nucleic acid binding	tr|D3TRL8|D3TRL8_GLOMM	Nucleoplasmin	100	3.6e-89	325.1	OG5_133436	dmel|FBpp0084918
GMOY008700-RA	hypothetical protein	19563.2	0.625729	3.01097e-06	3.56703e-05	eukaryotic translation initiation factor 4 gamma 2- partial	Ceratitis capitata	nr	XP_004537439	0	0.73	2	F:protein binding; F:RNA binding	tr|Q0E996|Q0E996_DROME	NAT1, isoform A	58.7	1,4E-310	1063.1	OG5_132868	dmel|FBpp0100139
GMOY006667-RA	hypothetical protein	1240.54	0.625404	1.53153e-05	0.000155788	PREDICTED: uncharacterized protein LOC101450272 isoform X3	Ceratitis capitata	nr	XP_004535785	0	0.8367	3	F:calcium ion binding; P:cytoskeletal anchoring at plasma membrane; C:dystrophin-associated glycoprotein complex	tr|Q8STB9|Q8STB9_DROME	Dystroglycan type II	67	1.4e-228	790	OG5_132724	dmel|FBpp0086396
GMOY009663-RA	hypothetical protein	3207.17	0.620831	1.84497e-07	2.71683e-06	CG10517 gene product	Drosophila melanogaster	drosoph	XP_005177445.1	2.03e-98	0.69	0	NA	tr|Q961L8|Q961L8_DROME	CG33056, isoform B	49.8	1.6e-87	320.5	NO_GROUP	dmel|FBpp0077970
GMOY001655-RA	hypothetical protein	1439.91	0.619596	3.19e-06	3.71772e-05	transmembrane protein 87a-like	Musca domestica	nr	XP_005184793	0	0.73	1	C:integral component of membrane	tr|Q9VQ34|Q9VQ34_DROME	CG17660	74.2	6.1e-167	585.1	OG5_128246	dmel|FBpp0077578
GMOY010192-RA	sowah: sosondowah	596.27	0.619557	1.93022e-05	0.000191101	No_Hits	NA	nr	NA	NA	NA	1	F:protein binding	tr|B7Z0B0|B7Z0B0_DROME	Sosondowah, isoform G	47.8	2.6e-106	383.6	OG5_146449	dmel|FBpp0113103
GMOY007069-RA	protoporphyrinogen oxidase	113.886	0.61844	0.00677415	0.029856	protoporphyrinogen-oxidase gene product	Drosophila melanogaster	drosph	AAF56323	0	0.76	4	F:oxygen-dependent protoporphyrinogen oxidase activity; P:heme biosynthetic process; C:mitochondrial inner membrane; P:oxidation-reduction process	tr|D3TPT8|D3TPT8_GLOMM	Protoporphyrinogen oxidase	99.8	3.5e-281	964.5	OG5_129066	dmel|FBpp0084044
GMOY000253-RA	hypothetical protein	517.38	0.617375	3.99304e-05	0.000371863	huntingtin-interacting protein 1-like	Ceratitis capitata	nr	XP_004537679	1.25e-154	0.584	2	F:phospholipid binding; F:actin binding	tr|Q8MQJ8|Q8MQJ8_DROME	Huntingtin interacting protein 1	34.1	1.2e-121	435.6	OG5_129034	aaeg|AAEL014598-PA
GMOY007671-RA	hypothetical protein	197.206	0.616693	0.00880556	0.0370287	CG3420 gene product	Drosophila melanogaster	drosph	AAF57391	7.32e-59	0.78	2	C:intracellular membrane-bounded organelle; F:2 iron, 2 sulfur cluster binding	tr|Q8SYQ8|Q8SYQ8_DROME	CG3420, isoform A	76.3	3.9e-52	201.8	OG5_131688	dmel|FBpp0085468
GMOY001076-RA	hypothetical protein	2620.98	0.616043	2.09975e-05	0.000206135	PREDICTED: uncharacterized protein LOC106092783	Stomoxys calcitrans	nr	XP_013115160	4.8e-124	0.64	0	NA	No_Hits	NA	NA	NA	NA	OG5_167991	dmel|FBpp0072815
GMOY009012-RA	black pearl	147.835	0.615921	0.00884337	0.0371494	CG5268 gene product	Drosophila melanogaster	drosph	AAF55254	7.49e-53	0.83	6	C:integral component of membrane; P:protein import into mitochondrial matrix; C:mitochondrial inner membrane presequence translocase complex; P:neurogenesis; P:instar larval development; P:spermatogenesis	sp|Q9VF08|TIM16_DROME	Mitochondrial import inner membrane translocase subunit Tim16	68.5	1.9e-43	172.9	OG5_129619	dmel|FBpp0082657
GMOY004491-RA	hypothetical protein	1855.08	0.615909	3.72067e-05	0.000350095	non-lysosomal glucosylceramidase-like	Musca domestica	nr	XP_005188323	0	0.8933	4	P:glucosylceramide catabolic process; C:plasma membrane; F:glucosylceramidase activity; C:integral component of membrane	sp|Q7KT91|C3390_DROME	Non-lysosomal glucosylceramidase	79.1	0	1461.8	OG5_130651	dmel|FBpp0080197
GMOY006247-RA	hypothetical protein	1763.59	0.615555	0.000118523	0.000957337	CG10641 gene product	Drosophila melanogaster	drosoph	AAF53731	3.2e-21	0.85	4	C:muscle tendon junction; F:calcium ion binding; C:plasma membrane; P:mesoderm development	sp|Q9VJ26|EFHD2_DROME	EF-hand domain-containing protein D2 homolog	63.7	5.1e-24	107.8	OG5_131843	dmel|FBpp0080727
GMOY004181-RA	bka: bekka	140.689	0.614539	0.012698	0.0492428	CG4539 gene product	Drosophila melanogaster	drosph	AAF52821	9.73e-66	0.98	1	C:small-subunit processome	tr|Q9VL75|Q9VL75_DROME	CG4539-PA	88.5	7.6e-105	377.5	OG5_127679	dmel|FBpp0079470
GMOY007458-RA	hypothetical conserved protein	7964.97	0.614483	6.05817e-09	1.10584e-07	ref p protein	Drosophila melanogaster	nr	CAJ35000	2.66e-61	0.544	2	F:zinc ion binding; F:protein binding	tr|D3TLE6|D3TLE6_GLOMM	Hypothetical conserved protein	99.6	0	1136.3	OG5_168052	dmel|FBpp0080794
GMOY010869-RA	hypothetical protein	517.902	0.613313	6.90588e-05	0.00059807	adp-ribosylation factor 6-like	Ceratitis capitata	nr	XP_004530164	5.92e-121	0.99	3	F:GTP binding; C:intracellular; P:small GTPase mediated signal transduction	sp|P40946|ARF3_DROME	ADP-ribosylation factor 3	97.7	6.6e-97	350.9	OG5_131338	cpip|CPIJ014206
GMOY005325-RA	hypothetical protein	219.535	0.612978	0.00279647	0.0145071	short spindle 3	Ceratitis capitata	nr	XP_004521692	4.49e-119	0.81	2	P:mitotic spindle elongation; C:spindle	tr|Q9VJ35|Q9VJ35_DROME	LD01527p	56.4	2.4e-67	253.1	OG5_131938	aaeg|AAEL001482-PA
GMOY010193-RA	sowah: sosondowah	344.279	0.612768	0.000444487	0.00304973	No_Hits	NA	nr	NA	NA	NA	0	NA	tr|Q960W9|Q960W9_DROME	LD31582p	57.4	1.4e-92	337.4	OG5_146449	dmel|FBpp0113103
GMOY005521-RA	selenoprotein T	970.037	0.612735	0.000478031	0.00324982	CG3887 gene product	Drosophila melanogaster	drosph	AAF52202	5.64e-90	0.83	2	P:cell redox homeostasis; F:selenium binding	tr|D3TQ57|D3TQ57_GLOMM	Selenoprotein T	100	1.1e-113	406.8	OG5_130181	dmel|FBpp0078639
GMOY004581-RA	pterin-4a-carbinolamine dehydratase	221.002	0.611718	0.00272258	0.014156	No_Hits	NA	nr	NA	NA	NA	0	NA	sp|O76454|PHS_DROME	Pterin-4-alpha-carbinolamine dehydratase	47	3.9e-34	142.5	OG5_127905	aaeg|AAEL002898-PA
GMOY010698-RA	hypothetical protein	449.122	0.611355	1.42408e-05	0.00014522	gpi transamidase component pig-t-like	Musca domestica	nr	XP_005181260	0	0.746	2	P:attachment of GPI anchor to protein; C:GPI-anchor transamidase complex	tr|Q9W3G0|Q9W3G0_DROME	CG11190	55.6	4.2e-186	649	OG5_129963	dmel|FBpp0071123
GMOY011319-RA	hypothetical protein	356.831	0.610056	0.000451805	0.00308179	haloacid dehalogenase-like hydrolase domain-containing protein 2-like	Musca domestica	nr	XP_005188204	4.92e-141	0.834	2	P:metabolic process; F:hydrolase activity	tr|Q9VLM9|Q9VLM9_DROME	CG17294	69.4	8.9e-99	357.8	OG5_132399	dmel|FBpp0079267
GMOY005155-RA	hypothetical protein	1623.1	0.609429	0.000189793	0.00144031	glu gene product	Drosophila melanogaster	drosph	AAF53560	0	0.77	37	C:aster; P:spindle midzone assembly involved in mitosis; F:microtubule motor activity; P:rhabdomere development; F:glucose transmembrane transporter activity; C:dynactin complex; P:retrograde axon cargo transport; C:integral component of membrane; P:cell fate determination; C:midbody; P:establishment of epithelial cell apical/basal polarity; P:glucose transport; C:kinetochore; F:beta-glucuronidas…	tr|Q9V3A7|Q9V3A7_DROME	Structural maintenance of chromosomes protein	58.4	0	1505	OG5_127440	dmel|FBpp0080489
GMOY007052-RA	hypothetical protein	381.465	0.609244	0.000353835	0.00249059	ikk gene product	Drosophila melanogaster	drosoph	AAF55267	1.98e-96	0.5867	21	P:smoothened signaling pathway; P:regulation of embryonic development; P:regulation of oocyte development; P:intracellular mRNA localization involved in anterior/posterior axis specification; P:oocyte anterior/posterior axis specification; C:cell part; P:cellular component organization; P:memory; C:extracellular space; P:imaginal disc-derived appendage morphogenesis; P:circadian behavior; P:regul…	sp|Q9VEZ5|IKKB_DROME	Inhibitor of nuclear factor kappa-B kinase subunit beta	32.4	1.7e-90	332	OG5_131581	dmel|FBpp0082690
GMOY013108-RA	hypothetical protein	89.4536	0.60884	0.0147147	0.0555845	phosphatidate mitochondrial	Stomoxys calcitrans	nr	XP_013107605	1.3e-145	0.76	0	NA	sp|Q8INF2|TAM41_DROME	Phosphatidate cytidylyltransferase,...	53.2	1.6e-93	341.3	OG5_129397	dmel|FBpp0082457
GMOY008449-RA	crot: carnitine o-acyltransferase	1176.52	0.607849	4.68459e-06	5.25679e-05	CG12428 gene product	Drosophila melanogaster	drosph	AAF56742	0	0.74	2	C:peroxisome; F:carnitine O-octanoyltransferase activity	tr|D3TN13|D3TN13_GLOMM	Carnitine O-acyltransferase CROT	100	0	1253.8	OG5_134670	dmel|FBpp0084607
GMOY000923-RA	hypothetical protein	200.882	0.606561	0.00286459	0.014772	PREDICTED: uncharacterized protein LOC101898864	Musca domestica	nr	XP_005175688	1.4e-72	0.63	0	NA	No_Hits	NA	NA	NA	NA	OG5_158884	dmel|FBpp0288372
GMOY008497-RA	hypothetical protein	1531.26	0.60498	0.00112387	0.00669234	CG1735 gene product	Drosophila melanogaster	drosph	AAF50843	1.73e-21	0.88	0	NA	tr|Q9VRF8|Q9VRF8_DROME	CG32521, isoform C	56.9	6e-100	362.1	NA	NA
GMOY001797-RA	hypothetical protein	464.113	0.604582	2.86689e-05	0.00027483	GL17295	Drosophila persimilis	nr	XP_002017646	3.74e-70	0.6633	1	F:calcium ion binding	tr|D3TP68|D3TP68_GLOMM	Ca2+-binding protein	58.7	6.2e-54	208	OG5_127426	dmel|FBpp0087367
GMOY009980-RA	SET domain binding factor	1038.27	0.604357	0.000305836	0.00218669	sbf gene product	Drosophila melanogaster	drosoph	AAF54700	0	0.6633	18	P:mitotic cell cycle; F:protein tyrosine/serine/threonine phosphatase activity; C:recycling endosome; C:transcription elongation factor complex; P:endocytic recycling; P:positive regulation of transcription elongation from RNA polymerase II promoter; F:Rab GTPase binding; F:phospholipid binding; F:protein binding, bridging; F:Rab guanyl-nucleotide exchange factor activity; F:phosphatase binding; …	tr|Q7KSP6|Q7KSP6_DROME	SET domain binding factor, isoform B	75.9	0	3060	OG5_131105	dmel|FBpp0082003
GMOY010794-RA	hypothetical protein	6608.4	0.604122	3.10919e-07	4.38427e-06	No_Hits	NA	nr	NA	NA	NA	0	NA	No_Hits	NA	NA	NA	NA	No_Hits	No_Hits
GMOY003450-RA	hypothetical protein	254.717	0.603499	0.000735521	0.00466956	CG3692 gene product	Drosophila melanogaster	drosph	AAF48591	4.68e-48	0.56	0	NA	No_Hits	NA	NA	NA	NA	OG5_132366	cpip|CPIJ014040
GMOY001594-RA	hypothetical protein	704.36	0.603358	0.00165809	0.00928396	CG10011 gene product	Drosophila melanogaster	drosph	AAF56803	0	0.81	1	F:protein binding	tr|Q9VAU5|Q9VAU5_DROME	CG10011	59.1	0	2352.4	OG5_131598	dmel|FBpp0084688
GMOY008518-RA	sugar transporter 1	2198.08	0.601431	0.00516823	0.0240928	sut1 gene product	Drosophila melanogaster	drosph	AAF59141	0	0.77	4	F:glucose transmembrane transporter activity; F:sugar:hydrogen symporter activity; P:transmembrane transport; C:integral component of membrane	tr|Q7KK97|Q7KK97_DROME	LD44652p	68.1	6.9e-197	684.5	OG5_152278	dmel|FBpp0087855
GMOY002770-RA	hypothetical protein	22625.8	0.600363	0.00125765	0.00737062	spectrin beta chain-like isoform x5	Musca domestica	nr	XP_005179388	0	0.962	4	F:actin binding; F:phospholipid binding; F:structural constituent of cytoskeleton; C:spectrin	sp|Q00963|SPTCB_DROME	Spectrin beta chain	93.2	0	4234.5	OG5_126924	dmel|FBpp0074228
GMOY004945-RA	lethal (3)	457.451	0.600128	0.00338253	0.0170023	CG6302 gene product	Drosophila melanogaster	drosph	AAF50107	4.13e-60	0.79	5	P:'de novo' protein folding; P:phagocytosis; F:chaperone binding; F:unfolded protein binding; C:prefoldin complex	sp|Q9VTE5|PFD2_DROME	Probable prefoldin subunit 2	67.8	1.7e-50	196.4	OG5_128303	dmel|FBpp0075967
GMOY002553-RA	20S proteasome regulatory subunit beta type PSMB4/PRE4	1194.82	0.59936	5.35826e-06	5.93922e-05	CG12000 gene product	Drosophila melanogaster	drosoph	AAF52041	5.28e-98	0.75	9	P:proteasome-mediated ubiquitin-dependent protein catabolic process; P:mitotic spindle elongation; P:neurogenesis; P:centrosome organization; P:cell proliferation; C:cytoplasm; C:proteasome core complex; P:cellular response to DNA damage stimulus; F:threonine-type endopeptidase activity	tr|D3TMW2|D3TMW2_GLOMM	Proteasome subunit beta type	100	1.7e-160	562.8	OG5_127562	dmel|FBpp0078448
GMOY001024-RA	Uch-L5-related	372.088	0.599011	0.000140711	0.00111557	uch-l3 gene product	Drosophila melanogaster	drosoph	AAF50257	0	0.7	9	F:endopeptidase activity; P:proteasome-mediated ubiquitin-dependent protein catabolic process; P:protein deubiquitination; C:cytoplasm; F:ubiquitin thiolesterase activity; F:omega peptidase activity; P:neurogenesis; C:proteasome regulatory particle; F:ubiquitin-specific protease activity	tr|D3TPP8|D3TPP8_GLOMM	Ubiquitin carboxyl-terminal hydrolase	100	1.2e-187	653.3	OG5_128387	dmel|FBpp0076200
GMOY011477-RA	Formaldehyde dehydrogenase	814.901	0.598938	0.000104489	0.00085892	Fdh gene product	Drosophila melanogaster	drosoph	AAF54571	0	0.91	9	F:S-nitrosoglutathione reductase activity; F:zinc ion binding; P:ethanol oxidation; F:S-(hydroxymethyl)glutathione dehydrogenase activity; F:octanol dehydrogenase activity; P:regulation of peptidyl-cysteine S-nitrosylation; F:alcohol dehydrogenase (NAD) activity; P:regulation of nitric oxide metabolic process; P:visual learning	tr|D3TLQ9|D3TLQ9_GLOMM	S-(hydroxymethyl)glutathione dehydrogenase	100	1.6e-225	779.2	OG5_127257	dmel|FBpp0081767
GMOY002504-RA	DNA polymerase epsilon 255kD subunit	155.66	0.598923	0.00881874	0.0370651	DNA polymerase epsilon catalytic subunit A	Musca domestica	nr	XP_005182541	0	0.91	8	F:nucleotide binding; F:DNA binding; F:3'-5' exonuclease activity; P:DNA repair; F:DNA-directed DNA polymerase activity; F:zinc ion binding; P:DNA replication; C:epsilon DNA polymerase complex	No_Hits	NA	NA	NA	NA	OG5_127942	dmel|FBpp0083800
GMOY000721-RB	Zinc/iron regulated transporter-related protein 99C	2275.97	0.598283	4.52161e-06	5.0879e-05	CG7816 gene product	Drosophila melanogaster	drosph	AAF56960	4.49e-50	0.68	4	C:membrane; P:metal ion transport; F:metal ion transmembrane transporter activity; P:transmembrane transport	tr|D3TSB2|D3TSB2_GLOMM	Putative zinc transporter	94.2	9.6e-193	670.2	OG5_133311	dmel|FBpp0088864
GMOY009418-RA	Ser13: Serine protease 13	347.256	0.598094	0.000696688	0.00447174	CG4927 gene product	Drosophila melanogaster	drosph	AAF57983	5.03e-65	0.61	0	NA	tr|D3TPJ7|D3TPJ7_GLOMM	Fat body serine protease	53.7	3.1e-109	396.4	OG5_135582	agam|AGAP003627-PA
GMOY002077-RA	mitochondrial ribosomal protein L21	498.764	0.597152	0.00123041	0.00723695	CG9730 gene product	Drosophila melanogaster	drosph	AAF49183	3.15e-66	0.74	4	P:translation; F:RNA binding; C:ribosome; F:structural constituent of ribosome	tr|Q9VVX4|Q9VVX4_DROME	Mitochondrial ribosomal protein L21, isoform A	57	1.6e-54	210.3	OG5_127445	dmel|FBpp0074789
GMOY000216-RA	polyA-binding protein interacting protein	3404.95	0.59662	0.00101365	0.00613454	CG12358 gene product	Drosophila melanogaster	drosph	AAF54880	8.61e-39	0.76	3	P:negative regulation of translation; F:protein binding; P:regulation of cell growth	tr|D3TLL8|D3TLL8_GLOMM	PolyA-binding protein interacting protein 2	100	2.1e-68	255.8	OG5_137249	dmel|FBpp0082161
GMOY006133-RA	aspartyl protease	6956	0.596311	8.28992e-07	1.0769e-05	cathd gene product	Drosophila melanogaster	drosoph	AAF45770	0	0.7667	8	C:lysosome; C:microtubule associated complex; P:defense response to Gram-negative bacterium; P:nurse cell apoptotic process; P:salivary gland cell autophagic cell death; P:proteolysis; F:aspartic-type endopeptidase activity; C:extracellular region	tr|D3TMW6|D3TMW6_GLOMM	Aspartyl protease	100	1.1e-233	806.6	OG5_126885	dmel|FBpp0087972
GMOY000156-RA	hypothetical protein	819.814	0.59572	0.000960466	0.00588691	No_Hits	NA	nr	NA	NA	NA	1	F:calcium-transporting ATPase activity	tr|Q59DP9|Q59DP9_DROME	Calcium-transporting ATPase	54	9.4e-18	87.8	OG5_126645	dmel|FBpp0289782
GMOY009607-RA	hypothetical conserved protein	1695.39	0.594783	8.59558e-06	9.05978e-05	PREDICTED: uncharacterized protein LOC101896632 isoform X1	Musca domestica	nr	XP_005180447	0	0.71	4	F:calcium ion binding; P:homophilic cell adhesion; C:plasma membrane; F:protein binding	tr|D3TLZ2|D3TLZ2_GLOMM	Hypothetical conserved protein	100	2e-289	993.4	OG5_158753	dmel|FBpp0075708
GMOY010886-RA	hypothetical protein	416.599	0.593507	0.000492302	0.00332467	neuralized-like protein 2-like	Musca domestica	nr	XP_005180960	8.94e-145	0.778	1	P:intracellular signal transduction	tr|Q9W112|Q9W112_DROME	CG3894	56	2.1e-85	313.5	OG5_135065	dmel|FBpp0289407
GMOY004715-RA	hypothetical protein	315.634	0.592827	0.00878302	0.0369912	CG15447 gene product	Drosophila melanogaster	drosph	AAF50858	2.29e-82	0.84	0	NA	tr|Q9VRE4|Q9VRE4_DROME	CG32512, isoform A	44.3	1.6e-96	350.9	OG5_130103	dmel|FBpp0076954
GMOY003585-RA	GTP-binding protein H-ray	1181.76	0.591886	3.23432e-06	3.75863e-05	CG9575 gene product	Drosophila melanogaster	drosph	AAF45371	1.32e-124	0.78	19	P:phagocytosis; P:lateral inhibition; P:regulation of cell shape; P:cell adhesion; C:vesicle; P:regulation of cell migration; P:protein secretion; F:GTP binding; P:negative regulation of dendrite morphogenesis; P:small GTPase mediated signal transduction; C:neuronal cell body; P:actin filament organization; C:cell trailing edge; P:basal protein localization; C:basal part of cell; P:ER to Golgi ve…	tr|D3TP47|D3TP47_GLOMM	GTP-binding protein H-ray	100	2.9e-112	402.1	OG5_135362	dmel|FBpp0070027
GMOY006059-RA	hypothetical protein	245.247	0.591008	0.00256525	0.0134667	CG13404 gene product	Drosophila melanogaster	drosoph	AAF48364	3.06e-65	0.66	0	NA	tr|Q9VY41|Q9VY41_DROME	CG13404	65.1	5.3e-59	224.9	OG5_136777	dmel|FBpp0288818
GMOY006641-RA	X11L	1145.63	0.590806	0.00100271	0.00608639	CG5678 gene product	Drosophila melanogaster	drosoph	AAF48741	0	0.91	1	F:protein binding	tr|E1JJN6|E1JJN6_DROME	X11L, isoform B	65.9	0	1189.5	OG5_130749	dmel|FBpp0074225
GMOY000901-RA	dolichol-phosphate mannosyltransferase	818.674	0.589437	0.000386984	0.00270061	CG10166 gene product	Drosophila melanogaster	drosoph	AAF53817	2.96e-140	0.92	2	F:dolichyl-phosphate beta-D-mannosyltransferase activity; P:protein glycosylation	tr|D3TNN1|D3TNN1_GLOMM	Dolichol-phosphate mannosyltransferase	98.7	1.1e-134	476.9	OG5_127079	dmel|FBpp0080817
GMOY011690-RA	hypothetical protein	2775.56	0.588465	3.89567e-05	0.00036417	lethal isoform a	Musca domestica	nr	XP_005183854	0	0.79	3	F:molecular_function; P:biological_process; C:cellular_component	tr|D3TSL7|D3TSL7_GLOMM	Hypothetical conserved secreted protein	91.2	5e-286	981.1	OG5_146596	dmel|FBpp0071081
GMOY008403-RA	Mediator complex subunit	109.557	0.588223	0.0147411	0.0556236	CG6884 gene product	Drosophila melanogaster	drosph	AAF49235	1.29e-50	0.92	6	P:regulation of transcription from RNA polymerase II promoter; P:muscle organ development; F:RNA polymerase II transcription cofactor activity; C:mediator complex; F:transcription coactivator activity; P:dendrite morphogenesis	sp|Q9VVS4|MED11_DROME	Mediator of RNA polymerase II transcription subunit 11	75.2	1.7e-60	229.9	OG5_135235	dmel|FBpp0074821
GMOY009637-RA	lethal (3) 76BDm	3102.04	0.58757	2.99076e-07	4.23588e-06	trafficking protein particle complex subunit 8-like	Musca domestica	nr	XP_005180658	0	0.754	0	NA	tr|Q9VW22|Q9VW22_DROME	CG8793-PA	59.7	0	1563.5	OG5_129906	dmel|FBpp0074734
GMOY011196-RA	hypothetical protein	1426.5	0.587066	0.000282924	0.00203716	CG12581 gene product	Drosophila melanogaster	drosoph	AAF52174	1.66e-171	0.74	0	NA	tr|Q9VMY3|Q9VMY3_DROME	CG12581, isoform A	71.2	7.4e-258	887.5	OG5_142322	dmel|FBpp0078601
GMOY006780-RA	hypothetical protein	1938.09	0.586716	0.000703961	0.00451487	CG3036 gene product	Drosophila melanogaster	drosph	AAF50963	0	0.85	4	P:transmembrane transport; C:integral component of membrane; F:sodium:phosphate symporter activity; P:phosphate ion transport	tr|Q9VR44|Q9VR44_DROME	CG3036, isoform A	62.6	1.8e-165	580.1	OG5_158628	dmel|FBpp0077083
GMOY000023-RA	hypothetical protein	439.315	0.585318	0.000295596	0.00211718	hypothetical protein FF38_10599	Lucilia cuprina	nr	KNC27564	9e-25	0.73	0	NA	No_Hits	NA	NA	NA	NA	OG5_168018	aaeg|AAEL000791-PA
GMOY001709-RA	conserved phosducin-like protein	236.121	0.58529	0.00108062	0.00648213	CG13449 gene product	Drosophila melanogaster	drosoph	AAF49607	0	0.71	0	NA	tr|Q9VUR8|Q9VUR8_DROME	CG13449, isoform A	55.9	3.9e-163	573.2	OG5_163000	dmel|FBpp0075343
GMOY009852-RA	hypothetical protein	1242.57	0.584614	0.00420191	0.0203679	BcDNA:GH06348 gene product	Drosophila melanogaster	drosph	AAG22289	0	0.94	5	F:DNA binding; F:pyruvate carboxylase activity; P:gluconeogenesis; F:ATP binding; F:biotin carboxylase activity	tr|D3TQB5|D3TQB5_GLOMM	Pyruvate carboxylase	100	0	1085.5	OG5_126626	cpip|CPIJ002514
GMOY002725-RA	hypothetical protein	194.568	0.584586	0.00180962	0.00998168	CG15211 gene product	Drosophila melanogaster	drosph	AAF47955	1.13e-07	0.75	1	C:membrane	tr|Q9VZ71|Q9VZ71_DROME	CG15211, isoform B	54.8	7.1e-31	131	OG5_131982	amel|XP_391948
GMOY009601-RA	hypothetical protein	460.948	0.580279	6.7458e-05	0.000587324	CG16985 gene product	Drosophila melanogaster	drosph	AAF47666	2.13e-46	0.74	0	NA	tr|Q9VZZ6|Q9VZZ6_DROME	CG16985 protein	59.6	2.1e-35	147.1	OG5_129103	cpip|CPIJ016740
GMOY005313-RA	hypothetical protein	5065.44	0.580118	1.4129e-05	0.000144261	PREDICTED: LOW QUALITY PROTEIN: probable phospholipid-transporting ATPase IIB-like	Ceratitis capitata	nr	XP_004534500	0	0.92	8	F:ATP binding; F:phospholipid-translocating ATPase activity; F:magnesium ion binding; P:cation transport; C:integral component of membrane; P:phospholipid transport; F:ATPase activity, coupled to transmembrane movement of ions, phosphorylative mechanism; F:cation-transporting ATPase activity	tr|Q9VK06|Q9VK06_DROME	Phospholipid-transporting ATPase	77	0	1933.7	OG5_127596	dmel|FBpp0080040
GMOY005363-RA	hypothetical protein	602.766	0.579577	7.38203e-05	0.000633256	protein timeless	Lucilia cuprina	nr	KNC22553	2.7e-21	0.77	0	NA	No_Hits	NA	NA	NA	NA	No_Hits	No_Hits
GMOY013099-RA	F1-ATPase chaperone	2309.07	0.57844	7.87413e-06	8.33167e-05	T-complex 1 subunit alpha	Ceratitis capitata	nr	XP_004523100	0	0.98	3	F:ATP binding; F:unfolded protein binding; P:protein folding	sp|P12613|TCPA_DROME	T-complex protein 1 subunit alpha	91.9	4.1e-288	987.6	OG5_127998	dmel|FBpp0083684
GMOY004448-RA	partner of inscuteable	316.125	0.578416	0.00515584	0.0240625	raps gene product	Drosophila melanogaster	drosph	AAF56721	0	0.79	10	P:asymmetric protein localization involved in cell fate determination; P:asymmetric neuroblast division; C:apical cortex; F:protein binding; P:asymmetric cell division; P:maintenance of protein location; P:basal protein localization; F:GDP-dissociation inhibitor activity; P:regulation of G-protein coupled receptor protein signaling pathway; P:establishment of mitotic spindle orientation	tr|Q9VB22|Q9VB22_DROME	LD33695p	34.2	8e-79	292.7	OG5_131125	dmel|FBpp0084559
GMOY006764-RA	cysteine-rich hydrophobic protein	274.594	0.576569	0.000731905	0.00465428	CG5447 gene product	Drosophila melanogaster	drosph	AAF56592	3.74e-78	0.87	0	NA	tr|D3TPA9|D3TPA9_GLOMM	Cysteine-rich hydrophobic protein	100	2.1e-80	295.8	OG5_130879	dmel|FBpp0084384
GMOY009148-RA	hypothetical protein	5913.57	0.576029	8.56215e-06	9.03622e-05	CG15098 gene product	Drosophila melanogaster	drosph	AAF57628	4.63e-16	0.57	0	NA	tr|D3TLS0|D3TLS0_GLOMM	Hypothetical conserved protein	100	1.1e-100	363.6	OG5_229400	dmel|FBpp0085811
GMOY004979-RA	Activating transcription factor	2025.85	0.574084	0.00272049	0.014156	a3-3 gene product	Drosophila melanogaster	drosoph	AAF45599	6.79e-64	0.57	8	P:immune response; F:sequence-specific DNA binding; P:nervous system development; F:protein binding; P:lipid homeostasis; C:nucleus; F:sequence-specific DNA binding transcription factor activity; P:regulation of transcription, DNA-templated	tr|Q9XZS8|Q9XZS8_DROME	Activating transcription factor 3, isoform A	37.3	1.3e-27	122.5	OG5_134174	dmel|FBpp0070234
GMOY012995-RA	mitochondrial ribosomal protein L54	207.905	0.573757	0.00351532	0.0174759	No_Hits	NA	nr	NA	NA	NA	0	NA	No_Hits	NA	NA	NA	NA	No_Hits	NA
GMOY004164-RA	Synaptobrevin	3481.88	0.572301	5.08385e-05	0.000462364	synaptobrevin-like isoform x1	Musca domestica	nr	XP_005177932	6.04e-48	0.82	2	P:vesicle-mediated transport; C:integral component of membrane	sp|P18489|SYB_DROME	Synaptobrevin	73.6	9.9e-49	190.7	OG5_126859	dmel|FBpp0271782
GMOY008279-RA	hypothetical protein	929.772	0.571232	3.44803e-05	0.000325191	CG14997 gene product	Drosophila melanogaster	drosoph	AAF47867	0	0.8	2	P:oxidation-reduction process; F:oxidoreductase activity	tr|D3TMK7|D3TMK7_GLOMM	Mitochondrial sulfide quinone oxidoreductase	100	1.8e-271	932.2	OG5_129122	dmel|FBpp0073081
GMOY001764-RA	hypothetical protein	95.433	0.571078	0.0233931	0.0800508	CG9109 gene product	Drosophila melanogaster	drosph	AAF52326	1.46e-106	0.53	2	F:transferase activity, transferring glycosyl groups; C:membrane	tr|X2JDC2|X2JDC2_DROME	CG9109, isoform C	49.8	9.6e-74	275.8	OG5_133238	dmel|FBpp0078855
GMOY005377-RA	BCL7-like	94.2201	0.570707	0.0156827	0.0586341	hypothetical protein FF38_05332	Lucilia cuprina	nr	KNC22668	3.7e-83	0.95	0	NA	No_Hits	NA	NA	NA	NA	OG5_133211	dmel|FBpp0071293
GMOY011783-RA	Proteasome alpha2 subunit	853.047	0.57063	0.00038825	0.00270713	Pros25 gene product	Drosophila melanogaster	drosph	AAF54814	1.08e-156	0.96	5	P:mitotic spindle elongation; P:cell proliferation; C:proteasome core complex, alpha-subunit complex; P:proteasome-mediated ubiquitin-dependent protein catabolic process; F:threonine-type endopeptidase activity	sp|P40301|PSA2_DROME	Proteasome subunit alpha type-2	89.3	1.4e-121	433.3	OG5_127791	dmel|FBpp0082062
GMOY011144-RA	Furin	475.904	0.568878	0.00181383	0.00999139	fur1 gene product	Drosophila melanogaster	drosph	AAF56464	0	0.86	7	F:serine-type endopeptidase activity; P:synaptic target recognition; C:Golgi stack; C:plasma membrane; P:protein processing; C:integral component of Golgi membrane; P:proteolysis	tr|A0A0B4KHV0|A0A0B4KHV0_DROME	Furin 1, isoform J	55.5	0	1295.4	OG5_127788	dmel|FBpp0089026
GMOY004686-RA	hypothetical protein	396.871	0.568677	0.00161744	0.00910002	CG18250 gene product	Drosophila melanogaster	drosoph	AAF58068	7.77e-25	0.6	0	NA	tr|Q8STB9|Q8STB9_DROME	Dystroglycan type II	45.7	3.1e-25	112.8	OG5_132724	dmel|FBpp0086396
GMOY008011-RA	spindle pole body protein	2355.53	0.567022	3.40155e-06	3.93614e-05	CG10103 gene product	Drosophila melanogaster	drosph	AAF50644	2.79e-155	0.72	3	F:molecular_function; P:biological_process; C:cellular_component	tr|D3TML3|D3TML3_GLOMM	Spindle pole body protein	92.5	4.5e-221	764.6	OG5_129118	dmel|FBpp0076658
GMOY002177-RA	ACAT3: acetyl-CoA acyltransferase	1164.49	0.565313	1.58215e-06	1.95267e-05	CG9149 gene product	Drosophila melanogaster	drosoph	AAF47470	2.18e-166	0.6667	5	C:microtubule associated complex; P:monocarboxylic acid metabolic process; P:mitotic spindle organization; C:lipid particle; F:transferase activity, transferring acyl groups other than amino-acyl groups	tr|Q9W0H6|Q9W0H6_DROME	CG9149	69.9	8.8e-161	564.3	OG5_126757	dmel|FBpp0072560
GMOY008503-RA	ferritin 2 light chain-like protein	27602.3	0.563845	0.000621976	0.00404955	Fer2LCH gene product	Drosophila melanogaster	drosph	AAF57038	3.93e-110	0.8	9	C:intracellular ferritin complex; F:ferrous iron binding; F:ferric iron binding; P:oxidation-reduction process; P:cellular iron ion homeostasis; F:oxidoreductase activity; P:iron ion transport; C:extracellular region; P:hemolymph coagulation	tr|Q8WS65|Q8WS65_GLOMM	Ferritin	100	7.3e-125	444.1	OG5_146287	dmel|FBpp0084986
GMOY002101-RA	hypothetical protein	119.405	0.563102	0.0159921	0.0594907	CG13277 gene product	Drosophila melanogaster	drosph	AAF53562	2.63e-60	0.94	5	C:U6 snRNP; P:mRNA splicing, via spliceosome; C:precatalytic spliceosome; P:neurogenesis; C:catalytic step 2 spliceosome	tr|Q9VJI7|Q9VJI7_DROME	CG13277-PA	87.3	3.2e-49	191.8	OG5_128343	dmel|FBpp0080488
GMOY009521-RA	lectin VIP36	578.231	0.562892	0.0023176	0.0123737	CG5510 gene product	Drosophila melanogaster	drosph	AAF56250	3.13e-174	0.91	1	C:membrane	tr|D3TNQ6|D3TNQ6_GLOMM	Lectin VIP36	100	4.7e-197	684.5	OG5_128947	dmel|FBpp0083961
GMOY006533-RA	hypothetical protein	991.938	0.562732	0.00101937	0.00616004	CG15012 gene product	Drosophila melanogaster	drosph	AAF47882	1.18e-52	0.85	0	NA	tr|Q9VZE2|Q9VZE2_DROME	CG15012	71.2	3.3e-60	228.8	OG5_130414	dmel|FBpp0073096
GMOY000959-RA	integrin-linked kinase	886.182	0.562384	0.00103866	0.00625802	Ilk gene product	Drosophila melanogaster	drosoph	NP_524367.1	0	0.95	11	P:protein phosphorylation; P:cytoskeletal anchoring at plasma membrane; F:protein serine/threonine kinase activity; P:integrin-mediated signaling pathway; P:cell-matrix adhesion; F:ATP binding; C:focal adhesion; F:protein binding; P:regulation of signal transduction; P:apposition of dorsal and ventral imaginal disc-derived wing surfaces; P:muscle attachment	tr|D3TMU2|D3TMU2_GLOMM	Integrin-linked kinase	99.6	2.4e-268	921.8	OG5_132787	dmel|FBpp0077962
GMOY010660-RA	hypothetical protein	146.526	0.561753	0.00702541	0.0306652	CG17680 gene product	Drosophila melanogaster	drosph	AAF57742	7.43e-18	0.81	2	P:positive regulation of innate immune response; P:defense response to Gram-negative bacterium	sp|Q7JX57|EMRE_DROME	Protein EMRE homolog, mitochondrial	75.8	2e-21	99.4	OG5_135276	dmel|FBpp0085960
GMOY009923-RA	glutamate-cysteine ligase regulatory subunit	236.464	0.561058	0.00173796	0.00967142	CG4919 gene product	Drosophila melanogaster	drosph	AAF56039	9.99e-83	0.66	11	C:cytosol; P:glutathione biosynthetic process; F:enzyme regulator activity; P:behavioral response to ethanol; P:long-term memory; F:glutamate-cysteine ligase catalytic subunit binding; P:olfactory learning; P:detoxification of arsenic-containing substance; C:glutamate-cysteine ligase complex; P:positive regulation of glutamate-cysteine ligase activity; P:cellular response to DNA damage stimulus	tr|D3TKV0|D3TKV0_GLOMM	Glutamate-cysteine ligase regulatory subunit (Fragment)	99.6	2.6e-156	548.9	OG5_132636	dmel|FBpp0083729
GMOY004748-RA	methylenetetrahydrofolate reductase	1232.06	0.560967	0.00220561	0.0118611	CG7560 gene product	Drosophila melanogaster	drosph	AAF50068	1.14e-48	0.54	3	P:methionine metabolic process; F:methylenetetrahydrofolate reductase (NAD(P)H) activity; P:oxidation-reduction process	tr|D3TQ40|D3TQ40_GLOMM	Methylenetetrahydrofolate reductase	99.1	1.3e-194	676.4	OG5_128744	dmel|FBpp0075903
GMOY013070-RA	fatty acid desaturase	920.12	0.560628	2.9512e-05	0.000281919	sphingolipid delta-4-desaturase	Chrysomya megacephala	nr	AHI54576.1	0	0.95	3	F:sphingolipid delta-4 desaturase activity; C:integral component of membrane; P:sphingolipid biosynthetic process	tr|Q94515|Q94515_DROME	Des-1 protein	87.1	2.1e-172	602.4	OG5_128204	dmel|FBpp0078810
GMOY009640-RA	hypothetical protein	712.915	0.560552	0.000850225	0.00530667	PREDICTED: uncharacterized protein LOC101449319	Ceratitis capitata	nr	XP_004537685	8.1e-43	0.6	0	NA	No_Hits	NA	NA	NA	NA	OG5_168682	dmel|FBpp0074696
GMOY010954-RA	hypothetical protein	1395.76	0.560434	3.79994e-06	4.36005e-05	2-acylglycerol o-acyltransferase	Glossina morsitans morsitans	nr	AFQ01091	0	0.8	1	F:transferase activity, transferring acyl groups other than amino-acyl groups	tr|R4IJZ8|R4IJZ8_GLOMM	2-acylglycerol o-acyltransferase	86.9	6.5e-162	567.8	OG5_127120	dmel|FBpp0088002
GMOY008917-RA	hypothetical protein	687.528	0.559939	0.000228795	0.00169992	CG3223 gene product	Drosophila melanogaster	drosph	AAF54177	5.39e-70	0.58	1	F:protein binding	tr|D3TPH9|D3TPH9_GLOMM	Hypothetical conserved protein	100	4.9e-217	751.1	OG5_135053	dmel|FBpp0081281
GMOY006307-RA	Regulatory particle non-ATPase	658.932	0.559087	1.57363e-05	0.000159673	rpn4 gene product	Drosophila melanogaster	drosoph	AAF47286	0	0.89	5	F:endopeptidase activity; C:proteasome regulatory particle, lid subcomplex; P:proteasome-mediated ubiquitin-dependent protein catabolic process; P:regulation of exit from mitosis; F:protein binding	tr|D3TN29|D3TN29_GLOMM	26S proteasome regulatory complex subunit RPN9/PSMD13	100	1.3e-219	759.6	OG5_127891	dmel|FBpp0083860
GMOY008858-RA	hypothetical protein	176.982	0.557961	0.0179819	0.0652025	CG2034 gene product	Drosophila melanogaster	drosph	AAF47624	1.13e-32	0.6	0	NA	tr|D3TPY3|D3TPY3_GLOMM	Hypothetical conserved protein	100	9e-131	463.8	OG5_162879	dmel|FBpp0072756
GMOY011543-RA	Dead box protein	264.746	0.557873	0.00599118	0.0271534	No_Hits	NA	nr	NA	NA	NA	2	P:cell morphogenesis; P:post-chaperonin tubulin folding pathway	sp|O61305|DDX19_DROME	DEAD-box helicase Dbp80	71.7	3.7e-195	678.7	OG5_127716	aaeg|AAEL009913-PA
GMOY004922-RA	hypothetical protein	256.943	0.557706	0.00203878	0.0110809	CG10855 gene product	Drosophila melanogaster	drosph	AAF47792	3.88e-27	0.55	1	F:protein binding	tr|D3TR58|D3TR58_GLOMM	Hypothetical conserved protein	98.1	1.5e-176	616.3	OG5_163052	dmel|FBpp0073041
GMOY000902-RA	hypothetical protein	383.482	0.557648	0.00692698	0.0304184	CG6537 gene product	Drosophila melanogaster	drosph	AAF53289	1.22e-27	0.72	0	NA	tr|Q8IP73|Q8IP73_DROME	CG31855, isoform B	65.4	1e-31	133.7	OG5_135355	dmel|FBpp0288439
GMOY007252-RA	flightless I	1244.95	0.55754	5.81173e-05	0.0005193	protein flightless-1-like	Musca domestica	nr	XP_005177524	0	0.9033	1	F:actin binding	sp|Q24020|FLII_DROME	Protein flightless-1	78.5	0	2006.9	OG5_133648	dmel|FBpp0076893
GMOY002316-RA	Signal transducing adaptor molecule	3385.48	0.555985	0.000113674	0.000926423	signal transducing adapter molecule 1-like	Ceratitis capitata	nr	XP_004536279	0	0.67	2	F:protein binding; P:intracellular protein transport	tr|Q9XTL2|Q9XTL2_DROME	Jak pathway signal transduction adaptor molecule	48.4	2.1e-157	553.9	OG5_129713	dmel|FBpp0079732
GMOY011979-RA	vacuolar H+-ATPase v1 sector subunit E	6556.94	0.555201	0.00162538	0.00913215	vha26 gene product	Drosophila melanogaster	drosph	AAF51997	1.04e-97	0.9	4	C:plasma membrane proton-transporting V-type ATPase complex; C:vacuolar proton-transporting V-type ATPase, V1 domain; F:proton-transporting ATPase activity, rotational mechanism; P:ATP hydrolysis coupled proton transport	tr|D3TLB1|D3TLB1_GLOMM	Vacuolar H+-ATPase v1 sector subunit E	100	1e-121	433.7	OG5_127015	dmel|FBpp0078349
GMOY007287-RA	hypothetical protein	379.954	0.554369	0.000259591	0.00189762	No_Hits	NA	nr	NA	NA	NA	1	NA	No_Hits	NA	NA	NA	NA	OG5_132568	aaeg|AAEL012608-PA
GMOY009851-RA	20S proteasome regulatory subunit alpha type PSMA3/PRE10	816.637	0.553956	4.27531e-05	0.000396341	prosalpha1 gene product	Drosophila melanogaster	drosph	AAF58889	4.57e-123	0.86	5	C:microtubule associated complex; P:cellular response to DNA damage stimulus; C:proteasome core complex, alpha-subunit complex; P:proteasome-mediated ubiquitin-dependent protein catabolic process; F:threonine-type endopeptidase activity	tr|D3TQ70|D3TQ70_GLOMM	Proteasome subunit alpha type	100	9.4e-145	510.4	OG5_127755	dmel|FBpp0089041
GMOY010862-RA	CNDP2: cytosolic nonspecific dipeptidase	1541.99	0.553446	6.72673e-06	7.27807e-05	CG17337 gene product	Drosophila melanogaster	drosph	AAF57317	0	0.85	4	F:dipeptidase activity; F:tripeptidase activity; P:proteolysis; F:metallopeptidase activity	tr|D3TRW2|D3TRW2_GLOMM	Metalloexopeptidases	95	4.2e-268	921	OG5_127342	dmel|FBpp0085374
GMOY004864-RA	DLD: dihydrolipoamide dehydrogenase	2925.3	0.552059	2.3464e-05	0.000228152	Gr gene product	Drosophila melanogaster	drosph	AAF46355	0	0.86	5	P:oxidation-reduction process; F:flavin adenine dinucleotide binding; P:cell redox homeostasis; F:NADP binding; F:thioredoxin-disulfide reductase activity	tr|D3TLE7|D3TLE7_GLOMM	Thioredoxin reductase-1	97.4	1.2e-287	986.1	OG5_126785	dmel|FBpp0071116
GMOY010597-RA	cngl: cng channel-like	158.54	0.552025	0.00961868	0.0396637	cngl gene product	Drosophila melanogaster	drosph	AAF48450	0	0.6133	5	P:response to hypoxia; P:transmembrane transport; C:membrane; F:ion channel activity; P:ion transport	tr|M9NGG3|M9NGG3_DROME	Cyclic nucleotide-gated ion channel-like, isoform D	69.8	0	1221.5	OG5_139904	dmel|FBpp0088347
GMOY002730-RA	hypothetical protein	1962	0.551438	5.54382e-07	7.45082e-06	neutral and basic amino acid transport protein rbat-like	Musca domestica	nr	XP_005178047	0	0.81	3	F:catalytic activity; F:cation binding; P:carbohydrate metabolic process	No_Hits	NA	NA	NA	NA	OG5_158702	cpip|CPIJ000760
GMOY002283-RA	hypothetical protein	161.989	0.551433	0.0197783	0.0699399	RNA polymerase II subunit B1 CTD phosphatase RPAP2 homolog	Musca domestica	nr	XP_005179801	6.9e-76	0.9	0	NA	sp|A8DYY5.1|RPAP2_DROME	RNA polymerase II-associated protein 2	73	2e-46	145	OG5_132832	agam|AGAP008431-PA
GMOY009076-RA	hypothetical protein	222.326	0.550508	0.00971768	0.0399782	CG6610 gene product	Drosophila melanogaster	drosph	AAF50703	7.18e-47	0.97	3	C:U6 snRNP; C:spliceosomal complex; P:mRNA splicing, via spliceosome	tr|Q9VRT7|Q9VRT7_DROME	CG6610, isoform B	93.9	2.9e-40	161.8	OG5_129070	dmel|FBpp0076756
GMOY010561-RA	hypothetical protein	1299.98	0.550207	0.000540871	0.00360787	CG3549 gene product	Drosophila melanogaster	drosph	AAF57220	5.09e-12	0.63	0	NA	No_Hits	NA	NA	NA	NA	OG5_126627	apis|XP_001945115
GMOY000146-RA	hypothetical conserved protein	2491.73	0.549452	0.000113636	0.000926423	probable atp-dependent rna helicase dhx35-like	Musca domestica	nr	XP_005187426	0	0.622	4	F:phosphotransferase activity, for other substituted phosphate groups; C:membrane; P:phospholipid biosynthetic process; F:helicase activity	tr|D3TLJ4|D3TLJ4_GLOMM	Hypothetical conserved protein	100	4.7e-222	769.2	OG5_130943	cpip|CPIJ017391
GMOY009499-RA	hypothetical protein	228.835	0.54937	0.00371205	0.0183547	ring finger and transmembrane domain-containing protein 1 isoform x2	Musca domestica	nr	XP_011294050	4.2e-155	0.67	2	F:protein binding; F:zinc ion binding	No_Hits	NA	NA	NA	NA	OG5_131990	dmel|FBpp0083971
GMOY009955-RA	actin-related protein ARP2/3 complex subunit ARPC2	1490.27	0.549225	6.43148e-05	0.000567222	CG10954 gene product	Drosophila melanogaster	drosoph	AAF54972	0	0.96	2	P:regulation of actin filament polymerization; C:cytoskeleton	tr|D3TMA4|D3TMA4_GLOMM	Actin-related protein ARP2/3 complex subunit ARPC2	100	1.4e-171	599.7	OG5_128966	dmel|FBpp0080890
GMOY003827-RA	ester hydrolase C11orf54-like protein	214.712	0.549103	0.00273487	0.0142109	CG9119 gene product	Drosophila melanogaster	drosph	AAF47447	7.14e-108	0.62	1	C:nucleus	tr|D3TM77|D3TM77_GLOMM	Uncharacterized conserved protein	72.2	8.9e-124	440.7	OG5_132834	dmel|FBpp0072531
GMOY001404-RA	hypothetical protein	282.802	0.549064	0.0119023	0.04684	CG1575 gene product	Drosophila melanogaster	drosph	AAF46322	1.84e-109	0.57	1	F:binding	tr|Q9W3K4|Q9W3K4_DROME	CG1575, isoform B	38.3	3.1e-118	423.7	OG5_130392	dmel|FBpp0071102
GMOY003458-RA	deep orange	2457.55	0.547774	7.65883e-06	8.12493e-05	vacuolar protein sorting-associated protein 18 homolog	Musca domestica	nr	XP_005186234	0	0.7733	2	P:vesicle-mediated transport; P:intracellular protein transport	sp|Q24314|VPS18_DROME	Vacuolar protein sorting-associated protein 18 homolog	53.7	3.5e-304	1042	OG5_128477	dmel|FBpp0070259
GMOY004933-RA	DNA polymerase alpha 50kD	90.7344	0.546897	0.0279264	0.0919385	dnapol-alpha50 gene product	Drosophila melanogaster	drosph	AAF50439	0	0.73	5	F:DNA-directed DNA polymerase activity; P:neurogenesis; F:DNA primase activity; P:DNA replication, synthesis of RNA primer; C:alpha DNA polymerase:primase complex	sp|Q24317|PRI1_DROME	DNA primase small subunit	58.9	6.3e-149	525	OG5_128062	dmel|FBpp0076330
GMOY006618-RA	hypothetical protein	2993.79	0.546779	2.199e-07	3.18641e-06	core 3-alpha-l-fucosyltransferase	Glossina morsitans	nr	CAE46766	0	0.81	5	C:Golgi cisterna membrane; P:fucosylation; P:protein glycosylation; F:glycoprotein 3-alpha-L-fucosyltransferase activity; C:integral component of membrane	tr|Q70G57|Q70G57_9MUSC	Putative core 3-alpha-L-fucosyltransferase	98	1.4e-243	839.3	OG5_126881	aaeg|AAEL000244-PA
GMOY006748-RA	diadenosine tetraphosphate hydrolase	729.667	0.546748	0.00473028	0.0223708	No_Hits	NA	nr	NA	NA	NA	1	NA	tr|Q4V6M1|Q4V6M1_DROME	Diadenosine tetraphosphate hydrolase	72.1	7e-57	217.6	OG5_130658	dmel|FBpp0079490
GMOY004495-RA	Rab14	1835.54	0.546712	0.00160275	0.00904237	Rab14 gene product	Drosophila melanogaster	drosph	AAF53390	5.08e-138	0.98	10	F:GTP binding; C:vesicle; C:neuronal cell body; P:small GTPase mediated signal transduction; F:GTPase activity; C:intracellular; P:GTP catabolic process; C:membrane; P:nucleocytoplasmic transport; P:intracellular protein transport	tr|D3TMD3|D3TMD3_GLOMM	Rab protein 14	100	6.9e-123	437.6	OG5_131501	dmel|FBpp0080200
GMOY003720-RA	hypothetical protein	665.862	0.546341	0.00598181	0.0271449	CG10916 gene product	Drosophila melanogaster	drosoph	AAF57732	6.65e-49	0.6	2	F:protein binding; F:zinc ion binding	tr|Q7K1R6|Q7K1R6_DROME	CG10916, isoform A	47	2.9e-53	206.5	OG5_149356	dmel|FBpp0085928
GMOY010029-RA	alkyl hydroperoxide reductase	630.53	0.545458	0.00204377	0.0111006	Hsc70Cb gene product	Drosophila melanogaster	drosph	AAF49766	0	0.74	5	F:chaperone binding; P:protein folding; P:oxidation-reduction process; F:peroxiredoxin activity; F:antioxidant activity	tr|Q9VUC1|Q9VUC1_DROME	CG6603-PA, isoform A	58.6	4e-263	905.6	OG5_127167	dmel|FBpp0075513
GMOY004288-RA	HEM-protein	3668.53	0.545254	5.10528e-06	5.68198e-05	hem gene product	Drosophila melanogaster	drosoph	AAF51820	0	0.96	41	P:melanization defense response; P:axon extension; P:imaginal disc eversion; P:regulation of transcription from RNA polymerase II promoter; P:positive regulation of JUN kinase activity; P:chorion-containing eggshell pattern formation; P:dorsal closure, spreading of leading edge cells; P:cortical actin cytoskeleton organization; P:cellular response to arsenic-containing substance; P:negative regul…	sp|P55162|HEM_DROME	Membrane-associated protein Hem	94.5	0	2116.3	OG5_130605	dmel|FBpp0078162
GMOY003695-RA	hypothetical protein	121.665	0.544242	0.025758	0.0862973	CG17141 gene product	Drosophila melanogaster	drosph	AAF56060	1.36e-114	0.76	1	F:GTP binding	sp|Q9VCU5|MTG1_DROME	Mitochondrial ribosome-associated GTPase 1	57.1	5.2e-100	362.1	OG5_128449	cpip|CPIJ017444
GMOY007006-RA	mitochondrial oxoglutarate/malate carrier protein	517.292	0.543743	0.00115777	0.00685915	CG1907 gene product	Drosophila melanogaster	drosph	AAF56907	0	0.89	6	F:oxoglutarate:malate antiporter activity; C:mitochondrial inner membrane; C:lipid particle; P:mitochondrial transport; P:malate transport; P:alpha-ketoglutarate transport	tr|D3TM51|D3TM51_GLOMM	Mitochondrial oxoglutarate/malate carrier protein	100	1.6e-182	636.3	OG5_127710	dmel|FBpp0084813
GMOY008617-RA	Ipk2	220.084	0.543412	0.014217	0.0540457	CG13688 gene product	Drosophila melanogaster	drosph	AAF51477	2.54e-83	0.6	1	F:inositol-1,4,5-trisphosphate 3-kinase activity	tr|Q9VPR6|Q9VPR6_DROME	CG13688-PA	47.3	3.6e-80	296.2	OG5_130819	dmel|FBpp0077734
GMOY011635-RA	MLF1-adaptor molecule	348.582	0.542998	0.000998006	0.00606318	nuclear receptor-binding protein homolog	Musca domestica	nr	XP_005183138	0	0.8133	3	F:protein kinase activity; P:protein phosphorylation; F:ATP binding	sp|Q9Y0Y6|NRBP_DROME	Nuclear receptor-binding protein homolog	67.5	3.2e-234	809.3	OG5_133419	dmel|FBpp0078371
GMOY009596-RA	hypothetical protein	576.637	0.542546	6.66094e-05	0.000582422	GA24316	Drosophila pseudoobscura pseudoobscura	nr	XP_002134694	2.6e-114	0.78	3	P:single-organism cellular process; P:alpha-tubulin acetylation; F:tubulin N-acetyltransferase activity	sp|Q9VSY4|ATAT1_DROME	Alpha-tubulin N-acetyltransferase 1	65.1	3.9e-102	369	OG5_129810	dmel|FBpp0076210
GMOY002766-RA	Regulatory particle triple-A ATPase	1403.08	0.541552	3.22245e-06	3.75018e-05	PREDICTED: 26S protease regulatory subunit 6B	Musca domestica	nr	XP_005179381	0	0.9833	7	P:proteasome-mediated ubiquitin-dependent protein catabolic process; F:nucleoside-triphosphatase activity; C:proteasome regulatory particle, base subcomplex; F:endopeptidase activity; F:ATP binding; C:cytoplasm; P:cellular response to DNA damage stimulus	tr|D3TN39|D3TN39_GLOMM	26S proteasome regulatory complex ATPase RPT3	100	6e-234	807.4	OG5_127831	dmel|FBpp0073292
GMOY003563-RA	CENP-meta	2424.91	0.54133	6.7722e-05	0.000588994	hypothetical protein FF38_07584	Lucilia cuprina	nr	KNC25376	0	0.71	5	C:kinesin complex; F:microtubule motor activity; F:ATP binding; F:microtubule binding; P:microtubule-based movement	No_Hits	NA	NA	NA	NA	OG5_126585	dmel|FBpp0079804
GMOY005331-RA	hypothetical protein	1031.04	0.540016	0.000247404	0.00182159	CG13994 gene product	Drosophila melanogaster	drosph	AAF52335	1.13e-18	0.74	1	C:protein phosphatase type 1 complex	tr|Q9VMI2|Q9VMI2_DROME	CG13994, isoform B	50	4.4e-29	125.2	OG5_128609	dmel|FBpp0078819
GMOY009462-RA	meics: meiotic central spindle	484.687	0.538021	0.000118411	0.000957337	zinc finger protein 423-like	Ceratitis capitata	nr	XP_004523591	6.8e-82	0.55	2	F:nucleic acid binding; F:metal ion binding	No_Hits	NA	NA	NA	NA	OG5_132371	bmaa|14883.m00053
GMOY008918-RA	hypothetical protein	476.829	0.537311	0.00250549	0.0131956	BcDNA:LD28247 gene product	Drosophila melanogaster	drosoph	AAF47995	0	0.9	3	P:G-protein coupled receptor signaling pathway; F:catalytic activity; F:G-protein coupled receptor activity	tr|D3TR44|D3TR44_GLOMM	Lanthionine synthetase C-like protein 1	100	2.7e-253	871.7	OG5_128365	dmel|FBpp0073285
GMOY010674-RA	hypothetical protein	327.809	0.537206	0.00449851	0.0214865	CG18065 gene product	Drosophila melanogaster	drosph	AAF57456	4.1e-52	0.89	0	NA	tr|A1ZBV5|A1ZBV5_DROME	CG18065	80	1.1e-42	171	OG5_136397	dmel|FBpp0100144
GMOY012189-RA	hypothetical protein	1259.38	0.536931	0.000179541	0.0013766	CG17919 gene product	Drosophila melanogaster	drosph	AAF54136	3.15e-79	0.77	3	F:anion binding; C:extracellular space; P:multicellular organism reproduction	tr|D3TQ98|D3TQ98_GLOMM	Secreted phosphatidylethanolamine binding protein	99.1	1.2e-121	433.3	OG5_127642	dmel|FBpp0081208
GMOY004732-RA	hypothetical protein	1189.55	0.536885	0.0168234	0.0619896	BcDNA:GH06348 gene product	Drosophila melanogaster	drosph	AAG22289	0	0.95	5	P:gluconeogenesis; F:ATP binding; F:biotin carboxylase activity; F:pyruvate carboxylase activity; F:metal ion binding	tr|Q0E9E2|Q0E9E2_DROME	Pyruvate carboxylase	90.9	0	1343.2	OG5_126626	dmel|FBpp0087545
GMOY000929-RA	gamma-SNAp	2559.93	0.536757	0.000256406	0.00188108	Snap gene product	Drosophila melanogaster	drosph	AAF49035	0	0.96	13	F:soluble NSF attachment protein activity; P:phagocytosis; P:synaptic vesicle priming; P:intra-Golgi vesicle-mediated transport; P:neuron projection morphogenesis; C:axon terminus; P:intracellular protein transport; P:imaginal disc-derived wing expansion; C:cytoplasmic vesicle; P:ER to Golgi vesicle-mediated transport; C:SNARE complex; C:extrinsic component of membrane; P:cytokinesis	tr|D3TLU6|D3TLU6_GLOMM	Alpha-SNAP	100	1.8e-168	589.3	OG5_127387	dmel|FBpp0074609
GMOY008002-RA	cdc37: Cdc37	1551.35	0.536355	7.1987e-06	7.71709e-05	cdc37 gene product	Drosophila melanogaster	drosoph	AAF47571	3.09e-150	0.85	8	C:cytoplasm; F:protein tyrosine kinase activator activity; F:chaperone binding; P:intracellular signal transduction; F:unfolded protein binding; F:protein kinase binding; P:neurogenesis; P:transmembrane receptor protein tyrosine kinase signaling pathway	sp|Q24276|CDC37_DROME	Hsp90 co-chaperone Cdc37	74.2	8.7e-163	570.9	OG5_133705	dmel|FBpp0072660
GMOY004061-RA	hypothetical protein	601.037	0.536087	0.00049324	0.00332825	CG14969- partial	Drosophila melanogaster	nr	NP_647809	6.6e-55	0.65	0	NA	tr|Q95SH7|Q95SH7_DROME	CG14969	41.1	1.2e-52	204.5	OG5_134653	dmel|FBpp0072944
GMOY002049-RA	Niemann-Pick type C-1a	9366.36	0.535694	0.000233601	0.00173089	niemann-pick c1 isoform x1	Musca domestica	nr	XP_005183449	0	0.89	3	C:integral component of membrane; P:cholesterol transport; F:hedgehog receptor activity	tr|Q9VL24|Q9VL24_DROME	Niemann-Pick type C-1a, isoform A	68.8	0	1798.9	OG5_128206	dmel|FBpp0079547
GMOY011147-RA	hypothetical protein	981.515	0.534738	0.000266945	0.00193749	CG12213 gene product	Drosophila melanogaster	drosoph	AAF54724	7.32e-31	0.46	2	P:positive regulation of JAK-STAT cascade; F:molecular_function	tr|D3TQB9|D3TQB9_GLOMM	Hypothetical secreted conserved protein	97.6	0	1190.6	OG5_149519	dmel|FBpp0112135
GMOY008521-RA	Golgi pH Regulator	586.696	0.534563	0.00098372	0.00600239	CG8090 gene product	Drosophila melanogaster	drosph	AAF58167	0	0.87	0	NA	tr|Q3ZAN1|Q3ZAN1_DROME	Golgi pH regulator	76.4	1.2e-206	716.8	OG5_129901	dmel|FBpp0086535
GMOY004903-RA	hypothetical protein	202.444	0.533777	0.0102029	0.0416178	CG6171 gene product	Drosophila melanogaster	drosph	AAF55184	3.1e-15	0.66	0	NA	sp|A8JR14|APLF_DROME	Aprataxin and PNK-like factor	38.5	2.6e-25	112.8	OG5_135347	dmel|FBpp0111839
GMOY009821-RA	hypothetical protein	128.145	0.533424	0.0207403	0.0726488	PREDICTED: uncharacterized protein LOC105831243 isoform X2	Monomorium pharaonis	nr	XP_012526694	4.6e-10	0.6	0	NA	No_Hits	NA	NA	NA	NA	OG5_141505	oana|ENSOANP00000003358
GMOY007248-RA	supercoiling factor	721.387	0.533338	6.66043e-05	0.000582422	scf gene product	Drosophila melanogaster	drosoph	AAF52636	5.68e-86	0.82	8	C:polytene chromosome puff; F:calcium ion binding; P:dosage compensation by hyperactivation of X chromosome; P:chromatin organization; P:DNA topological change; P:positive regulation of transcription, DNA-templated; C:cytoplasm; F:DNA topoisomerase activity	tr|D3TMK6|D3TMK6_GLOMM	Calumenin	100	8.9e-196	680.2	OG5_129808	dmel|FBpp0088881
GMOY001887-RA	lambik	1341.04	0.533252	0.00316321	0.0160983	leucine-rich repeats and immunoglobulin-like domains protein 3-like	Musca domestica	nr	XP_005184132	0	0.6867	1	F:protein binding	tr|A1ZAB1|A1ZAB1_DROME	Lambik	54	3.2e-249	859.8	OG5_130419	dmel|FBpp0086374
GMOY000581-RA	class 2 transcription repressor NC2 beta subunit DR1	142.304	0.53261	0.0143346	0.0544422	BG:DS00929.3 gene product	Drosophila melanogaster	drosph	AAF53428	1.45e-75	0.94	12	F:histone acetyltransferase activity; P:negative regulation of RNA polymerase II transcriptional preinitiation complex assembly; F:transcription cofactor activity; F:protein heterodimerization activity; C:negative cofactor 2 complex; C:Ada2/Gcn5/Ada3 transcription activator complex; F:sequence-specific DNA binding; P:positive regulation of transcription from RNA polymerase II promoter; P:nucleoso…	tr|D3TLC0|D3TLC0_GLOMM	Class 2 transcription repressor NC2 beta subunit DR1	100	6.6e-100	360.9	OG5_129155	agam|AGAP010322-PA
GMOY004532-RA	Proteasome beta2 subunit	848.763	0.532497	0.000659449	0.00425279	prosbeta2 gene product	Drosophila melanogaster	drosph	AAF49685	2.53e-129	0.7433	4	P:proteasome-mediated ubiquitin-dependent protein catabolic process; C:proteasome core complex, beta-subunit complex; P:cellular response to DNA damage stimulus; F:threonine-type endopeptidase activity	tr|D3TN40|D3TN40_GLOMM	Proteasome subunit beta type	100	1.7e-153	539.7	OG5_127705	agam|AGAP011423-PA
GMOY004661-RA	hypothetical protein	1047.72	0.532459	2.89322e-05	0.000277029	CG15216 gene product	Drosophila melanogaster	drosoph	AAF57251	0	0.76	0	NA	tr|M9PDE6|M9PDE6_DROME	CG42748, isoform K	64.4	2.1e-163	573.5	OG5_134666	dmel|FBpp0085294
GMOY011743-RA	Major Facilitator Superfamily Transporter	6504.22	0.532209	1.23391e-06	1.5439e-05	major facilitator superfamily transporter isoform f	Ceratitis capitata	nr	XP_004527238	0	0.7767	2	C:integral component of membrane; P:transmembrane transport	tr|D3TLM4|D3TLM4_GLOMM	Sodium-dependent phosphate transporter	100	6.6e-198	688	OG5_144238	cpip|CPIJ013090
GMOY011173-RA	Ubiquitin-conjugating enzyme variant 1A	2418.57	0.532174	0.000322753	0.00229357	ubiquitin-conjugating enzyme e2 variant 1-like	Musca domestica	nr	XP_005178618	2.14e-91	0.9667	1	F:acid-amino acid ligase activity	tr|D3TSB6|D3TSB6_GLOMM	Ubiquitin-conjugating enzyme E2	100	1.7e-82	302.8	OG5_127771	dmel|FBpp0076859
GMOY003560-RA	hypothetical protein	205.149	0.530781	0.0271003	0.0899083	RfC3 gene product	Drosophila melanogaster	drosph	AAF52944	4.98e-159	0.89	5	F:nucleoside-triphosphatase activity; F:ATP binding; F:protein binding; F:DNA binding; P:DNA replication	tr|Q9VKW3|Q9VKW3_DROME	CG5313-PA	76.7	1.4e-143	507.7	OG5_127045	dmel|FBpp0079609
GMOY010052-RA	hypothetical protein	394.67	0.530622	0.00905846	0.0378775	PREDICTED: probable serine/threonine protein kinase DDB_G0277071-like isoform X1	Musca domestica	nr	XP_005184696	2.33e-36	0.624	1	F:phospholipid binding	tr|E1JHC2|E1JHC2_DROME	CG32982, isoform E	46.7	8.9e-42	167.9	OG5_162648	dmel|FBpp0079372
GMOY009011-RA	Synapse-associated protein 47kD	1448.59	0.530444	5.16773e-05	0.000467953	synapse-associated protein isoform a	Drosophila ananassae	nr	XP_001954997	0	0.7067	2	P:regulation of short-term neuronal synaptic plasticity; P:associative learning	sp|Q960T2|SAP47_DROME	Synapse-associated protein of 47 kDa	63.3	5e-183	638.6	OG5_132678	dmel|FBpp0082662
GMOY011032-RA	hypothetical protein	2817.48	0.530435	0.00184336	0.0101335	CG8222 gene product	Drosophila melanogaster	drosoph	AAF52626	1.21e-90	0.58	1	F:protein binding	tr|Q7KTI7|Q7KTI7_DROME	Receptor protein-tyrosine kinase	46.6	1.8e-41	169.5	OG5_130320	dmel|FBpp0089341
GMOY008730-RA	hypothetical protein	583.14	0.529785	0.0192575	0.0686939	No_Hits	NA	nr	NA	NA	NA	0	NA	No_Hits	NA	NA	NA	NA	No_Hits	No_Hits
GMOY008525-RA	glyoxylase	442.965	0.529561	0.000998143	0.00606318	CG4365 gene product	Drosophila melanogaster	drosoph	AAF58646	0	0.5367	2	F:hydrolase activity; F:protein binding	tr|Q961J0|Q961J0_DROME	GH21160p	59.3	6.2e-186	649	OG5_155159	dmel|FBpp0087243
GMOY001734-RA	hypothetical protein	241.313	0.528759	0.0234573	0.0802031	CG11577 gene product	Drosophila melanogaster	drosph	AAF49190	4.94e-97	0.85	3	F:molecular_function; P:biological_process; C:cellular_component	tr|Q9VVW7|Q9VVW7_DROME	CG11577	68.5	7.6e-82	301.2	OG5_131014	dmel|FBpp0074801
GMOY006345-RA	scavenger receptor acting in neural tissue and majority of rhodopsin is absent	1377.78	0.528634	3.98076e-05	0.000371143	CG12789 gene product	Drosophila melanogaster	drosoph	AAF52518	0	0.77	2	C:membrane; P:cell adhesion	tr|Q9VM10|Q9VM10_DROME	Scavenger receptor acting in neural tissue and majority of rhodopsin is absent, isoform A	62.2	3.5e-205	712.2	OG5_158694	dmel|FBpp0079088
GMOY001951-RA	hypothetical protein	151.005	0.528348	0.0271169	0.0899266	CG17490 gene product	Drosophila melanogaster	drosph	AAF45417	6.61e-44	0.47	0	NA	tr|Q95RQ7|Q95RQ7_DROME	CG17490, isoform E	29.1	8.1e-48	189.9	NO_GROUP	dmel|FBpp0110536
GMOY003330-RA	hypothetical protein	1611.39	0.527752	0.000121809	0.000981933	CG1635 gene product	Drosophila melanogaster	drosoph	AAF57163	0	0.86	0	NA	tr|Q95TK5|Q95TK5_DROME	CG1635	70.7	3.9e-170	595.5	OG5_129371	dmel|FBpp0085157
GMOY000799-RA	AGXT: alanine-glyoxylate aminotransferase	2330.39	0.527019	1.80967e-05	0.000180701	CG11241 gene product	Drosophila melanogaster	drosoph	AAF51130	0	0.61	2	F:transaminase activity; F:pyridoxal phosphate binding	tr|D3TRZ5|D3TRZ5_GLOMM	Alanine-glyoxylate transaminase 1	100	3,7E-313	1070.8	OG5_128761	dmel|FBpp0112101
GMOY002446-RA	suppressor-of-G2-allele-of-skp1	481.223	0.526006	0.000866894	0.00539445	CG9617 gene product	Drosophila melanogaster	drosph	AAF54216	1.2e-68	0.78	8	F:protein binding, bridging; F:chaperone binding; C:centrosome; P:protein stabilization; P:centrosome organization; C:cleavage furrow; C:kinetochore; P:maintenance of neuroblast polarity	tr|Q9VHT3|Q9VHT3_DROME	CG9617 protein	67.4	5.4e-65	245	OG5_127963	dmel|FBpp0081351
GMOY002169-RA	hypothetical protein	720.42	0.525452	0.0209202	0.0730596	CG7770 gene product	Drosophila melanogaster	drosph	AAF49093	3e-44	0.86	5	C:prefoldin complex; F:unfolded protein binding; F:chaperone binding; P:'de novo' protein folding; P:neurogenesis	sp|Q9VW56|PFD6_DROME	Probable prefoldin subunit 6	73.5	2.7e-35	146.7	OG5_127549	dmel|FBpp0074663
GMOY002940-RA	serine/threonine protein kinase	729.17	0.525095	0.000781109	0.0049131	CG9374 gene product	Drosophila melanogaster	drosoph	AAF54972	0	0.77	3	F:ATP binding; P:protein phosphorylation; F:protein serine/threonine kinase activity	tr|D3TMT6|D3TMT6_GLOMM	Serine/threonine protein kinase	98.5	1.1e-302	1036.2	OG5_131104	dmel|FBpp0082281
GMOY004185-RA	multiple inositol polyphosphate phosphatase	2144.32	0.524723	0.000245092	0.0018062	mipp1 gene product	Drosophila melanogaster	drosph	AAF49450	0	0.76	1	F:acid phosphatase activity	tr|D3TLX8|D3TLX8_GLOMM	Multiple inositol polyphosphate phosphatase	100	1.6e-286	982.2	OG5_127769	dmel|FBpp0075156
GMOY004217-RA	hypothetical protein	671.607	0.522254	0.00902861	0.0377914	PREDICTED: uncharacterized protein LOC101891044	Musca domestica	nr	XP_005178836	4.4e-14	0.8	0	NA	sp|O46040|MSTAA_DROME	Protein msta, isoform A	72.2	8.1e-190	661.8	OG5_158683	dmel|FBpp0070406
GMOY007046-RA	hypothetical protein	5544.18	0.522132	2.98376e-06	3.54316e-05	GK15553	Drosophila willistoni	nr	XP_002065630	0	0.82	2	F:transferase activity, transferring hexosyl groups; P:metabolic process	tr|D3TSD8|D3TSD8_GLOMM	UDP-glucuronosyl and UDP-glucosyl transferase	95.3	9,9E-314	1072.8	OG5_126667	dmel|FBpp0080618
GMOY000172-RA	hypothetical protein	4508.28	0.52021	0.000101477	0.000837516	hypothetical protein FF38_08954	Lucilia cuprina	nr	KNC27308	3.2e-20	0.62	0	NA	No_Hits	NA	NA	NA	NA	OG5_127973	dmel|FBpp0089183
GMOY000755-RA	Cadherin 74A	837.588	0.519649	0.00110965	0.00663676	CG6445 gene product	Drosophila melanogaster	drosoph	AAF49351	0	0.79	9	C:integral component of plasma membrane; P:homophilic cell adhesion; C:apical plasma membrane; P:calcium-dependent cell-cell adhesion; C:microvillus; F:calcium ion binding; P:cell-cell adhesion mediated by cadherin; P:dorsal appendage formation; F:protein homodimerization activity	tr|Q9VVG0|Q9VVG0_DROME	Cadherin 74A, isoform A	63.5	0	2347	OG5_138460	dmel|FBpp0075002
GMOY001789-RA	hypothetical protein	1691.85	0.519634	3.16228e-05	0.000300479	PREDICTED: neurobeachin-like protein 1-like	Musca domestica	nr	XP_005176752	0	0.92	2	F:sphingomyelin phosphodiesterase activator activity; F:protein binding	tr|M9NE09|M9NE09_DROME	CG43367, isoform E	85.4	0	1582.8	OG5_128817	dmel|FBpp0073080
GMOY012156-RA	hypothetical protein	1173.27	0.519594	6.64413e-05	0.000582422	monocarboxylate transporter 12-like isoform x2	Ceratitis capitata	nr	XP_004533943	0	0.84	2	P:transmembrane transport; C:integral component of membrane	tr|Q7JWI7|Q7JWI7_DROME	CG11665, isoform A	72.9	7.9e-246	847.4	OG5_152153	dmel|FBpp0085408
GMOY002594-RA	Proteasome beta1 subunit	978.535	0.519319	0.000764854	0.00482574	CG8392 gene product	Drosophila melanogaster	drosph	AAF58077	3.41e-104	0.91	4	P:cellular response to DNA damage stimulus; C:proteasome core complex; P:proteasome-mediated ubiquitin-dependent protein catabolic process; F:threonine-type endopeptidase activity	tr|A0AQH0|A0AQH0_DROME	Proteasome subunit beta type	78	9.4e-93	337.4	OG5_127762	dmel|FBpp0086400
GMOY008944-RA	varicose	2409.72	0.518594	7.21825e-06	7.72789e-05	maguk p55 subfamily member 6-like isoform x1	Musca domestica	nr	XP_005182796	0	0.91	1	F:protein binding	tr|Q7KT16|Q7KT16_DROME	FI17352p1	79.6	1.3e-299	1026.2	OG5_132119	dmel|FBpp0088886
GMOY009782-RA	hypothetical protein	3394.43	0.517608	1.67246e-05	0.00016907	wbp2 isoform f	Ceratitis capitata	nr	XP_004530600	2.17e-101	0.81	4	P:hippo signaling; P:positive regulation of transcription, DNA-templated; C:cytoplasm; P:positive regulation of imaginal disc growth	tr|D3TRS0|D3TRS0_GLOMM	WW domain binding protein wBP-2	99.7	2.8e-220	761.9	OG5_132815	aaeg|AAEL002597-PB
GMOY002713-RA	hypothetical protein	2707.52	0.516864	0.000825034	0.00516159	PREDICTED: protein spire-like, partial	Musca domestica	nr	XP_005190857	0	0.702	6	P:vesicle-mediated transport; F:microtubule binding; C:cell cortex; P:pole plasm oskar mRNA localization; F:actin binding; P:actin nucleation	sp|Q9U1K1|SPIR_DROME	Protein spire	72.5	1.7e-110	398.7	OG5_134140	dmel|FBpp0080884
GMOY002641-RA	hypothetical protein	672.773	0.516126	0.00117312	0.00693	No_Hits	NA	nr	NA	NA	NA	0	NA	No_Hits	NA	NA	NA	NA	No_Hits	No_Hits
GMOY001281-RA	hypothetical protein	231.218	0.515801	0.00371574	0.0183547	PREDICTED: putative uncharacterized protein DDB_G0279653, partial	Musca domestica	nr	XP_011294469	4.1e-28	0.62	0	NA	No_Hits	NA	NA	NA	NA	No_Hits	No_Hits
GMOY003992-RA	Ppm1	593.102	0.515673	0.00225214	0.0121034	CG17746 gene product	Drosophila melanogaster	drosph	AAF47746	0	0.9	2	P:protein dephosphorylation; F:protein serine/threonine phosphatase activity	tr|Q9VZS1|Q9VZS1_DROME	CG17746, isoform A	78.8	2.5e-153	539.3	OG5_126741	dmel|FBpp0072956
GMOY009398-RA	hypothetical protein	1393.35	0.515464	0.00378844	0.0186069	CG17059 gene product	Drosophila melanogaster	drosph	AAF58405	5.42e-09	0.86	1	P:regulation of cell cycle	sp|Q7JVR7|MYOV2_DROME	Myeloma-overexpressed gene 2 protein homolog	72.7	2.3e-18	88.6	OG5_138322	aaeg|AAEL001314-PA
GMOY004794-RA	Rho GTPase activating protein at 71E	355.168	0.515383	0.0057597	0.0263236	PREDICTED: rho GTPase-activating protein 20-like isoform X3	Musca domestica	nr	XP_005180498	0	0.964	3	F:Rho GTPase activator activity; C:intracellular; P:signal transduction	tr|Q9VUR6|Q9VUR6_DROME	Rho GTPase activating protein at 71E, isoform C	57.5	2.4e-223	773.1	OG5_144343	dmel|FBpp0288504
GMOY010719-RA	hypothetical protein	1382.08	0.514937	1.09307e-05	0.000113596	CG10220 gene product	Drosophila melanogaster	drosoph	AAF53997	4.31e-76	0.7	0	NA	tr|D3TQ96|D3TQ96_GLOMM	Alpha-tubulin folding cofactor B	97.8	4.6e-124	442.6	OG5_135567	dmel|FBpp0090944
GMOY005952-RA	hypothetical protein	748.567	0.514206	0.00635642	0.0284453	CG7423 gene product	Drosophila melanogaster	drosph	AAF48915	1.09e-39	0.76	1	F:protein binding	tr|Q8MYY7|Q8MYY7_DROME	CG31715-PA	63.2	7.6e-41	164.1	OG5_134020	phum|PHUM424360
GMOY003191-RA	WD repeat domain 79 homolog	186.519	0.512552	0.00862367	0.0364612	CG9226 gene product	Drosophila melanogaster	drosph	AAF52347	5.2e-139	0.67	1	F:protein binding	tr|Q6NL34|Q6NL34_DROME	AT03686p	49	6.6e-124	442.6	OG5_128936	dmel|FBpp0078841
GMOY010255-RA	BET5 ortholog (S. cerevisiae)	179.36	0.512551	0.0249069	0.084102	CG1359 gene product	Drosophila melanogaster	drosph	AAF57019	3.4e-85	0.93	3	P:ER to Golgi vesicle-mediated transport; C:TRAPP complex; C:cis-Golgi network	tr|Q9VA95|Q9VA95_DROME	BET5 ortholog	84.1	9.8e-70	260.4	OG5_128429	dmel|FBpp0084936
GMOY001445-RA	blown fuse	258.119	0.512275	0.00786695	0.0337072	blown fuse protein	Musca domestica	nr	AAF56038	2.03e-145	0.574	1	F:phospholipid binding	No_Hits	NA	NA	NA	NA	OG5_185899	dmel|FBpp0088026
GMOY004144-RA	Mediator complex subunit	206.196	0.51162	0.00467148	0.0221312	EG:63B12.13 gene product	Drosophila melanogaster	drosph	AAF45675	2.03e-108	0.86	3	P:regulation of transcription from RNA polymerase II promoter; F:RNA polymerase II transcription cofactor activity; C:mediator complex	tr|D3TRB3|D3TRB3_GLOMM	Uncharacterized conserved protein	100	1.5e-119	426.4	OG5_132511	dmel|FBpp0070295
GMOY001758-RA	hypothetical protein	1403.67	0.511579	0.000446522	0.00305633	armadillo repeat-containing protein 6 homolog	Musca domestica	nr	AAF50653	0	0.802	1	F:binding	sp|Q7K486|ARMC6_DROME	Armadillo repeat-containing protein 6 homolog	63.6	1e-168	590.9	OG5_132276	dmel|FBpp0085950
GMOY005131-RA	stck: steamer duck (focal adhesion protein PINCH-1)	1920.56	0.510913	0.000429715	0.00295583	steamer duck, isoform B	Drosophila melanogaster	nr	NP_731241	0	0.895	7	P:head involution; P:negative regulation of JNK cascade; F:zinc ion binding; P:embryonic pattern specification; P:dorsal closure; C:cell leading edge; P:apposition of dorsal and ventral imaginal disc-derived wing surfaces	tr|D3TNG5|D3TNG5_GLOMM	Focal adhesion protein PINCH-1	80.3	7.9e-141	497.7	OG5_130503	dmel|FBpp0081336
GMOY009802-RA	hypothetical protein	568.013	0.510823	0.00644343	0.0287872	CG6513 gene product	Drosophila melanogaster	drosph	AAF49770	3.7e-50	0.88	8	F:protein phosphatase inhibitor activity; P:regulation of mitosis; P:response to nutrient; P:regulation of meiotic cell cycle; P:negative regulation of protein dephosphorylation; P:mitotic spindle organization; F:sulfonylurea receptor binding; P:water homeostasis	tr|Q9VUB8|Q9VUB8_DROME	CG6513-PA, isoform A	83.2	1.4e-50	196.4	OG5_133474	dmel|FBpp0099873
GMOY007327-RA	thp1p: transcription-associated recombination protein	5896.12	0.509594	0.000138102	0.00109702	dlg1 gene product	Drosophila melanogaster	drosoph	AAF48038	0	0.8967	36	P:regulation of border follicle cell delamination; C:cytoskeleton; F:guanylate kinase activity; F:epidermal growth factor receptor binding; C:smooth septate junction; C:apicolateral plasma membrane; P:establishment or maintenance of polarity of larval imaginal disc epithelium; F:structural molecule activity; P:positive phototaxis; C:neuromuscular junction; C:cytosol; C:basolateral plasma membrane…	sp|P31007|DLG1_DROME	Disks large 1 tumor suppressor protein	89.6	1.4e-16	87.4	OG5_128958	cpip|CPIJ009531
GMOY009009-RA	hypothetical protein	393.68	0.509224	0.00698149	0.0305741	CG5934 gene product	Drosophila melanogaster	drosph	AAF56692	2.36e-52	0.94	0	NA	tr|Q9VB51|Q9VB51_DROME	CG5934	82.6	3e-49	192.2	OG5_133224	dmel|FBpp0084528
GMOY003460-RA	Adaptor Protein complex 1/2, beta subunit	2557.51	0.509137	2.05868e-05	0.000202346	ap-1 complex subunit beta-1-like	Ceratitis capitata	nr	XP_004518380	0	0.948	5	F:protein transporter activity; P:vesicle-mediated transport; P:intracellular protein transport; C:clathrin adaptor complex; F:binding	tr|Q24253|Q24253_DROME	AP complex subunit beta	93.5	0	1681.8	OG5_127081	dmel|FBpp0074558
GMOY006233-RA	hypothetical protein	1505.47	0.508958	0.000119837	0.000966991	CG4572 gene product	Drosophila melanogaster	drosph	AAF55705	6.83e-123	0.81	3	F:serine-type carboxypeptidase activity; P:proteolysis; P:dsRNA transport	tr|Q2PZ07|Q2PZ07_GLOMM	Carboxypeptidase	100	2.4e-176	615.5	OG5_126663	dmel|FBpp0083270
GMOY008320-RA	mitochondrial ribosomal protein L38	482.827	0.508878	0.00237087	0.012625	CG15871 gene product	Drosophila melanogaster	drosph	AAF48357	2.74e-173	0.78	0	NA	tr|D3TQI7|D3TQI7_GLOMM	Mitochondrial ribosomal protein L38	99.5	2.4e-246	848.6	OG5_133085	dmel|FBpp0073719
GMOY000978-RA	Vacuolar H[+] ATPase M9.7 subunit b	475.537	0.506697	0.029883	0.0964722	hypothetical protein FF38_13192	Lucilia cuprina	nr	KNC32666	6.3e-49	0.96	3	F:hydrogen ion transmembrane transporter activity; P:ATP hydrolysis coupled proton transport; C:proton-transporting V-type ATPase, V0 domain	No_Hits	NA	NA	NA	NA	OG5_129204	dmel|FBpp0078025
GMOY009690-RA	mushroom bodies tiny	610.256	0.506265	0.00215935	0.0116585	serine threonine-protein kinase pak mbt-like	Musca domestica	nr	XP_005187639	0	0.91	3	P:protein phosphorylation; F:ATP binding; F:protein kinase activity	sp|Q9VXE5|PAKM_DROME	Serine/threonine-protein kinase PAK mbt	69.9	8.4e-252	867.5	OG5_131977	phum|PHUM392290
GMOY011752-RA	putative glyoxalase	1665.18	0.506222	3.11624e-05	0.000296643	CG1532 gene product	Drosophila melanogaster	drosoph	AAF50868	9.73e-127	0.78	1	P:neurogenesis	tr|D3TNM3|D3TNM3_GLOMM	Putative glyoxalase	100	1.2e-174	610.1	OG5_131304	dmel|FBpp0076960
GMOY013105-RA	alpha Spectrin	8853.65	0.505079	0.00562498	0.0259111	spectrin alpha chain isoform X2	Musca domestica	nr	XP_005177514	0	0.98	2	F:protein binding; F:calcium ion binding	tr|M9PBI5|M9PBI5_DROME	Alpha spectrin, isoform C	93.6	0	4513.4	OG5_126924	dmel|FBpp0072672
GMOY011695-RA	hypothetical protein	706.217	0.504452	0.000525857	0.00351635	CG3141 gene product	Drosophila melanogaster	drosph	AAF46066	0	0.86	2	P:carbohydrate metabolic process; F:hydrolase activity, hydrolyzing O-glycosyl compounds	tr|Q9W490|Q9W490_DROME	CG33080-PA, isoform A	69.7	0	1264.2	OG5_130818	dmel|FBpp0070809
GMOY004670-RA	rhea	6918.47	0.504174	0.00888366	0.037242	talin-2-like isoform x3	Ceratitis capitata	nr	XP_004525280	0	0.928	8	F:structural constituent of cytoskeleton; P:cytoskeletal anchoring at plasma membrane; F:actin binding; C:focal adhesion; P:cell adhesion; C:ruffle; F:insulin receptor binding; C:actin cytoskeleton	tr|Q9VSL8|Q9VSL8_DROME	Rhea, isoform B	83.8	0	4628.9	OG5_129801	dmel|FBpp0076353
GMOY000966-RA	division abnormally delayed	969.62	0.503826	0.00836761	0.0355351	division abnormally delayed	Ceratitis capitata	nr	XP_004525364	0	0.746	3	C:membrane; F:heparan sulfate proteoglycan binding; C:proteinaceous extracellular matrix	sp|Q24114|DALY_DROME	Division abnormally delayed protein	52.2	1.7e-164	577.4	OG5_135931	dmel|FBpp0076310
GMOY004848-RA	hypothetical protein	1123.59	0.503088	0.01863	0.0669237	SNF4Agamma gene product	Drosophila melanogaster	drosph	AAF55864	3.81e-27	0.78	0	NA	tr|Q9VDD2|Q9VDD2_DROME	LD22662p	56	4.9e-18	92	OG5_128342	dmel|FBpp0083423
GMOY011715-RB	hypothetical protein	355.014	0.503016	0.0134403	0.0515738	CG7860 gene product	Drosophila melanogaster	drosph	AAF48471	4.76e-130	0.75	2	P:salivary gland cell autophagic cell death; F:asparaginase activity	sp|Q9VXT7|ASGL1_DROME	Probable isoaspartyl peptidase/L-asparaginase CG7860	54.7	2.5e-95	346.7	OG5_128948	dmel|FBpp0073861
GMOY012180-RA	hypothetical protein	6110.42	0.502457	8.49481e-05	0.00071297	CG16953 gene product	Drosophila melanogaster	drosph	AAF55782	1.23e-67	0.69	0	NA	tr|D3TNI2|D3TNI2_GLOMM	Putative salivary mucin	85.1	1.1e-264	909.8	OG5_155062	dmel|FBpp0083353
GMOY002623-RA	hypothetical protein	776.065	0.500613	0.0121954	0.0476713	CG13628 gene product	Drosophila melanogaster	drosph	AAF56326	3.65e-40	1	5	F:DNA-directed RNA polymerase activity; F:zinc ion binding; C:DNA-directed RNA polymerase II, core complex; F:DNA binding; P:transcription from RNA polymerase II promoter	sp|Q9VC49|RPAB5_DROME	DNA-directed RNA polymerases I, II, and III subunit RPABC5	100	8e-35	143.3	OG5_127691	rnor|ENSRNOP00000026113
GMOY011701-RA	hypothetical protein	228.14	0.500431	0.0306768	0.0984794	CG11611 gene product	Drosophila melanogaster	drosph	AAF50014	1.09e-36	0.88	3	F:P-P-bond-hydrolysis-driven protein transmembrane transporter activity; P:protein targeting to mitochondrion; C:mitochondrial inner membrane presequence translocase complex	tr|Q0E8V7|Q0E8V7_DROME	CG34132	79	1.2e-33	139.8	OG5_130431	dmel|FBpp0110179
GMOY002726-RA	Dynein light intermediate chain	988.822	0.499631	8.30737e-05	0.000700119	cytoplasmic dynein 1 light intermediate chain 1-like	Musca domestica	nr	XP_005180376	0	0.9	3	P:microtubule-based movement; C:cytoplasmic dynein complex; F:microtubule motor activity	tr|Q9VZ20|Q9VZ20_DROME	Dynein light intermediate chain, isoform A	79.9	9.9e-215	743.8	OG5_129450	dmel|FBpp0073297
GMOY008397-RA	hypothetical protein	176.447	0.499081	0.0274585	0.0908011	CG18316 gene product	Drosophila melanogaster	drosph	AAF59134	8.02e-06	0.55	0	NA	No_Hits	NA	NA	NA	NA	NO_GROUP	dmel|FBpp0087860
GMOY002540-RA	Vacuolar protein sorting	769.5	0.498644	0.00321431	0.0162973	CG9779 gene product	Drosophila melanogaster	drosph	AAF52150	3.82e-102	0.88	3	P:phagocytosis; C:ESCRT III complex; P:protein transport	tr|D3TRF7|D3TRF7_GLOMM	Vacuolar sorting protein vPS24	99.5	6e-119	424.5	OG5_129145	dmel|FBpp0078598
GMOY003579-RA	hypothetical protein	3155.4	0.497242	0.00102898	0.00620886	Atpalpha gene product	Drosophila melanogaster	drosoph	AAF55827	0	0.98	20	P:determination of adult lifespan; P:monovalent inorganic cation transport; P:sensory perception of sound; P:regulation of cell shape; P:jump response; P:synaptic growth at neuromuscular junction; P:septate junction assembly; P:response to mechanical stimulus; C:basolateral plasma membrane; F:metal ion binding; P:trachea morphogenesis; P:ATP biosynthetic process; F:sodium:potassium-exchanging ATP…	sp|P13607|ATNA_DROME	Sodium/potassium-transporting ATPase subunit alpha	94.5	0	1648.6	OG5_127003	dmel|FBpp0088502
GMOY006728-RA	hypothetical protein	4417.59	0.497101	0.000181558	0.00138684	loco gene product	Drosophila melanogaster	drosph	AAF56033	0	0.54	8	C:cell periphery; P:cell development; C:cytoplasm; P:localization; P:cellular component organization; P:response to stress; P:termination of G-protein coupled receptor signaling pathway; F:receptor signaling protein activity	tr|Q9VCX2|Q9VCX2_DROME	Locomotion defects, isoform B	37.8	3.5e-178	623.6	OG5_132545	dmel|FBpp0083666
GMOY007932-RA	Ir56b: Ionotropic receptor (Ir56b)	246.798	0.496928	0.00314465	0.0160238	CG6265 gene product	Drosophila melanogaster	drosph	AAF56657	0	0.73	2	P:proteolysis; F:metalloendopeptidase activity	tr|Q8IMQ2|Q8IMQ2_DROME	Neprilysin 5, isoform D	61.9	1.3e-294	1010.7	OG5_149486	dmel|FBpp0084518
GMOY000302-RA	armitage	561.716	0.496264	0.00218033	0.0117407	probable rna helicase armi-like	Musca domestica	nr	XP_005191189	0	0.77	1	P:RNA interference	sp|Q6J5K9|ARMI_DROME	Probable RNA helicase armi	47.5	0	1102.4	OG5_129032	dmel|FBpp0100101
GMOY005519-RA	chitinase	376.063	0.495395	0.0241911	0.0821877	idgf4 gene product	Drosophila melanogaster	drosph	AAF46534	0	0.88	5	F:chitinase activity; P:carbohydrate metabolic process; P:chitin catabolic process; F:imaginal disc growth factor receptor binding; C:extracellular region	sp|Q2PQM7|IDGF4_GLOMM	Chitinase-like protein Idgf4	99.1	8.2e-261	896.7	OG5_144072	dmel|FBpp0071329
GMOY010212-RA	hypothetical protein	423.177	0.495268	0.00668615	0.0296283	CG17493 gene product	Drosophila melanogaster	drosph	AAF45414	1.77e-92	0.91	1	F:calcium ion binding	tr|M9PGG8|M9PGG8_DROME	CG17493, isoform B	88	5.4e-75	278.1	OG5_128884	dmel|FBpp0110460
GMOY002898-RA	cytosolic sorting protein GGA2/TOM	2984.61	0.494448	0.000160723	0.00125954	PREDICTED: TOM1-like protein 2-like	Musca domestica	nr	XP_005186648	0	0.87	2	P:intracellular protein transport; C:intracellular	tr|D3TND3|D3TND3_GLOMM	Cytosolic sorting protein GGA2/TOM1	99.6	3.7e-289	991.1	OG5_129871	dmel|FBpp0076189
GMOY003819-RA	hypothetical protein	248.242	0.494359	0.00962489	0.0396637	tyrosine-protein kinase src42a-like isoform x3	Musca domestica	nr	XP_005177458	7.08e-74	0.886	4	F:protein tyrosine kinase activity; P:protein phosphorylation; F:ATP binding; F:protein binding	sp|Q9V9J3|SRC42_DROME	Tyrosine-protein kinase Src42A	78.6	4e-51	198.4	OG5_127750	dmel|FBpp0085320
GMOY007501-RA	hypothetical protein	423.841	0.494271	0.00129061	0.00754213	intracellular protein transport protein uso1-like isoform x6	Musca domestica	nr	XP_005181724	2.44e-140	0.7867	0	NA	tr|Q9VCH2|Q9VCH2_DROME	CG33111, isoform A	56.6	1.1e-116	418.3	OG5_174960	dmel|FBpp0083914
GMOY003837-RA	methuselah-like	316.668	0.494016	0.00642358	0.02873	probable g-protein coupled receptor mth-like 5-like	Musca domestica	nr	XP_005185012	0	0.8433	5	F:G-protein coupled receptor activity; P:response to stress; P:determination of adult lifespan; P:G-protein coupled receptor signaling pathway; C:integral component of membrane	sp|Q9VGG8|MTH5_DROME	Probable G-protein coupled receptor Mth-like 5	67.7	5.1e-192	668.3	OG5_158810	dmel|FBpp0081989
GMOY005722-RA	lethal (2) k14505	158.371	0.492481	0.0125293	0.0487664	CG8674 gene product	Drosophila melanogaster	drosph	AAF53985	1.04e-129	0.86	1	P:proton-transporting ATP synthase complex assembly	tr|Q9VID7|Q9VID7_DROME	Lethal (2) k14505, isoform A	72	1.8e-103	373.2	OG5_128946	dmel|FBpp0081011
GMOY009504-RA	hypothetical protein	979.985	0.492214	0.0001454	0.00114939	RING finger and transmembrane domain-containing 1 isoform X2	Musca domestica	nr	XP_011294050	1e-156	0.67	2	F:zinc ion binding; F:protein binding	No_Hits	NA	NA	NA	NA	OG5_131990	dmel|FBpp0083971
GMOY007202-RA	hypothetical protein	354.702	0.49183	0.00408081	0.0198872	hypothetical protein FF38_07223	Lucilia cuprina	nr	KNC31392	0	0.76	0	NA	No_Hits	NA	NA	NA	NA	OG5_140071	aaeg|AAEL009640-PA
GMOY000016-RA	hypothetical protein	927.54	0.48875	0.000384662	0.00268901	CG12309 gene product	Drosophila melanogaster	drosoph	AAF58761	7.58e-98	0.72	0	NA	tr|Q8MS78|Q8MS78_DROME	CG12309	55.1	4.9e-88	322.4	OG5_175295	dmel|FBpp0087310
GMOY010936-RA	Ankyrin-repeat, SH3-domain, and Proline-rich-region containing Protein	780.311	0.488259	0.0102233	0.0416494	CG18375 gene product	Drosophila melanogaster	drosph	AAF46699	0	0.61	1	F:protein binding	tr|Q86BG1|Q86BG1_DROME	Ankyrin-repeat, SH3-domain, and Proline-rich-region containing protein, isoform B	58.5	0	1135.9	OG5_131370	dmel|FBpp0071549
GMOY001352-RA	stunted	1188.23	0.488096	0.00161616	0.00909912	CG9032 gene product	Drosophila melanogaster	drosph	AAF48526	1.41e-20	0.85	12	P:determination of adult lifespan; F:proton-transporting ATPase activity, rotational mechanism; P:lateral inhibition; F:hydrogen-exporting ATPase activity, phosphorylative mechanism; F:proton-transporting ATP synthase activity, rotational mechanism; C:lysosome; P:ATP synthesis coupled proton transport; P:endocytosis; C:integral component of membrane; P:cellular response to high light intensity; C…	tr|D3TS27|D3TS27_GLOMM	Mitochondrial F1F0-ATP synthase subunit epsilon/ATP15	100	3.6e-28	120.9	OG5_129865	dmel|FBpp0073963
GMOY001925-RA	GTPase Rab5/YPT51	679.297	0.487214	0.000589248	0.00387981	chrw gene product	Drosophila melanogaster	drosoph	AAF47018	1.57e-111	0.6833	40	F:GTP binding; P:germ-line stem cell division; P:rhabdomere development; P:Golgi vesicle fusion to target membrane; C:trans-Golgi network transport vesicle; P:oocyte microtubule cytoskeleton polarization; P:actin cytoskeleton reorganization; C:recycling endosome; P:cortical actin cytoskeleton organization; P:regulation of trichome morphogenesis; P:spermatocyte division; P:cellularization; C:fusom…	tr|D3TQT4|D3TQT4_GLOMM	GTPase Rab5/YPT51	100	2.7e-150	528.9	OG5_132710	dmel|FBpp0072029
GMOY000434-RA	singed	2373.71	0.486907	0.000263471	0.00192082	sn gene product	Drosophila melanogaster	drosoph	AAF46307	0	0.96	36	F:sequence-specific DNA binding transcription factor activity; P:positive regulation of histone deacetylation; F:repressing transcription factor binding; P:mesodermal cell fate determination; P:dendrite morphogenesis; P:ventral furrow formation; C:neuron projection; P:Malpighian tubule morphogenesis; P:compound eye development; P:mesodermal cell fate specification; P:dorsal/ventral axis specifica…	tr|D3TMG6|D3TMG6_GLOMM	Fascin	99.6	3.6e-264	908.3	OG5_131258	dmel|FBpp0071056
GMOY013023-RA	sosie	337.969	0.486615	0.00438152	0.0210633	No_Hits	NA	nr	NA	NA	NA	0	NA	No_Hits	NA	NA	NA	NA	OG5_158453	dmel|FBpp0084080
GMOY001091-RA	Vacuolar protein sorting	195.849	0.486338	0.0116966	0.0462392	CG10711 gene product	Drosophila melanogaster	drosph	AAF49802	0	0.82	2	F:ubiquitin binding; F:phosphatidylinositol-3-phosphate binding	sp|Q9VU87|VPS36_DROME	Vacuolar protein-sorting-associated protein 36	70	1.2e-157	553.9	OG5_129453	dmel|FBpp0075560
GMOY004035-RA	hypothetical protein	4432.57	0.485449	0.00196972	0.0107485	GK20142	Drosophila willistoni	nr	XP_002064394	1.95e-51	0.93	1	F:protein binding	tr|A8JUZ8|A8JUZ8_DROME	CG34417, isoform D	87.2	1.2e-44	176.4	OG5_134477	aaeg|AAEL012429-PA
GMOY002606-RA	hypothetical protein	174.153	0.484995	0.026969	0.0895818	ck gene product	Drosophila melanogaster	drosph	AAF53435	3.33e-111	0.59	16	P:chaeta morphogenesis; P:sensory perception of sound; P:chitin-based larval cuticle pattern formation; P:imaginal disc-derived wing vein morphogenesis; P:actin filament-based movement; F:actin-dependent ATPase activity; C:microvillus; F:myosin light chain binding; P:actin filament organization; C:apical cortex; P:antennal morphogenesis; P:imaginal disc-derived wing hair organization; F:ATP bindi…	tr|Q7PLH4|Q7PLH4_DROME	CG15831 (Fragment)	71.1	2.3e-167	588.2	OG5_141015	cpip|CPIJ004026
GMOY008527-RA	hypothetical protein	521.191	0.480571	0.0037191	0.0183547	low quality protein: cdk5 and abl1 enzyme substrate 1-like	Musca domestica	nr	XP_005178580	0	0.752	3	P:regulation of cell cycle; F:cyclin-dependent protein serine/threonine kinase regulator activity; P:regulation of cell division	tr|A1Z9G1|A1Z9G1_DROME	CG6191, isoform A	68.5	2.7e-12	72	OG5_133455	dmel|FBpp0086798
GMOY010604-RA	rbf: retinoblastoma-family protein	1256.08	0.479868	0.000225809	0.00167926	rbf gene product	Drosophila melanogaster	drosph	AAF45551	0	0.565	17	C:chromatin; P:negative regulation of DNA replication; P:regulation of DNA binding; P:negative regulation of transcription from RNA polymerase II promoter; C:Rb-E2F complex; P:regulation of cell proliferation; P:eggshell chorion gene amplification; P:negative regulation of apoptotic process; P:endomitotic cell cycle; P:intrinsic apoptotic signaling pathway in response to DNA damage; P:negative re…	sp|Q24472|RBF_DROME	Retinoblastoma family protein	47.2	3.1e-197	686.4	OG5_130992	dmel|FBpp0070141
GMOY008923-RA	putative seven transmembrane receptor	1695.18	0.479426	6.98429e-05	0.00060294	CG12004 gene product	Drosophila melanogaster	drosoph	AAF47516	0	0.95	0	NA	tr|D3TQ11|D3TQ11_GLOMM	Putative seven transmembrane receptor	100	3.8e-244	841.3	OG5_126850	aaeg|AAEL005262-PA
GMOY000691-RA	hypothetical protein	2080.89	0.479169	0.00756445	0.0326858	CG7701 gene product	Drosophila melanogaster	drosph	AAF58741	5.24e-115	0.49	0	NA	tr|Q0E9C6|Q0E9C6_DROME	CG30015, isoform A	36.6	2.8e-189	661	OG5_162750	dmel|FBpp0112268
GMOY001490-RA	hypothetical protein	249.562	0.478791	0.0117788	0.0464885	CG1806 gene product	Drosophila melanogaster	drosph	AAF48126	2.89e-06	0.49	1	C:integral component of membrane	No_Hits	NA	NA	NA	NA	OG5_138373	aaeg|AAEL003878-PA
GMOY002269-RA	hypothetical protein	329.409	0.478705	0.0151884	0.0570475	hypothetical protein FF38_01887	Lucilia cuprina	nr	KNC22207	7e-54	0.75	0	NA	No_Hits	NA	NA	NA	NA	OG5_136053	dmel|FBpp0110444
GMOY002030-RA	hypothetical protein	1886.04	0.478396	3.79659e-05	0.000356416	1-aminocyclopropane-1-carboxylate oxidase-like isoform x1	Musca domestica	nr	XP_005181049	0	0.8867	2	P:oxidation-reduction process; F:oxidoreductase activity, acting on paired donors, with incorporation or reduction of molecular oxygen, 2-oxoglutarate as one donor, and incorporation of one atom each of oxygen into both donors	tr|Q9VCZ2|Q9VCZ2_DROME	CG5346	72.7	1.3e-175	613.6	OG5_126909	dmel|FBpp0083682
GMOY010453-RA	hypothetical protein	419.116	0.47801	0.00909595	0.0380147	CG13313 gene product	Drosophila melanogaster	drosph	AAF50347	1.13e-173	0.83	5	F:structural constituent of ribosome; C:ribosome; P:translation; P:carbohydrate metabolic process; F:hydrolase activity, hydrolyzing O-glycosyl compounds	tr|Q9VSR6|Q9VSR6_DROME	CG13313	71.4	8.2e-150	528.9	OG5_146384	dmel|FBpp0076239
GMOY003685-RA	putative dehydrogenase	715.969	0.477998	0.00277649	0.014418	CG17711 gene product	Drosophila melanogaster	drosph	AAF51343	3.83e-131	0.8	2	F:oxidoreductase activity, acting on the CH-OH group of donors, NAD or NADP as acceptor; P:metabolic process	tr|D3TPB3|D3TPB3_GLOMM	Putative dehydrogenase	99.4	7.2e-187	651.4	OG5_131445	dmel|FBpp0077552
GMOY010923-RA	hypothetical protein	491.463	0.476339	0.00536507	0.0248901	CG14116 gene product	Drosophila melanogaster	drosph	AAF49842	1.42e-17	0.49	0	NA	No_Hits	NA	NA	NA	NA	OG5_155350	dmel|FBpp0111641
GMOY011395-RA	hypothetical protein	400.466	0.476277	0.00673735	0.0297743	BcDNA:GH08385 gene product	Drosophila melanogaster	drosph	AAF51586	2.74e-71	0.57	1	P:protein transport	tr|Q9Y124|Q9Y124_DROME	BcDNA.GH08385	35.9	3.3e-74	276.9	OG5_132273	dmel|FBpp0077896
GMOY002896-RA	TLG1: SNARE protein /syntaxin 6	244.012	0.475182	0.00671348	0.0296943	CG4109 gene product	Drosophila melanogaster	drosph	AAF49443	1.94e-29	0.56	1	P:neurogenesis	tr|D3TRB4|D3TRB4_GLOMM	SNARE protein TLG1/syntaxin 6	97.8	2.8e-96	349	OG5_129016	dmel|FBpp0075124
GMOY007609-RA	hypothetical protein	2991.35	0.474734	4.28496e-05	0.000396784	CG5290 gene product	Drosophila melanogaster	drosoph	AAF49283	0	0.73	2	P:neurogenesis; F:protein binding	tr|Q9VVM8|Q9VVM8_DROME	CG5290-PA	55.5	1.5e-252	870.2	OG5_128247	dmel|FBpp0074918
GMOY005973-RA	Death regulator Nedd2-like caspase	296.759	0.474696	0.0240913	0.081993	nc gene product	Drosophila melanogaster	drosoph	AAF54639	3.15e-90	0.4967	25	P:regulation of gene expression; P:macromolecule catabolic process; F:protein homodimerization activity; P:dendrite morphogenesis; P:salivary gland cell autophagic cell death; P:head involution; P:single organism signaling; P:organelle organization; P:hemocyte development; P:zymogen activation; P:protein autoprocessing; F:cysteine-type endopeptidase activity; P:determination of adult lifespan; P:…	sp|Q9XYF4|ICENC_DROME	Caspase Nc	37.6	1.8e-77	287.7	OG5_163044	dmel|FBpp0076076
GMOY009684-RA	hypothetical protein	188.824	0.473899	0.0128485	0.0496768	No_Hits	NA	nr	NA	NA	NA	0	NA	sp|O46084|PGAM5_DROME	Serine/threonine-protein phosphatase Pgam5, mitochondrial	67.5	6.9e-123	438	OG5_130592	dmel|FBpp0070350
GMOY011102-RA	hypothetical protein	313.017	0.472547	0.0120893	0.0473247	CG5131 gene product	Drosophila melanogaster	drosph	AAF53622	2.99e-149	0.8	1	F:metalloendopeptidase activity	tr|Q9VJD0|Q9VJD0_DROME	CG5131	73.5	4.6e-121	431.8	OG5_128965	dmel|FBpp0080537
GMOY007263-RA	vacuolar H+-ATPase v0 sector accessory subunit S1 Ac45	5408.79	0.472243	4.49882e-06	5.07627e-05	CG8029 gene product	Drosophila melanogaster	drosoph	AAF58966	5.42e-74	0.56	5	C:plasma membrane proton-transporting V-type ATPase complex; F:proton-transporting ATP synthase activity, rotational mechanism; P:ATP hydrolysis coupled proton transport; F:proton-transporting ATPase activity, rotational mechanism; C:proton-transporting V-type ATPase, V1 domain	tr|D3TLD3|D3TLD3_GLOMM	Vacuolar H+-ATPase v0 sector accessory subunit S1 Ac45	99.7	5.3e-224	774.2	OG5_155215	dmel|FBpp0087668
GMOY008763-RA	Cyclin B	175.761	0.472002	0.0115964	0.0459687	CycB gene product	Drosophila melanogaster	drosph	AAG22197	1.96e-151	0.64	12	C:pole plasm; P:attachment of spindle microtubules to kinetochore; P:mitotic anaphase B; P:regulation of chromatin binding; C:chromosome, centromeric region; P:mitotic chromosome movement towards spindle pole; P:mitotic cytokinesis; P:syncytial blastoderm mitotic cell cycle; P:cellular response to DNA damage stimulus; C:spindle midzone; F:cyclin-dependent protein serine/threonine kinase regulator…	sp|P20439|CCNB_DROME	G2/mitotic-specific cyclin-B	50.6	7.4e-131	465.3	OG5_126649	dmel|FBpp0071823
GMOY008115-RA	Synthesis of cytochrome c oxidase	947.839	0.471964	0.00231432	0.0123643	CG8885 gene product	Drosophila melanogaster	drosph	AAF52184	3.29e-128	0.83	11	P:locomotion involved in locomotory behavior; F:cytochrome-c oxidase activity; P:copper ion transport; P:cytochrome complex assembly; C:mitochondrial inner membrane; P:instar larval development; P:oocyte construction; F:copper chaperone activity; P:flight; P:respiratory chain complex IV assembly; P:cellular copper ion homeostasis	tr|Q9VMX4|Q9VMX4_DROME	AT19154p	73.3	1e-109	394	OG5_127363	dmel|FBpp0078688
GMOY004120-RA	hypothetical protein	1820.75	0.471075	0.0213335	0.0740906	CG7712 gene product	Drosophila melanogaster	drosph	AAF58729	4.9e-79	0.95	3	C:mitochondrial respiratory chain complex I; F:NADH dehydrogenase (ubiquinone) activity; P:mitochondrial electron transport, NADH to ubiquinone	tr|Q7JZK1|Q7JZK1_DROME	CG7712, isoform A	88.6	2.7e-60	228.8	OG5_129478	dmel|FBpp0087333
GMOY005111-RA	Centaurin gamma 1A	2561.44	0.470949	0.0121645	0.0475733	ceng1a gene product	Drosophila melanogaster	drosoph	AAF53350	0	0.75	8	F:ARF GTPase activator activity; F:zinc ion binding; P:regulation of ARF GTPase activity; F:GTP binding; C:intracellular; C:membrane; P:protein transport; F:protein binding	sp|Q9NGC3|CEG1A_DROME	Centaurin-gamma-1A	71.1	6.6e-107	386.7	OG5_129489	dmel|FBpp0080123
GMOY002680-RA	hypothetical protein	511.368	0.470787	0.0025734	0.0135008	CG1299 gene product	Drosophila melanogaster	drosph	AAF47847	9.83e-90	0.64	2	F:serine-type endopeptidase activity; P:proteolysis	tr|M9PHC2|M9PHC2_DROME	CG1299, isoform B	45.4	3.4e-91	334.7	OG5_141044	dmel|FBpp0073071
GMOY004698-RA	hypothetical protein	229.687	0.470746	0.0087598	0.0369315	platelet-activating factor acetylhydrolase ib subunit beta homolog	Musca domestica	nr	XP_005181333	5.72e-120	0.886	3	F:hydrolase activity; C:nucleus; F:zinc ion binding	sp|Q9VXP4|PA1B2_DROME	Platelet-activating factor acetylhydrolase IB subunit beta homolog	73.5	5.5e-94	343.2	OG5_131496	dmel|FBpp0073976
GMOY000836-RA	Gyk3: glycerol kinase 3	616.533	0.470066	0.0012348	0.00725234	CG7995 gene product	Drosophila melanogaster	drosph	AAF47559	0	0.82	5	P:glycerol-3-phosphate biosynthetic process; P:carbohydrate metabolic process; F:glycerol kinase activity; P:behavioral response to ethanol; P:sensory perception of smell	tr|D3TMQ6|D3TMQ6_GLOMM	Ribulose kinase	100	0	1168.3	OG5_126746	dmel|FBpp0072651
GMOY002659-RA	hypothetical protein	727	0.469762	0.00911487	0.0380547	CG15745 gene product	Drosophila melanogaster	drosoph	AAF48250	1.4e-34	0.54	0	NA	tr|D3TS57|D3TS57_GLOMM	Hypothetical conserved protein	97.4	1.3e-190	664.5	OG5_186949	dmel|FBpp0073589
GMOY003594-RA	hypothetical protein	198.713	0.469623	0.0125718	0.0488851	PREDICTED: ankyrin-3	Stomoxys calcitrans	nr	XP_013110675	0	0.7	2	F:protein binding; P:intracellular signal transduction	No_Hits	NA	NA	NA	NA	OG5_163495	dmel|FBpp0078668
GMOY008383-RA	flyers-cup	1288.28	0.469186	0.000224711	0.00167262	BcDNA:GH09045 gene product	Drosophila melanogaster	drosoph	AAF54976	0	0.6567	1	F:protein binding	tr|A8JQZ7|A8JQZ7_DROME	Flyers-cup, isoform E	50.1	1.1e-153	541.6	OG5_131439	dmel|FBpp0082311
GMOY007375-RA	hypothetical conserved protein	3176.38	0.468924	0.000429438	0.00295583	No_Hits	NA	nr	NA	NA	NA	0	NA	tr|D3TLV8|D3TLV8_GLOMM	Hypothetical conserved protein	100	1.5e-77	286.2	OG5_133681	dmel|FBpp0072894
GMOY010025-RA	Rhophilin	297.601	0.468284	0.0152942	0.0573654	rhp gene product	Drosophila melanogaster	drosph	AAF48516	0	0.82	2	P:signal transduction; F:protein binding	tr|Q9XYY9|Q9XYY9_DROME	LD12055p	74.3	6.1e-301	1030.8	OG5_132236	dmel|FBpp0089121
GMOY002787-RA	Jwa ortholog	2665.93	0.46802	0.000276738	0.0019979	CG10373 gene product	Drosophila melanogaster	drosph	AAF53696	5.35e-45	0.76	0	NA	tr|Q9VJ59|Q9VJ59_DROME	Jwa ortholog	61.4	1.3e-61	233.8	OG5_133198	dmel|FBpp0080671
GMOY010247-RA	Rrp45	377.093	0.467288	0.00460268	0.0218688	CG9606 gene product	Drosophila melanogaster	drosph	AAF48665	3.65e-74	0.58	0	NA	tr|D3TN95|D3TN95_GLOMM	Exosomal 3'-5' exoribonuclease complex subunit Rrp45	94.8	4e-222	768.1	OG5_126882	agam|AGAP002348-PA
GMOY006036-RA	hypothetical protein	458.147	0.466448	0.00962663	0.0396637	No_Hits	NA	nr	NA	NA	NA	0	NA	sp|Q9XZS3|TMA7_DROME	Translation machinery-associated protein 7 homolog	85.9	1.1e-25	112.8	OG5_130213	bmor|BGIBMGA009763
GMOY001119-RA	hypothetical protein	190.676	0.466082	0.0276642	0.0911887	CG6805 gene product	Drosophila melanogaster	drosph	AAF57919	6.23e-71	0.61	1	P:phosphatidylinositol dephosphorylation	tr|Q7K161|Q7K161_DROME	CG6805, isoform A	42.2	3.2e-67	253.8	OG5_158384	dmel|FBpp0086120
GMOY003552-RA	hypothetical protein	790.352	0.465626	0.0157723	0.0588847	CG15432 gene product	Drosophila melanogaster	drosph	AAF51014	1.94e-23	0.93	0	NA	tr|Q9VQZ5|Q9VQZ5_DROME	CG15432, isoform B	63.1	7.1e-34	141	OG5_129887	dmel|FBpp0077128
GMOY009117-RA	LIMK1: LIM Kinase 1	1701.42	0.464846	0.000490839	0.00332029	CG1848 gene product	Drosophila melanogaster	drosoph	AAF48176	0	0.64	5	F:zinc ion binding; F:protein binding; P:protein phosphorylation; F:protein kinase activity; F:ATP binding	sp|Q8IR79|LIMK1_DROME	LIM domain kinase 1	45.6	5.1e-284	975.3	OG5_131191	dmel|FBpp0073493
GMOY004276-RA	hypothetical protein	721.766	0.464234	0.000648827	0.00419756	hypothetical protein FF38_00178	Lucilia cuprina	nr	KNC22565	0	0.64	2	F:DNA binding; P:DNA repair	No_Hits	NA	NA	NA	NA	OG5_130345	dmel|FBpp0073890
GMOY004468-RA	Rho GTPase activating protein at 5A	260.735	0.463624	0.00566744	0.0260177	CG3208 gene product	Drosophila melanogaster	drosoph	AAF46047	0	0.6133	8	P:regulation of Rac GTPase activity; P:adherens junction maintenance; P:cell-cell adhesion; P:regulation of MAPK cascade; P:compound eye development; F:diacylglycerol binding; F:protein binding; C:intracellular	tr|Q9W4A9|Q9W4A9_DROME	Rho GTPase activating protein at 5A, isoform A	68	8.4e-187	651	OG5_132284	dmel|FBpp0070751
GMOY006924-RA	mitochondrial/plastidial beta-ketoacyl-ACP reductase	329.333	0.462511	0.006607	0.0293893	CG3603 gene product	Drosophila melanogaster	drosph	AAF45844	2.47e-49	0.77	2	P:metabolic process; F:oxidoreductase activity	tr|D3TL56|D3TL56_GLOMM	Mitochondrial/plastidial beta-ketoacyl-ACP reductase (Fragment)	89.3	5.7e-115	411.4	OG5_126618	dmel|FBpp0070533
GMOY010314-RA	technical knockout	179.305	0.462043	0.0211862	0.0737371	tko gene product	Drosophila melanogaster	drosph	AAF45781	2.6e-73	0.89	7	P:response to hypoxia; P:translation; P:mechanosensory behavior; P:male courtship behavior; F:structural constituent of ribosome; C:mitochondrial small ribosomal subunit; P:sensory perception of sound	sp|P10735|RT12_DROME	40S ribosomal protein S12, mitochondrial	82.5	1.9e-59	226.1	OG5_127680	dmel|FBpp0070443
GMOY010588-RA	RluA-1	2043.02	0.461412	0.00114822	0.0068125	ribosomal pseudouridine synthase	Aedes aegypti	nr	XP_001658535	0	0.852	3	F:RNA binding; P:pseudouridine synthesis; F:pseudouridine synthase activity	tr|Q9VKV0|Q9VKV0_DROME	FI04540p	73.7	8.2e-225	778.1	OG5_126865	aaeg|AAEL001242-PA
GMOY006531-RA	hypothetical protein	5414.2	0.461185	1.74021e-05	0.000174621	CG1311 gene product	Drosophila melanogaster	drosoph	AAF47876	0	0.86	3	F:molecular_function; P:biological_process; C:cellular_component	tr|M9PHD2|M9PHD2_DROME	CG1311, isoform B	75.2	1,4E-312	1069.3	OG5_132356	dmel|FBpp0073088
GMOY004400-RA	hypothetical protein	964.104	0.460349	0.0109524	0.0440148	CG7783 gene product	Drosophila melanogaster	drosph	AAF51749	9.09e-39	0.69	0	NA	tr|D3TRC9|D3TRC9_GLOMM	Uncharacterized conserved protein	98.7	9.3e-131	463.8	OG5_132092	cpip|CPIJ006776
GMOY005572-RA	hypothetical protein	715.53	0.460012	0.00248602	0.0131099	ring finger protein 37-like isoform x1	Ceratitis capitata	nr	XP_004534321	0	0.8167	3	P:protein ubiquitination; C:ubiquitin ligase complex; F:ubiquitin-protein ligase activity	tr|D3TQ60|D3TQ60_GLOMM	Ubiquitin fusion degradation protein 2	99.8	1.8e-283	972.2	OG5_136333	dmel|FBpp0084991
GMOY009769-RA	hypothetical protein	390.85	0.459786	0.00798624	0.0341645	BcDNA:GH02340 gene product	Drosophila melanogaster	drosph	AAF47665	8.82e-53	0.46	1	F:protein binding	No_Hits	NA	NA	NA	NA	OG5_174555	dmel|FBpp0072829
GMOY011544-RA	Epidermal stripes and patches	1236.16	0.459533	0.000553683	0.00368429	CG11498 gene product	Drosophila melanogaster	drosph	AAF57014	0	0.82	2	F:triose-phosphate isomerase activity; P:glycolysis	tr|Q9VAA0|Q9VAA0_DROME	CG11498, isoform B	69.4	1.8e-207	720.3	OG5_138350	dmel|FBpp0084946
GMOY010035-RA	Mig-2-like	469.412	0.459275	0.00436564	0.0209994	Mtl gene product	Drosophila melanogaster	drosoph	AAF56727	5.13e-134	0.96	17	P:establishment of ommatidial planar polarity; P:lamellipodium assembly; P:germ-band shortening; P:cellular response to DNA damage stimulus; P:actin filament bundle assembly; P:dorsal closure, elongation of leading edge cells; F:GTP binding; P:establishment of imaginal disc-derived wing hair orientation; P:JNK cascade; P:small GTPase mediated signal transduction; P:head involution; C:intracellula…	tr|Q7JWS8|Q7JWS8_DROME	AT17867p	95.4	1e-106	383.6	OG5_126995	dmel|FBpp0084561
GMOY010190-RA	transferrin 2 (phosphoglucomutase/phosphomannomutase)	5048.18	0.459169	0.000138973	0.00110287	CG10620 gene product	Drosophila melanogaster	drosoph	AAF49900	0	0.86	14	F:ferric iron binding; F:iron ion transmembrane transporter activity; C:septate junction; P:cellular iron ion homeostasis; P:septate junction assembly; C:early endosome; C:recycling endosome; P:iron ion transport; C:anchored component of plasma membrane; C:extracellular region; P:carbohydrate metabolic process; F:intramolecular transferase activity, phosphotransferases; F:protein binding; F:magne…	tr|Q9VTZ5|Q9VTZ5_DROME	LD22449p	75.8	0	1227.6	OG5_134207	dmel|FBpp0075698
GMOY003379-RA	hypothetical protein	347.514	0.45894	0.00348555	0.0173491	CG9662 gene product	Drosophila melanogaster	drosph	AAF51116	4.17e-61	0.77	0	NA	sp|Q9VQP9|TC_DROME	Putative oligosaccharyltransferase complex subunit CG9662	85.2	1.7e-69	259.6	OG5_131677	dmel|FBpp0077282
GMOY013018-RA	Ccz1 ortholog	667.431	0.458447	0.000400946	0.00278613	No_Hits	NA	nr	NA	NA	NA	0	NA	tr|Q9VZL5|Q9VZL5_DROME	Ccz1 ortholog	38.8	2.1e-88	323.9	OG5_131991	dmel|FBpp0073036
GMOY011503-RA	hypothetical protein	734.229	0.458396	0.00573002	0.0262468	CG11790 gene product	Drosophila melanogaster	drosph	AAF56385	1.78e-90	0.77	0	NA	tr|Q8SWX6|Q8SWX6_DROME	CG11790, isoform A	49.3	2.1e-78	290.4	OG5_132104	dmel|FBpp0084135
GMOY005665-RA	hypothetical protein	657.681	0.457076	0.0176181	0.0641281	CG5758 gene product	Drosophila melanogaster	drosph	AAF53649	0	0.81	1	P:synaptic target recognition	tr|Q0E8P5|Q0E8P5_DROME	CG5758, isoform A	75.7	5.3e-216	748.4	OG5_162861	dmel|FBpp0080588
GMOY009095-RA	cora: coracle	5708.6	0.456929	0.004418	0.0212012	cora gene product	Drosophila melanogaster	drosoph	AAF57592	0	0.87	26	P:cytoskeleton organization; C:smooth septate junction; F:structural molecule activity; P:establishment or maintenance of cell polarity; F:neuropeptide hormone activity; P:maintenance of imaginal disc-derived wing hair orientation; P:behavioral response to ethanol; P:neuropeptide signaling pathway; P:chitin-based embryonic cuticle biosynthetic process; P:adult somatic muscle development; P:septat…	sp|Q9V8R9|41_DROME	Protein 4.1 homolog	72.2	0	1903.3	OG5_128746	aaeg|AAEL007888-PA
GMOY006047-RA	hypothetical protein	164.354	0.456621	0.0282105	0.0925748	CG12106 gene product	Drosophila melanogaster	drosph	AAG22414	8.86e-48	0.73	3	F:molecular_function; P:biological_process; C:cellular_component	tr|Q9I7W2|Q9I7W2_DROME	CG12106-PA	59.6	3.3e-47	185.7	OG5_133077	dmel|FBpp0071241
GMOY002821-RA	mitochondrial ribosomal protein L16	399.638	0.455505	0.00427871	0.0207033	EG:63B12.2 gene product	Drosophila melanogaster	drosph	AAF45685	6.14e-108	0.85	4	C:mitochondrial large ribosomal subunit; F:structural constituent of ribosome; P:translation; F:rRNA binding	tr|D3TQF4|D3TQF4_GLOMM	Mitochondrial ribosomal protein L16	100	2.4e-142	502.3	OG5_127517	dmel|FBpp0070301
GMOY007150-RA	Mediator complex subunit	275.812	0.454643	0.0280135	0.0921138	CG17397 gene product	Drosophila melanogaster	drosph	AAF45426	1.33e-67	0.85	8	P:regulation of transcription from RNA polymerase II promoter; P:transcription initiation from RNA polymerase II promoter; C:DNA-directed RNA polymerase II, holoenzyme; P:muscle organ development; F:RNA polymerase II transcription cofactor activity; C:mediator complex; F:transcription coactivator activity; P:dendrite morphogenesis	sp|Q9W5P1|MED21_DROME	Mediator of RNA polymerase II transcription subunit 21	76.8	1.5e-54	209.9	OG5_134189	dmel|FBpp0112463
GMOY002990-RA	hypothetical protein	198.045	0.453723	0.0295178	0.0957099	No_Hits	NA	nr	NA	NA	NA	0	NA	No_Hits	NA	NA	NA	NA	No_Hits	No_Hits
GMOY006654-RA	hypothetical protein	320.637	0.452939	0.00489462	0.0230014	MRG15 gene product	Drosophila melanogaster	drosph	AAF55161	1.34e-80	0.89	5	F:methylated histone residue binding; P:chromatin silencing; P:histone exchange; C:histone acetyltransferase complex; P:histone acetylation	tr|D3TMU9|D3TMU9_GLOMM	Putative uncharacterized protein	100	8.6e-233	803.5	OG5_128923	aaeg|AAEL002772-PA
GMOY004802-RA	hypothetical protein	1490.12	0.452613	0.000954303	0.00585794	CG13510 gene product	Drosophila melanogaster	drosoph	AAF46879	3.76e-14	0.58	0	NA	tr|D3TPR6|D3TPR6_GLOMM	Hypothetical conserved protein	99.3	2.7e-88	322	OG5_128409	dmel|FBpp0071773
GMOY008328-RA	hypothetical protein	1278.2	0.451503	0.00997764	0.0408622	CG14894 gene product	Drosophila melanogaster	drosph	AAF55314	4.5e-55	0.83	1	F:protein binding	tr|D3TN98|D3TN98_GLOMM	TPR repeat-containing protein	99.7	1.6e-179	626.3	OG5_128799	dmel|FBpp0082765
GMOY006191-RA	aldehyde reductase	1983.31	0.450428	0.000133828	0.00106931	CG9436 gene product	Drosophila melanogaster	drosoph	AAF57732	6.65e-122	0.6833	2	F:alditol:NADP+ 1-oxidoreductase activity; P:oxidation-reduction process	tr|D3TPT2|D3TPT2_GLOMM	Aldo/keto reductase family protein	99.6	7.7e-166	581.6	OG5_126583	dmel|FBpp0085467
GMOY004134-RA	hypothetical protein	1355.46	0.449475	0.00747771	0.0323796	CG13937, isoform D	Drosophila melanogaster	nr	NP_647673	1.49e-137	0.8433	3	P:carbohydrate biosynthetic process; C:integral component of membrane; F:HNK-1 sulfotransferase activity	tr|Q8IRG5|Q8IRG5_DROME	CG13937, isoform F	69.8	1.9e-120	429.9	OG5_155147	dmel|FBpp0072741
GMOY002728-RA	vacuolar H+-ATPase v0 sector subunit D	2840.8	0.449362	3.93193e-05	0.00036701	CG2934 gene product	Drosophila melanogaster	drosph	AAF45902	0	0.835	6	C:plasma membrane proton-transporting V-type ATPase complex; P:regulation of Notch signaling pathway; P:vacuolar acidification; F:proton-transporting ATPase activity, rotational mechanism; C:vacuolar proton-transporting V-type ATPase, V0 domain; P:ATP hydrolysis coupled proton transport	tr|D3TMM3|D3TMM3_GLOMM	Vacuolar H+-ATPase v0 sector subunit D	100	1.2e-206	716.5	OG5_127683	dmel|FBpp0070584
GMOY006824-RA	Patj	884.889	0.447966	0.0165343	0.0611455	dlt gene product	Drosophila melanogaster	drosph	AAF47573	0	0.81	22	F:protein kinase C binding; P:apical protein localization; C:subapical complex; P:adherens junction maintenance; P:photoreceptor cell maintenance; P:photoreceptor cell morphogenesis; P:zonula adherens assembly; P:pupal development; P:establishment of planar polarity; C:nuclear envelope; P:establishment or maintenance of apical/basal cell polarity; C:apical cortex; C:septate junction; P:establishm…	sp|Q9NB04|PATJ_DROME	Patj homolog	69	0	1115.9	OG5_130918	dmel|FBpp0072664
GMOY010579-RA	hypothetical protein	344.086	0.447906	0.00445739	0.021315	CG6388 gene product	Drosophila melanogaster	drosph	AAF53189	2.33e-44	0.82	3	F:tRNA guanine-N2methyltransferase activity; P:tRNA modification; F:RNA binding	sp|Q9VK89|TRM1_DROME	Probable tRNA (guanine(26)-N(2))-dimethyltransferase	68.7	8.6e-40	161	OG5_127349	dmel|FBpp0079949
GMOY000859-RA	MAN1	516.433	0.447626	0.00534259	0.0248064	hypothetical protein FF38_08458	Lucilia cuprina	nr	KNC28871	0	0.74	1	C:integral component of nuclear inner membrane	No_Hits	NA	NA	NA	NA	OG5_134636	dmel|FBpp0072075
GMOY003790-RA	misato	1198.93	0.447186	0.000286089	0.00205458	protein misato	Lucilia cuprina	nr	KNC33984	0	0.81	1	F:GTPase activity	sp|O01939|MST_DROME	Protein misato	43.4	3.2e-127	453.8	OG5_130183	cpip|CPIJ012456
GMOY004456-RA	hypothetical protein	173.703	0.446966	0.0243072	0.0824868	CG3004 gene product	Drosophila melanogaster	drosph	AAF46509	0	0.93	1	F:protein binding	tr|D3TQZ4|D3TQZ4_GLOMM	G protein beta subunit-like protein	100	4.6e-189	657.9	OG5_129075	dmel|FBpp0071303
GMOY010371-RA	arm: armadillo	4794.49	0.446904	0.00530037	0.0246734	arm gene product	Drosophila melanogaster	drosph	AAF45688	0	0.93	4	F:protein binding; P:intracellular protein transport; P:vesicle-mediated transport; C:membrane coat	tr|D3TLQ8|D3TLQ8_GLOMM	Armadillo/beta-catenin/plakoglobin	100	0	1620.9	OG5_130404	dmel|FBpp0089035
GMOY001815-RA	hypothetical protein	1452.56	0.446207	0.0146049	0.0552375	CG11455 gene product	Drosophila melanogaster	drosph	AAF51538	7.85e-45	0.83	3	P:mitochondrial electron transport, NADH to ubiquinone; C:mitochondrial respiratory chain complex I; F:NADH dehydrogenase activity	tr|Q7K1C0|Q7K1C0_DROME	CG11455, isoform A	69.3	1.1e-38	156.8	OG5_140114	dmel|FBpp0077777
GMOY004015-RA	acetyl CoA carboxylase	305.83	0.44597	0.0106904	0.0431318	CG6878 gene product	Drosophila melanogaster	drosph	AAF49654	9.66e-41	0.96	0	NA	tr|Q9VUM2|Q9VUM2_DROME	CG6878-PA	87.3	2e-37	152.1	OG5_130528	dmel|FBpp0075396
GMOY000340-RA	mitochondrial chaperonin	1413.46	0.444087	0.00584884	0.0266713	CG11267 gene product	Drosophila melanogaster	drosph	AAF49856	2.72e-43	0.84	4	P:'de novo' protein folding; C:lipid particle; C:mitochondrial matrix; F:unfolded protein binding	tr|D3TPU0|D3TPU0_GLOMM	Mitochondrial chaperonin	100	2.9e-52	201.8	OG5_126769	dmel|FBpp0075609
GMOY008675-RA	hypothetical protein	371.087	0.443635	0.0137225	0.0523857	CG9186 gene product	Drosophila melanogaster	drosph	AAF47473	2.34e-129	0.75	1	C:lipid particle	tr|Q9W0H3|Q9W0H3_DROME	CG9186, isoform A	61.6	1e-106	384.8	OG5_128547	dmel|FBpp0072611
GMOY003278-RA	Zinc finger protein 30C	3778.35	0.443555	0.000868428	0.00539987	zf30c gene product	Drosophila melanogaster	drosoph	AAF52805	0	0.5567	3	P:neuron development; F:nucleic acid binding; F:metal ion binding	tr|Q9VL91|Q9VL91_DROME	LD23102p	56.9	8.9e-165	578.9	OG5_186249	dmel|FBpp0079461
GMOY005943-RA	short spindle	821.975	0.442396	0.00483176	0.0227584	CG18397 gene product	Drosophila melanogaster	drosoph	AAF53722	0	0.7	0	NA	tr|Q9VJ35|Q9VJ35_DROME	LD01527p	55.2	0	1338.2	OG5_131938	dmel|FBpp0080734
GMOY005212-RA	prenylated rab acceptor 1	2448.86	0.442214	0.000446573	0.00305633	CG1418 gene product	Drosophila melanogaster	drosph	AAF58869	5.14e-70	0.75	1	F:Rab GTPase binding	tr|D3TMZ2|D3TMZ2_GLOMM	Prenylated rab acceptor 1	100	2.1e-104	375.9	OG5_128897	dmel|FBpp0087526
GMOY002239-RA	hypothetical protein	1774.24	0.44178	0.00340971	0.0170543	CG5676 gene product	Drosophila melanogaster	drosph	AAF52886	3.36e-47	0.77	0	NA	tr|D3TLS4|D3TLS4_GLOMM	Putative membrane protein	100	4.3e-87	318.2	OG5_130061	dmel|FBpp0079675
GMOY003226-RA	atilla	17687.2	0.440305	0.0155406	0.0581827	CG6579 gene product	Drosophila melanogaster	drosph	AAF53179	9.12e-55	0.82	3	F:molecular_function; P:biological_process; C:cellular_component	tr|Q9VK99|Q9VK99_DROME	Atilla, isoform B	63.9	5e-50	194.9	NO_GROUP	dmel|FBpp0271850
GMOY000766-RA	RNA polymerase I transcription factor subunit Spp27	238.408	0.439719	0.0161876	0.0600267	CG1240 gene product	Drosophila melanogaster	drosph	AAF47684	7.62e-16	0.86	2	F:DNA binding; F:protein binding	tr|D3TMI6|D3TMI6_GLOMM	RNA polymerase I transcription factor subunit Spp27	90.4	7.6e-120	427.6	OG5_129900	dmel|FBpp0072839
GMOY002597-RA	hypothetical protein	1185.68	0.439711	0.00785436	0.033671	CG8397 gene product	Drosophila melanogaster	drosph	AAF58075	4.24e-71	0.79	2	F:actin binding; F:carbohydrate binding	tr|A1ZA83|A1ZA83_DROME	CG8397	59.9	3.3e-78	289.3	OG5_129250	cpip|CPIJ006347
GMOY010429-RA	hypothetical protein	355.738	0.439664	0.0082763	0.0352207	CG10376 gene product	Drosophila melanogaster	drosoph	AAF53694	9.22e-136	0.65	1	F:catalytic activity	tr|Q9VJ61|Q9VJ61_DROME	CG10376	51.6	5.6e-111	399.1	OG5_132000	dmel|FBpp0080672
GMOY003073-RA	hypothetical protein	383.69	0.4392	0.0150664	0.0566675	CG6453 gene product	Drosophila melanogaster	drosph	AAF53621	0	0.69	6	F:alpha-glucosidase activity; P:lateral inhibition; C:glucosidase II complex; F:protein binding; F:calcium ion binding; P:N-glycan processing	tr|Q9VJD1|Q9VJD1_DROME	CG6453, isoform A	55.1	9.2e-166	581.3	OG5_128657	dmel|FBpp0080551
GMOY006346-RA	TBP-associated factor 10b	379.909	0.438372	0.00486118	0.0228705	TafII24 gene product	Drosophila melanogaster	drosph	AAF51210	2.53e-37	0.76	5	C:SAGA complex; P:transcription initiation from RNA polymerase II promoter; F:RNA polymerase II core promoter sequence-specific DNA binding transcription factor activity involved in preinitiation complex assembly; C:transcription factor TFIID complex; C:cytoplasm	sp|Q9XZT7|TAFAB_DROME	Transcription initiation factor TFIID subunit 10b	53.5	7.3e-35	144.4	OG5_129429	aaeg|AAEL005742-PA
GMOY004149-RA	Cat: catalase	2672.64	0.437972	0.00206246	0.0111872	cat gene product	Drosophila melanogaster	drosph	AAF49228	0	0.91	22	P:determination of adult lifespan; P:calcium-dependent cell-cell adhesion; P:response to hydrogen peroxide; P:regulation of R7 cell differentiation; P:regulation of retinal cone cell fate specification; P:acetylcholine biosynthetic process; P:dendrite morphogenesis; F:heme binding; P:muscle organ development; P:regulation of hemocyte proliferation; C:peroxisome; F:catalase activity; F:RNA polymer…	tr|D3TRU3|D3TRU3_GLOMM	Catalase	100	4.3e-306	1047.3	OG5_127182	dmel|FBpp0074825
GMOY000679-RA	High mobility group protein D	1592.1	0.436855	0.00209865	0.0113458	HmgD gene product	Drosophila melanogaster	drosph	AAF46759	3.07e-18	0.97	6	C:nuclear chromatin; P:muscle organ development; F:DNA binding, bending; F:AT DNA binding; P:chromatin organization; P:dendrite morphogenesis	tr|D3TQM5|D3TQM5_GLOMM	High mobility group protein D	100	4.5e-59	224.6	OG5_144330	dmel|FBpp0071625
GMOY001976-RA	hypothetical protein	2170.44	0.436288	0.000402179	0.00278995	GK25324	Drosophila willistoni	nr	XP_002071101	7.25e-122	0.94	1	C:integral component of membrane	tr|Q9VX17|Q9VX17_DROME	CG6398, isoform A	86.2	3e-155	545.4	OG5_142577	dmel|FBpp0074236
GMOY011814-RA	GABAb-R2: GABA-B receptor 2	950.212	0.435871	0.000402149	0.00278995	BcDNA:GH07312 gene product	Drosophila melanogaster	drosph	AAF55916	0	0.81	9	C:integral component of membrane; P:negative regulation of insulin secretion; P:olfactory behavior; F:G-protein coupled GABA receptor activity; P:negative regulation of synaptic vesicle fusion to presynaptic membrane; P:G-protein coupled receptor signaling pathway; F:nucleic acid binding; P:transcription, DNA-templated; F:zinc ion binding	tr|A0A0B4LHR4|A0A0B4LHR4_DROME	Metabotropic GABA-B receptor subtype 2, isoform C	86.6	3.8e-143	507.3	OG5_132263	dmel|FBpp0083566
GMOY010828-RA	raga: raga	726.338	0.434986	0.00151815	0.00866693	CG11968 gene product	Drosophila melanogaster	drosoph	AAF54312	0	0.68	9	P:regulation of autophagy; P:cellular response to starvation; P:positive regulation of TOR signaling; P:positive regulation of cell growth; F:GTPase activity; F:protein heterodimerization activity; C:cytoplasm; F:GTP binding; C:nucleus	tr|D3TN70|D3TN70_GLOMM	GTP-binding protein	100	1e-177	620.2	OG5_128588	dmel|FBpp0081491
GMOY002954-RA	Septin	1585.99	0.433906	0.00431189	0.0208176	PREDICTED: septin-4-like	Musca domestica	nr	XP_005186906	0	0.9733	3	F:GTP binding; P:cell cycle; C:septin complex	tr|Q0KHR7|Q0KHR7_DROME	Septin 4, isoform A	94.7	1.1e-188	656.8	OG5_131961	dmel|FBpp0074141
GMOY001369-RA	Ubiquitin activating enzyme	4704.81	0.432787	0.0018722	0.0102713	ubiquitin-like modifier-activating enzyme 1-like	Musca domestica	nr	XP_005184436	0	0.8733	4	F:ligase activity; F:small protein activating enzyme activity; P:cellular protein modification process; F:ATP binding	tr|Q8T0L3|Q8T0L3_DROME	GH24511p	71.1	0	1673.7	OG5_127070	dmel|FBpp0087583
GMOY005019-RA	Ubiquilin	3521.62	0.430366	0.00131504	0.00766841	PREDICTED: ubiquilin-1-like	Musca domestica	nr	XP_005189617	0	0.8867	1	F:protein binding	tr|Q9VWD9|Q9VWD9_DROME	LD38919p	76.5	2.3e-238	822.4	OG5_127163	dmel|FBpp0074519
GMOY002117-RA	hypothetical protein	560.803	0.430255	0.0049311	0.0231195	CG7628 gene product	Drosophila melanogaster	drosph	AAF50089	9.3e-140	0.93	3	F:inorganic phosphate transmembrane transporter activity; C:membrane; P:phosphate ion transport	tr|Q9VTG0|Q9VTG0_DROME	CG42575, isoform A	69.9	4.1e-218	755.4	OG5_126728	dmel|FBpp0075942
GMOY004529-RA	hypothetical protein	495.634	0.430243	0.0102686	0.0417605	elongin-c gene product	Drosophila melanogaster	drosph	AAF57557	8.38e-73	0.98	4	P:ubiquitin-dependent protein catabolic process; C:Cul2-RING ubiquitin ligase complex; C:transcription elongation factor complex; P:dendrite morphogenesis	tr|Q7JWD6|Q7JWD6_DROME	Elongin C, isoform A	93.9	8e-59	223.8	OG5_128120	dmel|FBpp0085724
GMOY008333-RA	hypothetical protein	295.133	0.430041	0.0260404	0.0871002	CG17734 gene product	Drosophila melanogaster	drosph	AAF54624	9.32e-32	0.86	1	P:behavioral response to ethanol	tr|Q9VGQ2|Q9VGQ2_DROME	CG17734, isoform A	71.3	1.5e-31	132.9	OG5_134720	dmel|FBpp0081836
GMOY011065-RA	mitochondrial ribosomal protein S31	713.008	0.430012	0.00501995	0.0234821	CG5904 gene product	Drosophila melanogaster	drosph	AAF49552	2.17e-109	0.7	3	C:mitochondrial small ribosomal subunit; F:structural constituent of ribosome; P:translation	tr|D3TMC7|D3TMC7_GLOMM	Mitochondrial ribosomal protein S31	100	4.3e-215	744.6	OG5_133718	dmel|FBpp0075274
GMOY002533-RA	hypothetical protein	998.216	0.429878	0.00375028	0.0184863	CG12948 gene product	Drosophila melanogaster	drosph	AAF54437	2.65e-40	0.7	3	F:molecular_function; P:biological_process; C:cellular_component	tr|D3TQB1|D3TQB1_GLOMM	Hypothetical conserved protein	99.7	2.7e-167	585.5	OG5_136375	dmel|FBpp0081645
GMOY002319-RA	Regulatory particle non-ATPase	2340.36	0.429764	0.000260993	0.00190616	26s proteasome non-atpase regulatory subunit 2-like	Musca domestica	nr	XP_005187604	0	0.948	6	P:regulation of protein catabolic process; P:RNA metabolic process; F:enzyme regulator activity; C:proteasome complex; P:regulation of catalytic activity; F:binding	tr|Q9VW54|Q9VW54_DROME	26S proteasome regulatory complex subunit p97	85.9	0	1553.5	OG5_127950	dmel|FBpp0074662
GMOY009451-RA	csw: son of sevenless	4810.95	0.427234	0.00627806	0.0281874	tyrosine-protein phosphatase corkscrew-like isoform x2	Musca domestica	nr	XP_005180482	0	0.764	2	P:protein dephosphorylation; F:phosphoprotein phosphatase activity	tr|M9PGI1|M9PGI1_DROME	Protein-tyrosine-phosphatase	86	1.8e-53	209.1	OG5_130331	dmel|FBpp0070363
GMOY003971-RA	hypothetical protein	320.214	0.427087	0.0108757	0.0437496	No_Hits	NA	nr	NA	NA	NA	0	NA	No_Hits	NA	NA	NA	NA	No_Hits	No_Hits
GMOY010001-RA	mitochondrial/chloroplast ribosomal protein L4/L29	391.938	0.426394	0.0254179	0.0853329	rlc1 gene product	Drosophila melanogaster	drosph	AAF54390	4.21e-91	0.87	3	P:translation; C:mitochondrial ribosome; F:structural constituent of ribosome	tr|D3TPB4|D3TPB4_GLOMM	Mitochondrial/chloroplast ribosomal protein L4/L29	99.3	2e-159	559.3	OG5_130515	dmel|FBpp0081599
GMOY011164-RA	hypothetical protein	2884.57	0.426359	0.00350381	0.0174293	PREDICTED: uncharacterized protein DDB_G0283357-like	Musca domestica	nr	XP_005178075	0	0.7167	4	P:protein phosphorylation; F:protein binding; F:protein tyrosine kinase activity; F:ATP binding	tr|Q8INJ8|Q8INJ8_DROME	Non-specific protein-tyrosine kinase	73.8	9.6e-105	379.4	OG5_133402	aaeg|AAEL001017-PA
GMOY006287-RA	Ca2+-binding protein	3200.78	0.425613	0.000195746	0.00147998	CG17661 gene product	Drosophila melanogaster	drosph	AAF45393	1.18e-91	0.7	3	P:positive regulation of JNK cascade; F:calcium ion binding; P:apoptotic process	tr|D3TQQ6|D3TQQ6_GLOMM	Ca2+-binding protein	100	4.8e-103	371.3	OG5_127426	aaeg|AAEL005910-PA
GMOY007606-RA	conserved hypothetical protein	1018.61	0.424863	0.00563902	0.0259465	CG14290 gene product	Drosophila melanogaster	drosph	AAF55609	4.83e-44	0.8	4	C:integral component of mitochondrial inner membrane; P:mitochondrial pyruvate transport; P:pyruvate metabolic process; F:pyruvate transmembrane transporter activity	tr|D3TM98|D3TM98_GLOMM	Putative uncharacterized protein	99.2	2.3e-64	242.3	OG5_128371	agam|AGAP001417-PA
GMOY003596-RA	Hsp70/Hsp90 organizing protein homolog	1704.78	0.424197	0.00179474	0.00992641	hsp70 hsp90 organizing protein	Glossina morsitans morsitans	nr	ABD60989	0	0.9267	1	F:protein binding	tr|D3TN69|D3TN69_GLOMM	Hsp70/Hsp90 organizing protein-like protein	100	5.1e-288	987.3	OG5_128289	dmel|FBpp0077790
GMOY010527-RA	hypothetical protein	367.693	0.424007	0.0174064	0.0634704	CG3847 gene product	Drosophila melanogaster	drosph	AAF46157	3.93e-129	0.68	2	F:metal ion binding; F:nucleic acid binding	tr|D3TP30|D3TP30_GLOMM	Hypothetical conserved protein	100	1.5e-209	726.1	OG5_229224	dmel|FBpp0070870
GMOY000140-RA	hypothetical protein	1484.31	0.423985	0.000936686	0.00577151	sulfhydryl oxidase 2-like	Musca domestica	nr	XP_005174845	0	0.72	3	P:cell redox homeostasis; F:thiol oxidase activity; P:oxidation-reduction process	tr|Q7JQR3|Q7JQR3_DROME	Sulfhydryl oxidase	53.5	1e-195	681	OG5_129038	dmel|FBpp0086873
GMOY008909-RA	hypothetical protein	3276.23	0.423718	0.00413376	0.0200973	BcDNA:GH12326 gene product	Drosophila melanogaster	drosph	AAF46579	5.54e-167	0.74	1	C:integral component of membrane	tr|D3TNI5|D3TNI5_GLOMM	Uncharacterized conserved protein	100	6.3e-258	887.1	OG5_135921	dmel|FBpp0071379
GMOY004657-RA	Cysteine proteinase-1	989.813	0.423696	0.0114673	0.0455233	Cp1 gene product	Drosophila melanogaster	drosph	AAF58311	1.46e-141	0.91	9	C:lysosome; C:fusome; P:salivary gland cell autophagic cell death; P:proteolysis; F:cysteine-type endopeptidase activity; F:structural constituent of chitin-based larval cuticle; C:extracellular matrix; P:protein catabolic process; P:larval chitin-based cuticle development	sp|Q95029|CATL_DROME	Cathepsin L	79.2	3.9e-117	418.7	OG5_126607	dmel|FBpp0086719
GMOY004152-RA	hypothetical protein	994.645	0.42355	0.00184954	0.0101606	CG12093 gene product	Drosophila melanogaster	drosph	AAF47686	2.95e-69	0.67	0	NA	tr|Q9VZX8|Q9VZX8_DROME	AT02196p	45.9	3.6e-62	236.1	OG5_146566	dmel|FBpp0072885
GMOY008272-RA	hypothetical protein	902.503	0.422832	0.00258269	0.0135324	neutral alpha-glucosidase ab-like isoform x1	Musca domestica	nr	AAF55873	0	0.8367	5	P:microtubule cytoskeleton organization; C:microtubule; F:hydrolase activity, hydrolyzing O-glycosyl compounds; P:carbohydrate metabolic process; F:carbohydrate binding	tr|Q7KMM4|Q7KMM4_DROME	BcDNA.GH04962	69.1	0	1356.7	OG5_126880	dmel|FBpp0070061
GMOY009341-RA	hypothetical protein	298.168	0.422162	0.0074028	0.0320893	gastrulation defective protein 1 homolog	Ceratitis capitata	nr	XP_004520324	0	0.832	2	P:neurogenesis; F:protein binding	sp|Q9W1J3|GAD1_DROME	Gastrulation defective protein 1 homolog	69.8	2.6e-276	948.7	OG5_129363	dmel|FBpp0072033
GMOY000174-RA	Calmodulin-binding protein related to a Rab3 GDP/GTP exchange protein	2403.27	0.422114	0.000255895	0.00187902	crag gene product	Drosophila melanogaster	drosoph	AAF53672	0	0.84	0	NA	tr|Q9W3D3|Q9W3D3_DROME	Calmodulin-binding protein related to a Rab3 GDP/GTP exchange protein, isoform A	69.2	0	2300	OG5_129471	dmel|FBpp0071165
GMOY002044-RB	hypothetical conserved protein	2290.11	0.421759	0.00626142	0.0281436	PREDICTED: tRNA (uracil-5-)-methyltransferase homolog A-like isoform X2	Musca domestica	nr	XP_005177223	0	0.82	5	F:nucleic acid binding; P:RNA methylation; F:RNA methyltransferase activity; F:nucleotide binding; P:RNA processing	tr|D3TLD8|D3TLD8_GLOMM	Hypothetical conserved protein	99.8	0	1305	OG5_126903	dmel|FBpp0074808
GMOY010961-RA	lethal (1) G0045	200.661	0.421535	0.017412	0.0634704	No_Hits	NA	nr	NA	NA	NA	0	NA	No_Hits	NA	NA	NA	NA	No_Hits	NA
GMOY007115-RA	hypothetical protein	848.919	0.420343	0.00109591	0.00656753	src oncogene at isoform a	Musca domestica	nr	XP_005177458	0	0.954	18	P:negative regulation of epidermal growth factor receptor signaling pathway; F:non-membrane spanning protein tyrosine kinase activity; P:negative regulation of synaptic growth at neuromuscular junction; P:adherens junction organization; P:actin filament bundle assembly; P:dorsal closure, spreading of leading edge cells; P:epithelial cell-cell adhesion; P:tricarboxylic acid cycle; P:JNK cascade; P…	tr|A1Z6I9|A1Z6I9_DROME	Non-specific protein-tyrosine kinase	94.5	1.7e-220	762.7	OG5_127750	dmel|FBpp0085320
GMOY005059-RA	scramblase	898.618	0.420227	0.0106732	0.0431002	CG6590 gene product	Drosophila melanogaster	drosph	AAF50164	2.02e-115	0.93	0	NA	tr|Q9VT88|Q9VT88_DROME	CG32056-PA, isoform A	57.6	4.7e-120	428.7	OG5_128653	dmel|FBpp0076030
GMOY004457-RA	hypothetical protein	1588.33	0.419449	0.000518459	0.00347542	CG9784 gene product	Drosophila melanogaster	drosph	AAF48627	0	0.73	2	F:inositol trisphosphate phosphatase activity; P:phosphatidylinositol dephosphorylation	tr|Q9VXE7|Q9VXE7_DROME	CG9784, isoform A	61.8	1.3e-166	583.9	OG5_134082	dmel|FBpp0074064
GMOY011510-RA	hypothetical protein	886.627	0.418828	0.0194257	0.0691674	CG13948 gene product	Drosophila melanogaster	drosph	AAF51461	1.81e-58	0.55	2	P:sensory perception of taste; C:integral component of membrane	sp|Q9VPT1|GR21A_DROME	Gustatory and odorant receptor 21a	40.1	5.2e-69	260.4	OG5_174698	agam|AGAP003098-PA
GMOY010013-RA	hypothetical protein	545.128	0.417137	0.00632323	0.0283434	CG17840 gene product	Drosophila melanogaster	drosph	AAF51002	0	0.8	1	F:phosphoric ester hydrolase activity	tr|Q9VR06|Q9VR06_DROME	CG17840-PA	70.4	0	1209.5	OG5_128217	dmel|FBpp0077133
GMOY005369-RA	trade embargo	322.694	0.416714	0.022995	0.0789534	CG4936 gene product	Drosophila melanogaster	drosph	AAF55737	1.43e-80	0.89	3	F:nucleic acid binding; F:zinc ion binding; C:nucleus	tr|Q9VDQ4|Q9VDQ4_DROME	Trade embargo	44.3	5.1e-95	345.9	OG5_187055	dmel|FBpp0083249
GMOY001656-RA	mitochondrial ribosomal protein L48	371.235	0.416584	0.0102093	0.0416231	CG17642 gene product	Drosophila melanogaster	drosph	AAF51347	7.46e-76	0.77	3	C:mitochondrial large ribosomal subunit; F:structural constituent of ribosome; P:mitochondrial translation	tr|D3TRG7|D3TRG7_GLOMM	Mitochondrial ribosomal protein L48	100	2.2e-106	382.5	OG5_134441	dmel|FBpp0077550
GMOY008273-RA	Upf2	486.959	0.414974	0.00675742	0.0298307	CG2253 gene product	Drosophila melanogaster	drosph	AAF46314	0	0.78	7	P:neuromuscular synaptic transmission; P:synapse organization; P:nuclear-transcribed mRNA catabolic process, nonsense-mediated decay; P:gene silencing by miRNA; P:RNA interference; F:RNA binding; F:protein binding	tr|Q9W3L1|Q9W3L1_DROME	CG2253-PA	62.1	0	1225.7	OG5_129338	dmel|FBpp0071072
GMOY004839-RA	Regulatory particle non-ATPase	1354.99	0.414662	0.000504733	0.00339178	Rpn7 gene product	Drosophila melanogaster	drosph	AAF56000	0	0.94	5	F:endopeptidase activity; C:proteasome regulatory particle, lid subcomplex; P:proteasome-mediated ubiquitin-dependent protein catabolic process; P:neurogenesis; F:protein binding	tr|D3TLT4|D3TLT4_GLOMM	26S proteasome regulatory complex subunit RPN7/PSMD6	100	1.4e-224	776.2	OG5_127957	dmel|FBpp0083687
GMOY006006-RA	hypothetical protein	333.628	0.413595	0.00841242	0.0357068	CG17081 gene product	Drosophila melanogaster	drosoph	AAF49663	0	0.66	0	NA	tr|Q960T6|Q960T6_DROME	Cep135, isoform A	47	6.8e-269	924.9	OG5_132847	dmel|FBpp0075391
GMOY009924-RA	hypothetical protein	1010.68	0.412372	0.000825045	0.00516159	CG6958 gene product	Drosophila melanogaster	drosph	AAF56042	0	0.72	5	P:oxidation-reduction process; F:peroxidase activity; P:response to oxidative stress; F:heme binding; F:protein binding	tr|Q9VCW3|Q9VCW3_DROME	LP09464p	54.6	0	1200.7	OG5_134479	dmel|FBpp0083695
GMOY007398-RA	Ras-related GTP binding C/D ortholog (H. sapiens)	605.2	0.412016	0.00833088	0.035416	CG8707 gene product	Drosophila melanogaster	drosph	AAF59120	0	0.82	3	C:cytoplasm; F:GTP binding; C:nucleus	tr|D3TPQ6|D3TPQ6_GLOMM	Putative small GTpase	100	3.1e-224	775	OG5_128325	dmel|FBpp0087883
GMOY010262-RA	Paxillin	8880.95	0.411949	0.00425861	0.0206182	GF15196	Drosophila ananassae	nr	XP_001961882	0	0.6967	1	F:zinc ion binding	tr|Q8INW7|Q8INW7_DROME	FI11475p	55.2	1.3e-177	620.9	OG5_128912	dmel|FBpp0099871
GMOY011819-RA	alpha Mannosidase II	840.755	0.411553	0.00468251	0.0221706	CG18802 gene product	Drosophila melanogaster	drosph	AAF54375	0	0.77	9	C:Golgi membrane; F:mannosyl-oligosaccharide 1,3-1,6-alpha-mannosidase activity; C:Golgi stack; P:encapsulation of foreign target; P:protein deglycosylation; P:protein N-linked glycosylation; F:zinc ion binding; P:mannose metabolic process; F:carbohydrate binding	sp|Q24451|MAN2_DROME	Alpha-mannosidase 2	61.6	0	1338.9	OG5_130088	dmel|FBpp0081509
GMOY007363-RA	3 histone exonuclease 1,3 histone exonuclease 1	1047.3	0.411183	0.00551897	0.0254947	CG6393 gene product	Drosophila melanogaster	drosph	AAF46791	5.51e-118	0.87	6	F:3'-5'-exoribonuclease activity; F:single-stranded DNA 3'-5' exodeoxyribonuclease activity; F:nucleic acid binding; P:histone mRNA catabolic process; F:double-stranded DNA 3'-5' exodeoxyribonuclease activity; F:nucleotide binding	tr|D3TKU3|D3TKU3_GLOMM	3' histone exonuclease 1 (Fragment)	100	5.5e-115	412.9	OG5_133933	dmel|FBpp0288832
GMOY000479-RA	hypothetical protein	852.101	0.410726	0.0135007	0.0517326	CG14621 gene product	Drosophila melanogaster	drosph	AAF50956	0	0.82	2	C:membrane; F:glucose 6-phosphate:phosphate antiporter activity	sp|Q9VR50|S35E1_DROME	Solute carrier family 35 member E1 homolog	71.8	3.7e-153	538.9	OG5_128059	dmel|FBpp0077036
GMOY006166-RA	ETS-domain lacking	555.48	0.409449	0.0200502	0.0707482	CG15085 gene product	Drosophila melanogaster	drosph	AAG22259	7.83e-51	0.58	2	F:sequence-specific DNA binding; C:nucleus	tr|Q7K119|Q7K119_DROME	ETS-domain lacking	52.2	2.4e-47	186.4	OG5_155050	dmel|FBpp0085834
GMOY000122-RA	Cysteine string protein	1108.56	0.408759	0.00694779	0.0304896	Csp gene product	Drosophila melanogaster	drosoph	AAF51816	1.03e-82	0.65	10	P:locomotion involved in locomotory behavior; P:startle response; C:synaptic vesicle; P:brain morphogenesis; C:type Ib terminal bouton; P:exocytosis; P:synaptic vesicle uncoating; P:neurotransmitter secretion; C:type Is terminal bouton; C:plasma membrane	tr|M9PG83|M9PG83_DROME	Cysteine string protein, isoform D	93.3	3.3e-52	202.6	OG5_133414	dmel|FBpp0078146
GMOY003482-RA	hypothetical protein	1613.53	0.408283	0.00618182	0.0278472	CG10466 gene product	Drosophila melanogaster	drosph	AAF53845	2.3e-64	0.9	5	F:mRNA binding; P:mRNA splicing, via spliceosome; C:precatalytic spliceosome; C:catalytic step 2 spliceosome; F:nucleotide binding	tr|Q9VIS0|Q9VIS0_DROME	CG10466, isoform B	80.7	5e-54	208.8	OG5_128283	dmel|FBpp0080829
GMOY004813-RA	dihydrolipoamide S-acetyltransferase	1165.06	0.407704	0.00105949	0.00637415	CG5261 gene product	Drosophila melanogaster	drosoph	AAF52515	5.76e-120	0.82	4	C:mitochondrial pyruvate dehydrogenase complex; C:lipid particle; F:dihydrolipoyllysine-residue acetyltransferase activity; P:acetyl-CoA biosynthetic process from pyruvate	tr|D3TLJ8|D3TLJ8_GLOMM	Acetyltransferase component of pyruvate dehydrogenase complex	99.8	8.5e-294	1006.5	OG5_128029	cpip|CPIJ016647
GMOY013074-RA	Tpi: triosephosphate isomerase	987.279	0.407586	0.00153856	0.00876508	triosephosphate isomerase	Stomoxys calcitrans	nr	XP_013107065	5.8e-156	0.93	2	P:glycolytic process; F:triose-phosphate isomerase activity	sp|P29613|TPIS_DROME	Triosephosphate isomerase	76.1	2e-109	392.9	OG5_127002	dmel|FBpp0084948
GMOY003678-RA	Proteasome alpha1 subunit	1124.45	0.407218	0.0046442	0.0220148	Prosalpha1 gene product	Drosophila melanogaster	drosph	AAF59183	1.64e-134	0.9	4	P:cellular response to DNA damage stimulus; C:proteasome core complex, alpha-subunit complex; P:ubiquitin-dependent protein catabolic process; F:threonine-type endopeptidase activity	sp|Q9XZJ4|PSA6_DROME	Proteasome subunit alpha type-6	81.6	3.5e-112	402.1	OG5_127623	cpip|CPIJ001707
GMOY002290-RA	unextended	4398.18	0.406802	0.000413905	0.00285914	metal transporter cnnm2-like isoform x1	Musca domestica	nr	XP_005185030	0	0.7533	1	F:adenyl nucleotide binding	tr|A0A0B7P9G0|A0A0B7P9G0_DROME	Unextended, isoform E	66.2	1.7e-204	710.7	OG5_126632	amel|XP_625178
GMOY002554-RA	hypothetical protein	551.99	0.405525	0.0211865	0.0737371	CG1161 gene product	Drosophila melanogaster	drosph	AAF52042	1.46e-53	0.86	1	C:integral component of membrane	sp|Q9VNA4|Y1161_DROME	Uncharacterized protein CG1161	67.4	1.4e-58	223.8	OG5_131712	dmel|FBpp0099853
GMOY007504-RA	hypothetical protein	3182.11	0.404601	0.00164068	0.00919278	actin-binding lim protein 3-like isoform x2	Ceratitis capitata	nr	XP_004533566	0	0.896	3	P:cytoskeleton organization; F:actin binding; F:zinc ion binding	tr|A0A0B4LGY1|A0A0B4LGY1_DROME	Unc-115a, isoform G	86.2	0	1449.1	OG5_129674	dmel|FBpp0289791
GMOY004176-RA	hypothetical protein	546.212	0.404443	0.00237512	0.012634	low quality protein: palmitoyltransferase zdhhc15-like	Musca domestica	nr	XP_005177956	8.66e-51	0.78	1	F:metal ion binding	tr|A0A0B4LEL6|A0A0B4LEL6_DROME	Palmitoyltransferase	55.3	6.9e-23	106.3	OG5_126830	dmel|FBpp0087522
GMOY006347-RA	anterior pharynx defective	434.36	0.404302	0.0228177	0.0784437	CG2855 gene product	Drosophila melanogaster	drosph	AAF51212	3.75e-123	0.87	6	C:integral component of plasma membrane; F:endopeptidase activity; F:alkaline phosphatase activity; P:Notch signaling pathway; P:protein processing; P:positive regulation of catalytic activity	tr|D3TRK2|D3TRK2_GLOMM	Gamma-secretase subunit Aph-1	100	4.2e-134	474.9	OG5_130831	dmel|FBpp0077400
GMOY001193-RA	Kinesin-like protein at 64D	277.046	0.404162	0.0128071	0.0495683	kinesin-like protein at 64d	Drosophila mojavensis	nr	XP_002008152	0	0.946	12	P:axon guidance; P:sensory perception of sound; P:nonmotile primary cilium assembly; P:anterograde axon cargo transport; C:microtubule; F:microtubule motor activity; P:establishment or maintenance of microtubule cytoskeleton polarity; F:microtubule binding; P:sperm axoneme assembly; C:kinesin complex; F:ATP binding; P:sensory perception of smell	tr|Q9VRK9|Q9VRK9_DROME	Kinesin-like protein	83.6	0	1087.4	OG5_127071	dmel|FBpp0076861
GMOY010851-RA	Heat shock protein cognate	6138.28	0.403707	0.00228952	0.0122572	hsc70-5 gene product	Drosophila melanogaster	drosph	AAF58270	0	0.93	7	P:protein folding; C:microtubule associated complex; F:ATPase activity; C:lipid particle; F:ATP binding; F:unfolded protein binding; P:response to heat	tr|D3TRQ0|D3TRQ0_GLOMM	Heat shock protein cognate 5	100	0	1352.8	OG5_126744	dmel|FBpp0086694
GMOY011987-RA	hypothetical protein	428.817	0.402208	0.00536671	0.0248901	PREDICTED: LOW QUALITY PROTEIN: conserved oligomeric Golgi complex subunit 2-like, partial	Musca domestica	nr	XP_005181173	1.16e-97	0.7	3	P:Golgi organization; C:membrane; P:protein transport	sp|Q9VF78|COG2_DROME	Conserved oligomeric Golgi complex subunit 2	50.2	4.2e-84	309.3	OG5_130226	dmel|FBpp0082568
GMOY002818-RA	schlank: schlank	2238.36	0.402082	0.0016338	0.00916682	GI21529	Drosophila mojavensis	nr	XP_002010755	0	0.91	4	F:sequence-specific DNA binding transcription factor activity; F:sequence-specific DNA binding; C:integral component of membrane; P:regulation of transcription, DNA-templated	tr|Q9W423|Q9W423_DROME	LD18904p	79.7	1.2e-184	643.7	OG5_126838	dmel|FBpp0070898
GMOY011566-RA	hypothetical protein	3440.86	0.400677	0.0056485	0.0259497	segmentation protein cap n collar-like	Musca domestica	nr	XP_005186163	0	0.7433	4	F:sequence-specific DNA binding; F:sequence-specific DNA binding transcription factor activity; P:regulation of transcription, DNA-templated; C:nucleus	sp|P20482|CNC_DROME	Segmentation protein cap'n'collar	43.8	3.1e-277	953	OG5_133451	cpip|CPIJ003645
GMOY007195-RA	hypothetical protein	460.857	0.400421	0.00729778	0.0317352	CG5567 gene product	Drosophila melanogaster	drosph	AAF49296	4.32e-133	0.81	2	F:phosphatase activity; P:metabolic process	tr|D3TLR4|D3TLR4_GLOMM	p-nitrophenyl phosphatase	52.9	6.3e-84	310.5	OG5_127049	dmel|FBpp0074927
GMOY011636-RA	hypothetical protein	402.267	0.400409	0.0198924	0.0702824	CG2091 gene product	Drosophila melanogaster	drosph	AAF51960	1.87e-101	0.68	3	P:lateral inhibition; F:hydrolase activity; P:deadenylation-dependent decapping of nuclear-transcribed mRNA	tr|Q9VNH5|Q9VNH5_DROME	CG2091	54.1	2.2e-83	307	OG5_129504	dmel|FBpp0078327
GMOY004783-RA	Pfk: Phosphofructokinase	1444.46	0.399913	0.00125061	0.00733992	pfk gene product	Drosophila melanogaster	drosph	AAF58841	0	0.83	8	P:neurogenesis; C:6-phosphofructokinase complex; F:6-phosphofructokinase activity; F:DNA binding; C:polytene chromosome; P:fructose 6-phosphate metabolic process; P:glycolysis; P:chromatin remodeling	sp|P52034|PFKA_DROME	ATP-dependent 6-phosphofructokinase	77.2	9.8e-271	930.6	OG5_126758	aaeg|AAEL006895-PA
GMOY009971-RA	hypothetical protein	445.634	0.399188	0.0291354	0.094847	CG1218 gene product	Drosophila melanogaster	drosph	AAF51951	2.11e-151	0.69	0	NA	sp|Q9VNI3|U609_DROME	UPF0609 protein CG1218	57.9	2.9e-146	516.2	OG5_132641	dmel|FBpp0078279
GMOY004689-RA	lost	10757.3	0.398842	0.0034117	0.0170543	GH19050	Drosophila grimshawi	nr	XP_001989906	8.34e-148	0.768	3	P:folic acid-containing compound biosynthetic process; F:ATP binding; F:5-formyltetrahydrofolate cyclo-ligase activity	tr|Q9VN21|Q9VN21_DROME	LD30155p	58.3	2.4e-138	490	OG5_132360	dmel|FBpp0078561
GMOY003627-RA	guanylate kinase	745.026	0.398397	0.00669275	0.0296414	CG11811 gene product	Drosophila melanogaster	drosph	AAF50139	1.33e-97	0.86	3	F:guanylate kinase activity; P:purine nucleotide metabolic process; F:protein binding	tr|D3TPC3|D3TPC3_GLOMM	Guanylate kinase	100	6.2e-115	411	OG5_126916	dmel|FBpp0075994
GMOY005787-RA	FK506-binding protein 14 ortholog	1789.33	0.397563	0.00393085	0.0192138	fkbp13 gene product	Drosophila melanogaster	drosoph	AAF46726	8.22e-124	0.7567	12	P:muscle cell cellular homeostasis; P:peptidyl-proline modification; F:calcium ion binding; P:protein folding; P:regulation of Notch signaling pathway; C:extracellular space; F:peptidyl-prolyl cis-trans isomerase activity; F:FK506 binding; P:inter-male aggressive behavior; P:imaginal disc-derived wing margin morphogenesis; C:membrane; P:cellular response to DNA damage stimulus	tr|D3TSE2|D3TSE2_GLOMM	FKBP-type peptidyl-prolyl cis-trans isomerase	100	4.3e-119	424.9	OG5_133656	dmel|FBpp0289626
GMOY006109-RA	hypothetical protein	704.16	0.397058	0.00755354	0.032656	CG8525 gene product	Drosophila melanogaster	drosph	AAF58511	4.1e-142	0.81	5	C:cytoplasm; F:deoxyribose-phosphate aldolase activity; P:deoxyribonucleotide catabolic process; C:spliceosomal complex; P:mitosis	tr|Q7K209|Q7K209_DROME	CG8525, isoform A	68.6	1e-114	411.4	OG5_127821	dmel|FBpp0087038
GMOY000727-RA	Vacuolar H[+] ATPase M8.9 accessory subunit	4904.1	0.396886	0.00283601	0.0146803	CG8444 gene product	Drosophila melanogaster	drosph	AAF54350	2.5e-77	0.63	11	P:Wnt signaling pathway, planar cell polarity pathway; C:intracellular; F:frizzled-2 binding; P:endosomal transport; P:protein localization involved in establishment of planar polarity; P:establishment of imaginal disc-derived wing hair orientation; C:apical part of cell; P:establishment of body hair or bristle planar orientation; C:plasma membrane; F:receptor activity; C:integral component of me…	tr|D3TRV0|D3TRV0_GLOMM	ATPase membrane sector associated protein	100	4.2e-182	634.8	OG5_133206	dmel|FBpp0081458
GMOY011188-RA	su(fu): suppressor of fused	275.369	0.395796	0.0180677	0.0653641	su gene product	Drosophila melanogaster	drosph	AAF54852	0	0.82	6	P:negative regulation of smoothened signaling pathway; C:Hedgehog signaling complex; P:cytoplasmic sequestering of transcription factor; P:negative regulation of sequence-specific DNA binding transcription factor activity; F:transcription factor binding; C:cytoplasm	tr|Q9VG38|Q9VG38_DROME	Suppressor of fused homolog	69.2	2.6e-188	656	OG5_133643	dmel|FBpp0082134
GMOY005437-RA	diphthamide biosynthesis protein	6545.54	0.395291	0.0137408	0.0524102	CG11652 gene product	Drosophila melanogaster	drosph	AAF50025	0	0.89	3	P:peptidyl-diphthamide biosynthetic process from peptidyl-histidine; C:cytoplasm; P:phagocytosis	tr|D3TM23|D3TM23_GLOMM	Diphthamide biosynthesis protein	100	1.3e-277	952.6	OG5_127598	dmel|FBpp0075862
GMOY011214-RA	hypothetical protein	3091.63	0.394543	0.000566453	0.00375701	CG9449 gene product	Drosophila melanogaster	drosph	AAF49156	2.6e-171	0.78	1	F:acid phosphatase activity	tr|D3TNZ8|D3TNZ8_GLOMM	Lysosomal/prostatic acid phosphatase	100	5.6e-238	822.4	OG5_141019	dmel|FBpp0288483
GMOY000391-RA	SH3PX1 ortholog (H. sapiens)	2169.81	0.394034	0.000489292	0.00331495	sorting nexin-33-like isoform x1	Musca domestica	nr	XP_005188483	0	0.8233	7	P:cell communication; F:protein binding; P:mitosis; P:phagosome-lysosome fusion involved in apoptotic cell clearance; P:intracellular protein transport; F:phosphatidylinositol-3,4,5-trisphosphate binding; C:phagocytic vesicle	tr|D3TRI4|D3TRI4_GLOMM	Sorting nexin 9	100	0	1123.6	OG5_130751	dmel|FBpp0076142
GMOY002254-RA	vps26: vacuolar protein sorting 26	942.315	0.393038	0.00911618	0.0380547	EG:63B12.8 gene product	Drosophila melanogaster	drosoph	AAF45679	0	0.83	4	C:retromer complex; P:protein targeting; P:lysosome organization; P:vacuolar transport	tr|D3TNJ9|D3TNJ9_GLOMM	Vacuolar sorting-associated 26-like protein	100	4.3e-276	947.6	OG5_127354	dmel|FBpp0070298
GMOY001782-RA	shrb: shrub	2294.09	0.391453	0.000306802	0.00219167	GG10579	Drosophila erecta	nr	XP_001970351	6.85e-84	0.9	1	P:protein transport	tr|D3TLF1|D3TLF1_GLOMM	Hypothatical protein	100	4.4e-128	454.9	OG5_127666	dmel|FBpp0087704
GMOY006752-RA	hypothetical protein	484.618	0.390539	0.0129	0.0498287	CG11377 gene product	Drosophila melanogaster	drosph	AAF51560	1.86e-130	0.75	2	F:calcium ion binding; F:protein binding	tr|D3TPN6|D3TPN6_GLOMM	Uncharacterized conserved protein	99.7	8.4e-238	820.1	OG5_131499	dmel|FBpp0077763
GMOY004700-RA	hypothetical protein	903.21	0.39053	0.00382936	0.018774	CG5445 gene product	Drosophila melanogaster	drosph	AAF48742	5.48e-140	0.92	1	F:protein binding	tr|D3TPH8|D3TPH8_GLOMM	Putative membrane protein	100	1.8e-175	613.6	OG5_128091	dmel|FBpp0074261
GMOY012009-RA	cyc: cycle	445.752	0.389644	0.00802065	0.0342775	No_Hits	NA	nr	NA	NA	NA	0	NA	sp|O61734|CYCL_DROME	Protein cycle	80.7	5e-196	681.4	OG5_132359	dmel|FBpp0074693
GMOY009330-RA	drk: downstream of receptor kinase	3734.29	0.389476	0.0194777	0.0692826	drk gene product	Drosophila melanogaster	drosph	AAF58368	1.3e-151	0.99	14	P:Ras protein signal transduction; P:regulation of cell shape; P:olfactory learning; P:short-term memory; P:negative regulation of epidermal growth factor-activated receptor activity; P:sevenless signaling pathway; P:positive regulation of R7 cell differentiation; P:actin filament organization; P:torso signaling pathway; P:anterior/posterior axis specification, embryo; F:SH3/SH2 adaptor activity;…	tr|D3TPP1|D3TPP1_GLOMM	Downstream of receptor kinase	100	3.2e-122	435.3	OG5_131257	dmel|FBpp0086812
GMOY010803-RA	hypothetical protein	318.684	0.389058	0.0285392	0.0933156	CG17138 gene product	Drosophila melanogaster	drosph	AAF56061	1.93e-20	0.43	1	F:protein binding	No_Hits	NA	NA	NA	NA	OG5_132077	agam|AGAP008037-PA
GMOY010264-RB	acox2: acyl-CoA oxidase	1927.47	0.388775	0.00345847	0.017251	CG17544 gene product	Drosophila melanogaster	drosph	AAF53790	0	0.87	6	P:oxidation-reduction process; F:acyl-CoA dehydrogenase activity; F:flavin adenine dinucleotide binding; P:fatty acid metabolic process; C:peroxisome; F:acyl-CoA oxidase activity	tr|Q9VIX4|Q9VIX4_DROME	Acyl-coenzyme A oxidase	70.5	9.6e-293	1003.4	OG5_130227	dmel|FBpp0080759
GMOY004808-RA	hypothetical protein	652.54	0.388245	0.0103846	0.0421271	CG12171 gene product	Drosophila melanogaster	drosph	AAF51984	1.49e-105	0.76	2	F:oxidoreductase activity, acting on CH-OH group of donors; P:metabolic process	tr|D3TMV0|D3TMV0_GLOMM	3-oxoacyl	100	4.4e-142	501.5	OG5_126618	dmel|FBpp0078385
GMOY011464-RA	hypothetical protein	752.06	0.388047	0.00657798	0.0293081	Aos1 gene product	Drosophila melanogaster	drosph	AAF54815	7.85e-111	0.75	8	P:SMT3-dependent protein catabolic process; F:SUMO activating enzyme activity; P:protein sumoylation; P:neurogenesis; C:SUMO activating enzyme complex; F:protein binding; P:positive regulation of NF-kappaB transcription factor activity; P:regulation of mitotic cell cycle	tr|D3TQI4|D3TQI4_GLOMM	Ubiquitin-like protein activating enzyme N subunit	100	6.9e-182	634.8	OG5_128859	agam|AGAP004459-PA
GMOY011192-RA	myopic	1890.12	0.387748	0.0157765	0.0588847	tyrosine-protein phosphatase non-receptor type 23	Musca domestica	nr	XP_005188154	0	0.87	3	F:protein tyrosine phosphatase activity; F:protein binding; P:protein dephosphorylation	No_Hits	NA	NA	NA	NA	OG5_131141	aaeg|AAEL010916-PA
GMOY008797-RA	TatD-related DNase	10462.1	0.387598	0.0020041	0.0109215	CG3308 gene product	Drosophila melanogaster	drosoph	AAF55876	0	0.7	1	F:endodeoxyribonuclease activity, producing 5'-phosphomonoesters	tr|D3TM29|D3TM29_GLOMM	TatD-related DNase	99.6	3.6e-149	525.4	OG5_126665	dmel|FBpp0083501
GMOY011062-RA	peroxisomal membrane anchor protein	338.18	0.387468	0.0161614	0.0599567	CG4289 gene product	Drosophila melanogaster	drosph	AAF51637	8.76e-80	0.7	3	C:peroxisomal membrane; F:protein binding; P:protein import into peroxisome matrix, docking	tr|D3TKS4|D3TKS4_GLOMM	Peroxisomal membrane anchor protein (Fragment)	100	2.8e-156	548.9	OG5_129337	dmel|FBpp0077909
GMOY009628-RA	hypothetical protein	7936.48	0.386905	0.0253153	0.0851633	No_Hits	NA	nr	NA	NA	NA	0	NA	tr|D3TKZ8|D3TKZ8_GLOMM	Hypothetical conserved protein (Fragment)	99.8	1.7e-286	982.2	OG5_126560	tadh|fgeneshTA2_pg.C_scaffold_1000090
GMOY001133-RA	hypothetical protein	451.688	0.386859	0.0138952	0.0529459	CG11309 gene product	Drosophila melanogaster	drosph	AAF51705	2.82e-173	0.84	0	NA	tr|Q9VP52|Q9VP52_DROME	CG11309, isoform C	68.9	6.1e-142	501.5	OG5_139108	dmel|FBpp0078061
GMOY004352-RA	Tetraspanin 26A	887.837	0.386783	0.00316815	0.0161133	CG9093 gene product	Drosophila melanogaster	drosph	AAF52320	6.09e-139	0.6033	5	P:localization; P:single-organism cellular process; P:anatomical structure development; P:single-multicellular organism process; C:integral component of membrane	tr|Q9VMJ6|Q9VMJ6_DROME	Tetraspanin	75.7	3.7e-149	525.4	OG5_134387	dmel|FBpp0111937
GMOY003692-RA	Ubiquitin-specific protease 12/46 ortholog	516.761	0.386082	0.0150224	0.0565282	CG7023 gene product	Drosophila melanogaster	drosoph	AAF56066	6.74e-144	0.6467	3	P:ubiquitin-dependent protein catabolic process; F:ubiquitin thiolesterase activity; P:negative regulation of Notch signaling pathway	tr|Q9VCT9|Q9VCT9_DROME	RE52890p	70.2	3.7e-161	565.5	OG5_128027	dmel|FBpp0083704
GMOY008872-RA	COP9 signalosome subunit	716.215	0.385698	0.00417312	0.0202524	ch3 gene product	Drosophila melanogaster	drosph	AAF51652	0	0.77	5	C:COP9 signalosome; P:lateral inhibition; P:protein stabilization; P:mitotic G2 DNA damage checkpoint; F:protein binding	tr|D3TPI5|D3TPI5_GLOMM	COP9 signalosome subunit cSN3	99.8	6.5e-250	860.5	OG5_129714	dmel|FBpp0077927
GMOY006557-RA	20S proteasome regulatory subunit beta type PSMB3/PUP3	719.038	0.385374	0.00575939	0.0263236	prosbeta3 gene product	Drosophila melanogaster	drosph	AAF54320	3.57e-124	0.92	5	P:cellular response to DNA damage stimulus; C:proteasome core complex; P:proteasome-mediated ubiquitin-dependent protein catabolic process; P:neurogenesis; F:threonine-type endopeptidase activity	tr|D3TQ66|D3TQ66_GLOMM	Proteasome subunit beta type	100	1.2e-118	423.3	OG5_127761	dmel|FBpp0081488
[truncated: 1,383 more rows]

## Sheet: High up-regulated
Transcript Id (Vectorbase)	Product description (Vectorbase) GmorY1.5	DESeq2				Blast2GO								Uniprot					OrthoMCL
		SG+MG+ vs SG-MG-
[truncated: 397 more rows]

## Sheet: Moderate Up-regulated
Transcript Id (Vectorbase)	Product description (Vectorbase) GmorY1.5	DESeq2				Blast2GO								Uniprot					OrthoMCL
		SG+MG+ vs SG-MG-
[truncated: 912 more rows]

## Sheet: High Down-regulated
Transcript Id (Vectorbase)	Product description (Vectorbase) GmorY1.5	DESeq2				Blast2GO								Uniprot					OrthoMCL
[truncated: 196 more rows]

[truncated: 1 more sheets: Moderate Down-regulated]
