# Supplementary material for: Tsetse fly tolerance to T. brucei infection: transcriptome analysis of trypanosome-associated changes in the tsetse fly salivary gland
Source: BMC Genomics. 2016 Nov 25;17:971. doi: 10.1186/s12864-016-3283-0 (PMC5123318; doi:10.1186/s12864-016-3283-0)
Supplement: Additional file 4: Table S4. — List of differentially expressed transcripts between SG + MG+ vs SG-MG+. (XLS 1305 kb) [file 12864_2016_3283_MOESM4_ESM.xls]

## Sheet: All
Additional Table S4_List of differentially expressed transcripts between SG+MG+ vs SG-MG+
Transcript Id (Vectorbase)	Product description (Vectorbase) GmorY1.5	DESeq2				Blast2GO								Uniprot					OrthoMCL
		SG+MG+ vs SG-MG+
		Base Mean	log2FoldChange	pvalue	padj	Sequence Description	Species	Database	ACC no	min eValue	mean Similarity	NoGOs	GOs	Subject Name	Subject Description	Percent Identities	E-value	Bit Score	OrthoMcl Group	Sequence Id of Best Hit
GMOY007362-RA	hypothetical protein	579.195	4.28438	9.9473e-35	2.0106e-31	hypothetical protein FF38_14116	Lucilia cuprina	nr	KNC28210	7.8e-23	0.45	1	F:protein binding	No_Hits	NA	NA	NA	NA	NO_GROUP	dmel|FBpp0082374
GMOY011523-RA	Hh: hedgehog	431.451	3.89321	2.79477e-36	7.53192e-33	hh gene product	Drosophila melanogaster	drosoph	AAF56102	2.76e-151	0.71	56	F:patched binding; C:endocytic vesicle; P:germ-line stem cell division; P:ectoderm development; P:anterior/posterior axis specification, embryo; P:posterior head segmentation; P:regulation of transcription from RNA polymerase II promoter; P:gonadal mesoderm development; P:somatic stem cell division; P:regulation of mitotic cell cycle; P:genital disc anterior/posterior pattern formation; P:imagina…	sp|Q02936|HH_DROME	Protein hedgehog	56.4	5.3e-128	455.7	OG5_131225	dmel|FBpp0083796
GMOY008973-RA	carboxylesterase	3442.35	3.5196	1.29782e-30	1.31161e-27	alpha-est7 gene product	Drosophila melanogaster	drosoph	AAF54571	0	0.75	5	P:lipid storage; P:determination of adult lifespan; P:response to organophosphorus; F:carboxylic ester hydrolase activity; C:lipid particle	tr|D3TPX7|D3TPX7_GLOMM	Carboxylic ester hydrolase	100	0	1186.4	OG5_134375	dmel|FBpp0081074
GMOY006719-RA	Ca2+/calmodulin-dependent protein kinase	3450.76	3.05911	1.29249e-24	5.80544e-22	CG10126 gene product	Drosophila melanogaster	drosoph	AAF55310	9.69e-97	0.84	1	F:calcium ion binding	tr|D3TQ33|D3TQ33_GLOMM	Ca2+/calmodulin-dependent protein kinase	100	6e-116	414.8	OG5_129675	dmel|FBpp0082155
GMOY003976-RA	hypothetical protein	96.8123	2.98879	1.9373e-13	1.98267e-11	hypothetical protein FF38_03111, partial	Lucilia cuprina	nr	KNC32532	4.2e-66	0.67	0	NA	No_Hits	NA	NA	NA	NA	OG5_197734	dmel|FBpp0074353
GMOY011026-RA	hypothetical protein	2670.19	2.94489	1.01013e-41	8.16688e-38	CG8086 gene product	Drosophila melanogaster	drosoph	AAF52629	1.46e-44	0.54	0	NA	tr|M9NEC3|M9NEC3_DROME	CG8086, isoform H	55	0	1206.8	OG5_128157	dmel|FBpp0271888
GMOY000955-RA	TH: tyrosine 3-monooxygenase	10937.5	2.8872	2.73473e-27	1.5793e-24	ple gene product	Drosophila melanogaster	drosoph	AAF50648	0	0.7367	34	F:phenylalanine 4-monooxygenase activity; P:dendrite morphogenesis; P:regulation of circadian sleep/wake cycle, sleep; F:iron ion binding; P:Malpighian tubule morphogenesis; P:epithelial tube formation; P:dopamine biosynthetic process; P:salivary gland morphogenesis; P:serotonin biosynthetic process; F:tryptophan 5-monooxygenase activity; F:tyrosine 3-monooxygenase activity; P:male courtship beha…	sp|P18459|TY3H_DROME	Tyrosine 3-monooxygenase	80.8	2e-275	945.7	OG5_133353	dmel|FBpp0076666
GMOY007782-RA	roughoid	67.3656	2.75361	3.96649e-11	2.71772e-09	rho gene product	Drosophila melanogaster	drosoph	AAF47496	1.34e-76	0.77	72	P:melanization defense response; P:regulation of Malpighian tubule size; P:leg disc proximal/distal pattern formation; P:dendrite morphogenesis; P:pseudocleavage involved in syncytial blastoderm formation; P:ventral furrow formation; P:peptide bond cleavage involved in epidermal growth factor receptor ligand maturation; P:Wnt signaling pathway; P:olfactory learning; P:salivary gland boundary spec…	sp|P20350|RHOM_DROME	Protein rhomboid	45.3	1.3e-77	288.1	OG5_131421	agam|AGAP005058-PA
GMOY001722-RA	Myosin 61F	1778.1	2.67673	4.58794e-40	1.85467e-36	myo31df gene product	Drosophila melanogaster	drosoph	AAF52966	0	0.57	8	P:mesoderm development; P:imaginal disc-derived male genitalia morphogenesis; P:determination of digestive tract left/right asymmetry; C:cell cortex; F:motor activity; C:myosin complex; F:ATP binding; F:protein binding	sp|Q23979|MY61F_DROME	Myosin-IB	73.5	0	1408.7	OG5_126672	dmel|FBpp0072567
GMOY010998-RA	Thioester-containing protein	2340.8	2.6492	1.7434e-09	8.54267e-08	CG18589 gene product	Drosophila melanogaster	drosoph	AAF52542	0	0.6267	2	C:extracellular space; F:endopeptidase inhibitor activity	tr|Q9VLY7|Q9VLY7_DROME	GH05679p	62.4	0	1879	OG5_130297	dmel|FBpp0079101
GMOY004676-RA	hypothetical protein	2820.9	2.63421	5.81956e-09	2.50272e-07	CG1136 gene product	Drosophila melanogaster	drosoph	AAF47829	3.08e-89	0.56	1	F:structural constituent of cuticle	tr|Q9VZJ2|Q9VZJ2_DROME	CG1136-PA	54.8	2.8e-53	207.2	OG5_149403	dmel|FBpp0073059
GMOY005976-RA	hypothetical protein	10735.7	2.55274	4.02916e-09	1.80853e-07	CG7267 gene product	Drosophila melanogaster	drosoph	AAF46435	1.15e-44	0.83	0	NA	tr|Q9W399|Q9W399_DROME	CG44325, isoform E	72.4	9.2e-48	187.2	NO_GROUP	dmel|FBpp0071289
GMOY000866-RA	hypothetical protein	1521.42	2.49604	1.64546e-14	1.98561e-12	CG14696 gene product	Drosophila melanogaster	drosoph	AAF54577	5.11e-131	0.61	0	NA	tr|Q9VGU7|Q9VGU7_DROME	CG14696	45.7	1.4e-111	401	OG5_229350	dmel|FBpp0081808
GMOY006845-RA	hypothetical protein	2205.72	2.38993	5.31933e-14	5.97316e-12	No_Hits	NA	nr	NA	NA	NA	0	NA	No_Hits	NA	NA	NA	NA	No_Hits	No_Hits
GMOY007475-RA	hypothetical protein	718.672	2.37765	5.93388e-12	4.70347e-10	CG11069 gene product	Drosophila melanogaster	drosoph	AAF56361	0	0.6367	23	P:positive regulation of apoptotic process; P:multicellular organismal reproductive process; P:cellular response to stimulus; P:salivary gland cell autophagic cell death; C:cell part; P:cellular biosynthetic process; P:regulation of metabolic process; P:response to light stimulus; P:protein metabolic process; P:eye pigment biosynthetic process; P:induction of programmed cell death; P:response to …	tr|Q8MRJ2|Q8MRJ2_DROME	CG11069	89.7	0	1104.4	OG5_135349	dmel|FBpp0084089
GMOY011773-RA	terribly reduced optic lobes	18080.5	2.37508	2.8288e-08	1.03958e-06	pcan gene product	Drosophila melanogaster	drosoph	AAF45786	0	0.6	1	F:protein binding	tr|M9NE56|M9NE56_DROME	Terribly reduced optic lobes, isoform AK	62.2	0	1187.9	OG5_133289	dmel|FBpp0070435
GMOY005391-RA	wtrw: waterwitch	53.512	2.37124	1.96093e-08	7.47836e-07	CG10409 gene product	Drosophila melanogaster	drosoph	AAF54160	0	0.94	5	F:protein binding; F:ion channel activity; C:membrane; P:transmembrane transport; P:ion transport	tr|Q9VHY7|Q9VHY7_DROME	HL04706p	89.8	0	1780.4	OG5_149376	dmel|FBpp0081251
GMOY001582-RA	scab	10949.3	2.35347	1.4437e-15	1.94539e-13	scb gene product	Drosophila melanogaster	drosoph	AAF58156	0	0.73	46	C:focal adhesion; P:negative regulation of imaginal disc growth; P:short-term memory; P:zonula adherens assembly; P:olfactory learning; P:apoptotic cell clearance; P:midgut development; P:negative regulation of epithelial cell proliferation; P:axon guidance; P:behavioral response to ethanol; P:gonad development; C:apicolateral plasma membrane; P:establishment or maintenance of polarity of larval …	sp|O44386|ITA3_DROME	Integrin alpha-PS3	56.2	0	1236.5	OG5_152432	dmel|FBpp0086501
GMOY010229-RA	argos	907.3	2.33788	4.16066e-28	3.05808e-25	No_Hits	NA	nr	NA	NA	NA	0	NA	sp|Q00805|GIL_DROME	Protein giant-lens	60.5	2.9e-147	519.6	OG5_170019	dmel|FBpp0075166
GMOY009368-RA	hypothetical protein	938.299	2.32948	4.31979e-31	4.98936e-28	PREDICTED: uncharacterized protein LOC106084336	Stomoxys calcitrans	nr	XP_013103392	0	0.64	1	F:metal ion binding	No_Hits	NA	NA	NA	NA	OG5_129032	dmel|FBpp0086733
GMOY008274-RA	hypothetical protein	8931.31	2.3074	1.06754e-25	5.0771e-23	mys gene product	Drosophila melanogaster	drosoph	AAF46313	0	0.8	0	NA	sp|P11584|ITBX_DROME	Integrin beta-PS	71.2	4.8e-247	851.3	OG5_127959	dmel|FBpp0071061
GMOY000760-RA	Ninjurin A	235.738	2.29906	2.01112e-17	3.78138e-15	CG6449 gene product	Drosophila melanogaster	drosoph	AAF50137	1.1e-49	0.6533	1	P:lateral inhibition	tr|Q9VTB5|Q9VTB5_DROME	Ninjurin A gamma	66.9	7.3e-59	224.6	OG5_134378	dmel|FBpp0089001
GMOY002618-RA	ELG3: elongase 3	12664.4	2.28796	3.64033e-07	1.05871e-05	CG9798 gene product	Drosophila melanogaster	drosoph	AAF52122	2.06e-116	0.75	1	C:integral component of membrane	tr|Q95T98|Q95T98_DROME	Elongation of very long chain fatty acids protein	62.1	6.7e-127	451.4	OG5_175204	dmel|FBpp0078578
GMOY003759-RA	hypothetical secreted protein	33269.7	2.24632	5.73179e-19	1.54472e-16	CG5453 gene product	Drosophila melanogaster	drosoph	AAF53185	8.71e-23	0.55	0	NA	tr|D3TQ55|D3TQ55_GLOMM	Secreted protein	99.5	2e-119	427.2	OG5_162570	dmel|FBpp0079971
GMOY003612-RA	hypothetical protein	990.691	2.23524	2.27405e-10	1.27679e-08	CG7772 gene product	Drosophila melanogaster	drosoph	AAF48782	3.46e-38	0.65	0	NA	tr|D3TRS9|D3TRS9_GLOMM	Mitochondrial 18 kDa protein	99.3	1.8e-82	302.8	OG5_131669	cpip|CPIJ007314
GMOY011716-RA	Ggt-1: gamma-glutamyl transpeptidase	482.788	2.22533	3.1463e-15	4.10287e-13	CG6461 gene product	Drosophila melanogaster	drosoph	AAF48854	0	0.69	2	F:gamma-glutamyltransferase activity; P:glutathione metabolic process	tr|Q9VWT3|Q9VWT3_DROME	Gamma-glutamyl transpeptidase, isoform A	63.5	6.3e-209	725.7	OG5_127021	dmel|FBpp0074393
GMOY000194-RA	G protein alpha i subunit	1553.82	2.22528	4.76933e-15	6.12064e-13	g-oalpha47a gene product	Drosophila melanogaster	drosoph	AAF50626	0	0.85	25	F:signal transducer activity; F:GTP binding; P:Wnt signaling pathway; P:regulation of protein localization; P:cortical actin cytoskeleton organization; P:negative regulation of synaptic growth at neuromuscular junction; C:heterotrimeric G-protein complex; P:asymmetric neuroblast division; P:septate junction assembly; F:G-protein beta/gamma-subunit complex binding; P:ventral cord development; P:ce…	sp|P20353|AI_DROME	G protein alpha i subunit	89.9	1.4e-186	649.8	OG5_126802	dmel|FBpp0076643
GMOY011539-RA	hypothetical protein	11699.2	2.20585	7.77461e-17	1.2325e-14	BcDNA:GH07466 gene product	Drosophila melanogaster	drosoph	AAF56522	0	0.62	4	F:metallopeptidase activity; F:zinc ion binding; F:protein binding; P:proteolysis	tr|Q9VBA3|Q9VBA3_DROME	AT30002p	67	0	1328.5	OG5_186957	dmel|FBpp0111795
GMOY006705-RA	Lachesin	1848.64	2.19672	6.33508e-28	4.26826e-25	Lac gene product	Drosophila melanogaster	drosoph	AAF58506	0	0.92	11	C:extrinsic component of membrane; P:regulation of tube size, open tracheal system; P:morphogenesis of embryonic epithelium; P:homophilic cell adhesion; C:septate junction; P:cell adhesion involved in heart morphogenesis; P:septate junction assembly; P:axonogenesis; P:maintenance of epithelial integrity, open tracheal system; F:protein homodimerization activity; C:plasma membrane	sp|Q24372|LACH_DROME	Lachesin	83.6	1.2e-172	603.6	OG5_144287	dmel|FBpp0087044
GMOY009599-RA	daughter of sevenless	2725.23	2.17893	2.94649e-13	2.80263e-11	dos gene product	Drosophila melanogaster	drosoph	AAF47662	0	0.65	6	P:signal transduction; F:protein binding; P:embryo development; P:anatomical structure morphogenesis; P:cell differentiation; P:multicellular organismal development; P:response to biotic stimulus; C:cytoplasm	sp|Q9VZZ9|D_DROME	Protein daughter of sevenless	57.5	2.7e-268	922.5	OG5_155251	dmel|FBpp0072803
GMOY010089-RA	ATP-binding Cassette (ABC) Superfamily transporter	992.362	2.17396	9.42402e-07	2.48997e-05	CG18633 gene product	Drosophila melanogaster	drosoph	AAF56360	0	0.85	3	C:membrane; F:ATP binding; F:ATPase activity	tr|Q0KI14|Q0KI14_DROME	CG31121, isoform A	79.9	0	1489.2	OG5_142587	dmel|FBpp0084099
GMOY007345-RA	hypothetical protein	29.1138	2.17253	9.24327e-07	2.45022e-05	hypothetical protein SGHV002	Glossina pallidipes salivary gland hypertrophy virus	nr	YP_001686950	2.1e-86	0.79	0	NA	No_Hits	NA	NA	NA	NA	No_Hits	No_Hits
GMOY006589-RA	hypothetical protein	273.992	2.17165	4.45478e-11	2.9766e-09	CG2145 gene product	Drosophila melanogaster	drosoph	AAF47979	6.99e-155	0.88	2	F:serine-type peptidase activity; F:hydrolase activity, acting on ester bonds	tr|D3TQ61|D3TQ61_GLOMM	Hypothetical conserved protein	99.6	2.8e-296	1015	OG5_130532	dmel|FBpp0073243
GMOY009565-RA	Multicopper oxidase-1	1868.87	2.1536	7.39616e-19	1.86869e-16	CG3759 gene product	Drosophila melanogaster	drosoph	AAF52771	0	0.5633	3	F:copper ion binding; P:oxidation-reduction process; F:oxidoreductase activity	tr|Q9VLC3|Q9VLC3_DROME	FI03373p	62.9	2.2e-165	580.9	OG5_158678	dmel|FBpp0079407
GMOY003054-RA	tissue inhibitor of metalloproteases	4610.37	2.14026	3.50595e-17	6.03098e-15	timp gene product	Drosophila melanogaster	drosoph	AAF54507	1.4e-49	0.6	9	C:dendrite; P:tracheal outgrowth, open tracheal system; P:imaginal disc-derived wing expansion; P:basement membrane organization; P:delamination; P:phototaxis; F:metalloendopeptidase inhibitor activity; P:tracheal pit formation in open tracheal system; F:protein binding	tr|D3TQ82|D3TQ82_GLOMM	Tissue inhibitor of metalloproteases	99.5	3.9e-131	464.9	OG5_137347	dmel|FBpp0081722
GMOY002355-RA	hypothetical protein	2629.96	2.06712	3.09192e-16	4.54513e-14	mys gene product	Drosophila melanogaster	drosoph	AAF46313	6.62e-56	0.665	11	F:cell adhesion molecule binding; P:cell-matrix adhesion; P:negative regulation of synaptic growth at neuromuscular junction; P:muscle cell cellular homeostasis; P:heterophilic cell-cell adhesion; P:olfactory behavior; C:integrin complex; P:apoptotic cell clearance; F:receptor activity; P:melanotic encapsulation of foreign target; P:imaginal disc-derived wing morphogenesis	tr|D3TQS8|D3TQS8_GLOMM	Integrin beta	100	1.1e-145	513.5	OG5_127959	apis|XP_001949887
GMOY009139-RA	Zinc transporter 41F	143.462	2.06339	8.64918e-10	4.42586e-08	CG11163 gene product	Drosophila melanogaster	drosoph	AAF57308	1.42e-108	0.67	4	C:integral component of membrane; F:cation transmembrane transporter activity; P:transmembrane transport; P:cation transport	tr|Q8T0G1|Q8T0G1_DROME	LD05335p	54	5e-101	366.3	OG5_126754	dmel|FBpp0085390
GMOY002857-RA	shifted	1410.13	2.05686	8.07374e-13	7.3344e-11	CG3135 gene product	Drosophila melanogaster	drosoph	AAF46198	1.03e-139	0.5233	1	F:protein binding	tr|X2JED7|X2JED7_DROME	Shifted, isoform B	59.8	8e-139	491.5	OG5_136443	dmel|FBpp0070939
GMOY003647-RA	Tetraspanin 42En	87.6175	2.05574	7.92165e-08	2.70238e-06	tetraspanin isoform a	Musca domestica	nr	XP_005179695	2.08e-81	0.708	1	C:cell	tr|Q7JYY8|Q7JYY8_DROME	Tetraspanin	52.8	2.4e-64	243	OG5_172725	dmel|FBpp0088105
GMOY006970-RA	hypothetical protein	1779.7	2.0504	5.05171e-06	0.000111899	EG:BACR25B3.2 gene product	Drosophila melanogaster	drosoph	AAF45787	2.1e-19	0.5	0	NA	No_Hits	NA	NA	NA	NA	OG5_133289	dmel|FBpp0070435
GMOY008852-RA	zipper	3476.25	2.03646	4.45331e-16	6.42947e-14	myosin heavy non-muscle	Musca domestica	nr	XP_005183384	0	0.95	4	C:myosin complex; F:motor activity; F:protein binding; F:ATP binding	tr|Q59E58|Q59E58_DROME	Zipper, isoform C	91.6	0	3102.8	OG5_126577	dmel|FBpp0072306
GMOY007506-RA	hypothetical protein	1406.96	2.02176	1.40506e-05	0.000276398	No_Hits	NA	nr	NA	NA	NA	0	NA	tr|A8DY89|A8DY89_DROME	CG34220	47.7	5.1e-24	109	No_Hits	No_Hits
GMOY010409-RA	hypothetical protein	53.962	2.00641	9.87667e-07	2.58423e-05	No_Hits	NA	nr	NA	NA	NA	0	NA	tr|Q7KUP8|Q7KUP8_DROME	CG33257	62.8	1.4e-87	320.9	OG5_162556	dmel|FBpp0075137
GMOY009490-RA	hypothetical protein	987.457	2.00177	3.58261e-18	7.24135e-16	No_Hits	NA	nr	NA	NA	NA	0	NA	sp|Q9VCR7|CTNS_DROME	Cystinosin homolog	64.3	2e-133	473.4	OG5_129926	dmel|FBpp0083750
GMOY009975-RA	Annexin B9	6830.6	1.99507	2.89813e-26	1.46446e-23	anxb11 gene product	Drosophila melanogaster	drosoph	AAF57509	0	0.8067	12	P:wing disc dorsal/ventral pattern formation; P:regulation of cell shape; F:calcium ion binding; P:maintenance of cell polarity; F:calcium-dependent phospholipid binding; P:cell adhesion; C:cell cortex; P:regulation of multivesicular body size involved in endosome transport; F:actin binding; C:endomembrane system; P:basolateral protein localization; F:spectrin binding	tr|D3TRS6|D3TRS6_GLOMM	Annexin	96.5	1.4e-156	550.1	OG5_127270	dmel|FBpp0088505
GMOY006995-RA	scyl: scylla	839.094	1.96078	8.82567e-15	1.11493e-12	scylla gene product	Drosophila melanogaster	drosoph	AAF50074	6.34e-66	0.81	7	C:cytoplasm; P:head involution; P:multicellular organism reproduction; P:negative regulation of growth; P:cell death; P:cellular response to DNA damage stimulus; P:negative regulation of signal transduction	sp|Q9VTH4|SCLLA_DROME	Protein scylla	48.7	1.9e-60	230.3	OG5_136007	dmel|FBpp0075899
GMOY006093-RA	PGRP: peptidoglycan recognition protein	76.1442	1.95637	7.60069e-08	2.61496e-06	CG4384 gene product	Drosophila melanogaster	drosoph	AAF50303	1.12e-90	0.82	3	P:peptidoglycan catabolic process; F:N-acetylmuramoyl-L-alanine amidase activity; F:zinc ion binding	sp|Q95T64|PGPLA_DROME	Peptidoglycan-recognition protein LA	56.8	7.9e-110	394.8	OG5_175387	dmel|FBpp0076164
GMOY011015-RA	uncharacterized conserved protein	1804.3	1.95606	5.00229e-14	5.69627e-12	CG12292 gene product	Drosophila melanogaster	drosoph	AAF53217	0	0.91	6	P:negative regulation of BMP signaling pathway; C:membrane; P:negative regulation of synaptic growth at neuromuscular junction; F:magnesium ion transmembrane transporter activity; P:magnesium ion transport; P:imaginal disc-derived wing morphogenesis	tr|D3TMV7|D3TMV7_GLOMM	Uncharacterized conserved protein	100	1.2e-215	746.5	OG5_127634	dmel|FBpp0079978
GMOY007563-RA	hypothetical protein	353.281	1.95307	2.81674e-11	1.98029e-09	hypothetical protein FF38_11816	Lucilia cuprina	nr	KNC25061	0	0.56	4	C:integral component of membrane; F:G-protein coupled receptor activity; P:cell surface receptor signaling pathway; P:G-protein coupled receptor signaling pathway	No_Hits	NA	NA	NA	NA	OG5_135426	dmel|FBpp0085101
GMOY007352-RA	Contactin	4054.14	1.94761	1.74868e-19	5.65522e-17	CG1084 gene product	Drosophila melanogaster	drosoph	AAF52137	0	0.71	7	P:neuron projection morphogenesis; P:cellular metabolic process; P:response to stimulus; P:organ development; F:coenzyme binding; P:biological regulation; F:catalytic activity	sp|Q9VN14|CONT_DROME	Contactin	75.4	0	1226.5	OG5_127798	dmel|FBpp0078557
GMOY000149-RA	hypothetical protein	152.234	1.94502	6.13181e-10	3.2192e-08	CG2812 gene product	Drosophila melanogaster	drosoph	AAF47100	4.13e-148	0.75	1	F:protein binding	tr|Q9W1G4|Q9W1G4_DROME	CG2812	62.5	2.1e-121	433.3	OG5_132217	agam|AGAP006113-PA
GMOY010528-RA	hypothetical protein	1987.58	1.9391	4.20201e-10	2.24988e-08	No_Hits	NA	nr	NA	NA	NA	0	NA	No_Hits	NA	NA	NA	NA	No_Hits	No_Hits
GMOY003228-RA	hypothetical protein	922.464	1.9254	2.41499e-17	4.33894e-15	CG6583 gene product	Drosophila melanogaster	drosoph	AAF53177	1.13e-66	0.87	0	NA	tr|Q9VKA1|Q9VKA1_DROME	CG6583	74.8	1.9e-60	229.6	OG5_146348	dmel|FBpp0079940
GMOY008458-RA	Actin 88F	18.4757	1.91016	3.61856e-05	0.000644407	act88F	Drosophila melanogaster	nr	NP_524367	0	0.9933	6	P:transport; P:cellular component organization; F:nucleotide binding; P:anatomical structure morphogenesis; P:cell differentiation; P:multicellular organismal development; P:cytoskeleton organization; C:cytoskeleton; C:protein complex; F:structural molecule activity; C:cytoplasm	sp|P83967|ACT6_DROME	Actin, indirect flight muscle	100	1.6e-220	762.7	OG5_126595	dmel|FBpp0082597
GMOY007805-RA	hypothetical protein	266.118	1.90975	2.71115e-09	1.26703e-07	hsp23 gene product	Drosophila melanogaster	drosoph	AAF50286	5.87e-60	0.75	5	C:microtubule associated complex; F:actin binding; P:cold acclimation; P:response to hypoxia; P:response to heat	tr|D3TN88|D3TN88_GLOMM	Alpha crystallin	100	1.9e-102	369.4	OG5_128990	dmel|FBpp0076181
GMOY002938-RA	hypothetical protein	74.5509	1.90681	8.18201e-07	2.19773e-05	PREDICTED: uncharacterized protein LOC101893009	Musca domestica	nr	XP_005180074	7.57e-91	0.7233	5	C:nucleus; P:multicellular organismal development; P:protein metabolic process; P:catabolic process; F:binding; F:protein binding	tr|Q9VCS5|Q9VCS5_DROME	CG34375, isoform A	61.9	1.2e-77	287.3	OG5_168422	dmel|FBpp0111519
GMOY001847-RA	hypothetical protein	417.535	1.90252	1.13857e-08	4.60269e-07	CG7992 gene product	Drosophila melanogaster	drosoph	AAF48940	1.41e-159	0.74	0	NA	tr|Q9VWJ8|Q9VWJ8_DROME	CG7992	55.9	4.8e-147	519.6	NO_GROUP	dmel|FBpp0074459
GMOY009013-RA	hypothetical protein	162.047	1.89531	7.09912e-12	5.57246e-10	CG4221 gene product	Drosophila melanogaster	drosoph	AAF55252	0	0.65	3	F:protein binding; F:RNA binding; F:zinc ion binding	tr|Q9VF10|Q9VF10_DROME	CG4221	58.1	3.1e-264	909.4	OG5_135305	dmel|FBpp0082655
GMOY011057-RA	hypothetical protein	2522.82	1.89326	5.02573e-19	1.45118e-16	hypothetical protein FF38_11180, partial	Lucilia cuprina	nr	KNC23492	1.9e-51	0.6	1	F:protein binding	No_Hits	NA	NA	NA	NA	OG5_186804	agam|AGAP011064-PA
GMOY011844-RA	hypothetical protein	263.636	1.87104	1.35877e-10	8.07771e-09	CG9520 gene product	Drosophila melanogaster	drosoph	AAF52723	1.88e-125	0.76	5	P:glycolipid biosynthetic process; P:O-glycan processing, core 1; P:central nervous system morphogenesis; C:integral component of membrane; F:glycoprotein-N-acetylgalactosamine 3-beta-galactosyltransferase activity	sp|Q7K237|C1GLT_DROME	Glycoprotein-N-acetylgalactosamine 3-beta-galactosyltransferase 1	52	1.9e-107	387.1	OG5_130429	dmel|FBpp0079390
GMOY003645-RA	Tetraspanin 42El	980.817	1.87076	6.12828e-14	6.60628e-12	CG12840 gene product	Drosophila melanogaster	drosoph	AAF59303	3.97e-51	0.74	1	C:integral component of membrane	tr|Q7K527|Q7K527_DROME	GH14950p	59.9	8.7e-75	277.7	OG5_229420	dmel|FBpp0088103
GMOY005890-RA	hypothetical protein	174.773	1.86573	6.58794e-09	2.80176e-07	CG12120 gene product	Drosophila melanogaster	drosoph	AAF46466	2.09e-39	0.88	34	C:astral microtubule; F:GTP binding; P:penicillin biosynthetic process; P:visual perception; P:mitotic spindle organization; P:mitotic spindle assembly checkpoint; P:cuticle pigmentation; P:axon guidance; P:female pronucleus assembly; F:myosin binding; P:heart development; P:dopamine biosynthetic process; P:flight behavior; C:cytosol; C:tubulin complex; F:structural constituent of cytoskeleton; P…	tr|Q9W369|Q9W369_DROME	Mutant tan	75.3	1.5e-35	146.4	OG5_136342	aaeg|AAEL002457-PA
GMOY006991-RB	Secreted Wg-interacting molecule	17245.3	1.86006	5.63435e-17	9.49036e-15	CG3074 gene product	Drosophila melanogaster	drosoph	AAF46818	0	0.85	5	F:cysteine-type peptidase activity; P:proteolysis; F:scavenger receptor activity; P:immune response; F:polysaccharide binding	tr|D3TL47|D3TL47_GLOMM	Putative cysteine proteinase TIN-ag (Fragment)	93.7	1.3e-220	763.1	OG5_132215	dmel|FBpp0071698
GMOY005381-RA	Actin-related protein	1759.74	1.85494	3.14981e-17	5.53614e-15	arp66b gene product	Drosophila melanogaster	drosoph	AAF47012	0	0.97	17	P:phagocytosis; C:lamellipodium; C:actin filament; P:ovarian follicle cell stalk formation; P:actin filament reorganization involved in cell cycle; P:positive regulation of Notch signaling pathway; P:Arp2/3 complex-mediated actin nucleation; P:intracellular protein transport; P:myoblast fusion; F:actin binding; C:Arp2/3 protein complex; P:axonal fasciculation; P:pseudocleavage involved in syncyti…	sp|P32392|ARP3_DROME	Actin-related protein 3	95.2	7.5e-240	827	OG5_128269	dmel|FBpp0076460
GMOY008673-RA	hypothetical protein	423.228	1.84633	7.86797e-05	0.00126718	CG15096 gene product	Drosophila melanogaster	drosoph	AAF59171	3.27e-81	0.7333	3	F:high affinity inorganic phosphate:sodium symporter activity; C:integral component of membrane; P:transmembrane transport	tr|Q8MS66|Q8MS66_DROME	CG8791, isoform A	56.7	1.1e-14	78.6	OG5_142335	dmel|FBpp0087925
GMOY002153-RA	hypothetical protein	480.334	1.84263	3.10421e-20	1.0912e-17	No_Hits	NA	nr	NA	NA	NA	0	NA	No_Hits	NA	NA	NA	NA	No_Hits	No_Hits
GMOY004118-RA	dilatory	6598.65	1.82417	1.03403e-21	4.40008e-19	centrosomal protein of 131 kda	Stomoxys calcitrans	nr	XP_013100611	0	0.69	1	P:intraciliary transport involved in cilium morphogenesis	sp|A1Z7Z9|CP131_DROME	Centromal protein of 131 kDa	43.9	3.7e-183	640.2	OG5_131460	dmel|FBpp0288418
GMOY007941-RA	enabled	1543.37	1.82347	9.67751e-11	6.06532e-09	protein enabled	Lucilia cuprina	nr	KNC26173	3.3e-112	0.94	0	NA	sp|Q8T4F7|ENA_DROME	Protein enabled	44.1	2e-187	654.1	OG5_134457	aaeg|AAEL010747-PA
GMOY012305-RA	hypothetical protein	105.412	1.80357	9.27247e-08	3.12295e-06	CG15050 gene product	Drosophila melanogaster	drosoph	AAF48842	3.28e-80	0.77	0	NA	tr|Q59E37|Q59E37_DROME	CG32547, isoform C	62.8	2.1e-163	574.3	OG5_152450	agam|AGAP000383-PA
GMOY008494-RA	hypothetical protein	33.2612	1.79474	6.39368e-05	0.00106146	CG6256 gene product	Drosophila melanogaster	drosoph	AAF52977	0	0.9	1	F:protein binding	tr|Q86P21|Q86P21_DROME	CG31721-PA	94.9	5.8e-69	259.6	OG5_130663	dmel|FBpp0079685
GMOY004473-RA	hypothetical protein	345.345	1.79026	6.98422e-07	1.92066e-05	CG16700 gene product	Drosophila melanogaster	drosoph	AAF48694	8.5e-153	0.71	4	P:cell differentiation; P:multicellular organismal development; C:cytoplasmic membrane-bounded vesicle; F:transporter activity; P:transport	tr|Q9VX84|Q9VX84_DROME	CG16700-PA	52.9	2.1e-122	436.8	OG5_158736	dmel|FBpp0074157
GMOY003646-RA	late bloomer	1364.59	1.78944	2.92318e-13	2.80263e-11	lbm gene product	Drosophila melanogaster	drosoph	AAF59302	4e-55	0.7	3	C:extracellular region; C:integral component of membrane; P:synapse assembly	tr|D3TMF8|D3TMF8_GLOMM	Tetraspanin	100	9.6e-119	423.7	OG5_172725	dmel|FBpp0088104
GMOY009173-RA	Peroxiredoxin 2540-2	5255.65	1.77122	9.21634e-29	7.45141e-26	CG12405 gene product	Drosophila melanogaster	drosoph	AAF58797	3.29e-128	0.8167	5	P:hydrogen peroxide catabolic process; F:glutathione peroxidase activity; F:thioredoxin peroxidase activity; C:cytosol; P:oxidation-reduction process	tr|Q694A7|Q694A7_GLOMM	Putative peroxiredoxin	100	3.1e-128	455.3	OG5_126593	dmel|FBpp0087356
GMOY000700-RA	actin-related protein ARP2/3 complex subunit ARPC3	1071.57	1.76889	1.69609e-12	1.42843e-10	CG4560 gene product	Drosophila melanogaster	drosoph	AAF57200	1.98e-107	0.91	4	C:Arp2/3 protein complex; P:Arp2/3 complex-mediated actin nucleation; F:actin binding; F:structural constituent of cytoskeleton	tr|D3TP54|D3TP54_GLOMM	Actin-related protein 2/3 complex subunit 3	100	5.3e-102	367.9	OG5_128778	dmel|FBpp0289797
GMOY005432-RA	tan	571.49	1.75909	3.59125e-09	1.6312e-07	mutant tan	Musca domestica	nr	XP_005179975	3.53e-155	0.804	36	C:cytoskeleton; C:protein complex; F:nucleotide binding; P:biosynthetic process; P:biological_process; P:cytoskeleton organization; P:cell cycle; P:regulation of biological process; P:organelle organization; P:multicellular organismal development; P:anatomical structure morphogenesis; P:cellular component organization; P:cell differentiation; P:reproduction; F:cytoskeletal protein binding; P:cell…	tr|Q9W369|Q9W369_DROME	Mutant tan	65.3	1.6e-108	390.2	OG5_136342	dmel|FBpp0071270
GMOY007768-RA	sinuous	343.434	1.75416	3.04178e-08	1.10778e-06	sinuous	Musca domestica	nr	XP_005185816	2.33e-127	0.864	1	C:cell	tr|Q9VRM3|Q9VRM3_DROME	Sinuous	75.5	9.9e-107	384	OG5_152249	dmel|FBpp0289347
GMOY011876-RA	ATP-binding Cassette (ABC) Superfamily transporter	218.316	1.75136	1.53499e-07	4.98411e-06	CG6166 gene product	Drosophila melanogaster	drosoph	AAF56585	0	0.82	4	F:ATP binding; P:transport; F:ATPase activity, coupled to transmembrane movement of substances; C:membrane	tr|Q86P18|Q86P18_DROME	CG33970, isoform A	73.8	0	1176	OG5_130584	dmel|FBpp0099384
GMOY009592-RA	hypothetical protein	53.9485	1.74139	7.93022e-06	0.000168283	PREDICTED: uncharacterized protein LOC101894740	Musca domestica	nr	XP_005178418	1.8e-12	0.7	0	NA	No_Hits	NA	NA	NA	NA	No_Hits	No_Hits
GMOY009761-RA	hypothetical protein	1269.32	1.72378	3.01596e-10	1.67014e-08	CG17401 gene product	Drosophila melanogaster	drosoph	AAF53979	1.17e-73	0.74	1	F:zinc ion binding	tr|Q9VXC1|Q9VXC1_DROME	CG34325, isoform A	73.4	1.8e-81	299.7	OG5_155331	dmel|FBpp0111439
GMOY003580-RA	major epididymal secretory protein HE1	100.422	1.7174	5.03157e-08	1.77643e-06	CG3153 gene product	Drosophila melanogaster	drosoph	AAF55013	1.1e-67	0.78	5	C:extracellular space; F:lipid binding; P:reproduction; P:transport; P:biosynthetic process; P:multicellular organismal development; P:lipid metabolic process	tr|D3TQM1|D3TQM1_GLOMM	Major epididymal secretory protein HE1	100	5.5e-90	327.8	OG5_158831	dmel|FBpp0082349
GMOY003689-RA	ABC Transporter, white family	46.7292	1.70959	4.6412e-05	0.000803513	CG9664 gene product	Drosophila melanogaster	drosoph	AAF51131	0	0.6267	4	F:ATPase activity, coupled to transmembrane movement of substances; P:phagocytosis; P:olfactory behavior; C:ATP-binding cassette (ABC) transporter complex	tr|Q0E8U2|Q0E8U2_DROME	CG9664, isoform A	53.7	3.1e-181	632.9	OG5_175134	dmel|FBpp0077294
GMOY005695-RA	hypothetical protein	1570.05	1.69132	2.01726e-18	4.53042e-16	CG8600 gene product	Drosophila melanogaster	drosoph	AAF50580	1.42e-73	0.82	0	NA	tr|D3TP28|D3TP28_GLOMM	Hypothetical conserved protein	100	9.6e-92	333.6	OG5_158356	dmel|FBpp0289434
GMOY004861-RA	hypothetical protein	254.425	1.68582	1.26056e-10	7.60567e-09	hypothetical protein FF38_01129	Lucilia cuprina	nr	KNC26254	7.9e-54	0.79	1	C:membrane	No_Hits	NA	NA	NA	NA	OG5_131982	dmel|FBpp0070746
GMOY011056-RA	hypothetical protein	405.66	1.68429	3.82667e-13	3.59751e-11	No_Hits	NA	nr	NA	NA	NA	0	NA	No_Hits	NA	NA	NA	NA	No_Hits	No_Hits
GMOY003657-RA	SRPN5: Serpin 5	428.881	1.68023	1.10236e-07	3.66774e-06	CG1857 gene product	Drosophila melanogaster	drosoph	AAF59285	9.43e-69	0.5867	5	P:negative regulation of Toll signaling pathway; F:serine-type endopeptidase inhibitor activity; P:antifungal humoral response; C:extracellular space; P:negative regulation of proteolysis	tr|Q2PQP9|Q2PQP9_GLOMM	Serine protease inhibitor	100	2.7e-259	891.7	NO_GROUP	dmel|FBpp0088123
GMOY009436-RA	hypothetical protein	61.7149	1.6714	0.000175175	0.00252523	PREDICTED: uncharacterized protein LOC106083578	Stomoxys calcitrans	nr	XP_013102150	3.1e-70	0.55	2	F:serine-type endopeptidase activity; P:proteolysis	No_Hits	NA	NA	NA	NA	OG5_135265	cpip|CPIJ013362
GMOY003139-RA	hypothetical protein	257.905	1.65825	5.79115e-09	2.50272e-07	hypothetical protein FF38_01456	Lucilia cuprina	nr	KNC24060	3.3e-45	0.73	1	F:protein binding	No_Hits	NA	NA	NA	NA	NO_GROUP	dmel|FBpp0072397
GMOY002475-RA	luna	321.333	1.65618	2.37893e-07	7.17673e-06	CG12029 gene product	Drosophila melanogaster	drosoph	AAF47785	1.2e-42	0.87	2	F:nucleic acid binding; F:metal ion binding	tr|Q8MR37|Q8MR37_DROME	HL07808p	42.1	4.7e-100	362.8	OG5_138467	dmel|FBpp0087305
GMOY004800-RA	hypothetical protein	1351.33	1.65132	8.68851e-13	7.80518e-11	CG13515 gene product	Drosophila melanogaster	drosoph	AAF46883	0.000245	0.63	0	NA	No_Hits	NA	NA	NA	NA	NO_GROUP	dmel|FBpp0100005
GMOY005860-RA	hypothetical protein	397.4	1.64987	1.04322e-13	1.10979e-11	dream gene product	Drosophila melanogaster	drosoph	AAF57292	5.56e-49	0.69	3	P:apoptotic process; F:cysteine-type endopeptidase activity; P:proteolysis	tr|Q7KHK9|Q7KHK9_DROME	DREAM	42.2	1.8e-97	354.4	OG5_152270	dmel|FBpp0087167
GMOY002419-RA	spaghetti squash	3136.31	1.63847	1.38439e-15	1.89709e-13	myosin regulatory light chain sqh	Musca domestica	nr	XP_005179403	3e-105	0.98	1	F:calcium ion binding	tr|D3TSF0|D3TSF0_GLOMM	Myosin regulatory light chain	100	7.8e-98	354	OG5_129294	dmel|FBpp0070842
GMOY002427-RA	nervana	1232.9	1.6357	1.6908e-15	2.24101e-13	nrv2 gene product	Drosophila melanogaster	drosoph	AAF52438	0	0.89	9	P:sodium ion transport; C:sodium:potassium-exchanging ATPase complex; F:sodium:potassium-exchanging ATPase activity; C:septate junction; P:cell adhesion involved in heart morphogenesis; P:potassium ion transport; P:septate junction assembly; P:sensory perception of sound; P:establishment of glial blood-brain barrier	sp|Q24048|ATPB2_DROME	Sodium/potassium-transporting ATPase subunit beta-2	81.7	4.1e-172	601.7	OG5_149526	dmel|FBpp0079009
GMOY004055-RA	hypothetical protein	318.265	1.61675	3.33674e-12	2.75281e-10	No_Hits	NA	nr	NA	NA	NA	0	NA	tr|D3TNI7|D3TNI7_GLOMM	Hypothetical conserved secreted protein	100	2.2e-15	78.6	No_Hits	No_Hits
GMOY008025-RA	hypothetical protein	22.6478	1.61437	0.000296966	0.00392958	ethanolaminephosphotransferase 1- partial	Musca domestica	nr	XP_005190914	1.76e-118	0.836	3	C:cell; F:transferase activity; P:biosynthetic process; P:lipid metabolic process	tr|X2J9T3|X2J9T3_DROME	CG7149, isoform B	68	3.5e-90	328.9	OG5_126828	dmel|FBpp0079119
GMOY007871-RA	hypothetical protein	137.262	1.61405	2.33067e-07	7.05747e-06	CG13432 gene product	Drosophila melanogaster	drosoph	AAF57452	7.41e-109	0.84	0	NA	tr|Q7K3W4|Q7K3W4_DROME	GH08941p	74.8	1.5e-98	357.5	OG5_149319	dmel|FBpp0085570
GMOY012007-RA	SRPN: Serpin 10	1391.22	1.60845	0.000439688	0.00544391	sp4 gene product	Drosophila melanogaster	drosoph	AAF57751	2.73e-174	0.6933	6	F:serine-type endopeptidase inhibitor activity; P:negative regulation of peptide hormone processing; P:negative regulation of endopeptidase activity; C:extracellular space; P:negative regulation of proteolysis; F:cysteine-type endopeptidase inhibitor activity	tr|H9TZT6|H9TZT6_GLOMM	Serp2	100	6.2e-217	750.7	OG5_126693	dmel|FBpp0085912
GMOY002526-RA	hypothetical protein	135.428	1.60663	7.37717e-05	0.0011977	No_Hits	NA	nr	NA	NA	NA	0	NA	No_Hits	NA	NA	NA	NA	No_Hits	No_Hits
GMOY006462-RA	hypothetical protein	108.731	1.6013	1.57778e-05	0.000307382	hypothetical protein FF38_08991	Lucilia cuprina	nr	KNC33837	3.5e-16	0.61	0	NA	No_Hits	NA	NA	NA	NA	No_Hits	No_Hits
GMOY004304-RA	hypothetical protein	366.414	1.59737	8.35994e-06	0.000176476	No_Hits	NA	nr	NA	NA	NA	0	NA	No_Hits	NA	NA	NA	NA	No_Hits	No_Hits
GMOY006822-RA	hypothetical protein	913.236	1.58941	1.91238e-07	6.01619e-06	CG2765 gene product	Drosophila melanogaster	drosoph	AAF47303	4.53e-94	0.72	0	NA	tr|D3TN34|D3TN34_GLOMM	Uncharacterized conserved protein	100	4.6e-167	584.7	OG5_146432	dmel|FBpp0072314
GMOY001966-RA	hypothetical protein	215.963	1.5827	4.69004e-09	2.06082e-07	No_Hits	NA	nr	NA	NA	NA	0	NA	No_Hits	NA	NA	NA	NA	No_Hits	No_Hits
GMOY003192-RA	Actin-related protein 2/3 complex, subunit	386.155	1.581	3.65644e-10	1.97082e-08	CG5972 gene product	Drosophila melanogaster	drosoph	AAF52346	4.41e-111	0.98	9	P:wound healing; C:Arp2/3 protein complex; P:regulation of cell shape; P:phagocytosis; P:Arp2/3 complex-mediated actin nucleation; P:cortical actin cytoskeleton organization; F:actin binding; F:structural constituent of cytoskeleton; P:cell projection assembly	tr|Q9VMH2|Q9VMH2_DROME	CG5972-PA	94	4.6e-87	318.2	OG5_128630	dmel|FBpp0078831
GMOY011883-RA	crumbs	528.141	1.57951	4.22195e-09	1.87552e-07	crb gene product	Drosophila melanogaster	drosoph	AAF56276	0	0.78	29	F:protein kinase C binding; F:spectrin binding; P:negative regulation of Notch signaling pathway; C:subapical complex; P:dorsal closure, amnioserosa morphology change; P:negative regulation of organ growth; P:regulation of imaginal disc growth; P:membrane organization; P:rhabdomere development; C:cell-cell adherens junction; P:photoreceptor cell maintenance; C:rhabdomere; P:positive regulation of…	sp|P10040|CRB_DROME	Protein crumbs	68.1	0	3254.5	OG5_126619	dmel|FBpp0110307
GMOY005027-RA	hypothetical protein	135.06	1.57769	7.25054e-07	1.98714e-05	hypothetical protein FF38_10071	Lucilia cuprina	nr	KNC31760	6.4e-108	0.79	2	C:membrane; F:growth factor activity	No_Hits	NA	NA	NA	NA	OG5_162903	dmel|FBpp0111523
GMOY010640-RA	mal-a5: maltase a5	479.483	1.57248	2.28506e-07	6.94539e-06	CG8693 gene product	Drosophila melanogaster	drosoph	AAF59086	0	0.7933	3	F:alpha-glucosidase activity; P:carbohydrate metabolic process; F:cation binding	tr|Q5U124|Q5U124_DROME	LP11544p	63.4	1.6e-233	806.6	OG5_126827	dmel|FBpp0087828
GMOY005537-RA	hypothetical protein	42.2133	1.57243	0.000128145	0.00194381	PREDICTED: uncharacterized protein LOC105222147	Bactrocera dorsalis	nr	XP_011197652	0	0.65	2	F:catalytic activity; P:metabolic process	No_Hits	NA	NA	NA	NA	NO_GROUP	dmel|FBpp0083374
GMOY008723-RA	ebony	3070.17	1.5716	1.12807e-18	2.60585e-16	ebony	Musca domestica	nr	XP_005181559	0	0.8367	2	P:metabolic process; F:catalytic activity	tr|Q9VDC6|Q9VDC6_DROME	Ebony	71.6	0	1285.4	OG5_126718	dmel|FBpp0083505
GMOY008736-RA	hypothetical protein	1556.2	1.55925	2.54223e-13	2.50657e-11	CG17124	Drosophila melanogaster	nr	NP_609450	7.28e-62	0.928	3	C:cytoplasm; P:metabolic process; P:regulation of biological process; F:enzyme regulator activity	tr|Q9VKQ5|Q9VKQ5_DROME	CG17124, isoform B	91.7	5.6e-64	241.1	OG5_135995	dmel|FBpp0079707
GMOY009185-RA	hypothetical protein	348.897	1.5589	2.51748e-13	2.50657e-11	transmembrane protein 230	Musca domestica	nr	XP_005175886	3.2e-61	0.86	0	NA	No_Hits	NA	NA	NA	NA	OG5_131373	amel|XP_001120142
GMOY010582-RA	uchl1: ubiquitin C-terminal hydrolase 1	3332.99	1.55696	1.80312e-16	2.8035e-14	uch gene product	Drosophila melanogaster	drosoph	AAF51291	8.87e-110	0.81	10	P:proteasome-mediated ubiquitin-dependent protein catabolic process; C:microtubule associated complex; F:ubiquitin thiolesterase activity; F:omega peptidase activity; F:endopeptidase activity; P:neurogenesis; C:proteasome regulatory particle; P:protein deubiquitination; C:cytoplasm; F:ubiquitin-specific protease activity	tr|D3TNH8|D3TNH8_GLOMM	Ubiquitin carboxyl-terminal hydrolase	100	2e-130	462.6	OG5_127717	dmel|FBpp0077516
GMOY010943-RA	crossveinless	312.645	1.55307	2.2223e-07	6.8058e-06	hypothetical protein FF38_11362	Lucilia cuprina	nr	KNC26747	0	0.81	1	F:protein binding	No_Hits	NA	NA	NA	NA	OG5_134638	dmel|FBpp0071536
GMOY007743-RA	hypothetical protein	2274.39	1.5463	1.73762e-17	3.34492e-15	CG5541 gene product	Drosophila melanogaster	drosoph	AAF48414	4.68e-72	0.66	2	P:biological_process; C:cellular_component	tr|Q9VXZ2|Q9VXZ2_DROME	CG5541, isoform A	45.2	1.8e-72	270.8	OG5_162723	dmel|FBpp0073775
GMOY003933-RA	scyl: scylla	2542.13	1.542	4.98518e-11	3.3037e-09	scylla gene product	Drosophila melanogaster	drosoph	AAF50074	4.43e-39	0.83	7	C:cytoplasm; P:head involution; P:multicellular organism reproduction; P:negative regulation of growth; P:cell death; P:cellular response to DNA damage stimulus; P:negative regulation of signal transduction	sp|Q9VTH4|SCLLA_DROME	Protein scylla	47.5	1.8e-45	180.6	OG5_136007	dmel|FBpp0099774
GMOY005152-RA	retrotransposon protein	146.846	1.53939	4.62694e-07	1.31721e-05	CG13941 gene product	Drosophila melanogaster	drosoph	AAF57081	1.74e-92	0.83	3	F:molecular_function; P:biological_process; C:cellular_component	tr|Q7JV70|Q7JV70_DROME	Arc2	69.6	3.6e-75	278.9	OG5_176559	dmel|FBpp0086675
GMOY006176-RA	Ribonucleoside diphosphate reductase small subunit	299.601	1.53638	7.60156e-10	3.93966e-08	gene product	Drosophila melanogaster	drosoph	AAF58599	0	0.81	8	P:oxidation-reduction process; F:transition metal ion binding; P:neurogenesis; P:DNA replication; P:deoxyribonucleoside diphosphate metabolic process; P:activation of cysteine-type endopeptidase activity involved in apoptotic process; C:ribonucleoside-diphosphate reductase complex; F:ribonucleoside-diphosphate reductase activity, thioredoxin disulfide as acceptor	tr|D3TQH9|D3TQH9_GLOMM	Ribonucleotide reductase beta subunit	97.5	1.6e-226	782.7	OG5_126823	dmel|FBpp0087152
GMOY002994-RA	SNMP1: sensory neuron membrane protein 1	37.0551	1.53381	0.000261259	0.00354409	CG7000 gene product	Drosophila melanogaster	drosoph	AAF55863	1.47e-175	0.67	2	P:cell adhesion; C:membrane	sp|Q9VDD3|SNMP1_DROME	Sensory neuron membrane protein 1	56.8	8.1e-186	647.9	OG5_144169	dmel|FBpp0083430
GMOY004077-RA	Bardet-Biedl syndrome 1 ortholog (H. sapiens)	65.0725	1.52813	3.32594e-05	0.000603097	BBS1	Musca domestica	nr	AAF55324	0	0.76	2	P:anatomical structure morphogenesis; P:cellular component organization; F:protein binding	tr|Q9VS19|Q9VS19_DROME	Bardet-Biedl syn 1 ortholog	57.7	8.4e-203	704.5	OG5_131481	dmel|FBpp0076621
GMOY009174-RA	Fasciclin	6824.92	1.52704	1.13993e-13	1.18158e-11	Fas3	Drosophila melanogaster	nr	NP_001097173	0	0.828	13	P:anatomical structure morphogenesis; P:cellular component organization; P:cell differentiation; P:multicellular organismal development; C:plasma membrane; C:cell; P:biological_process; P:cell recognition; C:cellular_component; P:reproduction; P:behavior; P:response to external stimulus	tr|Q8INX7|Q8INX7_DROME	Fasciclin 3, isoform C	66.8	2.1e-180	630.6	OG5_154955	dmel|FBpp0111717
GMOY008182-RA	Double hit	116.052	1.52677	2.35486e-06	5.58329e-05	EG:52C10.2 gene product	Drosophila melanogaster	drosoph	AAF57785	1.73e-105	0.78	1	P:termination of G-protein coupled receptor signaling pathway	tr|A0A0B4LFL6|A0A0B4LFL6_DROME	Double hit, isoform C	68.1	2.5e-104	376.3	OG5_130823	dmel|FBpp0088521
GMOY010899-RA	Gliotactin	5236.78	1.52316	2.18584e-20	8.03294e-18	gli gene product	Drosophila melanogaster	drosoph	AAF53482	0	0.63	1	F:carboxylic ester hydrolase activity	tr|Q7KT70|Q7KT70_DROME	FI18641p1	77	4.4e-292	1001.1	OG5_138448	dmel|FBpp0080328
GMOY010834-RA	pch2: pch2	93.504	1.52077	4.25079e-05	0.000742282	CG11744 gene product	Drosophila melanogaster	drosoph	AAF54251	2.22e-111	0.5667	3	F:ATP binding; F:nucleoside-triphosphatase activity; F:oxidoreductase activity, acting on the CH-CH group of donors	tr|Q8SX76|Q8SX76_DROME	LD24646p	57.3	4.3e-102	369.8	OG5_128995	dmel|FBpp0081381
No id	NA	91.1876	1.52041	0.000644471	0.00742244	Defensin-A	Glossina morsitans	nr	Q8WTD4	5.3e-56	0.775	1	P:defense response	sp|Q8WTD4|DEF_GLOMM	Defensin-A	100	1.3e-57	464	OG5_141076	aaeg|AAEL003841-PA
GMOY004231-RA	hypothetical protein	2688.57	1.52034	2.2397e-06	5.34159e-05	CG1572 gene product	Drosophila melanogaster	drosoph	AAF48055	3.82e-40	0.81	2	C:membrane; P:positive regulation of hemocyte proliferation	tr|D3TNN3|D3TNN3_GLOMM	Hypothetical conserved protein	100	1.1e-88	323.6	OG5_149510	dmel|FBpp0073388
GMOY008578-RA	oxidation resistance protein	24317.8	1.51774	4.95664e-27	2.67163e-24	l 82fd gene product	Drosophila melanogaster	drosoph	AAF52047	3.75e-118	0.95	6	P:response to stress; P:response to biotic stimulus; P:catabolic process; P:anatomical structure morphogenesis; P:multicellular organismal development; P:regulation of biological process; C:cytoplasm; C:nucleus	tr|D3TQP1|D3TQP1_GLOMM	Oxidation resistance protein	100	1.7e-113	406.4	OG5_127978	dmel|FBpp0110233
GMOY003845-RA	Tetraspan membrane protein in hair cell stereocilia ortholog	110.627	1.50477	2.05872e-06	4.96857e-05	CG12026 gene product	Drosophila melanogaster	drosoph	AAF47590	6.69e-137	0.83	1	P:biological_process	tr|Q9W068|Q9W068_DROME	LP10272p	74.8	3.6e-112	402.1	OG5_133043	dmel|FBpp0072716
GMOY008947-RA	hypothetical protein	658.082	1.50277	1.27862e-08	5.11763e-07	CG10343 gene product	Drosophila melanogaster	drosoph	AAF53695	1.54e-71	0.73	1	F:protein binding	tr|Q9VJ60|Q9VJ60_DROME	CG10343-PA	60.1	9.1e-69	257.7	OG5_134144	dmel|FBpp0080648
GMOY011975-RA	ALAS2: aminolevulinate	2152.48	1.50228	2.48137e-09	1.16639e-07	lace gene product	Drosophila melanogaster	drosoph	AAF53465	0	0.82	4	F:pyridoxal phosphate binding; P:sphingolipid biosynthetic process; C:plasma membrane; F:serine Clmitoyltransferase activity	tr|Q9V3F2|Q9V3F2_DROME	LD36009p	74.5	1.6e-256	882.9	OG5_127265	dmel|FBpp0080297
GMOY009128-RA	hs6st: heparan sulfate 6-o-sulfotransferase	567.383	1.49167	9.29835e-09	3.87177e-07	CG4451 gene product	Drosophila melanogaster	drosoph	AAF55724	0	0.84	2	F:sulfotransferase activity; C:integral component of membrane	tr|Q9VDR6|Q9VDR6_DROME	Heparan sulfate 6-O-sulfotransferase, isoform A	77.7	6.9e-207	717.6	OG5_130302	dmel|FBpp0083255
GMOY004789-RA	inflated	4069.1	1.48355	4.32472e-08	1.54714e-06	if gene product	Drosophila melanogaster	drosoph	AAF48661	0	0.78	31	P:maintenance of protein location; P:sensory perception of smell; P:cell-matrix adhesion; P:compound eye development; P:midgut development; P:axon guidance; P:Malpighian tubule bud morphogenesis; P:myofibril assembly; P:salivary gland morphogenesis; F:receptor activity; F:RNA polymerase II distal enhancer sequence-specific DNA binding transcription factor activity; P:ventral cord development; P:c…	sp|P12080|ITA2_DROME	Integrin alpha-PS2	58.5	0	1354	OG5_129341	dmel|FBpp0074131
GMOY010449-RA	rau	463.917	1.47052	1.94022e-07	6.0801e-06	CG8965 gene product	Drosophila melanogaster	drosoph	AAF52295	4.44e-114	0.91	1	P:signal transduction	tr|Q9VML8|Q9VML8_DROME	GH01721p	56.2	1.3e-115	414.5	OG5_141033	dmel|FBpp0078789
GMOY003227-RA	crooked	975.566	1.47042	2.56123e-16	3.90709e-14	CG17218 gene product	Drosophila melanogaster	drosoph	AAF53178	4.73e-66	0.79	3	C:cytoplasm; P:cellular component organization; P:multicellular organismal development	tr|Q9VKA0|Q9VKA0_DROME	Crooked	68	1.6e-59	226.5	OG5_141088	dmel|FBpp0079924
GMOY005058-RA	Neurexin IV	7113.6	1.46825	7.4734e-17	1.20845e-14	nrx gene product	Drosophila melanogaster	drosoph	AAF49951	0	0.93	21	P:establishment or maintenance of cell polarity; P:establishment of blood-nerve barrier; P:septate junction assembly; P:synaptic vesicle targeting; P:regulation of tube size, open tracheal system; P:dorsal closure; P:synaptic vesicle docking involved in exocytosis; C:pleated septate junction; P:protein localization; P:nerve maturation; P:cell adhesion involved in heart morphogenesis; P:axon enshe…	sp|Q94887|NRX4_DROME	Neurexin-4	85.3	0	2223.4	OG5_128166	dmel|FBpp0075731
GMOY008468-RA	hypothetical protein	118.011	1.46267	1.74773e-05	0.00033724	CG14528 gene product	Drosophila melanogaster	drosoph	AAF56827	0	0.66	3	C:integral component of membrane; P:proteolysis; F:metalloendopeptidase activity	tr|Q9VAS2|Q9VAS2_DROME	CG14528	46.6	5.2e-179	626.7	OG5_166117	dmel|FBpp0084698
GMOY000215-RA	hypothetical protein	28.0237	1.4602	0.00160765	0.015755	CG7381 gene product	Drosophila melanogaster	drosoph	AAF54878	1.73e-138	0.75	0	NA	tr|Q8MSQ3|Q8MSQ3_DROME	CG7381, isoform B	59.6	1.7e-134	477.6	OG5_162657	dmel|FBpp0082195
GMOY011560-RA	hypothetical protein	1754.15	1.45883	7.69479e-12	5.92499e-10	CG9743 gene product	Drosophila melanogaster	drosoph	AAF57022	0	0.74	2	F:stearoyl-CoA 9-desaturase activity; P:lipid metabolic process	tr|Q9VA92|Q9VA92_DROME	CG9743	67.2	1.5e-161	567	OG5_158511	dmel|FBpp0084937
GMOY005491-RA	Ddc: Dopa decaboxylase	98.7889	1.45577	0.000150736	0.00223205	ddc gene product	Drosophila melanogaster	drosoph	AAF45911	0	0.9433	14	P:serotonin biosynthetic process from tryptophan; P:eclosion rhythm; P:wing disc development; F:aromatic-L-amino-acid decarboxylase activity; P:anesthesia-resistant memory; P:response to wounding; P:growth; P:thermotaxis; P:regulation of adult chitin-containing cuticle pigmentation; P:long-term memory; P:thermosensory behavior; F:pyridoxal phosphate binding; P:courtship behavior; P:dopamine biosy…	sp|P05031|DDC_DROME	Aromatic-L-amino-acid decarboxylase	83	4.4e-255	877.9	OG5_129065	dmel|FBpp0080710
GMOY008761-RA	hypothetical protein	200.12	1.45212	3.58051e-06	8.06363e-05	No_Hits	NA	nr	NA	NA	NA	0	NA	No_Hits	NA	NA	NA	NA	No_Hits	No_Hits
GMOY006818-RA	uncharacterized secreted conserved protein	973.595	1.45167	8.33976e-09	3.49363e-07	CG3770 gene product	Drosophila melanogaster	drosoph	AAF47300	5.77e-94	0.72	3	P:cell differentiation; P:multicellular organismal development; C:plasma membrane; P:anatomical structure morphogenesis; P:cellular component organization	tr|D3TKW1|D3TKW1_GLOMM	Uncharacterized secreted conserved protein (Fragment)	99.6	6.8e-132	467.6	OG5_134408	dmel|FBpp0072300
GMOY002524-RA	Copper transporter 1B	201.563	1.45003	0.00022086	0.00307341	CG7459 gene product	Drosophila melanogaster	drosoph	AAF54223	1.43e-52	0.78	8	F:copper uptake transmembrane transporter activity; P:cellular copper ion homeostasis; C:plasma membrane; P:response to metal ion; C:integral component of membrane; P:copper ion transmembrane transport; F:ATP binding; F:ATPase activity, coupled to transmembrane movement of substances	tr|D3TP86|D3TP86_GLOMM	Copper transporter	99.4	2.6e-104	375.6	OG5_146574	dmel|FBpp0081325
GMOY002213-RA	hypothetical protein	5123.37	1.44834	5.02767e-13	4.61917e-11	CG18679 gene product	Drosophila melanogaster	drosoph	AAF47012	3.03e-10	0.59	0	NA	tr|Q8IN49|Q8IN49_DROME	CG31195	84.7	0	1481.8	OG5_139082	dmel|FBpp0083401
GMOY001555-RA	hypothetical protein	188.493	1.44534	3.27656e-09	1.51692e-07	CG11594 gene product	Drosophila melanogaster	drosoph	AAF47823	0	0.75	2	F:phosphotransferase activity, alcohol group as acceptor; P:carbohydrate metabolic process	tr|Q9VZJ8|Q9VZJ8_DROME	CG11594, isoform A	59.2	2.6e-192	669.5	OG5_128934	dmel|FBpp0073139
GMOY006477-RA	hypothetical protein	317.792	1.44508	9.33821e-09	3.87177e-07	CG11428 gene product	Drosophila melanogaster	drosoph	AAF48304	1.57e-42	0.47	3	F:metallocarboxypeptidase activity; F:zinc ion binding; P:proteolysis	tr|A0A0B4KI64|A0A0B4KI64_DROME	CG31019, isoform B	68.2	3e-245	845.5	OG5_132794	dmel|FBpp0085027
GMOY007810-RA	hypothetical protein	1833.18	1.445	8.255e-18	1.62785e-15	klp67a gene product	Drosophila melanogaster	drosoph	AAF50296	0	0.64	15	P:sister chromatid biorientation; P:cytokinesis; P:spindle assembly; C:spindle microtubule; P:microtubule polymerization; P:male meiotic chromosome movement towards spindle pole; P:mitotic spindle organization; C:kinetochore; P:spindle elongation; P:centrosome separation; C:kinesin complex; C:cytoplasm; F:microtubule binding; F:ATP binding; F:microtubule motor activity	tr|Q9VSW5|Q9VSW5_DROME	Kinesin-like protein	50.3	1.3e-203	707.6	OG5_127280	dmel|FBpp0076227
GMOY004360-RA	tetraspanin 42Ei	2762.88	1.44447	1.04719e-18	2.49017e-16	CG12845 gene product	Drosophila melanogaster	drosoph	AAF59310	2.03e-69	0.56	1	C:integral component of membrane	tr|D3TM31|D3TM31_GLOMM	Tetraspanin	99.5	3.4e-122	435.6	OG5_181897	dmel|FBpp0088094
GMOY001989-RA	Macroglobulin complement-related	5236.38	1.43909	1.43786e-12	1.22369e-10	CG18589 gene product	Drosophila melanogaster	drosoph	AAF52601	0	0.6167	7	C:extracellular space; P:antibacterial humoral response; P:lateral inhibition; F:protein binding; P:phagocytosis, recognition; P:defense response to fungus; F:endopeptidase inhibitor activity	tr|Q9VLT3|Q9VLT3_DROME	LD23292p	80.5	0	2889	OG5_142604	dmel|FBpp0079165
GMOY010765-RA	Gamma-interferon-inducible lysosomal thiol reductase	4556.72	1.43736	2.82951e-18	5.86579e-16	CG9796 gene product	Drosophila melanogaster	drosoph	AAF54945	1.66e-103	0.5933	0	NA	tr|D3TR27|D3TR27_GLOMM	Gamma-interferon inducible lysosomal thiol reductase	100	1.9e-139	492.7	OG5_128734	dmel|FBpp0082228
GMOY001978-RA	hypothetical protein	474.045	1.42941	1.72319e-11	1.26654e-09	CG12814 gene product	Drosophila melanogaster	drosoph	AAF54504	1e-122	0.84	0	NA	tr|A0A0B4KFK4|A0A0B4KFK4_DROME	CG12814, isoform E	68.3	9.6e-160	560.8	OG5_155421	dmel|FBpp0110083
GMOY009575-RA	Annexin B10	6650.71	1.42816	1.79436e-12	1.49561e-10	anxb11 gene product	Drosophila melanogaster	drosoph	AAF51524	2.08e-164	0.7667	6	P:regulation of cell shape; F:actin binding; P:cell adhesion; F:calcium ion binding; C:membrane; F:calcium-dependent phospholipid binding	tr|D3TME1|D3TME1_GLOMM	Annexin	98.7	3.1e-177	618.6	OG5_142435	dmel|FBpp0070024
GMOY003351-RA	hypothetical protein	1101.91	1.41949	7.21604e-17	1.19065e-14	CG5582 gene product	Drosophila melanogaster	drosoph	AAF45960	2.19e-142	0.87	1	C:membrane	tr|Q9VVL0|Q9VVL0_DROME	Battenin	79.2	2.5e-116	416	OG5_129202	dmel|FBpp0074933
GMOY002582-RA	thoc5	3520	1.41833	3.0583e-19	9.3319e-17	CG2980 gene product	Drosophila melanogaster	drosoph	AAF47114	1e-31	0.54	0	NA	sp|Q9W1F4|THOC5_DROME	THO complex subunit 5	36.8	1.1e-100	365.2	OG5_130349	cpip|CPIJ018891
GMOY011976-RA	hypothetical protein	3169.83	1.41586	5.04161e-11	3.31393e-09	CG18623 gene product	Drosophila melanogaster	drosoph	AAF52199	1.38e-06	0.72	0	NA	tr|E1JHT6|E1JHT6_DROME	Reticulon-like protein	33.6	5.1e-44	176.4	No_Hits	No_Hits
GMOY004751-RA	hypothetical protein	1015.05	1.41575	9.12904e-16	1.2757e-13	CG4558 gene product	Drosophila melanogaster	drosoph	AAF46213	1.56e-145	0.74	0	NA	tr|D3TPC9|D3TPC9_GLOMM	Hypothetical conserved protein	100	2e-231	798.9	OG5_162982	dmel|FBpp0289414
GMOY005914-RA	hypothetical protein	11.1119	1.41356	0.0025285	0.0228668	CG3280 gene product	Drosophila melanogaster	drosoph	AAF50239	1.32e-06	0.84	1	C:integral component of membrane	tr|M9NDN5|M9NDN5_DROME	CG3280	71.9	1e-256	885.2	OG5_130418	agam|AGAP007628-PA
GMOY002974-RA	hypothetical protein	10.394	1.40972	0.00261576	0.0234461	adenosine deaminase cecr1 isoform x2	Stomoxys calcitrans	nr	XP_013118640	2e-139	0.96	1	F:deaminase activity	tr|Q9VFS1|Q9VFS1_DROME	Adenosine deaminase-related growth factor D	82.3	8.6e-106	380.6	OG5_130834	dmel|FBpp0082310
GMOY009151-RA	hypothetical protein	19.6457	1.40942	0.00191795	0.0182861	hypothetical protein	Neisseria lactamica	nr	WP_052300237	6.3e-07	0.43	0	NA	No_Hits	NA	NA	NA	NA	OG5_158708	tvag|TVAG_088480
GMOY012150-RA	hypothetical protein	74.0994	1.40714	0.000743129	0.00834069	No_Hits	NA	nr	NA	NA	NA	0	NA	No_Hits	NA	NA	NA	NA	OG5_127920	dmel|FBpp0087520
GMOY000148-RA	TBB1: tubulin beta-1 chain	37991.1	1.40672	2.63436e-14	3.13218e-12	betatub56d gene product	Drosophila melanogaster	drosoph	AAF57555	0	0.9933	10	P:centrosome duplication; C:tubulin complex; F:GTP binding; P:GTP catabolic process; C:microtubule; P:protein polymerization; P:muscle attachment; F:GTPase activity; F:structural constituent of cytoskeleton; P:salivary gland morphogenesis	sp|Q27U48|TBB1_GLOMM	Tubulin beta-1 chain	100	1.9e-265	912.1	OG5_126611	aaeg|AAEL002851-PA
GMOY004361-RA	tetraspanin	12266.4	1.4053	2.68434e-14	3.14535e-12	CG17531 gene product	Drosophila melanogaster	drosoph	AAF57695	4.11e-88	0.79	5	C:cytoplasm; P:glutathione metabolic process; F:glutathione transferase activity; C:integral component of membrane; F:protein binding	tr|D3TQP5|D3TQP5_GLOMM	Glutathione S-transferase	100	2.5e-122	437.6	OG5_127168	dmel|FBpp0085856
GMOY005114-RA	capulet	4286.21	1.39988	4.97098e-12	4.01904e-10	PREDICTED: adenylyl cyclase-associated protein 1-like	Musca domestica	nr	XP_005189279	0	0.834	11	P:multicellular organismal development; P:anatomical structure morphogenesis; P:cell differentiation; P:organelle organization; P:cellular homeostasis; P:cellular component organization; P:regulation of biological process; P:cytoskeleton organization; P:reproduction; F:actin binding; F:protein binding; C:cytoplasm	tr|Q9VPX6|Q9VPX6_DROME	Adenylyl cyclase-associated protein	63.2	3.9e-197	685.6	OG5_127770	dmel|FBpp0099391
GMOY006090-RA	hypothetical protein	9.69076	1.39727	0.00247364	0.0223957	hypothetical protein FF38_13391	Lucilia cuprina	nr	KNC21313.1	9.8e-174	0.93	2	C:integral component of membrane; P:transmembrane transport	tr|Q86P21|Q86P21_DROME	CG31721-PA	73.5	2e-128	456.4	OG5_130663	dmel|FBpp0079685
GMOY002204-RA	PDGF- and VEGF-related factor	572.486	1.38872	6.28991e-07	1.73563e-05	hypothetical protein FF38_08159	Lucilia cuprina	nr	KNC25822	6.5e-139	0.82	2	C:membrane; F:growth factor activity	tr|Q9BLX1|Q9BLX1_DROME	PDGF-and VEGF-related factor 1	39.9	6e-55	489	OG5_141254	dmel|FBpp0074411
GMOY006418-RA	OBP21: odorant binding protein 21	117.552	1.38698	0.00100696	0.0107546	CG7584 gene product	Drosophila melanogaster	drosoph	AAF56918	3.7e-55	0.65	5	P:inter-male aggressive behavior; F:odorant binding; P:sensory perception of chemical stimulus; P:salivary gland cell autophagic cell death; C:extracellular region	tr|Q9VAI9|Q9VAI9_DROME	Odorant-binding protein 99c, isoform A	56.9	1.3e-44	176.8	NO_GROUP	dmel|FBpp0084829
GMOY008122-RA	hypothetical protein	65.0084	1.38105	0.000365084	0.00465568	No_Hits	NA	nr	NA	NA	NA	0	NA	No_Hits	NA	NA	NA	NA	No_Hits	No_Hits
GMOY007510-RA	lipid storage droplet-1	1937.32	1.37916	1.72035e-08	6.65503e-07	CG10217 gene product	Drosophila melanogaster	drosoph	AAF56181	0	0.93	0	NA	tr|Q9VCI4|Q9VCI4_DROME	CG10217, isoform A	83.4	0	1100.5	OG5_146418	dmel|FBpp0083855
GMOY003201-RA	hypothetical protein	163.547	1.37415	1.7445e-07	5.53111e-06	No_Hits	NA	nr	NA	NA	NA	0	NA	tr|Q8SYR5|Q8SYR5_DROME	CG31142	31.5	8.4e-21	97.8	OG5_185953	dmel|FBpp0083880
GMOY011830-RA	hypothetical protein	15.0576	1.37222	0.00343445	0.0294148	CG10823 gene product	Drosophila melanogaster	drosoph	AAF55878	6.56e-23	0.91	3	P:G-protein coupled receptor signaling pathway; C:integral component of membrane; F:G-protein coupled receptor activity	tr|Q8IN35|Q8IN35_DROME	RE47636p	44.3	3.4e-25	113.6	OG5_149419	isca|EEC06515
GMOY005237-RA	hypothetical protein	88.957	1.36794	0.00123114	0.0126714	CG12677 gene product	Drosophila melanogaster	drosoph	AAF51015	4.7e-20	0.57	0	NA	tr|A8DY49|A8DY49_DROME	CG34215	43.3	3.9e-19	91.7	OG5_172710	dmel|FBpp0111323
GMOY002869-RA	hypothetical protein	2423.63	1.36689	3.13981e-11	2.18839e-09	CG10353 gene product	Drosophila melanogaster	drosoph	AAF48676	0	0.71	0	NA	tr|Q76NS2|Q76NS2_DROME	Anoctamin	64.9	0	1282.7	OG5_127202	dmel|FBpp0112944
GMOY010675-RA	hypothetical protein	44.0718	1.36531	0.00119369	0.0123889	hypothetical protein FF38_01693	Lucilia cuprina	nr	KNC32858	4.1e-37	0.86	0	NA	No_Hits	NA	NA	NA	NA	NO_GROUP	dmel|FBpp0073330
GMOY002348-RA	hypothetical protein	3051.15	1.3648	1.16804e-12	1.00464e-10	CG1105 gene product	Drosophila melanogaster	drosoph	AAF54075	0	0.86	0	NA	tr|D3TPJ4|D3TPJ4_GLOMM	Thioredoxin binding protein tBP-2/VDUP1	76.4	3.6e-180	630.2	OG5_131946	dmel|FBpp0081159
GMOY009772-RA	hypothetical protein	51.8276	1.3621	0.000931925	0.0100596	No_Hits	NA	nr	NA	NA	NA	0	NA	No_Hits	NA	NA	NA	NA	No_Hits	No_Hits
GMOY007804-RA	hypothetical protein	52.4197	1.35958	0.00066412	0.00755467	hsp27 gene product	Drosophila melanogaster	drosoph	AAF50285	1.36e-57	0.68	7	C:cytoskeleton; C:protein complex; P:multicellular organismal development; P:response to external stimulus; P:response to stress; P:response to biotic stimulus; P:anatomical structure morphogenesis; F:protein binding	sp|P02518|HSP27_DROME	Heat shock protein 27	56.4	1.2e-60	230.7	OG5_128990	dmel|FBpp0076182
GMOY011451-RA	fatty acid bindin protein	59.2029	1.35476	0.000480355	0.00583133	CG6783 gene product	Drosophila melanogaster	drosoph	AAF54655	5.73e-50	0.89	5	C:microtubule associated complex; P:long-term memory; P:transport; F:fatty acid binding; F:transporter activity	tr|D3TLL9|D3TLL9_GLOMM	Fatty acid-binding protein FABP	100	8e-71	263.8	OG5_129604	aaeg|AAEL005997-PA
GMOY001459-RA	TNF-receptor-associated factor-like	302.054	1.35154	1.99665e-05	0.000378941	CG4394 gene product	Drosophila melanogaster	drosoph	AAF48607	6.7e-148	0.76	4	P:defense response; C:cytoplasm; P:signal transduction; F:protein binding	tr|Q8IR14|Q8IR14_DROME	CG4394-PA, isoform A	56.7	2.9e-160	562.8	OG5_163034	dmel|FBpp0074051
GMOY010273-RA	coiled	596.827	1.34869	2.2543e-10	1.27455e-08	CG2813 gene product	Drosophila melanogaster	drosoph	AAF51476	5.96e-56	0.85	6	C:cytoplasm; P:maintenance of blood-brain barrier; P:wound healing; P:regulation of tube size, open tracheal system; P:establishment of blood-brain barrier; P:septate junction assembly	tr|Q9VPR7|Q9VPR7_DROME	CG2813-PA	64.2	8.5e-53	204.1	OG5_149327	dmel|FBpp0077729
GMOY007703-RA	hypothetical protein	57.8155	1.3479	0.0014402	0.0143223	actin-binding protein anillin-like	Musca domestica	nr	AAF54991	0	0.7733	1	F:phospholipid binding	sp|Q9V4P1|ANLN_DROME	Actin-binding protein anillin	58.3	2.3e-225	779.6	OG5_133480	dmel|FBpp0087986
GMOY004807-RA	Cortactin	2513.93	1.34689	3.28016e-11	2.26668e-09	cortactin gene product	Drosophila melanogaster	drosoph	AAF55840	0	0.67	9	C:sperm individualization complex; F:proline-rich region binding; C:protein complex; P:regulation of cell shape; P:positive regulation of receptor-mediated endocytosis; P:border follicle cell migration; C:cytoskeleton; C:lamellipodium; C:ruffle	tr|Q9VDF4|Q9VDF4_DROME	Cortactin, isoform A	60.4	5.8e-187	651.7	OG5_131080	dmel|FBpp0083441
GMOY009859-RA	hypothetical protein	302.573	1.34676	3.42105e-10	1.88158e-08	CG11897 gene product	Drosophila melanogaster	drosoph	AAF56869	0	0.8	4	C:integral component of membrane; F:ATPase activity, coupled to transmembrane movement of substances; F:ATP binding; P:transmembrane transport	tr|Q961D3|Q961D3_DROME	CG11897, isoform A	67.3	0	1823.9	OG5_126561	dmel|FBpp0084755
GMOY004727-RA	hypothetical protein	75.6408	1.34038	0.000519666	0.00623368	CG16713	Drosophila yakuba	nr	XP_002087860	1.75e-22	0.77	2	F:enzyme regulator activity; P:cell differentiation; P:cell-cell signaling	tr|Q9VQT7|Q9VQT7_DROME	CG16713-PA	53.9	3.7e-24	108.2	OG5_135488	dmel|FBpp0077236
GMOY009073-RA	hypothetical protein	27.3959	1.33871	0.00183789	0.0176059	CG10252 gene product	Drosophila melanogaster	drosoph	AAF56163	5.41e-94	0.6767	1	C:cytosol; C:protein complex	tr|Q9VCJ6|Q9VCJ6_DROME	AT18965p	48.9	1.2e-59	228	OG5_128157	dmel|FBpp0083866
GMOY008399-RA	purple	519.346	1.33816	5.21834e-11	3.40244e-09	pr gene product	Drosophila melanogaster	drosoph	AAF58478	4.19e-66	0.72	11	P:positive regulation of transcription from RNA polymerase II promoter; C:transcription factor complex; P:specification of segmental identity, labial segment; P:tetrahydrobiopterin biosynthetic process; P:pteridine biosynthetic process; F:6-pyruvoyltetrahydropterin synthase activity; P:proboscis development; F:RNA polymerase II distal enhancer sequence-specific DNA binding transcription factor ac…	sp|P48611|PTPS_DROME	6-pyruvoyl tetrahydrobiopterin synthase	62.5	9.1e-55	210.7	OG5_130654	dmel|FBpp0088418
GMOY000525-RB	hypothetical protein	1370.96	1.33776	1.06016e-10	6.54304e-09	EG:80H7.3 gene product	Drosophila melanogaster	drosoph	AAF45633	1.09e-100	0.7	2	F:serine-type endopeptidase activity; P:proteolysis	tr|O76899|O76899_DROME	EG:80H7.2 protein	79.4	1.2e-121	433.7	OG5_142427	dmel|FBpp0070245
GMOY002933-RA	hypothetical protein	37.2634	1.33322	0.00366599	0.0308745	hypothetical protein FF38_05104, partial	Lucilia cuprina	nr	KNC27583	1.7e-52	0.46	0	NA	No_Hits	NA	NA	NA	NA	OG5_138011	tcon|TcIL3000.8.7140
GMOY003765-RA	moesin	8220.81	1.32331	9.15161e-16	1.2757e-13	moe gene product	Drosophila melanogaster	drosoph	AAF46415	0	0.94	19	C:subapical complex; F:phosphatidylinositol-4,5-bisphosphate binding; C:actin filament; P:pole plasm protein localization; P:olfactory behavior; P:establishment or maintenance of epithelial cell apical/basal polarity; P:establishment or maintenance of polarity of larval imaginal disc epithelium; F:actin binding; C:spindle; P:regulation of actin cytoskeleton organization; C:fusome; P:regulation of…	tr|D3TNC2|D3TNC2_GLOMM	Radixin	96.5	0	1125.5	OG5_129438	dmel|FBpp0071213
GMOY004123-RA	hypothetical protein	25.5175	1.32321	0.00335983	0.0288981	CG4382 gene product	Drosophila melanogaster	drosoph	AAF52792	2.9e-113	0.58	0	NA	tr|Q9Y141|Q9Y141_DROME	Carboxylic ester hydrolase	35.4	1.8e-74	278.9	OG5_168435	dmel|FBpp0113027
GMOY001239-RA	hypothetical protein	126.67	1.32288	0.000157351	0.00230052	Gmfb8	Glossina morsitans morsitans	nr	AAL83358	1.7e-06	0.51	0	NA	tr|D3TRD5|D3TRD5_GLOMM	Gmfb8d	44.3	2e-47	186.8	No_Hits	No_Hits
GMOY002000-RA	Glutathione S transferase D1	8624.31	1.31597	5.74219e-14	6.27374e-12	GstD1 gene product	Drosophila melanogaster	drosoph	AAF54786	9.93e-111	0.8533	7	C:cytoplasm; F:glutathione transferase activity; F:DDT-dehydrochlorinase activity; P:response to oxidative stress; P:glutathione metabolic process; F:glutathione peroxidase activity; F:protein binding	tr|D3TSA7|D3TSA7_GLOMM	Glutathione S-transferase	100	1.2e-120	430.3	OG5_126942	dmel|FBpp0099824
GMOY002110-RA	ader3: aldehyde reductase	3593.14	1.31368	5.67105e-14	6.27374e-12	CG6084 gene product	Drosophila melanogaster	drosoph	AAF50039	1.97e-120	0.79	2	P:oxidation-reduction process; F:oxidoreductase activity	tr|D3TRQ9|D3TRQ9_GLOMM	Aldo-keto reductase	92.1	4.2e-154	541.6	OG5_126583	agam|AGAP011050-PA
GMOY005029-RA	Ser: Serine protease 11	275.283	1.3117	1.3945e-06	3.53434e-05	CG6367 gene product	Drosophila melanogaster	drosoph	AAF48846	1.82e-78	0.5533	6	P:innate immune response; P:proteolysis; P:positive regulation of antifungal peptide biosynthetic process; C:extracellular region; P:Toll signaling pathway; F:serine-type endopeptidase activity	tr|D3TMC3|D3TMC3_GLOMM	Fat body serine protease	99.5	6.9e-222	767.3	OG5_162745	dmel|FBpp0074400
GMOY006958-RA	carboxylesterase	880.363	1.30307	0.00413363	0.0339141	BcDNA:GH05741 gene product	Drosophila melanogaster	drosoph	AAF55169	0	0.73	1	F:hydrolase activity	tr|D3TM45|D3TM45_GLOMM	Carboxylic ester hydrolase	99.5	0	1115.1	OG5_127667	dmel|FBpp0081815
GMOY004147-RA	hypothetical protein	492.859	1.30268	0.00521107	0.0404722	PREDICTED: uncharacterized protein LOC106088445	Stomoxys calcitrans	nr	XP_013109423	1.4e-30	0.61	0	NA	No_Hits	NA	NA	NA	NA	No_Hits	No_Hits
GMOY006520-RA	hypothetical protein	3162.54	1.29997	0.00449633	0.0361001	No_Hits	NA	nr	NA	NA	NA	0	NA	No_Hits	NA	NA	NA	NA	No_Hits	No_Hits
GMOY005226-RA	Cyclin-dependent kinase	18.1152	1.29609	0.00467354	0.0371905	cdk4 6 gene product	Drosophila melanogaster	drosoph	AAF57981	4.5e-170	0.77	18	P:cellular response to DNA damage stimulus; P:regulation of cell growth; F:cyclin-dependent protein serine/threonine kinase activity; P:JAK-STAT cascade; P:protein phosphorylation; P:regulation of protein localization; P:spermatogonial cell division; P:regulation of cell cycle; P:germarium-derived cystoblast division; P:blastoderm segmentation; P:G1/S transition of mitotic cell cycle; P:male meio…	tr|Q7K306|Q7K306_DROME	Cyclin-dependent kinase 4, isoform A	76.4	3.6e-140	495.4	OG5_133618	dmel|FBpp0086249
GMOY010786-RA	Myosin light chain cytoplasmic	2212.32	1.29355	3.11641e-19	9.3319e-17	Mlc-c gene product	Drosophila melanogaster	drosoph	AAF46048	2.52e-89	0.97	7	C:myosin VI complex; C:myosin VII complex; C:myosin II complex; F:myosin heavy chain binding; F:calcium ion binding; C:myosin V complex; P:actin filament-based movement	tr|D3TPR2|D3TPR2_GLOMM	Myosin essential light chain	99.3	3.2e-73	271.9	OG5_130101	dmel|FBpp0070749
GMOY004142-RA	hypothetical protein	1172.17	1.28686	6.61889e-09	2.80176e-07	CG8180 gene product	Drosophila melanogaster	drosoph	AAF58134	1.13e-85	0.68	0	NA	tr|Q7K3C2|Q7K3C2_DROME	CG8180, isoform A	48.7	3.4e-134	476.5	OG5_174981	dmel|FBpp0086492
GMOY012238-RA	hypothetical protein	223.474	1.28534	0.000227751	0.00315303	No_Hits	NA	nr	NA	NA	NA	0	NA	tr|D3TSG6|D3TSG6_GLOMM	Hypothetical secreted peptide	100	1.5e-33	139	No_Hits	No_Hits
GMOY007904-RA	sev: sevenless	1095.51	1.27867	0.000192927	0.00276564	sev gene product	Drosophila melanogaster	drosoph	AAF47992	0	0.54		-	sp|P13368|7LESS_DROME	Protein sevenless	35.6	0	1234.9	OG5_135644	dmel|FBpp0073249
GMOY006162-RA	LanB1	912.068	1.27788	4.23138e-06	9.47665e-05	LanB1 gene product	Drosophila melanogaster	drosoph	AAF52563	0	0.83	8	P:organ morphogenesis; P:embryonic morphogenesis; P:cell migration; P:tissue development; P:basement membrane assembly; C:basal lamina; P:gonad development; F:protein binding	sp|P11046|LAMB1_DROME	Laminin subunit beta-1	71	0	2733	OG5_129932	dmel|FBpp0079113
GMOY004645-RA	alpha-Tubulin at 84B	20864.5	1.27759	2.87668e-08	1.0524e-06	alphatub84b gene product	Drosophila melanogaster	drosoph	AAF55809	0	0.99	15	P:centrosome duplication; C:tubulin complex; P:mitotic spindle organization; F:GTP binding; P:GTP catabolic process; F:myosin binding; C:astral microtubule; P:protein polymerization; C:centrosome; P:antimicrobial humoral response; C:lipid particle; P:mitotic spindle assembly checkpoint; F:GTPase activity; F:structural constituent of cytoskeleton; P:cytokinesis	tr|D3TQG7|D3TQG7_GLOMM	Alpha tubulin	100	1.3e-269	926	OG5_126605	dmel|FBpp0081153
GMOY010494-RA	hypothetical protein	717.328	1.27614	1.03349e-11	7.73685e-10	CG17834 gene product	Drosophila melanogaster	drosoph	AAF52695	3.12e-132	0.65	0	NA	tr|Q9VLJ4|Q9VLJ4_DROME	CG17834, isoform A	61.3	2.5e-70	263.8	OG5_168299	dmel|FBpp0079298
GMOY001440-RA	hypothetical protein	35.299	1.27516	0.00309904	0.0270006	No_Hits	NA	nr	NA	NA	NA	0	NA	No_Hits	NA	NA	NA	NA	No_Hits	No_Hits
GMOY003411-RA	hypothetical protein	106.259	1.27067	0.000165778	0.00241063	CG10623 gene product	Drosophila melanogaster	drosoph	AAF53726	2.57e-143	0.755	2	F:selenocysteine methyltransferase activity; F:homocysteine S-methyltransferase activity	tr|D3TRN2|D3TRN2_GLOMM	Homocysteine S-methyltransferase	99.4	6.9e-196	680.6	OG5_128779	dmel|FBpp0080731
GMOY006432-RA	Pmm: Phosphomannomutase	546.128	1.26964	1.1102e-10	6.79998e-09	CG8073 gene product	Drosophila melanogaster	drosoph	AAF58988	0	0.715	5	F:phosphomannomutase activity; C:cytosol; P:carbohydrate catabolic process; F:phosphoglucomutase activity; F:magnesium ion binding	tr|D3TP20|D3TP20_GLOMM	Phosphoglucomutase	100	0	1251.5	OG5_127613	cpip|CPIJ017045
GMOY004814-RA	hypothetical protein	139.833	1.26937	2.77208e-06	6.42355e-05	CG5973 gene product	Drosophila melanogaster	drosoph	AAF52517	3.75e-140	0.81	4	F:retinal binding; C:Arp2/3 protein complex; P:transport; F:transporter activity	tr|D3TS22|D3TS22_GLOMM	Phosphatidylinositol transfer protein SEC14	97.7	9.1e-182	633.6	OG5_134920	dmel|FBpp0079074
GMOY008798-RA	SIFa-R: Putative SIFamide receptor	24.3998	1.26483	0.00613967	0.0459622	NepYr gene product	Drosophila melanogaster	drosoph	AAF56655	2.78e-21	0.46	3	C:integral component of membrane; F:neuropeptide Y receptor activity; P:G-protein coupled receptor signaling pathway	tr|Q8IN35|Q8IN35_DROME	RE47636p	75.5	1.7e-206	716.5	OG5_135274	dmel|FBpp0083497
GMOY007411-RA	hypothetical protein	103.455	1.26282	5.59959e-05	0.000949112	PREDICTED: LOW QUALITY PROTEIN: uncharacterized protein LOC105231468	Bactrocera dorsalis	nr	XP_011211078	8.8e-14	0.95	0	NA	No_Hits	NA	NA	NA	NA	OG5_144234	dmel|FBpp0076060
GMOY010249-RA	Fimbrin	3731.02	1.26279	1.1369e-10	6.91116e-09	fim gene product	Drosophila melanogaster	drosoph	AAF48722	0	0.93	3	P:female meiosis chromosome segregation; F:actin binding; F:calcium ion binding	tr|O61604|O61604_DROME	Fimbrin	87.7	0	1162.9	OG5_127614	dmel|FBpp0074217
GMOY003981-RB	Piezo	3948.43	1.25678	2.21857e-10	1.26318e-08	piezo	Drosophila melanogaster	nr	NP_001188718	0	0.646	2	F:ion channel activity; C:cell	sp|M9MSG8|PIEZO_DROME	Piezo-type mechanosensitive ion channel component	47.5	0	1748.4	OG5_128692	dmel|FBpp0289560
GMOY007533-RA	hypothetical protein	66.2634	1.2544	0.00163763	0.01601	zip gene product	Drosophila melanogaster	drosoph	AAF47311	1e-18	1	36	C:cytoskeleton; C:protein complex; P:anatomical structure morphogenesis; P:cellular component organization; P:embryo development; P:cell differentiation; P:multicellular organismal development; P:cytoskeleton organization; P:regulation of biological process; P:cell cycle; P:response to external stimulus; P:response to stress; C:plasma membrane; F:hydrolase activity; P:biological_process; C:cytopl…	tr|Q59E58|Q59E58_DROME	Zipper, isoform C	93.2	1.2e-19	93.6	NO_GROUP	cpip|CPIJ015897
GMOY001484-RA	hypothetical protein	356.251	1.25017	3.32692e-05	0.000603097	No_Hits	NA	nr	NA	NA	NA	0	NA	tr|D3TL42|D3TL42_GLOMM	Hypothetical nonconserved protein (Fragment)	46.2	4.5e-79	292.7	No_Hits	No_Hits
GMOY003709-RA	hypothetical protein	928.575	1.24551	2.11776e-08	8.00096e-07	fax gene product	Drosophila melanogaster	drosoph	AAF49465	0	0.88	2	P:axonogenesis; F:protein binding	sp|Q95RI5|FAXC_DROME	Failed axon connections	73.5	1e-168	592	OG5_129013	dmel|FBpp0075170
GMOY003713-RA	hypothetical protein	10.2751	1.24431	0.00800136	0.0559127	CG14020 gene product	Drosophila melanogaster	drosoph	AAF52251	5.89e-82	0.65	2	P:regulation of biological process; P:cell cycle; P:organelle organization	tr|Q9VMR1|Q9VMR1_DROME	CG14020, isoform A	45	2.5e-81	300.1	OG5_168553	dmel|FBpp0078727
GMOY004395-RA	hypothetical protein	1878.72	1.23482	2.06944e-09	9.90027e-08	sktl gene product	Drosophila melanogaster	drosoph	AAF46627	0	0.85	13	P:phosphatidylinositol metabolic process; P:salivary gland cell autophagic cell death; P:spermatid development; F:1-phosphatidylinositol-4-phosphate 5-kinase activity; P:maintenance of oocyte nucleus location involved in oocyte dorsal/ventral axis specification; C:cell cortex; P:peripheral nervous system development; P:cortical actin cytoskeleton organization; P:oocyte microtubule cytoskeleton po…	tr|Q9W2R3|Q9W2R3_DROME	LP03320p	63.7	6.9e-260	895.6	OG5_126948	dmel|FBpp0071491
GMOY005093-RA	chascon	372.284	1.23414	2.53333e-06	5.95322e-05	CG12989 gene product	Drosophila melanogaster	drosoph	AAF48753	1.3e-77	0.73	0	NA	tr|Q9VX26|Q9VX26_DROME	Chascon, isoform A	54.8	1.5e-96	352.4	OG5_169976	dmel|FBpp0074251
GMOY008363-RA	hypothetical protein	364.696	1.23047	3.47027e-05	0.00062488	CG2225 gene product	Drosophila melanogaster	drosoph	AAF57225	1.94e-174	0.53	0	NA	tr|Q9V9R1|Q9V9R1_DROME	CG2225, isoform A	46.2	1.4e-243	840.9	OG5_155413	dmel|FBpp0085272
GMOY005165-RA	croquemort	441.884	1.22745	1.50838e-08	5.92003e-07	crq gene product	Drosophila melanogaster	drosoph	AAF51494	0	0.63	11	P:defense response; P:apoptotic process; P:salivary gland cell autophagic cell death; P:immune response; P:macrophage activation; P:phagocytosis, engulfment; F:scavenger receptor activity; P:immune response-regulating cell surface receptor signaling pathway involved in phagocytosis; P:regulation of phagocytosis; C:integral component of plasma membrane; P:cell adhesion	tr|A4UZX7|A4UZX7_DROME	Croquemort, isoform B	62.7	4.7e-196	681.8	OG5_129842	dmel|FBpp0077748
GMOY003350-RA	hypothetical protein	524.085	1.22361	1.32686e-11	9.84187e-10	PREDICTED: battenin-like	Musca domestica	nr	XP_005176717	3.32e-76	0.8467	1	C:cell	tr|Q9VVL0|Q9VVL0_DROME	Battenin	73.5	2.6e-60	229.2	OG5_129202	dmel|FBpp0074933
GMOY006802-RA	hypothetical protein	3990.46	1.2217	1.33516e-06	3.39458e-05	hypothetical protein FF38_04874, partial	Lucilia cuprina	nr	KNC28632	0	0.64	3	F:zinc ion binding; F:Rab GTPase binding; P:endocytic recycling	No_Hits	NA	NA	NA	NA	OG5_135002	dmel|FBpp0075632
GMOY003011-RA	hypothetical protein	407.786	1.22165	0.00765946	0.0540845	No_Hits	NA	nr	NA	NA	NA	0	NA	tr|D3TSE9|D3TSE9_GLOMM	Putative secreted peptide	97.9	4.8e-19	93.2	OG5_197759	dmel|FBpp0080625
GMOY006832-RA	gcm2	2816.93	1.22051	1.07714e-08	4.39832e-07	glide2 gene product	Drosophila melanogaster	drosoph	AAF52793	8.65e-123	0.7333	23	F:protein disulfide oxidoreductase activity; P:determination of adult lifespan; P:negative regulation of crystal cell differentiation; P:embryonic plasmatocyte differentiation; P:cellular response to DNA damage stimulus; P:dendrite morphogenesis; F:electron carrier activity; P:glial cell fate determination; P:defense response to fungus; P:positive regulation of glial cell differentiation; P:cell …	sp|Q9VLA2|GCM2_DROME	Transcription factor glial cells missing 2	47.1	2.9e-116	417.2	NO_GROUP	dmel|FBpp0089223
GMOY005818-RA	hypothetical protein	511.519	1.2182	2.38179e-06	5.63064e-05	CG15369 gene product	Drosophila melanogaster	drosoph	AAF46465	6.47e-26	0.69	1	F:cysteine-type endopeptidase inhibitor activity	tr|Q9W370|Q9W370_DROME	CG15369, isoform B	54.5	2.8e-24	109.4	OG5_155405	dmel|FBpp0071244
GMOY005442-RA	Retinoid- and fatty acid-binding glycoprotein	1965.29	1.21801	0.000236583	0.00325302	p gene product	Drosophila melanogaster	drosoph	AAF59387	0	51.5%	0	NA	sp|Q9V496|APLP_DROME	Apolipophorins	40.3	0	2563.5	OG5_152400	dmel|FBpp0088252
GMOY003273-RA	hypothetical protein	143.831	1.21746	0.00046405	0.0056686	CG5896 gene product	Drosophila melanogaster	drosoph	AAF56675	7.03e-58	0.6	6	P:innate immune response; P:positive regulation of Toll signaling pathway; C:extracellular region; P:defense response to Gram-positive bacterium; P:proteolysis; F:serine-type endopeptidase activity	tr|Q9VB68|Q9VB68_DROME	Gram-pitive specific serine protease, isoform B	42.8	2e-52	203.8	OG5_168147	dmel|FBpp0084482
GMOY004155-RA	hypothetical protein	471.894	1.21737	9.39134e-09	3.87393e-07	CG6983 gene product	Drosophila melanogaster	drosoph	AAF50414	1.33e-85	0.87	0	NA	tr|D3TPT1|D3TPT1_GLOMM	Hypothetical conserved protein	99.4	1.5e-101	366.3	OG5_136414	dmel|FBpp0076383
GMOY000121-RA	hypothetical protein	3384.4	1.21077	6.01493e-10	3.17848e-08	CG10960 gene product	Drosophila melanogaster	drosoph	AAF49874	0	0.7467	6	P:transmembrane transport; P:positive regulation of JAK-STAT cascade; C:integral component of membrane; F:glucose transmembrane transporter activity; P:proteolysis; F:serine-type endopeptidase activity	tr|D3TR19|D3TR19_GLOMM	Solute carrier family 2	99.2	1e-269	926.4	OG5_137264	dmel|FBpp0075674
GMOY006057-RA	hypothetical protein	469.888	1.20973	0.00050054	0.0060401	CG12482 gene product	Drosophila melanogaster	drosoph	AAF48352	2.27e-51	0.93	0	NA	tr|A8JUW4|A8JUW4_DROME	Lethal (1) G0469, isoform C	52.6	1.9e-94	343.6	OG5_174746	dmel|FBpp0112230
GMOY000808-RA	glucose dehydrogenase	465.171	1.2062	0.000629588	0.00728215	CG9509 gene product	Drosophila melanogaster	drosoph	AAF48402	0	0.5833	7	P:instar larval or pupal development; P:organic substance metabolic process; P:mesoderm development; P:primary metabolic process; F:oxidoreductase activity, acting on CH-OH group of donors; P:sperm storage; P:small molecule metabolic process	tr|D3TP65|D3TP65_GLOMM	Glucose dehydrogenase	93.2	0	1192.6	OG5_169483	dmel|FBpp0073795
GMOY009775-RA	membrane glycoprotein LIG-1	39408	1.20106	1.81821e-10	1.05757e-08	CG9562 gene product	Drosophila melanogaster	drosoph	AAF50932	4.7e-16	0.4567	1	F:protein binding	tr|D3TLJ5|D3TLJ5_GLOMM	Membrane glycoprotein LIG-1	98.8	0	1116.7	OG5_158515	dmel|FBpp0071729
GMOY006964-RA	Acetylcholine esterase	111.043	1.20032	0.000344554	0.00445004	ace gene product	Drosophila melanogaster	drosoph	AAF54915	0	0.94	21	F:acetylcholinesterase activity; F:zinc ion binding; P:heart development; F:peptidyl-dipeptidase activity; P:spermatid nucleus differentiation; C:extracellular space; P:response to organophosphorus; P:metamorphosis; C:cytoplasm; P:sperm individualization; F:metalloendopeptidase activity; P:positive regulation of circadian sleep/wake cycle, sleep; P:choline catabolic process; P:proteolysis; P:phot…	tr|A0A0B4KGI5|A0A0B4KGI5_DROME	Carboxylic ester hydrolase	87.6	6.4e-285	977.2	OG5_126875	dmel|FBpp0082248
GMOY000520-RA	hypothetical protein	448.003	1.19396	8.48049e-08	2.88087e-06	CG8121 gene product	Drosophila melanogaster	drosoph	AAF54359	1.88e-146	0.92	0	NA	tr|Q9VHF5|Q9VHF5_DROME	CG8121, isoform A	84.4	4e-127	451.8	OG5_152399	dmel|FBpp0081495
GMOY004675-RA	glutathione S-transferase	1596.17	1.18952	1.96462e-11	1.43098e-09	CG6662 gene product	Drosophila melanogaster	drosoph	AAF50402	7.96e-105	0.75	9	P:pteridine biosynthetic process; F:glutathione transferase activity; P:glutathione metabolic process; F:glutathione dehydrogenase (ascorbate) activity; F:protein homodimerization activity; F:pyrimidodiazepine synthase activity; C:cytoplasm; P:eye pigment biosynthetic process; F:transferase activity, transferring sulfur-containing groups	tr|D3TMM4|D3TMM4_GLOMM	Glutathione S-transferase	98	8.8e-146	513.8	OG5_126817	dmel|FBpp0076376
GMOY007838-RA	hypothetical protein	1990.62	1.18862	1.54928e-07	5.01039e-06	suppressor of cytokine signaling at 36E, isoform A	Drosophila melanogaster	nr	NP_724096	0	89.80%	2	F:protein binding; P:intracellular signal transduction	tr|Q9VJA1|Q9VJA1_DROME	Suppressor of cytokine signaling SOCS36E	47.9	3.8e-90	330.5	OG5_134077	aaeg|AAEL000393-PA
GMOY008591-RA	arp2: actin-related protein 2	1079.63	1.18609	1.38645e-10	8.18209e-09	arp14d gene product	Drosophila melanogaster	drosoph	AAF47603	0	0.7667	17	P:phagocytosis; C:actin filament; P:mushroom body development; P:skeletal myofibril assembly; P:cell morphogenesis; P:maintenance of protein location in cell; P:Arp2/3 complex-mediated actin nucleation; P:sperm individualization; F:actin binding; C:Arp2/3 protein complex; C:Ino80 complex; C:microtubule associated complex; P:inter-male aggressive behavior; C:lipid particle; F:ATP binding; F:struct…	tr|D3TND2|D3TND2_GLOMM	Actin-related protein ARP2/3 complex subunit ARP2	100	1.2e-195	679.9	OG5_128705	aaeg|AAEL011750-PA
GMOY007679-RA	saposin-related protein	17395.4	1.18435	1.92349e-09	9.36832e-08	sap-r gene product	Drosophila melanogaster	drosoph	AAF57097	0	0.6233	5	P:dsRNA transport; P:ribonucleoside biosynthetic process; C:fusome; P:ribonucleotide biosynthetic process; P:ribonucleoside triphosphate biosynthetic process	tr|D3TL69|D3TL69_GLOMM	Saposin-related protein (Fragment)	94	0	1200.7	OG5_130508	dmel|FBpp0085075
GMOY007078-RA	hypothetical protein	317.235	1.17975	0.00172369	0.0167299	CG15202 gene product	Drosophila melanogaster	drosoph	AAF48006	4.34e-34	0.8	1	C:extracellular space	tr|Q9VZ25|Q9VZ25_DROME	CG15202, isoform B	64.4	1.9e-33	140.2	OG5_152067	dmel|FBpp0073294
GMOY010988-RA	hypothetical protein	1421.19	1.17604	2.15689e-10	1.23677e-08	CG10176 gene product	Drosophila melanogaster	drosoph	AAF53671	3.36e-40	0.63	0	NA	tr|Q9VJ83|Q9VJ83_DROME	CG10176, isoform B	47.4	1.8e-46	183.7	OG5_155003	dmel|FBpp0080617
GMOY006813-RA	hypothetical protein	1234.54	1.17468	2.78391e-08	1.02776e-06	CG17121 gene product	Drosophila melanogaster	drosoph	AAF56086	0	0.93	2	F:oxidoreductase activity, acting on the CH-OH group of donors, NAD or NADP as acceptor; P:metabolic process	tr|Q9VCR9|Q9VCR9_DROME	CG17121	80.5	2.8e-167	585.9	OG5_144135	dmel|FBpp0083754
GMOY008087-RA	Neuroglian	3489.26	1.17463	2.44137e-06	5.75467e-05	nrg gene product	Drosophila melanogaster	drosoph	AAF46387	0	0.57	23	P:neuron cell-cell adhesion; P:central complex development; P:mushroom body development; P:septate junction assembly; P:regulation of female receptivity; P:dendrite morphogenesis; C:filopodium; F:calcium ion binding; P:female courtship behavior; P:male courtship behavior; P:epidermal growth factor receptor signaling pathway; P:regulation of tube size, open tracheal system; P:axon extension; C:ple…	sp|P20241|NRG_DROME	Neuroglian	77.9	0	1983.8	OG5_128647	dmel|FBpp0071155
GMOY006464-RA	hypothetical protein	21.217	1.17448	0.0086024	0.0589411	CG11836 gene product	Drosophila melanogaster	drosoph	AAF56393	3.34e-130	0.72	2	F:serine-type endopeptidase activity; P:proteolysis	tr|E1JIW3|E1JIW3_DROME	CG11836, isoform I	79.7	6.4e-138	488	OG5_126639	dmel|FBpp0289490
GMOY003115-RA	Actin-related protein 2/3 complex, subunit	885.496	1.1631	3.63635e-10	1.97082e-08	CG9881 gene product	Drosophila melanogaster	drosoph	AAF51237	1.38e-85	0.92	7	C:Arp2/3 protein complex; P:phagocytosis; P:cell morphogenesis; P:Arp2/3 complex-mediated actin nucleation; F:actin binding; F:structural constituent of cytoskeleton; C:lamellipodium	tr|D3TQE4|D3TQE4_GLOMM	Actin-related protein 2/3 complex subunit 5	100	1.3e-80	296.6	OG5_128798	dmel|FBpp0077378
GMOY000161-RA	hypothetical protein	88.5621	1.16288	0.00021851	0.0030565	CG3609 gene product	Drosophila melanogaster	drosoph	AAF51262	4.41e-133	0.75	2	F:oxidoreductase activity; P:oxidation-reduction process	tr|Q9VQB4|Q9VQB4_DROME	CG3609, isoform B	57	5.7e-113	405.2	OG5_128107	dmel|FBpp0077468
GMOY007013-RA	subdued	1634.64	1.16258	8.05691e-09	3.39271e-07	PREDICTED: anoctamin-2-like isoform X2	Musca domestica	nr	XP_005184747	0	0.81	1	C:cell	tr|Q9VDV4|Q9VDV4_DROME	Anoctamin	75.8	0	1214.5	OG5_127202	dmel|FBpp0083215
GMOY001986-RA	Ced-12	613.377	1.16106	1.3174e-09	6.61562e-08	CG5336 gene product	Drosophila melanogaster	drosoph	AAF53164	0	0.86	8	P:phagocytosis; P:central nervous system development; P:activation of Rac GTPase activity; P:myoblast fusion; P:actin filament organization; C:microtubule associated complex; P:border follicle cell migration; F:binding	tr|Q9VKB2|Q9VKB2_DROME	CG5336-PA	78.9	0	1128.2	OG5_129010	dmel|FBpp0079912
GMOY004640-RA	hypothetical protein	9.89192	1.15813	0.0133669	0.0831316	CG7142 gene product	Drosophila melanogaster	drosoph	AAF55527	1.91e-130	0.825	2	F:serine-type endopeptidase activity; P:proteolysis	tr|Q9VEA0|Q9VEA0_DROME	CG7142	68.9	8.7e-102	367.9	OG5_135952	dmel|FBpp0083021
GMOY004812-RA	phosphatidylinositol transfer protein SEC14	77.951	1.15283	0.00323671	0.0278985	CG10237 gene product	Drosophila melanogaster	drosoph	AAF52516	1.6e-159	72.33%	4	F:retinal binding; C:lipid particle; P:transport; F:transporter activity	tr|Q9VM12|Q9VM12_DROME	CG5958	67.8	4.2e-122	435.3	OG5_144051	dmel|FBpp0079090
GMOY004213-RA	hypothetical protein	816.311	1.15281	5.32468e-11	3.444e-09	CG7332 gene product	Drosophila melanogaster	drosoph	AAF48903	0	0.78	3	F:calcium ion binding; P:biological_process; C:cellular_component	sp|Q9VWN5|F188A_DROME	Protein FAM188A homolog	62.3	3.2e-181	632.5	OG5_130604	dmel|FBpp0074418
GMOY001637-RA	Innexin	55.8127	1.15267	0.00125551	0.0128686	CG1448 gene product	Drosophila melanogaster	drosoph	AAF56822	0	0.91	4	F:gap junction channel activity; C:gap junction; C:lateral plasma membrane; P:intercellular transport	sp|Q9VAS7|INX3_DROME	Innexin inx3	80.5	6.2e-196	681	OG5_155339	dmel|FBpp0084719
GMOY004308-RA	hypothetical protein	84.0458	1.1505	0.0120826	0.0772239	hypothetical protein FF38_13056	Lucilia cuprina	nr	KNC21349	0	0.84	6	F:oxidoreductase activity; F:transferase activity; F:hydrolase activity, acting on ester bonds; F:phosphopantetheine binding; P:biosynthetic process; P:oxidation-reduction process	tr|Q7PLB8|Q7PLB8_DROME	Fatty acid synthase 3	66.1	0	3280	OG5_126633	dmel|FBpp0112461
GMOY003736-RA	hypothetical protein	431.899	1.14944	8.93105e-06	0.000186583	PREDICTED: uncharacterized protein LOC105209954 isoform X2	Bactrocera cucurbitae	nr	XP_011178946	7e-10	0.67	0	NA	No_Hits	NA	NA	NA	NA	No_Hits	No_Hits
GMOY008257-RA	hypothetical protein	3053.53	1.14715	7.4956e-08	2.58983e-06	akap200 gene product	Drosophila melanogaster	drosoph	AAF52674	6.89e-14	0.65	0	NA	tr|Q86BM5|Q86BM5_DROME	A kinase anchor protein 200, isoform G	27	1.7e-40	165.6	NA	NA
GMOY006412-RA	hypothetical protein	31.0749	1.14538	0.00704877	0.0509288	hypothetical protein FF38_08027	Lucilia cuprina	nr	KNC22844	5.9e-71	0.77	0	NA	No_Hits	NA	NA	NA	NA	NO_GROUP	dmel|FBpp0080848
GMOY003078-RA	hypothetical protein	669.772	1.14509	2.47189e-07	7.40193e-06	BG:DS02740.9 gene product	Drosophila melanogaster	drosoph	AAF53517	7.85e-64	0.91	2	F:actin binding; C:intracellular	tr|D3TRZ1|D3TRZ1_GLOMM	Putative glia maturation factor beta	99.3	2.1e-74	275.8	OG5_130100	dmel|FBpp0080408
No id	NA	100.921	1.14262	0.000660252	0.00753974	poor imd response upon knock- isoform a	Drosophila melanogaster	nr	NP_611598	1.1e-25	0.625	4	F:receptor binding; P:negative regulation of innate immune response; P:negative regulation of peptidoglycan recognition protein signaling pathway; P:response to symbiotic bacterium	tr|Q9W2E6|Q9W2E6_DROME	pirk	41.2	4.2e-27	282	OG5_179334	dmel|FBpp0071599
GMOY002443-RA	SRPN2: Serpin 2	1713.69	1.14196	4.31906e-11	2.90997e-09	sp4 gene product	Drosophila melanogaster	drosoph	AAG22209	1.18e-131	0.7233	7	F:cysteine-type endopeptidase inhibitor activity; C:extracellular space; P:negative regulation of endopeptidase activity; F:serine-type endopeptidase inhibitor activity; P:regulation of proteolysis; C:endoplasmic reticulum; P:negative regulation of peptide hormone processing	tr|Q2PQQ0|Q2PQQ0_GLOMM	Serine protease inhibitor 4	98.5	4.2e-227	785	OG5_126693	dmel|FBpp0085523
GMOY009317-RA	Carbonyl reductase	2850.98	1.13803	7.80451e-07	2.12456e-05	carbonyl isoform b	Musca domestica	nr	XP_005187050	6.63e-162	0.812	2	P:metabolic process; F:catalytic activity	tr|Q7K0F7|Q7K0F7_DROME	Carbonyl reductase, isoform A	65.7	8.4e-134	474.6	OG5_135695	dmel|FBpp0085612
GMOY005808-RA	hypothetical protein	357.044	1.13256	1.9589e-06	4.74183e-05	CG5916 gene product	Drosophila melanogaster	drosoph	AAF55279	3.93e-172	0.88	2	F:Rab GTPase activator activity; P:regulation of Rab GTPase activity	tr|Q9VEY4|Q9VEY4_DROME	CG5916, isoform A	75.5	2.4e-148	522.7	OG5_127311	dmel|FBpp0082705
GMOY002359-RA	rhomboid-4	2454.7	1.13148	9.97546e-15	1.22199e-12	CG1697 gene product	Drosophila melanogaster	drosoph	AAF48067	0	0.87	5	C:integral component of membrane; P:proteolysis; F:calcium ion binding; F:serine-type endopeptidase activity; C:plasma membrane	tr|Q9VYW6|Q9VYW6_DROME	Rhomboid-4	76.2	1.5e-181	633.3	OG5_131421	dmel|FBpp0073365
GMOY000526-RA	Rab27	19.6276	1.13109	0.0133978	0.0832597	Rab27, isoform C gene product	Drosophila melanogaster	drosoph	AAF45634	4.3e-106	80.67%	10	P:vesicle-mediated transport; P:maintenance of presynaptic active zone structure; P:small GTPase mediated signal transduction; C:synaptic vesicle; P:neurotransmitter secretion; F:GTPase activity; C:presynaptic active zone; P:protein transport; F:GTP binding; P:sleep	tr|Q9W585|Q9W585_DROME	GH17339p	74.7	1.6e-81	300.1	OG5_135384	dmel|FBpp0070280
GMOY001977-RA	hypothetical protein	1204.81	1.11903	6.76468e-11	4.30649e-09	bitesize, isoform E	Drosophila melanogaster	nr	NP_001097794	0	0.8967	12	P:cytoskeleton organization; P:anatomical structure morphogenesis; P:embryo development; C:cytoplasmic membrane-bounded vesicle; P:biological_process; P:cellular component organization; P:transport; F:transporter activity; P:regulation of biological process; P:growth; C:cell; F:protein binding	tr|A8JR10|A8JR10_DROME	Bitesize, isoform E	71.9	4.7e-220	762.3	OG5_131832	dmel|FBpp0099988
GMOY005030-RA	hypothetical protein	275.727	1.1184	2.54034e-06	5.95322e-05	PREDICTED: uncharacterized protein LOC106096055	Stomoxys calcitrans	nr	XP_013119034	1.2e-40	0.63	0	NA	No_Hits	NA	NA	NA	NA	NO_GROUP	dmel|FBpp0074398
GMOY005973-RA	Death regulator Nedd2-like caspase	252.707	1.11632	7.63772e-07	2.08618e-05	nc gene product	Drosophila melanogaster	drosoph	AAF54639	3.15e-90	0.4967	25	P:regulation of gene expression; P:macromolecule catabolic process; F:protein homodimerization activity; P:dendrite morphogenesis; P:salivary gland cell autophagic cell death; P:head involution; P:single organism signaling; P:organelle organization; P:hemocyte development; P:zymogen activation; P:protein autoprocessing; F:cysteine-type endopeptidase activity; P:determination of adult lifespan; P:…	sp|Q9XYF4|ICENC_DROME	Caspase Nc	37.6	1.8e-77	287.7	OG5_163044	dmel|FBpp0076076
GMOY010651-RA	peanut	1003.88	1.11431	1.07543e-05	0.000217372	pnut gene product	Drosophila melanogaster	drosoph	AAF59112	0	0.86	16	P:cellularization; C:septin ring; P:vesicle docking involved in exocytosis; F:GTP binding; P:GTP catabolic process; F:actin binding; F:microtubule binding; P:cytokinesis, actomyosin contractile ring assembly; F:ubiquitin protein ligase binding; P:positive regulation of apoptotic process; C:microtubule associated complex; P:compound eye photoreceptor development; F:GTPase activity; P:vesicle targe…	sp|P40797|PNUT_DROME	Protein peanut	81.2	9.3e-251	863.6	OG5_129485	dmel|FBpp0087869
GMOY013044-RA	hypothetical protein	559.804	1.11409	0.000100418	0.00157341	No_Hits	NA	nr	NA	NA	NA	3	P:tubulin complex assembly; F:beta-tubulin binding; P:post-chaperonin tubulin folding pathway	No_Hits	NA	NA	NA	NA	OG5_128690	cpip|CPIJ003559
GMOY008922-RA	hypothetical protein	23851.7	1.11343	1.73029e-07	5.50765e-06	No_Hits	NA	nr	NA	NA	NA	0	NA	No_Hits	NA	NA	NA	NA	No_Hits	No_Hits
GMOY006002-RA	putative secreted peptide	1031.04	1.1131	2.05773e-05	0.000389619	leucine-rich repeat-containing g-protein coupled receptor 6 isoform x2	Stomoxys calcitrans	nr	XP_013111639	2.5e-75	0.65	1	F:protein binding	No_Hits	NA	NA	NA	NA	OG5_174818	dmel|FBpp0289787
GMOY005693-RA	hypothetical protein	183.089	1.1121	1.32575e-05	0.000262712	CG10152 gene product	Drosophila melanogaster	drosoph	AAF56147	1.65e-41	0.78	1	F:protein binding	tr|A0A0B4KGP4|A0A0B4KGP4_DROME	Beat-IV, isoform B	52.6	5.3e-117	419.1	OG5_144039	dmel|FBpp0083825
GMOY001094-RA	hypothetical protein	64.1733	1.11017	0.00631369	0.0470472	actin-binding protein anillin-like	Musca domestica	nr	XP_005179020	0	0.7	1	F:phospholipid binding	sp|Q9V4P1|ANLN_DROME	Actin-binding protein anillin	57	5.4e-183	639.8	OG5_133480	dmel|FBpp0087986
GMOY008811-RA	lethal (2) giant discs	1424.32	1.1049	6.04316e-07	1.69062e-05	lethal giant discs isoform a	Musca domestica	nr	XP_005186845	0	0.77	11	P:anatomical structure morphogenesis; P:multicellular organismal development; F:lipid binding; P:transport; P:signal transduction; C:plasma membrane; P:cellular component organization; P:regulation of biological process; P:protein transport; C:cytoplasm; F:protein binding	sp|Q9VKJ9|C2D1_DROME	Coiled-coil and C2 domain-containing protein 1-like	66	2,1E-310	1062.4	OG5_132242	dmel|FBpp0079786
GMOY009510-RA	transmembrane protein 179	849.131	1.10372	3.48269e-09	1.59082e-07	CG13603 gene product	Drosophila melanogaster	drosoph	AAF56215	1.24e-102	0.84	0	NA	tr|D3TNJ1|D3TNJ1_GLOMM	Transmembrane protein 179	100	2.6e-133	472.2	OG5_135242	dmel|FBpp0083897
GMOY008906-RA	hypothetical protein	301.859	1.09905	4.30874e-05	0.000750779	arp14d gene product	Drosophila melanogaster	drosoph	AAF51860	2.04e-28	0.98	7	C:Arp2/3 protein complex; P:cell morphogenesis; P:Arp2/3 complex-mediated actin nucleation; F:ATP binding; F:actin binding; F:structural constituent of cytoskeleton; C:actin filament	tr|D3TND2|D3TND2_GLOMM	Actin-related protein ARP2/3 complex subunit ARP2	96.4	7.3e-26	114.4	OG5_128705	trub|ENSTRUP00000029594
GMOY003958-RA	ornithine decarboxylase	76.0134	1.09816	0.00569196	0.0435379	ornithine decarboxylase	Musca domestica	nr	NP_001273820	0	0.78	1	F:lyase activity	sp|P40808|DCOR2_DROME	Ornithine decarboxylase 2	54.9	1.5e-131	467.2	OG5_126750	dmel|FBpp0087939
GMOY002420-RA	ciboulot	2103.78	1.09766	2.1855e-11	1.57765e-09	EG:EG0007.11 gene product	Drosophila melanogaster	drosoph	AAF45919	7.27e-62	0.88	5	F:actin monomer binding; P:larval central nervous system remodeling; P:cytoskeleton organization; P:brain development; C:cytosol	tr|O97428|O97428_DROME	CG4944-PA, isoform A	84	5e-54	208	OG5_131627	dmel|FBpp0070607
GMOY003977-RB	hypothetical protein	1422.1	1.09652	1.8975e-08	7.27077e-07	CG4357 gene product	Drosophila melanogaster	drosoph	AAF49927	4.69e-52	0.73	8	F:sodium:chloride symporter activity; P:rubidium ion transport; P:amino acid transmembrane transport; C:plasma membrane; F:amino acid transmembrane transporter activity; P:potassium ion transport; F:sodium:potassium:chloride symporter activity; P:chloride transport	tr|M9PCA7|M9PCA7_DROME	Sodium chloride cotransporter 69, isoform C	63.5	1.6e-62	236.9	OG5_128886	dmel|FBpp0075719
GMOY008974-RA	hypothetical protein	1960.01	1.09469	1.35818e-10	8.07771e-09	esterase b1-like	Drosophila erecta	nr	XP_001979200	0	0.676	1	F:cholinesterase activity	tr|D3TQI3|D3TQI3_GLOMM	Alpha-esterase 2	46.9	8.5e-137	488	OG5_134375	dmel|FBpp0081064
GMOY010124-RA	hypothetical protein	16.499	1.09161	0.01697	0.09935	CG4914 gene product	Drosophila melanogaster	drosoph	AAF49721	0	0.86	2	P:proteolysis; F:serine-type endopeptidase activity	tr|Q9VUG2|Q9VUG2_DROME	CG4914	83.7	3.4e-153	539.3	OG5_142493	dmel|FBpp0075456
GMOY010508-RA	Tetraspanin 5D	79.7441	1.09074	0.00230187	0.0211484	PREDICTED: tetraspanin-9	Musca domestica	nr	XP_005178983	1.2e-169	0.92	1	C:integral component of membrane	tr|Q9W441|Q9W441_DROME	Tetraspanin	80.9	6.2e-145	511.1	OG5_134180	dmel|FBpp0112958
GMOY011569-RA	hypothetical protein	451.439	1.08927	8.92196e-07	2.37283e-05	No_Hits	NA	nr	NA	NA	NA	0	NA	tr|Q0E8J5|Q0E8J5_DROME	Zormin, isoform K	46.5	1.2e-18	90.9	No_Hits	No_Hits
GMOY007784-RA	hypothetical protein	384.82	1.08869	1.71281e-06	4.28733e-05	CG13893 gene product	Drosophila melanogaster	drosoph	AAF47396	6.54e-167	0.78	4	C:intracellular; F:transporter activity; P:transport; C:integral component of membrane	tr|Q8SYC4|Q8SYC4_DROME	CG13893	60.2	1.4e-145	513.8	OG5_126879	dmel|FBpp0072461
GMOY004253-RA	hypothetical protein	729.232	1.08631	3.43997e-07	1.00405e-05	CG1764 gene product	Drosophila melanogaster	drosoph	AAF48248	6.93e-107	0.79	2	F:dimethylargininase activity; C:cytoplasm	tr|Q9VYF0|Q9VYF0_DROME	CG1764, isoform B	65.6	3.2e-86	316.2	OG5_132130	dmel|FBpp0073627
GMOY004126-RA	hypothetical protein	452.93	1.08598	1.61794e-07	5.17039e-06	No_Hits	NA	nr	NA	NA	NA	0	NA	No_Hits	NA	NA	NA	NA	No_Hits	No_Hits
GMOY006526-RA	hypothetical protein	2856.54	1.07952	7.3358e-12	5.70288e-10	CG4357 gene product	Drosophila melanogaster	drosoph	AAF49927	8.55e-61	0.92	9	F:sodium:chloride symporter activity; P:rubidium ion transport; P:amino acid transmembrane transport; C:plasma membrane; F:amino acid transmembrane transporter activity; P:potassium ion transport; C:integral component of membrane; F:sodium:potassium:chloride symporter activity; P:chloride transport	tr|M9PCA7|M9PCA7_DROME	Sodium chloride cotransporter 69, isoform C	81	2.7e-61	232.3	OG5_128886	dmel|FBpp0075719
GMOY007064-RA	hypothetical protein	57.8591	1.07671	0.0105498	0.0691817	PREDICTED: probable cytochrome P450 4d14-like isoform X1	Musca domestica	nr	XP_005184044	2.1e-71	0.58	0	NA	No_Hits	NA	NA	NA	NA	OG5_126554	dmel|FBpp0079095
GMOY001043-RA	hypothetical protein	264.039	1.07636	0.0011159	0.0116715	chit gene product	Drosophila melanogaster	drosoph	AAF57965	0	0.89	5	F:chitinase activity; C:extracellular space; P:carbohydrate metabolic process; P:cuticle chitin catabolic process; F:chitin binding	tr|D3TL14|D3TL14_GLOMM	Chitinase (Fragment)	100	4.6e-257	884.4	OG5_144072	dmel|FBpp0086257
GMOY008931-RA	charlatan	205.923	1.07602	2.94432e-05	0.000539791	CG11798 gene product	Drosophila melanogaster	drosoph	AAF58171	2.35e-57	0.52	10	P:regulation of transcription from RNA polymerase II promoter; F:sequence-specific DNA binding RNA polymerase II transcription factor activity; P:nervous system development; P:negative regulation of cellular process; F:nucleic acid binding; P:ciliary or bacterial-type flagellar motility; F:motor activity; F:structural molecule activity; C:bacterial-type flagellum; F:metal ion binding	tr|A0A0B4K876|A0A0B4K876_DROME	Charlatan, isoform H	43.2	4.2e-205	713	OG5_158812	dmel|FBpp0110305
GMOY001338-RA	hypothetical protein	251.157	1.07596	0.000111813	0.00172226	CG5971 gene product	Drosophila melanogaster	drosoph	AAF50387	8.29e-157	0.7	6	F:DNA clamp loader activity; C:nuclear pre-replicative complex; P:pre-replicative complex assembly involved in nuclear cell cycle DNA replication; F:aminoacyl-tRNA ligase activity; P:tRNA aminoacylation for protein translation; F:ATP binding	tr|Q9VSM9|Q9VSM9_DROME	CG5971-PA	70.8	2.5e-116	416.8	OG5_126808	dmel|FBpp0076371
GMOY012258-RA	hypothetical protein	36.0792	1.07291	0.00649209	0.0479348	No_Hits	NA	nr	NA	NA	NA	0	NA	tr|D3TSI1|D3TSI1_GLOMM	Hypothetical secreted peptide	98.7	2.1e-39	158.7	No_Hits	No_Hits
GMOY005659-RA	hypothetical protein	163.076	1.07135	0.00422212	0.0344903	cyp6d5 gene product	Drosophila melanogaster	drosoph	AAF55009	8.27e-70	0.59	4	P:oxidation-reduction process; F:iron ion binding; F:oxidoreductase activity, acting on paired donors, with incorporation or reduction of molecular oxygen; F:heme binding	sp|Q9VCW1|CP6D4_DROME	Probable cytochrome P450 6d4	54.7	7e-49	192.2	OG5_135330	dmel|FBpp0088707
GMOY006406-RA	Niemann-Pick type C-2h	97.3914	1.06886	0.0128387	0.0809049	CG11314 gene product	Drosophila melanogaster	drosoph	AAF57081	9.72e-49	0.73	5	F:sterol binding; P:sterol transport; P:mesoderm development; P:hemolymph coagulation; C:extracellular region	tr|D3TR84|D3TR84_GLOMM	Fat body protein	99.3	5.4e-87	317.8	OG5_149372	dmel|FBpp0085085
GMOY008619-RA	Rab10	1675.58	1.06847	6.26841e-10	3.26968e-08	rab10 gene product	Drosophila melanogaster	drosoph	AAF50924	5.24e-139	0.8567	19	P:lateral inhibition; P:regulation of cell shape; P:cell adhesion; C:vesicle; P:regulation of cell migration; P:protein secretion; F:GTP binding; P:negative regulation of dendrite morphogenesis; P:small GTPase mediated signal transduction; C:neuronal cell body; P:actin filament organization; C:cell trailing edge; P:basal protein localization; P:growth of a germarium-derived egg chamber; C:basal p…	tr|D3TNT5|D3TNT5_GLOMM	Rab protein 10	100	2.4e-114	409.1	OG5_127321	dmel|FBpp0077029
GMOY003760-RA	hypothetical protein	163.074	1.06755	0.0006554	0.00749492	CG7633 gene product	Drosophila melanogaster	drosoph	AAF48927	4.31e-123	0.96	1	C:membrane	tr|Q8MZ13|Q8MZ13_DROME	CG33253, isoform A	88.9	6.2e-130	461.5	OG5_126714	dmel|FBpp0074439
GMOY000561-RA	hypothetical protein	158.41	1.06573	0.00323332	0.0278985	CG10999 gene product	Drosophila melanogaster	drosoph	AAF51947	1.72e-52	0.76	3	F:molecular_function; P:biological_process; C:cellular_component	tr|C9QPD4|C9QPD4_DROME	CG42675, isoform E	37.1	4.8e-12	70.5	OG5_129716	dmel|FBpp0078283
GMOY005473-RA	SCARA5: Scavenger Receptor Class A, Member 5	1100.06	1.06527	3.70401e-06	8.3186e-05	CG3921 gene product	Drosophila melanogaster	drosoph	AAF51061	0	0.8	3	F:carbohydrate binding; F:scavenger receptor activity; C:membrane	tr|Q9VQV1|Q9VQV1_DROME	CG3921, isoform A	67.1	0	4135.9	OG5_137242	dmel|FBpp0077185
GMOY008424-RA	hypothetical protein	941.812	1.06423	2.77802e-07	8.22722e-06	CG4511 gene product	Drosophila melanogaster	drosoph	AAF54565	3.96e-113	0.93	1	F:nucleotide binding	tr|Q9VGV8|Q9VGV8_DROME	CG4511, isoform A	81.9	4.7e-105	378.3	OG5_127313	dmel|FBpp0081763
GMOY003467-RA	Orphan GPCR 4: Putative Orphan GPCR 4	1312.86	1.06311	3.84909e-05	0.000679474	EG:22E5.11 gene product	Drosophila melanogaster	drosoph	AAF45709	0	0.75	3	C:integral component of membrane; F:G-protein coupled receptor activity; P:G-protein coupled receptor signaling pathway	sp|Q9W534|MOODY_DROME	G-protein coupled receptor moody	58.2	3e-160	563.1	OG5_142852	dmel|FBpp0070327
GMOY007773-RA	hypothetical protein	1355.3	1.05962	7.37729e-05	0.0011977	Lasp	Musca domestica	nr	XP_005182369	2.18e-60	0.7467	7	C:cell; P:reproduction; P:anatomical structure morphogenesis; P:cell differentiation; P:multicellular organismal development; C:plasma membrane; F:actin binding; C:cytoskeleton; P:cytoplasm organization; P:regulation of biological process; P:embryo development	tr|M9NDA6|M9NDA6_DROME	Lasp, isoform C	54.9	4.9e-57	219.5	OG5_132862	apis|XP_001942795
GMOY010373-RA	rbsn-5: rabenosyn-5	3773.79	1.05389	1.87412e-06	4.63371e-05	No_Hits	NA	nr	NA	NA	NA	0	NA	No_Hits	NA	NA	NA	NA	No_Hits	No_Hits
GMOY005367-RA	Ate1	963.953	1.05368	3.61861e-08	1.31195e-06	ate1 gene product	Drosophila melanogaster	drosoph	AAF58506	6.46e-148	0.6667	2	P:protein arginylation; F:arginyltransferase activity	tr|D3TPY4|D3TPY4_GLOMM	Arginyl-tRNA--protein transferase 1	69.4	1.9e-206	716.5	OG5_129077	dmel|FBpp0085627
GMOY000850-RA	Synaptosomal-associated protein 24kDa	3457.59	1.05216	4.16657e-07	1.1989e-05	snap24 gene product	Drosophila melanogaster	drosoph	AAF54443	1.55e-127	0.95	4	P:neurotransmitter secretion; P:vesicle-mediated transport; F:soluble NSF attachment protein activity; C:secretory granule	tr|Q9VH76|Q9VH76_DROME	Synaptosomal-associated protein	89.2	2e-103	372.9	OG5_131016	dmel|FBpp0081641
GMOY001238-RA	Gelsolin	2762.3	1.05128	0.000277754	0.0037303	gel gene product	Drosophila melanogaster	drosoph	AAF52162	0	0.78	14	C:cytosol; P:cell-cell adhesion; P:sarcomere organization; P:endoplasmic reticulum localization; C:presynaptic cytoskeletal matrix assembled at active zones; P:photoreceptor cell morphogenesis; P:phagocytosis; P:spermatid development; F:actin binding; P:mitochondrion localization; C:actin filament; P:nucleus localization; P:inter-male aggressive behavior; C:extracellular region	sp|Q07171|GELS_DROME	Gelsolin	66.6	1,2E-310	1063.1	OG5_127042	dmel|FBpp0078611
GMOY009078-RA	hypothetical protein	66.6883	1.05094	0.00232659	0.0213513	PREDICTED: uncharacterized protein LOC101890547 isoform X1	Musca domestica	nr	XP_005185813	1.2e-111	0.79	0	NA	No_Hits	NA	NA	NA	NA	OG5_174792	agam|AGAP003573-PA
GMOY013096-RA	Charged multivesicular body protein 2b	518.736	1.04798	3.6842e-08	1.32977e-06	charged multivesicular body 2b-B	Musca domestica	nr	XP_005180868.1	9.4e-107	0.93	1	P:vacuolar transport	tr|Q9VRJ5|Q9VRJ5_DROME	Charged multivesicular body protein...	79.7	1.9e-92	336.3	OG5_133191	dmel|FBpp0076869
GMOY009367-RA	hypothetical protein	2313.43	1.04584	4.09537e-13	3.80587e-11	CG5554 gene product	Drosophila melanogaster	drosoph	AAF47072	5.68e-111	0.9	3	P:cell redox homeostasis; C:integral component of membrane; F:protein disulfide isomerase activity	tr|Q9W1I7|Q9W1I7_DROME	CG5554, isoform A	60.1	2e-108	390.2	OG5_132995	dmel|FBpp0072035
GMOY010406-RA	Photoreceptor dehydrogenase	572.406	1.04492	1.0536e-05	0.000213493	pdh gene product	Drosophila melanogaster	drosoph	AAF49480	9.9e-112	0.69	16	P:phagocytosis; F:retinol dehydrogenase activity; F:neuropeptide hormone activity; F:alcohol dehydrogenase (NAD) activity; P:neuron projection morphogenesis; P:neuropeptide signaling pathway; P:positive regulation of adenylate cyclase activity involved in G-protein coupled receptor signaling pathway; P:gravitaxis; C:extracellular space; P:retinol metabolic process; P:locomotor rhythm; P:regulatio…	tr|Q7KNR7|Q7KNR7_DROME	Photoreceptor dehydrogenase, isoform C	73	3.5e-89	325.5	OG5_130538	dmel|FBpp0075184
GMOY007700-RA	hypothetical protein	710.984	1.04434	0.000281669	0.00376413	CG4393 gene product	Drosophila melanogaster	drosoph	AAF56132	0	0.7	1	F:protein binding	tr|Q9VCM6|Q9VCM6_DROME	CG4393, isoform B	60.2	5.4e-277	952.2	OG5_132174	dmel|FBpp0083822
GMOY007435-RA	rolled: Downstream of raf1	5119.31	1.04333	1.99959e-09	9.68067e-08	mitogen-activated protein kinase erk-a-like	Ceratitis capitata	nr	XP_004521541	0	0.948	23	P:embryo development; P:regulation of biological process; P:cell-cell signaling; P:response to stress; P:anatomical structure morphogenesis; P:cell proliferation; P:behavior; P:multicellular organismal development; P:cell differentiation; P:biological_process; P:signal transduction; F:protein binding; C:plasma membrane; C:cytoplasm; F:protein kinase activity; F:signal transducer activity; F:nucle…	sp|P40417|ERKA_DROME	Mitogen-activated protein kinase ERK-A	86	6.3e-188	654.4	OG5_126781	dmel|FBpp0112422
GMOY006258-RA	Uracil-DNA degrading factor	1836.42	1.04132	1.80498e-05	0.000346633	CG18410 gene product	Drosophila melanogaster	drosoph	AAF56338	1.77e-128	0.87	6	F:nuclease activity; P:catabolic process; P:DNA metabolic process; F:DNA binding; P:multicellular organismal development; F:RNA binding; F:hydrolase activity	tr|D3TNK0|D3TNK0_GLOMM	Hypothetical conserved protein	100	4.8e-186	647.9	OG5_162711	dmel|FBpp0084116
GMOY003169-RA	hypothetical protein	1694.86	1.03947	3.57458e-10	1.95274e-08	CG8976 gene product	Drosophila melanogaster	drosoph	AAF58600	5.74e-78	0.76	3	P:protein glycosylation; C:membrane; F:galactosyltransferase activity	tr|A1Z8R6|A1Z8R6_DROME	CG33145, isoform B	60.3	6.3e-73	271.6	OG5_149278	dmel|FBpp0087154
GMOY006490-RA	GluR-Clumsy1: ionotropic glutamate receptor	42.1313	1.03835	0.0085982	0.0589411	CG8681 gene product	Drosophila melanogaster	drosoph	AAF53980	0	0.6633	9	F:ionotropic glutamate receptor activity; P:regulation of synaptic activity; P:positive regulation of synaptic transmission, glutamatergic; C:neuromuscular junction; C:postsynaptic membrane; P:positive regulation of neuromuscular synaptic transmission; C:ionotropic glutamate receptor complex; P:regulation of neurotransmitter secretion; C:postsynaptic density	tr|Q0E8N6|Q0E8N6_DROME	Clumsy, isoform B	64.8	0	1317.4	OG5_127034	dmel|FBpp0110195
GMOY007539-RA	apontic	178.045	1.0381	0.00341713	0.0293286	apt gene product	Drosophila melanogaster	drosoph	AAF47031	0	0.75	0	NA	tr|O61602|O61602_DROME	Apontic	65.7	7.9e-169	591.3	OG5_175028	dmel|FBpp0071975
GMOY002729-RA	Ser1: Serine protease 1	211.003	1.03706	0.000289586	0.00384451	CG5390 gene product	Drosophila melanogaster	drosoph	AAF52904	1.38e-128	0.6333	3	C:extracellular region; F:serine-type endopeptidase activity; P:proteolysis	tr|D3TLI8|D3TLI8_GLOMM	Large serine protease	100	2.9e-253	872.8	OG5_142367	dmel|FBpp0079653
GMOY000663-RA	beta subunit of type I geranylgeranyl transferase	1658.35	1.03702	3.74035e-08	1.34403e-06	betaggt-i gene product	Drosophila melanogaster	drosoph	AAF57592	7.28e-161	0.8	4	F:CAAX-protein geranylgeranyltransferase activity; P:embryonic heart tube development; P:neurogenesis; P:Ras protein signal transduction	tr|Q24173|Q24173_DROME	Beta subunit of type I geranylgeranyl transferase, isoform A	61.8	1.7e-137	486.9	OG5_129786	dmel|FBpp0078630
GMOY007740-RA	Ajuba LIM protein	626.37	1.03625	1.78979e-07	5.65253e-06	CG11063 gene product	Drosophila melanogaster	drosoph	AAF57400	1.31e-149	0.97	9	P:protein localization to centrosome; F:zinc ion binding; C:adherens junction; F:actin binding; P:mitosis; P:hippo signaling; F:thyroid hormone receptor binding; F:ligand-dependent nuclear receptor binding; P:positive regulation of imaginal disc growth	tr|M9MSC9|M9MSC9_DROME	Ajuba LIM protein, isoform C	52.7	1.5e-203	707.2	OG5_132529	dmel|FBpp0073665
GMOY000826-RA	Ectoderm-expressed	39222.5	1.03619	1.76877e-06	4.41375e-05	CG7915 gene product	Drosophila melanogaster	drosoph	AAF50491	0	0.81	2	P:signal transduction; F:protein binding	tr|M9NE45|M9NE45_DROME	Ectoderm-expressed 4, isoform I	56.4	0	1616.7	OG5_134766	dmel|FBpp0111510
GMOY003836-RA	hypothetical protein	1889.72	1.0335	6.99688e-08	2.42789e-06	intron-binding protein aquarius-like	Musca domestica	nr	XP_005185025	0	0.852	3	C:nucleus; P:nucleobase-containing compound metabolic process	tr|Q7KSN8|Q7KSN8_DROME	CG31368, isoform D	74.2	0	2197.5	OG5_129398	dmel|FBpp0081950
GMOY001720-RA	hypothetical protein	335.24	1.03185	8.16208e-07	2.19773e-05	nbs	Musca domestica	nr	XP_005176769	9.45e-125	0.596	6	P:DNA metabolic process; P:organelle organization; P:response to stress; P:signal transduction; P:cell death; P:cell cycle; F:protein binding	tr|M9NF67|M9NF67_DROME	Nibrin	36.2	2e-69	261.5	OG5_133106	dmel|FBpp0289426
GMOY007085-RA	actin 5C	14379.2	1.03136	0.00132504	0.0134585	actin-4	Drosophila melanogaster	nr	NP_511052.1	0	1	13	C:nuclear chromosome; C:protein complex; P:biological_process; C:cytoskeleton; P:reproduction; P:anatomical structure morphogenesis; P:cell differentiation; P:multicellular organismal development; P:transport; P:cellular component organization; P:cytoskeleton organization; F:nucleotide binding; F:structural molecule activity; P:behavior; C:lipid particle	tr|D3TQK0|D3TQK0_GLOMM	Actin 5C	100	3.1e-220	761.9	OG5_126595	apis|NP_001119672
GMOY004790-RA	hypothetical protein	157.428	1.02842	0.00143541	0.0142922	if gene product	Drosophila melanogaster	drosoph	AAF48661	2.57e-30	0.83	32	P:maintenance of protein location; P:sensory perception of smell; P:cell-matrix adhesion; P:compound eye development; P:midgut development; P:axon guidance; P:Malpighian tubule bud morphogenesis; P:myofibril assembly; P:salivary gland morphogenesis; F:receptor activity; F:metal ion binding; F:RNA polymerase II distal enhancer sequence-specific DNA binding transcription factor activity; P:ventral …	sp|P12080|ITA2_DROME	Integrin alpha-PS2	74.3	1.2e-27	119.8	OG5_129341	dmel|FBpp0074131
GMOY005020-RA	hypothetical protein	69.911	1.02819	0.00212385	0.0198243	CG14223 gene product	Drosophila melanogaster	drosoph	AAF48997	1.35e-66	0.7	0	NA	tr|Q9VWE5|Q9VWE5_DROME	CG14223, isoform A	48.1	2.2e-109	394	OG5_158652	dmel|FBpp0074527
GMOY004082-RA	Cctgamma	2491.78	1.02628	1.83541e-06	4.55192e-05	cctgamma gene product	Drosophila melanogaster	drosoph	AAF55350	0	0.6667	9	P:protein folding; P:mitotic spindle organization; C:chaperonin-containing T-complex; P:terminal branching, open tracheal system; P:trachea morphogenesis; F:unfolded protein binding; C:microtubule associated complex; F:ATPase activity, coupled; F:ATP binding	tr|D3TN28|D3TN28_GLOMM	T-complex protein 1 subunit gamma	100	8,1E-311	1063.1	OG5_127483	dmel|FBpp0082787
GMOY003658-RA	klaroid	2826.14	1.02362	2.87535e-06	6.62314e-05	CG18584 gene product	Drosophila melanogaster	drosoph	AAF57400	7.01e-175	0.7	0	NA	tr|A0A0B4KEE4|A0A0B4KEE4_DROME	Klaroid, isoform A	49.7	2.8e-159	560.8	OG5_133056	dmel|FBpp0085492
GMOY007271-RA	hypothetical protein	91.4902	1.02296	0.00626469	0.0467251	CG15092 gene product	Drosophila melanogaster	drosoph	AAF57641	4e-27	0.59	0	NA	tr|B7YZK5|B7YZK5_DROME	Jabba, isoform C	25.2	3.5e-42	170.6	OG5_175030	dmel|FBpp0289220
GMOY004768-RA	hypothetical protein	3017.07	1.02278	2.30459e-13	2.32907e-11	CG9947 gene product	Drosophila melanogaster	drosoph	AAF48613	7.2e-167	0.8	1	C:membrane	tr|D3TS55|D3TS55_GLOMM	Transmembrane protein 30A	100	1.6e-211	732.6	OG5_127172	dmel|FBpp0074076
GMOY009406-RA	acyl-CoA reductase	1783.86	1.02248	4.1957e-12	3.42649e-10	CG8306 gene product	Drosophila melanogaster	drosoph	AAF53014	0	0.6667	1	F:fatty-acyl-CoA reductase (alcohol-forming) activity	tr|D3TP92|D3TP92_GLOMM	Acyl-CoA reductase	99.8	8.6e-302	1033.1	OG5_162878	dmel|FBpp0086266
GMOY001089-RA	hypothetical protein	337.819	1.02097	0.000235104	0.00323819	mucin-5ac isoform x2	Musca domestica	nr	XP_011291243	3.1e-53	0.5	0	NA	No_Hits	NA	NA	NA	NA	No_Hits	No_Hits
GMOY002020-RA	Meltrin	1736.22	1.02085	6.73164e-06	0.000144748	CG7649 gene product	Drosophila melanogaster	drosoph	AAF55088	0	0.78	3	P:proteolysis; F:metalloendopeptidase activity; F:zinc ion binding	tr|Q400M8|Q400M8_DROME	Meltrin, isoform D	58	0	1089.7	OG5_129483	dmel|FBpp0099550
GMOY007272-RA	Multiple C2 domain and transmembrane region protein	508.704	1.02074	5.01715e-05	0.000861224	CG15078 gene product	Drosophila melanogaster	drosoph	AAF57640	0	0.81	1	F:protein binding	tr|A0A0C4DHG8|A0A0C4DHG8_DROME	Multiple C2 domain and transmembrane region protein, isoform E	74.7	0	1394.4	OG5_127860	dmel|FBpp0110270
GMOY007842-RA	hypothetical protein	3644.66	1.02061	3.28337e-09	1.51692e-07	CG10413 gene product	Drosophila melanogaster	drosoph	AAF53679	0	0.78	3	F:sodium:potassium:chloride symporter activity; P:transmembrane transport; C:membrane	tr|Q9VJ75|Q9VJ75_DROME	CG10413, isoform A	67.8	0	1226.1	OG5_130455	dmel|FBpp0080630
GMOY004653-RA	hypothetical protein	153.778	1.02024	0.000204931	0.00290678	BG:DS01068.1 gene product	Drosophila melanogaster	drosoph	AAF53382	1.58e-13	0.86	0	NA	sp|Q7KT91|C3390_DROME	Non-lysosomal glucosylceramidase	75.6	2.7e-15	78.2	OG5_130651	dmel|FBpp0080197
GMOY000220-RA	Protein Kinase D	1201.5	1.01981	2.5832e-08	9.66905e-07	CG7125 gene product	Drosophila melanogaster	drosoph	AAF55536	2.78e-84	0.83	4	P:intracellular signal transduction; P:protein phosphorylation; F:protein kinase C activity; F:ATP binding	tr|Q9VE91|Q9VE91_DROME	Serine/threonine-protein kinase	70.8	0	1198	OG5_130080	dmel|FBpp0083011
GMOY004683-RA	hypothetical protein	64.2659	1.01936	0.00941919	0.0634618	CG11206 gene product	Drosophila melanogaster	drosoph	AAF46835	0	0.94	1	F:protein binding	tr|Q9W263|Q9W263_DROME	Liprin-gamma, isoform A	87.9	1.9e-163	573.9	OG5_133691	dmel|FBpp0112019
GMOY006519-RA	hypothetical protein	124.941	1.01926	0.00416547	0.0341214	No_Hits	NA	nr	NA	NA	NA	0	NA	tr|Q9VKR8|Q9VKR8_DROME	CG17108	53.2	8.8e-37	151.4	No_Hits	No_Hits
GMOY012054-RA	RNaseX25: Ribonuclease X25	2281.93	1.01811	4.27045e-09	1.8867e-07	RNaseX25 gene product	Drosophila melanogaster	drosoph	AAF50502	1.55e-119	0.79	5	P:RNA catabolic process; C:extracellular space; P:multicellular organism reproduction; F:RNA binding; F:ribonuclease T2 activity	tr|D3TLW3|D3TLW3_GLOMM	Ribonuclease	100	3.6e-219	758.1	OG5_128552	dmel|FBpp0076469
GMOY002863-RA	calcium-independent phospholipase A2 VIA	2212.05	1.0172	2.01803e-07	6.22741e-06	CG6718 gene product	Drosophila melanogaster	drosoph	AAF58464	0	0.87	4	C:cytosol; F:calcium-independent phospholipase A2 activity; P:lipid metabolic process; F:protein binding	tr|Q9VT60|Q9VT60_DROME	Calcium-independent phospholipase A2 VIA, isoform A	77.5	0	1379.4	OG5_133095	dmel|FBpp0076092
GMOY000748-RA	hypothetical protein	1139.1	1.01475	7.8093e-05	0.00126024	hypothetical protein FF38_00256	Lucilia cuprina	nr	KNC32807	1.6e-30	0.55	0	NA	No_Hits	NA	NA	NA	NA	OG5_137475	dmel|FBpp0085196
GMOY003504-RA	hypothetical protein	73.0745	1.00778	0.00183286	0.0175785	No_Hits	NA	nr	NA	NA	NA	0	NA	tr|D3TQP6|D3TQP6_GLOMM	Putative uncharacterized protein	100	1.3e-54	209.5	OG5_175468	dmel|FBpp0087957
GMOY006878-RA	hypothetical protein	342.991	1.00641	0.00134551	0.0136321	CG8398 gene product	Drosophila melanogaster	drosoph	AAF50653	2.27e-160	0.71	1	F:protein binding	tr|Q9VRX8|Q9VRX8_DROME	CG8398, isoform A	60.6	1.5e-150	530.4	OG5_155176	dmel|FBpp0076687
GMOY007305-RA	hypothetical protein	225.765	1.00558	0.0137803	0.0847895	CG6426 gene product	Drosophila melanogaster	drosoph	AAF57940	4.19e-53	0.78	1	F:lysozyme activity	tr|D3TQQ5|D3TQQ5_GLOMM	Hypothetical conserved protein	66.4	2.3e-51	200.3	OG5_139035	dmel|FBpp0086191
GMOY001222-RA	hypothetical protein	1394.21	1.00511	4.2177e-07	1.20922e-05	No_Hits	NA	nr	NA	NA	NA	0	NA	No_Hits	NA	NA	NA	NA	No_Hits	No_Hits
GMOY011098-RA	hypothetical protein	2781.62	1.00133	3.42782e-06	7.76299e-05	CG9598 gene product	Drosophila melanogaster	drosoph	AAF49739	9.42e-159	0.82	1	F:protein binding	No_Hits	NA	NA	NA	NA	OG5_139195	dmel|FBpp0271930
GMOY003362-RA	Hermansky-Pudlak Syndrome 4 ortholog (H. sapiens)	541.165	0.999967	4.16687e-07	1.1989e-05	CG4966 gene product	Drosophila melanogaster	drosoph	AAF57814	0	0.72	5	C:lysosome; P:metabolic process; P:regulation of biological process; P:regulation of gene expression, epigenetic; P:cellular component organization; P:transcription, DNA-templated; C:endosome	tr|A1ZAX8|A1ZAX8_DROME	Hermansky-Pudlak syn 4 ortholog, isoform A	62.8	2e-306	1049.3	OG5_152435	dmel|FBpp0086017
GMOY011466-RA	hypothetical protein	2425.13	0.998722	1.17613e-06	3.02834e-05	CG7523 gene product	Drosophila melanogaster	drosoph	AAF55449	3.69e-64	0.65	0	NA	tr|Q9VEH2|Q9VEH2_DROME	CG7523	49.8	8.2e-62	235	OG5_135705	dmel|FBpp0082923
GMOY002798-RA	Cyp6d2	47.4315	0.996953	0.0146431	0.088615	GD25113	Drosophila simulans	nr	XP_002082647	9.8e-105	0.67	2	F:oxidoreductase activity; F:binding	sp|Q9W223|CP6D2_DROME	Probable cytochrome P450 6d2	52.5	2.3e-41	167.5	OG5_135330	dmel|FBpp0071839
GMOY013047-RA	chickadee	3719.64	0.996903	8.18165e-07	2.19773e-05	No_Hits	NA	nr	NA	NA	NA	1	F:actin binding	sp|P25843|PROF_DROME	Profilin	93.7	1.3e-64	243	OG5_127737	dmel|FBpp0078864
GMOY011348-RA	Extended synaptotagmin-like protein 2 ortholog (H. sapiens)	13339.4	0.994941	1.72236e-10	1.00908e-08	CG6643 gene product	Drosophila melanogaster	drosoph	AAF56313	0	0.84	1	F:protein binding	tr|Q7KS16|Q7KS16_DROME	Extended synaptotagmin-like protein 2 ortholog, isoform B	70.7	0	1184.1	OG5_130110	dmel|FBpp0084032
GMOY003107-RA	hypothetical protein	846.294	0.988308	0.00078521	0.00876854	was wasl-interacting protein family member 1-like isoform x1	Musca domestica	nr	XP_005185278	3.73e-77	0.6933	1	F:actin binding	tr|E1JGR7|E1JGR7_DROME	Verprolin 1, isoform I	54.1	2.4e-117	420.2	OG5_130332	cpip|CPIJ008382
GMOY006094-RA	PGRP: peptidoglycan recognition protein	1833.43	0.986432	2.43424e-10	1.3573e-08	CG4432 gene product	Drosophila melanogaster	drosoph	AAF50302	7.35e-73	0.51	3	F:zinc ion binding; P:peptidoglycan catabolic process; F:N-acetylmuramoyl-L-alanine amidase activity	tr|Q2PQQ8|Q2PQQ8_GLOMM	Peptidoglycan recognition protein LC	91.2	1.1e-208	724.2	OG5_158473	dmel|FBpp0088492
GMOY011196-RA	hypothetical protein	1279.4	0.985258	5.86531e-07	1.64656e-05	CG12581 gene product	Drosophila melanogaster	drosoph	AAF52174	1.66e-171	0.74	0	NA	tr|Q9VMY3|Q9VMY3_DROME	CG12581, isoform A	71.2	7.4e-258	887.5	OG5_142322	dmel|FBpp0078601
GMOY000861-RA	Wsck	813.415	0.981051	6.96672e-06	0.000149406	tyrosine-protein kinase wsck-like	Musca domestica	nr	XP_005187918	0	0.7667	4	P:protein phosphorylation; F:protein kinase activity; F:ATP binding; F:protein binding	sp|P83097|WSCK_DROME	Putative tyrosine-protein kinase Wsck	54.9	1.1e-244	844	OG5_155357	dmel|FBpp0084049
GMOY009618-RA	hypothetical protein	78.4801	0.980247	0.00283723	0.0250426	CG6968 gene product	Drosophila melanogaster	drosoph	AAF51713	0	0.66	0	NA	tr|Q9VP43|Q9VP43_DROME	CG32436	47.2	0	1518.1	OG5_215817	dmel|FBpp0077999
GMOY009069-RA	hypothetical protein	140.413	0.978729	0.0146249	0.088571	hypothetical protein FF38_03446	Lucilia cuprina	nr	KNC27875	4.7e-130	0.68	0	NA	No_Hits	NA	NA	NA	NA	OG5_197713	dmel|FBpp0076874
GMOY008629-RA	hypothetical protein	1176.91	0.977259	0.00475028	0.0376529	CG13335 gene product	Drosophila melanogaster	drosoph	AAF58350	4.12e-62	0.85	0	NA	tr|Q8IH23|Q8IH23_DROME	CG42808	78.2	2.2e-60	229.2	NO_GROUP	dmel|FBpp0086799
GMOY002439-RA	hypothetical protein	114.564	0.976756	0.00111789	0.0116772	CG9752 gene product	Drosophila melanogaster	drosoph	AAF46709	4.41e-163	0.81	3	F:molecular_function; P:biological_process; C:cellular_component	tr|Q9W2I2|Q9W2I2_DROME	CG9752	62.4	8e-131	464.5	OG5_130329	dmel|FBpp0071542
GMOY001281-RA	hypothetical protein	201.364	0.976	0.000325519	0.00424487	PREDICTED: putative uncharacterized protein DDB_G0279653, partial	Musca domestica	nr	XP_011294469	4.1e-28	0.62	0	NA	No_Hits	NA	NA	NA	NA	No_Hits	No_Hits
GMOY006338-RA	septin	2625.16	0.975229	1.76566e-08	6.7978e-07	CG2916 gene product	Drosophila melanogaster	drosoph	AAF55783	0	0.91	11	F:protein binding; P:cellularization; C:septin ring; F:GTP binding; P:GTP catabolic process; C:germline ring canal; C:microtubule associated complex; P:neurogenesis; F:GTPase activity; C:septin complex; P:cytokinesis	tr|D3TMW1|D3TMW1_GLOMM	Septin	100	1.1e-239	826.6	OG5_128829	dmel|FBpp0083352
GMOY009129-RA	chaperonin complex component TcP-1 theta subunit CCT8	3990.33	0.974676	4.86538e-08	1.72529e-06	CG8258 gene product	Drosophila melanogaster	drosoph	AAF59029	0	0.6267	7	P:system development; C:protein complex; P:single-organism cellular process; C:intracellular part; F:ATP binding; P:protein folding; F:unfolded protein binding	tr|D3TM06|D3TM06_GLOMM	Chaperonin complex component TcP-1 theta subunit CCT8	99.8	0	1078.2	OG5_127923	dmel|FBpp0087764
GMOY010939-RA	hypothetical protein	2816.14	0.973556	1.14763e-07	3.80269e-06	No_Hits	NA	nr	NA	NA	NA	0	NA	tr|D3TRE1|D3TRE1_GLOMM	Kenny (Fragment)	99.2	9.7e-278	953.7	OG5_137835	dmel|FBpp0072333
GMOY007081-RA	Kinesin-like protein at 10A	665.822	0.972519	4.91573e-07	1.38964e-05	kinesin-like protein klp10a-like isoform x1	Ceratitis capitata	nr	XP_004520422	0	0.8433	6	F:microtubule binding; P:microtubule-based movement; F:ATP binding; C:kinesin complex; F:microtubule motor activity; C:microtubule	sp|Q960Z0|KI10A_DROME	Kinesin-like protein Klp10A	69.9	9,8E-310	1060.1	OG5_127200	dmel|FBpp0073334
GMOY003298-RA	geranylgeranyltransferase type II beta subunit	1637.89	0.971021	8.23356e-07	2.20425e-05	betaggt-ii gene product	Drosophila melanogaster	drosoph	AAF51183	0	0.5933	4	F:CAAX-protein geranylgeranyltransferase activity; P:single-organism process; F:Rab geranylgeranyltransferase activity; P:protein geranylgeranylation	tr|D3TMI7|D3TMI7_GLOMM	Geranylgeranyltransferase type II beta subunit	100	1.4e-210	729.6	OG5_127744	dmel|FBpp0077316
GMOY005341-RA	hypothetical protein	2952.04	0.969373	0.000125998	0.00192207	PREDICTED: uncharacterized protein LOC101895136	Musca domestica	nr	AAF45514	0	0.6233	7	P:actin filament organization; P:morphogenesis of embryonic epithelium; P:gastrulation involving germ band extension; P:positive regulation of cell size; P:apical junction assembly; P:establishment of planar polarity of embryonic epithelium; P:positive regulation of multicellular organism growth	tr|A0A0B4K657|A0A0B4K657_DROME	Bitesize, isoform I	47.3	2,2E-311	1067	NO_GROUP	cpip|CPIJ001092
GMOY004639-RA	parvin	1177.18	0.9672	1.17448e-07	3.87579e-06	CG12533 gene product	Drosophila melanogaster	drosoph	AAF49016	0	0.93	3	P:actin cytoskeleton reorganization; F:actin binding; P:cell adhesion	tr|Q9VWD0|Q9VWD0_DROME	GH23568p	83.8	3.1e-181	632.1	OG5_131380	dmel|FBpp0074562
GMOY003176-RA	hypothetical protein	18192.9	0.966489	1.97831e-07	6.12822e-06	CG6803 gene product	Drosophila melanogaster	drosoph	AAF55133	0	0.82	3	P:wing disc development; P:skeletal muscle myosin thick filament assembly; C:A band	tr|D3TSC6|D3TSC6_GLOMM	Zeelin1	86.8	1.7e-179	626.3	OG5_155299	dmel|FBpp0082490
GMOY000118-RA	hypothetical protein	3216.01	0.963413	1.96936e-07	6.12822e-06	bumetanide-sensitive sodium- -chloride cotransporter-like	Musca domestica	nr	XP_005177699	0	0.892	4	F:cation:chloride symporter activity; C:integral component of membrane; P:ion transport; P:transmembrane transport	tr|Q9VTW8|Q9VTW8_DROME	GH27027p	81.4	0	1158.7	OG5_128886	dmel|FBpp0075719
GMOY004154-RA	UTP-glucose-1-phospahate uridlytransferase	996.629	0.961072	1.65e-05	0.000320679	CG4347 gene product	Drosophila melanogaster	drosoph	AAF50300	0	0.92	2	P:metabolic process; F:UTP:glucose-1-phosphate uridylyltransferase activity	tr|D3TMX2|D3TMX2_GLOMM	UDP-glucose pyrophosphorylase	99.2	1.4e-296	1015.8	OG5_128034	dmel|FBpp0099884
GMOY002513-RA	alde3: aldehyde dehydrogenase	3061.83	0.957491	4.70374e-05	0.000810869	CG3752 gene product	Drosophila melanogaster	drosoph	AAF48980	0	0.74	8	P:pyruvate metabolic process; F:aldehyde dehydrogenase (NAD) activity; C:lipid particle; P:acetaldehyde metabolic process; C:mitochondrial matrix; P:response to ethanol; F:acetaldehyde dehydrogenase (acetylating) activity; P:oxidation-reduction process	tr|Q0QHK6|Q0QHK6_GLOMM	1-pyrroline-5-carboxylate dehydrogenase 2	97.2	9.2e-305	1043.9	OG5_126638	dmel|FBpp0079406
GMOY002516-RA	hypothetical protein	282.308	0.957081	0.000279218	0.00374375	hypothetical protein FF38_11504	Lucilia cuprina	nr	KNC29583	7e-18	0.92	0	NA	No_Hits	NA	NA	NA	NA	No_Hits	No_Hits
GMOY000853-RA	ance-5: angiotensin-converting enzyme 5	74.9946	0.956837	0.0158828	0.0941921	CG10142 gene product	Drosophila melanogaster	drosoph	AAF47288	0	51.33%	4	P:anatomical structure development; P:single-organism developmental process; F:metallopeptidase activity; P:single-multicellular organism process	tr|Q9W0Z1|Q9W0Z1_DROME	Ance-5	49.2	1.9e-155	547	NO_GROUP	dmel|FBpp0072325
GMOY008672-RA	hypothetical protein	196.809	0.952953	0.00558224	0.0429501	hypothetical protein FF38_10221	Lucilia cuprina	nr	KNC34071	5e-53	0.64	2	C:endoplasmic reticulum membrane; P:GPI anchor biosynthetic process	No_Hits	NA	NA	NA	NA	OG5_135544	dmel|FBpp0112286
GMOY001629-RA	lethal (2) giant larvae	1192.8	0.950453	5.11521e-05	0.000876197	protein lethal giant larvae-like isoform x1	Tribolium castaneum	nr	XP_967375	0	0.786	4	C:plasma membrane; P:exocytosis; P:cell cycle; F:protein binding	sp|P08111|L2GL_DROME	Lethal(2) giant larvae protein	68.1	0	1597.8	OG5_131681	dmel|FBpp0077829
GMOY006667-RA	hypothetical protein	1132.35	0.946178	6.27443e-07	1.73563e-05	PREDICTED: uncharacterized protein LOC101450272 isoform X3	Ceratitis capitata	nr	XP_004535785	0	0.8367	3	F:calcium ion binding; P:cytoskeletal anchoring at plasma membrane; C:dystrophin-associated glycoprotein complex	tr|Q8STB9|Q8STB9_DROME	Dystroglycan type II	67	1.4e-228	790	OG5_132724	dmel|FBpp0086396
GMOY001654-RA	capping protein beta	818.913	0.94613	2.55178e-05	0.000473882	cpb gene product	Drosophila melanogaster	drosoph	AAF51349	0	0.96	10	P:wing disc development; C:WASH complex; P:cell morphogenesis; P:cytoplasmic transport, nurse cell to oocyte; F:actin binding; P:regulation of lamellipodium assembly; C:F-actin capping protein complex; P:negative regulation of filopodium assembly; P:border follicle cell migration; P:barbed-end actin filament capping	tr|D3TP08|D3TP08_GLOMM	F-actin capping protein beta subunit	100	1.3e-160	563.1	OG5_128870	dmel|FBpp0077549
GMOY009471-RA	hypothetical protein	50.4404	0.945289	0.00927204	0.0628897	CG18262 gene product	Drosophila melanogaster	drosoph	AAF46337	8.6e-77	0.83	1	F:metal ion binding	tr|Q9W3J0|Q9W3J0_DROME	CG18262	46.8	1.3e-112	404.4	OG5_197718	dmel|FBpp0071109
GMOY006949-RA	hypothetical protein	661.65	0.942308	2.66212e-06	6.2206e-05	GI24621	Drosophila mojavensis	nr	XP_001999621	4.55e-81	0.8167	1	C:integral component of membrane	tr|Q8IN71|Q8IN71_DROME	Anoctamin	70.8	5.8e-70	261.5	OG5_127202	dmel|FBpp0083215
GMOY003464-RA	hypothetical protein	3342.71	0.941471	8.81694e-08	2.98264e-06	Cdc42 gene product	Drosophila melanogaster	drosoph	AAF49007	7.11e-128	0.99	34	P:transforming growth factor beta receptor signaling pathway; P:maintenance of cell polarity; F:GTP binding; P:dendrite morphogenesis; P:establishment of neuroblast polarity; C:growth cone; P:regulation of axonogenesis; P:suture of dorsal opening; P:cortical actin cytoskeleton organization; P:cellularization; P:dorsal appendage formation; P:regulation of synaptic growth at neuromuscular junction;…	tr|D3TMK2|D3TMK2_GLOMM	Ras-related small GTPase rho type	100	2.4e-108	389	OG5_129885	dmel|FBpp0074520
GMOY007347-RA	caspase	166.351	0.941088	0.00069081	0.00784438	Ice gene product	Drosophila melanogaster	drosoph	AAF56939	4.49e-172	0.9	9	P:spermatid differentiation; F:cysteine-type endopeptidase activity; P:response to X-ray; P:nurse cell apoptotic process; P:positive regulation of compound eye retinal cell programmed cell death; P:proteolysis; P:sterol regulatory element binding protein cleavage; P:neuron remodeling; P:salivary gland histolysis	tr|D3TL84|D3TL84_GLOMM	Caspase (Fragment)	99.7	1.1e-196	683.3	OG5_130238	dmel|FBpp0084848
GMOY007807-RA	heat shock protein 23	241.025	0.93932	0.000307125	0.00403102	Hsp26 gene product	Drosophila melanogaster	drosoph	AAF50288	1.12e-51	0.65	8	C:microtubule associated complex; P:determination of adult lifespan; P:behavioral response to starvation; P:defense response to bacterium; P:imaginal disc-derived wing morphogenesis; P:cold acclimation; F:myosin binding; P:defense response to fungus	tr|D3TMP8|D3TMP8_GLOMM	Heat shock protein 23	100	4.7e-118	421.4	OG5_128990	dmel|FBpp0076224
GMOY009685-RA	Vinculin	1824.13	0.936455	0.00366055	0.0308609	vinculin-like isoform x1	Musca domestica	nr	XP_005183978	0	0.95	3	P:cell adhesion; F:structural molecule activity; C:actin cytoskeleton	sp|O46037|VINC_DROME	Vinculin	89.4	0	1676.8	OG5_132249	dmel|FBpp0070404
GMOY006869-RA	roundabout	491.069	0.936098	1.92719e-06	4.69317e-05	roundabout homolog 2-like	Ceratitis capitata	nr	XP_004537652	0	0.7733	1	F:protein binding	tr|Q9W213|Q9W213_DROME	Roundabout, isoform A	65.7	0	1684.1	OG5_128686	dmel|FBpp0071834
GMOY001258-RA	Ras opposite	8591.21	0.934916	4.04877e-09	1.80853e-07	rop gene product	Drosophila melanogaster	drosoph	AAF47844	0	0.635	10	P:synaptic vesicle priming; C:vesicle membrane; P:vesicle docking involved in exocytosis; P:regulation of pole plasm oskar mRNA localization; C:cytosol; P:response to light stimulus; C:extrinsic component of membrane; C:terminal bouton; P:cytokinesis; F:syntaxin binding	sp|Q07327|ROP_DROME	Protein ROP	77.6	8.1e-286	980.3	OG5_127453	dmel|FBpp0073119
GMOY000923-RA	hypothetical protein	182.034	0.933754	0.000462129	0.00566108	PREDICTED: uncharacterized protein LOC101898864	Musca domestica	nr	XP_005175688	1.4e-72	0.63	0	NA	No_Hits	NA	NA	NA	NA	OG5_158884	dmel|FBpp0288372
GMOY009616-RA	hypothetical protein	68.3994	0.930687	0.00515706	0.0401685	CG12973 gene product	Drosophila melanogaster	drosoph	XP_004530164.1	7.8e-31	0.61	0	NA	tr|Q9VP43|Q9VP43_DROME	CG32436	45.9	1.4e-37	154.1	OG5_215817	dmel|FBpp0077999
GMOY007163-RA	hypothetical protein	1561.63	0.929198	6.14577e-08	2.14175e-06	NA	Drosophila melanogaster	drosoph	AAF46666	1.81e-14	0.59	2	C:cytoplasm; F:farnesoic acid O-methyltransferase activity	tr|D3TP44|D3TP44_GLOMM	Farnesoic acid O-methyltransferase isoform 1 (Fragment)	98.4	6.2e-65	246.5	OG5_133911	bmor|BGIBMGA002604
GMOY006433-RA	hypothetical protein	486.08	0.926274	6.16103e-05	0.00103344	NA	Musca domestica	nr	XP_005189826	3.08e-48	0.952	0	NA	sp|Q9VHI4|SF3B5_DROME	Probable splicing factor 3B subunit 5	89.4	1.1e-41	166.4	OG5_128788	dmel|FBpp0081484
GMOY003170-RA	Vacuolar protein sorting	1233.78	0.923204	1.3947e-08	5.55476e-07	NA	Drosophila melanogaster	drosoph	AAF49322	4.61e-105	0.92	2	P:protein transport; C:ESCRT III complex	tr|D3TNV0|D3TNV0_GLOMM	Putative uncharacterized protein	100	8.8e-126	447.2	OG5_128328	dmel|FBpp0074964
GMOY000252-RA	Kinesin light chain	3866.18	0.922864	1.22085e-07	4.01241e-06	NA	Ceratitis capitata	nr	XP_004537680	0	0.9567	3	F:microtubule motor activity; C:kinesin complex; F:protein binding	sp|P46824|KLC_DROME	Kinesin light chain	89.1	6.9e-265	910.6	OG5_128578	dmel|FBpp0075683
GMOY008303-RA	connector enhancer of ksr	1611.77	0.922272	5.93914e-06	0.000129778	NA	Ceratitis capitata	nr	XP_004537412	0	0.77	1	F:protein binding	tr|Q7KNQ9|Q7KNQ9_DROME	Connector enhancer of KSR protein CNK	49	0	1387.1	OG5_130611	agam|AGAP009167-PA
GMOY000195-RA	hypothetical protein	1849.32	0.922112	1.99332e-10	1.15114e-08	serine protease -like	Musca domestica	nr	XP_005175813	0	0.824	2	F:serine-type peptidase activity; P:proteolysis	tr|Q9VS02|Q9VS02_DROME	CG9953	70	2e-202	703	OG5_127207	dmel|FBpp0076608
GMOY009031-RA	hypothetical protein	194.616	0.916877	0.000424553	0.00528079	CG1943 gene product	Drosophila melanogaster	drosoph	AAF54072	1.14e-38	0.73	1	P:wing disc dorsal/ventral pattern formation	tr|Q9VI56|Q9VI56_DROME	CG1943, isoform A	57.6	2.7e-34	142.9	OG5_152380	dmel|FBpp0081149
GMOY013023-RA	sosie	297.877	0.916207	4.65562e-05	0.000804288	No_Hits	NA	nr	NA	NA	NA	0	NA	NA					OG5_158453	dmel|FBpp0084080
GMOY007963-RA	hypothetical protein	10863.7	0.915329	8.25508e-12	6.28211e-10	GH21494	Drosophila grimshawi	nr	XP_001986679	8.73e-115	0.9	1	C:integral component of membrane	tr|D3TP01|D3TP01_GLOMM	Ca2+/calmodulin-dependent protein kinase	100	2.2e-134	476.9	OG5_141256	dmel|FBpp0085504
GMOY000984-RA	Mitogen-activated protein kinase phosphatase	332.706	0.91418	4.22907e-05	0.000740088	CG14080 gene product	Drosophila melanogaster	drosoph	AAF49193	1.56e-110	0.7	2	F:MAP kinase tyrosine/serine/threonine phosphatase activity; P:protein dephosphorylation	sp|Q9VVW5|DUSK3_DROME	Dual specificity protein phosphatase Mpk3	61.1	1.7e-134	477.2	OG5_134354	dmel|FBpp0074802
GMOY009042-RA	hypothetical protein	156.665	0.912823	0.000591539	0.00688143	phosphatidate phosphatase ppapdc1b-like isoform x4	Musca domestica	nr	XP_005190572	8.28e-105	0.69	2	F:catalytic activity; C:membrane	tr|D3TLR8|D3TLR8_GLOMM	Phosphatidic acid phosphatase type 2 domain containing 1B	100	9e-235	810.1	OG5_127088	dmel|FBpp0078341
GMOY003693-RA	hypothetical protein	153.334	0.909127	0.00756155	0.0539111	CG4721 gene product	Drosophila melanogaster	drosoph	AAF56064	0	60.67%	2	P:proteolysis; F:metalloendopeptidase activity	tr|Q9VCU1|Q9VCU1_DROME	CG4721	46	1.1e-171	602.1	OG5_166117	dmel|FBpp0083710
GMOY004949-RA	hypothetical protein	1065.05	0.908415	2.10992e-06	5.07699e-05	CG7655 gene product	Drosophila melanogaster	drosoph	AAF55455	8.08e-98	0.77	2	C:nuclear envelope; P:lateral inhibition	tr|D3TQ25|D3TQ25_GLOMM	Hypothetical conserved protein	100	1.7e-149	526.2	OG5_133700	dmel|FBpp0082912
GMOY011402-RA	pink	549.353	0.90646	3.06252e-06	7.01429e-05	hermansky-pudlak syndrome 5 protein homolog	Musca domestica	nr	XP_005182605	0	0.8433	1	F:protein binding	sp|Q9VHN9|HPS5_DROME	Hermansky-Pudlak syn 5 protein homolog	66.6	0	1146	OG5_168289	dmel|FBpp0081373
GMOY009359-RA	hypothetical protein	8554.35	0.905486	6.12055e-07	1.70637e-05	fatty-acid amide hydrolase 2-b-like isoform x1	Musca domestica	nr	XP_005176412	0	0.86	1	F:carbon-nitrogen ligase activity, with glutamine as amido-N-donor	tr|Q7K2E1|Q7K2E1_DROME	CG8839, isoform A	72.7	2.8e-219	760	OG5_132214	dmel|FBpp0087070
GMOY003117-RA	hypothetical protein	356.314	0.903825	0.000649107	0.00745459	atp-binding cassette sub-family g member 1-like	Musca domestica	nr	XP_005179171	0	0.69	3	F:ATPase activity; F:ATP binding; C:membrane	tr|Q9VQF1|Q9VQF1_DROME	CG31689, isoform B	53.5	2.6e-174	609.8	OG5_155248	dmel|FBpp0077389
GMOY001231-RA	hypothetical protein	998.236	0.902034	5.54912e-05	0.000942534	No_Hits	NA	nr	NA	NA	NA	0	NA	No_Hits	NA	NA	NA	NA	No_Hits	No_Hits
GMOY005024-RA	hypothetical protein	278.299	0.899329	0.000318348	0.0041648	cytokine receptor	Musca domestica	nr	XP_005192086	0	0.75	1	F:protein binding	sp|Q9VWE0|DOME_DROME	Cytokine receptor	38.1	1.3e-141	501.5	OG5_155380	dmel|FBpp0074525
GMOY001434-RA	Endonuclease G inhibitor	2948.41	0.896697	1.07174e-08	4.39832e-07	BG:DS07473.2 gene product	Drosophila melanogaster	drosoph	AAF53507	1.46e-63	0.57	5	P:positive regulation of Notch signaling pathway; P:motor neuron axon guidance; F:ribonuclease inhibitor activity; P:negative regulation of endoribonuclease activity; F:hydrolase activity, acting on acid anhydrides	tr|D3TP81|D3TP81_GLOMM	Hypothetical conserved protein	99.7	3e-202	701.8	NO_GROUP	dmel|FBpp0080382
GMOY007911-RA	hypothetical protein	728.565	0.894706	1.79623e-06	4.46847e-05	CG7713 gene product	Drosophila melanogaster	drosoph	AAF55468	1.52e-78	0.89	0	NA	tr|Q9VEF6|Q9VEF6_DROME	CG7713, isoform A	82.8	6e-79	291.2	OG5_155015	dmel|FBpp0082937
GMOY000578-RA	hypothetical protein	800.75	0.893993	9.63293e-06	0.000197671	mrna cap guanine-n7 methyltransferase-like	Musca domestica	nr	XP_005187370	0	0.838	5	P:7-methylguanosine mRNA capping; F:mRNA (guanine-N7-)-methyltransferase activity; F:RNA binding; P:RNA (guanine-N7)-methylation; F:transferase activity, transferring phosphorus-containing groups	sp|Q9VJQ4|MCES_DROME	mRNA cap guanine-N7 methyltransferase	70.8	6.2e-153	539.3	OG5_127958	dmel|FBpp0080257
GMOY010870-RA	hypothetical protein	709.738	0.889997	6.14697e-05	0.00103323	glycerol-3-phosphate mitochondrial-like isoform x2	Musca domestica	nr	XP_005177861	0	0.8933	5	P:glycerol-3-phosphate metabolic process; C:glycerol-3-phosphate dehydrogenase complex; F:glycerol-3-phosphate dehydrogenase activity; F:calcium ion binding; P:oxidation-reduction process	tr|Q7K569|Q7K569_DROME	Glycerol-3-phosphate dehydrogenase	76.6	0	1100.1	OG5_127215	dmel|FBpp0086443
GMOY010261-RA	Tetraspanin 39D	293.119	0.889035	1.74609e-05	0.00033724	cd63 antigen-like	Musca domestica	nr	XP_005179156	7.06e-94	0.85	1	C:integral component of membrane	tr|Q9VID1|Q9VID1_DROME	Tetraspanin	70.4	1.2e-96	350.5	OG5_131579	dmel|FBpp0271912
GMOY006194-RA	Ras-related small GTPase rho type	9020.03	0.888666	2.10612e-09	1.00165e-07	ras-like gtp-binding protein rho1 isoform x1	Bactrocera cucurbitae	nr	XP_011196721	5.2e-138	0.99	5	C:intracellular; C:membrane; F:GTP binding; P:small GTPase mediated signal transduction; P:protein transport	tr|D3TPA3|D3TPA3_GLOMM	Ras-related small GTPase rho type	100	7.4e-109	391	OG5_128099	dmel|FBpp0086353
GMOY008553-RA	hypothetical protein	1521.3	0.88006	1.08803e-05	0.000219353	CG10550 gene product	Drosophila melanogaster	drosoph	AAF56447	1.92e-143	0.6333	1	F:transferase activity, transferring phosphorus-containing groups	tr|D3TQU1|D3TQU1_GLOMM	Hypothetical conserved protein	99.1	1.4e-260	896	OG5_180035	dmel|FBpp0084234
GMOY008444-RA	dihydrofolate reductase	94.8634	0.879173	0.00515639	0.0401685	Dhfr gene product	Drosophila melanogaster	drosoph	AAF55324	3.87e-79	0.78	8	P:pyrimidine deoxyribonucleotide interconversion; P:glycine biosynthetic process; F:dihydrofolate reductase activity; F:protein binding; P:folic acid-containing compound metabolic process; P:'de novo' IMP biosynthetic process; P:oxidation-reduction process; F:NADP binding	tr|D3TND9|D3TND9_GLOMM	Dihydrofolate reductase	100	4.3e-142	501.9	OG5_128410	dmel|FBpp0110210
GMOY004970-RA	hypothetical protein	52.5009	0.878968	0.0128023	0.0807383	PREDICTED: centromere-associated protein E-like	Musca domestica	nr	XP_005185855	1.6e-48	0.51	0	NA	No_Hits	NA	NA	NA	NA	No_Hits	No_Hits
GMOY008802-RA	Myosin 31DF	4458.53	0.877375	8.11676e-07	2.19773e-05	GH10476	Drosophila grimshawi	nr	XP_001988622	0	0.898	3	C:myosin complex; F:ATP binding; F:motor activity	sp|Q23978|MY31D_DROME	Myosin-IA	78.9	0	1590.1	OG5_126672	dmel|FBpp0079625
GMOY011186-RA	actin-related protein 87C [	561.493	0.877109	1.92634e-06	4.69317e-05	No_Hits	NA	nr		NA	NA	NA	NA	tr|D3TPW6|D3TPW6_GLOMM	Actin-related protein 87C	100	2.6e-218	755.4	OG5_129186	dmel|FBpp0082121
GMOY001891-RA	hypothetical protein	336.13	0.875999	1.23978e-05	0.000246909	CG7861 gene product	Drosophila melanogaster	drosoph	AAF57288	0	0.77	0	NA	tr|A1Z6J5|A1Z6J5_DROME	FI05242p	66.3	2.4e-167	586.3	OG5_128733	dmel|FBpp0085326
GMOY002913-RA	chaperonin complex component TcP-1 beta subunit CCT2	3788.45	0.87511	2.66488e-08	9.88329e-07	CG7033 gene product	Drosophila melanogaster	drosoph	AAF46442	0	0.68	7	C:microtubule associated complex; P:phagocytosis; P:mitotic spindle organization; C:cytoplasmic part; F:unfolded protein binding; P:protein folding; F:ATP binding	tr|D3TMR1|D3TMR1_GLOMM	Chaperonin complex component TcP-1 beta subunit CCT2	96.5	4.7e-287	984.2	OG5_127730	dmel|FBpp0071226
GMOY004507-RA	saccharopine dehydrogenase	375.052	0.8747	0.00438086	0.0353133	CG5167 gene product	Drosophila melanogaster	drosoph	AAF54804	3.66e-55	0.81	3	F:oxidoreductase activity; P:oxidation-reduction process; C:lipid particle	tr|D3TNJ2|D3TNJ2_GLOMM	Saccharopine dehydrogenase domain-containing protein (Fragment)	77.2	2.6e-170	595.9	OG5_128445	aaeg|AAEL002861-PA
GMOY008349-RA	Abelson interacting protein	2066.76	0.87341	5.11483e-07	1.44088e-05	abl interactor 2-like isoform x2	Musca domestica	nr	XP_005178014	0	0.9133	2	F:protein binding; C:cytoplasm	tr|A0A0B4KH51|A0A0B4KH51_DROME	Abelson interacting protein, isoform C	88.9	1.4e-245	846.3	OG5_129342	dmel|FBpp0111809
GMOY003878-RA	hypothetical protein	155.552	0.87321	0.0137122	0.0846282	CG2556 gene product	Drosophila melanogaster	drosoph	AAF48170	5.97e-36	0.67	0	NA	tr|D3TMC6|D3TMC6_GLOMM	Putative uncharacterized protein	99.8	2.2e-237	818.9	OG5_154930	agam|AGAP010972-PA
GMOY002159-RA	hypothetical protein	136.632	0.87125	0.00208596	0.0195423	endonuclease iii-like protein 1-like	Musca domestica	nr	XP_005183119	7.33e-134	0.856	4	P:base-excision repair; F:endonuclease activity; F:DNA binding; F:4 iron, 4 sulfur cluster binding	tr|Q9VIH0|Q9VIH0_DROME	Endonuclease III homolog	62.3	1.4e-93	340.9	OG5_126913	dmel|FBpp0088883
GMOY003269-RA	hypothetical protein	384.298	0.870602	0.000837698	0.00922723	CG42389, isoform F	Drosophila melanogaster	nr	NP_609801	1.13e-17	0.7	3	F:molecular_function; P:biological_process; C:cellular_component	tr|Q9VJJ9|Q9VJJ9_DROME	CG42389, isoform F	51.5	4.6e-91	332.8	No_Hits	No_Hits
GMOY001657-RA	fritz	104.634	0.870085	0.00293056	0.025698	wd repeat-containing and planar cell polarity effector protein fritz-like isoform x2	Musca domestica	nr	XP_005184791	0	0.7933	1	F:protein binding	tr|M900|M900_DROME	Fritz, isoform D	59.5	1.8e-285	979.9	OG5_135344	dmel|FBpp0077577
GMOY011265-RA	secreted thioredoxin-like protein	1508.62	0.86781	6.03129e-06	0.000131437	CG8297 gene product	Drosophila melanogaster	drosoph	AAF58094	1.02e-63	0.6	1	P:cell redox homeostasis	tr|D3TNP5|D3TNP5_GLOMM	Secreted thioredoxin-like protein	99.7	8e-175	610.5	OG5_133926	dmel|FBpp0086426
GMOY006800-RA	hypothetical protein	434.105	0.866049	0.0134952	0.0834801	CG11259 gene product	Drosophila melanogaster	drosoph	AAF49857	7.35e-53	0.74	1	F:protein binding	tr|Q9VU34|Q9VU34_DROME	LD45758p	65.1	6.1e-47	184.9	OG5_134692	phum|PHUM002170
GMOY004375-RA	Heat shock protein	8135.79	0.8655	1.66321e-08	6.46493e-07	Hsp83 gene product	Drosophila melanogaster	drosoph	AAF47734	0	0.96	20	P:centrosome cycle; P:regulation of circadian sleep/wake cycle, sleep; P:cold acclimation; P:protein folding; P:regulation of cell shape; P:negative regulation of transposition; P:mitotic spindle organization; P:spermatogenesis; P:pole plasm mRNA localization; C:polytene chromosome interband; P:actin filament organization; P:torso signaling pathway; C:centrosome; F:unfolded protein binding; P:res…	tr|D3TS03|D3TS03_GLOMM	Endoplasmic reticulum glucose-regulated protein	99.9	0	1414.1	OG5_126623	dmel|FBpp0072904
GMOY007230-RA	Hex: hexokinase	13166.5	0.863715	1.64125e-08	6.41037e-07	CG3001 gene product	Drosophila melanogaster	drosoph	AAF46507	0	0.78	9	C:cytosol; P:cellular glucose homeostasis; P:flight; F:ATP binding; P:lateral inhibition; P:glycolysis; F:glucokinase activity; F:mannokinase activity; F:fructokinase activity	tr|D3TRU8|D3TRU8_GLOMM	Hexokinase	99.8	0	1144.4	OG5_126743	dmel|FBpp0071296
GMOY005036-RA	hypothetical protein	553.543	0.863525	5.61916e-06	0.000123119	protein arv1-like	Musca domestica	nr	XP_005177243	5.03e-56	0.658	0	NA	tr|Q8SYH1|Q8SYH1_DROME	CG32442, isoform A	45	1.2e-56	217.6	OG5_130657	dmel|FBpp0088739
GMOY002822-RA	hypothetical protein	166.008	0.863321	0.00349606	0.0298161	bromodomain-containing protein ddb_g0280777-like	Bactrocera dorsalis	nr	XP_011205100	6.9e-23	0.83	0	NA	No_Hits	NA	NA	NA	NA	No_Hits	No_Hits
GMOY003471-RA	Ras oncogene at 64B	3310.04	0.857456	1.25498e-06	3.21093e-05	ras64b gene product	Drosophila melanogaster	drosoph	AAF47845	6.65e-101	0.8033	44	P:perineurial glial growth; P:oocyte axis specification; P:anterior/posterior axis specification, embryo; P:negative regulation of JNK cascade; P:regulation of hemocyte differentiation; P:negative regulation of compound eye retinal cell programmed cell death; P:instar larval development; P:gastrulation; P:positive regulation of cell proliferation; P:G1/S transition of mitotic cell cycle; P:cell f…	tr|D3TP17|D3TP17_GLOMM	Ras-related GTPase	100	1.5e-113	406.4	OG5_127403	dmel|FBpp0073068
GMOY002410-RA	Microsomal triacylglycerol transfer protein	61.5156	0.854693	0.0124767	0.079179	CG9342 gene product	Drosophila melanogaster	drosoph	AAF53946	0	0.69	0	NA	tr|Q9VIH3|Q9VIH3_DROME	Microsomal triacylglycerol transfer protein	53.9	3.4e-249	859	OG5_133861	dmel|FBpp0080968
GMOY011611-RA	hypothetical protein	2231.93	0.852992	4.40853e-05	0.000766515	hf32982 protein	Musca domestica	nr	ACR61381	0	0.7333	1	F:phospholipid binding	tr|Q9VLE4|Q9VLE4_DROME	CG32982, isoform A	65.4	2e-221	766.5	OG5_162648	dmel|FBpp0079372
GMOY004686-RA	hypothetical protein	361.861	0.851787	0.000340168	0.00440042	CG18250 gene product	Drosophila melanogaster	drosoph	AAF58068	7.77e-25	0.6	0	NA	tr|Q8STB9|Q8STB9_DROME	Dystroglycan type II	45.7	3.1e-25	112.8	OG5_132724	dmel|FBpp0086396
GMOY004651-RA	Na+/K+ ATPase beta subunit	6138.12	0.848394	2.77281e-06	6.42355e-05	CG8663 gene product	Drosophila melanogaster	drosoph	AAF53995	7.28e-123	0.8133	9	P:sodium ion transport; C:sodium:potassium-exchanging ATPase complex; F:sodium:potassium-exchanging ATPase activity; C:septate junction; P:cell adhesion involved in heart morphogenesis; P:potassium ion transport; P:septate junction assembly; P:sensory perception of sound; P:establishment of glial blood-brain barrier	tr|D3TLK5|D3TLK5_GLOMM	Na+/K+ ATPase beta subunit	100	2.9e-131	465.7	OG5_131864	dmel|FBpp0081048
GMOY000293-RA	frizzled	386.713	0.846548	0.000153359	0.00224829	low quality protein: frizzled-2-like	Ceratitis capitata	nr	XP_004522177	0	0.878	7	C:integral component of membrane; P:G-protein coupled receptor signaling pathway; P:multicellular organismal development; F:Wnt-activated receptor activity; P:Wnt signaling pathway; F:G-protein coupled receptor activity; F:protein binding	sp|Q9VVX3|FRIZ2_DROME	Frizzled-2	84.9	0	1224.5	OG5_132674	dmel|FBpp0111803
GMOY013060-RA	hypothetical protein	1489.19	0.844725	2.7408e-06	6.38599e-05	hypothetical protein FF38_13809	Lucilia cuprina	nr	KNC23756	0	0.88	1	C:dynactin complex	tr|Q7K130|Q7K130_DROME	Dynactin 4, p62 subunit	60	9.1e-181	630.9	OG5_130757	dmel|FBpp0088018
GMOY009493-RA	hsp70A: heat shock protein 70A	835.632	0.844081	0.001366	0.0137708	heat shock protein 70	Delia antiqua	nr	AAY28732	0	0.94	1	F:ATP binding	sp|O97125|HSP68_DROME	Heat shock protein 68	86.6	0	1114.0	OG5_126588	dmel|FBpp0083974
GMOY011502-RA	hypothetical protein	393.077	0.840277	0.00258138	0.0231894	AAEL007079-PA	Aedes aegypti	nr	XP_001658101	0	0.79	0	NA	No_Hits	NA	NA	NA	NA	OG5_208347	aaeg|AAEL007079-PA
GMOY001278-RA	Actin binding protein	632.479	0.839498	3.48923e-05	0.000626899	PREDICTED: drebrin-like protein-like	Musca domestica	nr	XP_005180490	0	0.7867	2	F:actin binding; C:intracellular	sp|Q9VU84|DBNL_DROME	Drebrin-like protein	70.6	2.9e-215	745.7	OG5_129996	dmel|FBpp0075561
GMOY000497-RA	hypothetical protein	3538.87	0.838154	1.47118e-08	5.83062e-07	CG14207 gene product	Drosophila melanogaster	drosoph	AAF48980	1.79e-99	0.95	4	P:regulation of autophagy; C:Z disc; P:protein lipidation; P:regulation of translational initiation by eIF2 alpha phosphorylation	tr|D3TMD9|D3TMD9_GLOMM	HspB1	100	1.5e-96	349.7	OG5_138316	dmel|FBpp0074503
GMOY001835-RA	hypothetical protein	196.62	0.838135	0.00539717	0.041757	hypothetical protein FF38_06021	Lucilia cuprina	nr	KNC31463	4.6e-61	0.71	0	NA	tr|Q9VRW9|Q9VRW9_DROME	CG42747	55.4	2.7e-44	176.0	OG5_155402	dmel|FBpp0076674
GMOY000945-RA	hypothetical protein	8829.36	0.837174	0.000564274	0.00664069	gamma-glutamyl hydrolase-like	Musca domestica	nr	XP_005182857	5.16e-165	0.7867	5	P:glutamine metabolic process; P:protein oligomerization; P:protein folding; F:chaperone binding; F:omega peptidase activity	tr|D3TRZ8|D3TRZ8_GLOMM	Putative gamma-glutamyl hydrolase	100	6.8e-224	774.6	OG5_130644	agam|AGAP006670-PA
GMOY008227-RA	Phosphatidylinositol glycan anchor biosynthesis, class V ortholog (H. sapiens)	266.603	0.83633	0.000140203	0.00209527	PREDICTED: GPI mannosyltransferase 2-like	Musca domestica	nr	XP_005191261	0	0.714	3	P:peripheral nervous system development; P:GPI anchor biosynthetic process; F:transferase activity, transferring hexosyl groups	sp|Q9V7W1|PIGV_DROME	GPI mannosyltransferase 2	49.6	2.6e-129	459.9	OG5_128414	dmel|FBpp0086200
GMOY010682-RA	hypothetical protein	817.702	0.835132	0.000314541	0.00412166	ras-related protein ral-a isoform x2	Bactrocera cucurbitae	nr	XP_014101940	1.6e-138	0.97	7	C:intracellular; C:membrane; F:GTPase activity; F:GTP binding; P:intracellular protein transport; P:nucleocytoplasmic transport; P:small GTPase mediated signal transduction	tr|Q962I2|Q962I2_DROME	RAL2	93.4	2.4e-104	375.9	OG5_132433	dmel|FBpp0070559
GMOY004549-RA	Septin	156.978	0.83456	0.000763237	0.00854677	septin isoform a	Musca domestica	nr	XP_005189424	1.33e-158	0.78	10	F:protein binding; P:cellularization; C:septin ring; F:GTP binding; P:GTP catabolic process; C:microtubule associated complex; P:neurogenesis; F:GTPase activity; C:septin complex; P:cytokinesis	sp|P54359|SEPT2_DROME	Septin-2	63.6	1.6e-84	310.8	OG5_128829	dmel|FBpp0083352
GMOY000343-RA	hypothetical protein	4524.65	0.832577	2.24794e-07	6.85835e-06	CG17365 gene product	Drosophila melanogaster	drosoph	AAF51711	0	0.87	0	NA	sp|Q8SWR2|BICRD_DROME	Bicaudal D-related protein homolog	76.4	3.1e-218	755.7	OG5_134725	dmel|FBpp0075500
GMOY007608-RA	Tetraspanin 74F	89.0727	0.831096	0.0154772	0.0924176	tetraspanin isoform b	Musca domestica	nr	XP_005176720	4.75e-128	0.928	1	C:integral component of membrane	tr|Q7JZI2|Q7JZI2_DROME	Tetraspanin	80.1	5.5e-115	411.4	OG5_168241	dmel|FBpp0074920
GMOY007624-RA	Syntaxin	462.711	0.830856	1.00741e-05	0.000205161	syntaxin-4-like isoform x1	Ceratitis capitata	nr	XP_004535291	1.7e-120	0.8433	3	F:protein binding; P:vesicle-mediated transport; C:membrane	sp|Q7KVY7|STX4_DROME	Syntaxin-4	57.7	3.1e-99	359.4	OG5_175197	dmel|FBpp0070471
GMOY006003-RA	putative membrane protein	7764.74	0.829712	4.86434e-10	2.58738e-08	CG7739 gene product	Drosophila melanogaster	drosoph	AAF49618	0	0.78	0	NA	tr|D3TMT0|D3TMT0_GLOMM	Putative membrane protein	99.8	0	1245	OG5_129241	dmel|FBpp0075349
GMOY004710-RA	hypothetical protein	1465.81	0.828815	9.61196e-05	0.00151487	CG12163 gene product	Drosophila melanogaster	drosoph	AAF52055	1.35e-154	0.64	9	P:wing disc development; C:fusome; P:salivary gland cell autophagic cell death; P:proteolysis; F:cysteine-type endopeptidase activity; F:structural constituent of chitin-based larval cuticle; C:extracellular matrix; C:extracellular region; F:cysteine-type endopeptidase inhibitor activity	tr|D3TN89|D3TN89_GLOMM	Cysteine proteinase cathepsin F	96.9	1.8e-168	589.3	OG5_126607	dmel|FBpp0078465
GMOY006753-RA	Na[+]/H[+] hydrogen exchanger	2163.18	0.828688	1.0971e-07	3.66533e-06	sodium hydrogen exchanger 8-like	Musca domestica	nr	XP_005178440	0	0.898	5	F:sodium:hydrogen antiporter activity; P:transmembrane transport; P:regulation of pH; C:integral component of membrane; P:sodium ion transport	tr|Q9VPJ1|Q9VPJ1_DROME	Sodium/hydrogen exchanger	77.9	3.7e-287	984.9	OG5_126729	dmel|FBpp0077819
GMOY003096-RA	hypothetical protein	119.825	0.827782	0.00422696	0.0344903	CG13887 gene product	Drosophila melanogaster	drosoph	AAF47419	2.93e-67	0.82	3	C:integral component of membrane; P:intracellular protein transport; C:endoplasmic reticulum	tr|D3TRX9|D3TRX9_GLOMM	B-cell receptor-associated protein 31	79.3	6.3e-82	302	OG5_128681	dmel|FBpp0072480
GMOY004661-RA	hypothetical protein	953.104	0.826684	5.39919e-06	0.000118944	CG15216 gene product	Drosophila melanogaster	drosoph	AAF57251	0	0.76	0	NA	tr|M9PDE6|M9PDE6_DROME	CG42748, isoform K	64.4	2.1e-163	573.5	OG5_134666	dmel|FBpp0085294
GMOY005137-RA	hypothetical protein	105.941	0.82655	0.00492704	0.0388506	No_Hits	NA	nr	NA	NA	NA	0	NA	No_Hits	NA	NA	NA	NA	No_Hits	No_Hits
GMOY005600-RA	Orphan GPCR 3: Putative Orphan GPCR 3	125.17	0.824922	0.00390569	0.032494	EG:22E5.10 gene product	Drosophila melanogaster	drosoph	AAF45710	8.8e-87	59.67%	4	C:integral component of membrane; F:G-protein coupled receptor activity; C:plasma membrane; P:G-protein coupled receptor signaling pathway	tr|Q9W533|Q9W533_DROME	CG4313, isoform D	73.6	5.4e-35	146.4	OG5_162613	dmel|FBpp0070313
GMOY007273-RA	Leucine-rich repeat activity-regulated protein at synapses	217.957	0.823303	0.00702177	0.0507791	CG15658 gene product	Drosophila melanogaster	drosoph	AAF46694	5.43e-118	0.59	12	P:phagocytosis; P:epithelial cell migration; P:neuron projection morphogenesis; P:extracellular matrix organization; P:mesoderm development; P:organ development; P:cell morphogenesis involved in neuron differentiation; P:embryo development; P:chemotaxis; P:regulation of cellular process; P:anatomical structure formation involved in morphogenesis; F:protein binding	tr|D3TNL7|D3TNL7_GLOMM	Hypothetical conserved protein	96.9	1.1e-194	676.8	OG5_158514	dmel|FBpp0071509
GMOY004245-RA	Ras-related small GTPase rho type	466.533	0.82239	0.000112521	0.00172953	Rac1 gene product	Drosophila melanogaster	drosoph	AAF47469	2.73e-129	0.96	46	P:regulation of dendrite morphogenesis; P:axon extension; C:extrinsic component of plasma membrane; F:GTP binding; P:rhabdomere development; P:immune response-regulating cell surface receptor signaling pathway involved in phagocytosis; P:regulation of hemocyte differentiation; P:head involution; P:microtubule-based process; P:negative regulation of lamellipodium assembly; P:regulation of axonogen…	tr|D3T0|D3T0_GLOMM	Ras-related small GTPase rho type	100	1.3e-109	393.3	OG5_126995	dmel|FBpp0072614
GMOY003720-RA	hypothetical protein	609.949	0.820588	0.00017083	0.00247076	CG10916 gene product	Drosophila melanogaster	drosoph	AAF57732	6.65e-49	0.6	2	F:protein binding; F:zinc ion binding	tr|Q7K1R6|Q7K1R6_DROME	CG10916, isoform A	47	2.9e-53	206.5	OG5_149356	dmel|FBpp0085928
GMOY013058-RA	jra: jun-related antigen	2254.24	0.818697	9.52349e-05	0.00150386	transcription factor AP-1	Stomoxys calcitrans	nr	XP_013114399	2.8e-83	0.75	3	F:transcription factor activity, sequence-specific DNA binding; P:regulation of transcription, DNA-templated; F:sequence-specific DNA binding	sp|P18289|JRA_DROME	Transcription factor AP-1	60.4	4.6e-73	272.3	OG5_131442	dmel|FBpp0087498
GMOY005676-RA	hypothetical protein	6703.76	0.817179	1.97491e-07	6.12822e-06	atp-dependent rna helicase dhx8-like	Musca domestica	nr	XP_005188641	0	0.9633	4	F:RNA binding; F:ATP binding; F:ATP-dependent helicase activity; F:protein binding	tr|A1Z9L3|A1Z9L3_DROME	FI05376p	81.6	0	1952.9	OG5_126599	dmel|FBpp0086647
GMOY007434-RA	arouser	5703.25	0.816386	9.50121e-07	2.50219e-05	epidermal growth factor receptor kinase substrate 8-like protein 1-like isoform x1	Drosophila mojavensis	nr	XP_002003608	0	0.66	1	F:protein binding	tr|Q9VPU7|Q9VPU7_DROME	Arouser, isoform C	56.4	1.8e-231	800	OG5_131937	dmel|FBpp0077697
GMOY004180-RA	hypothetical protein	2516.33	0.815026	3.25281e-06	7.38735e-05	t-complex protein 1 subunit delta-like	Musca domestica	nr	XP_005180228	0	0.9167	4	C:cytoplasm; P:protein folding; F:ATP binding; F:unfolded protein binding	tr|Q9VK69|Q9VK69_DROME	T-complex protein 1 subunit delta	85.9	6e-261	897.5	OG5_127832	dmel|FBpp0079992
GMOY003862-RA	hypothetical protein	411.366	0.81494	0.00026436	0.00357417	CG18799 gene product	Drosophila melanogaster	drosoph	AAF46570	0	0.71	7	P:determination of adult lifespan; P:response to anesthetic; F:calcium ion binding; C:Golgi membrane; F:mannosyl-oligosaccharide 1,2-alpha-mannosidase activity; P:encapsulation of foreign target; P:protein N-linked glycosylation	sp|P53625|MA122_DROME	Mannosyl-oligosaccharide alpha-1,2-mannosidase isoform B	67.8	1.9e-263	906.0	OG5_126925	dmel|FBpp0288908
GMOY003799-RA	hypothetical protein	2119	0.813702	0.000133284	0.00199926	CG15512 gene product	Drosophila melanogaster	drosoph	AAF56962	2.4e-93	0.51	0	NA	tr|Q7K1D9|Q7K1D9_DROME	CG31038, isoform B	53	1.3e-71	269.2	OG5_175506	dmel|FBpp0084864
GMOY009219-RA	hypothetical protein	2619.06	0.813646	0.000109085	0.00168956	tectonin beta-propeller repeat-containing	Musca domestica	nr	XP_005176914	0	0.82	4	F:carbohydrate binding; C:integral component of membrane; F:protein binding; F:DNA binding	sp|Q9VWB0|TECPR_DROME	Tectonin beta-propeller repeat-containing protein	70.2	0	2028.8	OG5_133898	dmel|FBpp0074615
GMOY011365-RA	acox1: acyl-CoA oxidase	7887.74	0.81255	1.23989e-05	0.000246909	BcDNA:GH07485 gene product	Drosophila melanogaster	drosoph	AAF57794	0	0.86	5	F:palmitoyl-CoA oxidase activity; F:flavin adenine dinucleotide binding; C:peroxisome; P:fatty acid beta-oxidation; F:acyl-CoA dehydrogenase activity	tr|D3TSF3|D3TSF3_GLOMM	Acyl-coenzyme A oxidase	100	0	1412.9	OG5_127307	dmel|FBpp0088517
GMOY001492-RA	echinus	1041.98	0.81109	0.00254707	0.0229577	hypothetical protein FF38_10198	Lucilia cuprina	nr	KNC33986	0	0.94	0	NA	tr|O77283|O77283_DROME	Echinus	61.4	0	1937.2	OG5_132079	dmel|FBpp0111714
GMOY000854-RA	hypothetical protein	1320.76	0.810874	0.000149493	0.00221771	CG9047 gene product	Drosophila melanogaster	drosoph	AAF47286	5.31e-94	0.9	0	NA	tr|Q86BN4|Q86BN4_DROME	Na,K-ATPase interacting, isoform J	79.5	3.3e-77	288.5	OG5_141242	dmel|FBpp0111597
GMOY010807-RA	Kinesin heavy chain	2554.56	0.809106	8.66061e-06	0.000181873	kinesin heavy chain-like isoform x1	Musca domestica	nr	XP_005188392	0	0.9333	6	F:microtubule binding; P:microtubule-based movement; F:ATP binding; C:kinesin complex; F:microtubule motor activity; C:microtubule	sp|P17210|KINH_DROME	Kinesin heavy chain	85.7	0	1617.4	OG5_127646	dmel|FBpp0086328
GMOY003593-RA	ankyrin	3324.99	0.80766	2.66043e-08	9.88329e-07	CG5822 gene product	Drosophila melanogaster	drosoph	AAF53926	2.39e-85	0.6333	2	P:single-organism process; F:protein binding	tr|D3TMT8|D3TMT8_GLOMM	Ankyrin	100	1.1e-105	380.2	OG5_134482	dmel|FBpp0078646
GMOY011690-RA	hypothetical protein	2576.68	0.806905	4.61566e-06	0.000102803	lethal isoform a	Musca domestica	nr	XP_005183854	0	0.79	3	F:molecular_function; P:biological_process; C:cellular_component	tr|D3TSL7|D3TSL7_GLOMM	Hypothetical conserved secreted protein	91.2	5e-286	981.1	OG5_146596	dmel|FBpp0071081
GMOY005982-RA	SCP: sterol carrier protein	1172.99	0.805757	0.000552461	0.00654934	CG11151 gene product	Drosophila melanogaster	drosoph	AAF48311	2.39e-59	0.65	4	F:sterol binding; F:estradiol 17-beta-dehydrogenase activity; C:lipid particle; C:intracellular organelle	tr|Q9VY92|Q9VY92_DROME	CG11151, isoform B	86.2	9e-50	193.7	OG5_132813	dmel|FBpp0073650
GMOY005325-RA	hypothetical protein	204.192	0.805753	0.00177112	0.0170888	short spindle 3	Ceratitis capitata	nr	XP_004521692	4.49e-119	0.81	2	P:mitotic spindle elongation; C:spindle	tr|Q9VJ35|Q9VJ35_DROME	LD01527p	56.4	2.4e-67	253.1	OG5_131938	aaeg|AAEL001482-PA
GMOY004134-RA	hypothetical protein	1204.94	0.804767	0.000370566	0.00471815	CG13937, isoform D	Drosophila melanogaster	nr	NP_647673	1.49e-137	0.8433	3	P:carbohydrate biosynthetic process; C:integral component of membrane; F:HNK-1 sulfotransferase activity	tr|Q8IRG5|Q8IRG5_DROME	CG13937, isoform F	69.8	1.9e-120	429.9	OG5_155147	dmel|FBpp0072741
GMOY002276-RA	hypothetical protein	978.446	0.802233	0.000417844	0.00520535	No_Hits	NA	nr	NA	NA	NA	0	NA	tr|D3TQ48|D3TQ48_GLOMM	Hypothetical conserved protein	97.3	6.3e-165	577.8	No_Hits	No_Hits
GMOY002628-RA	hypothetical protein	1680.86	0.800599	0.00090164	0.00978491	CG10641 gene product	Drosophila melanogaster	drosoph	AAF53731	1.54e-50	0.97	4	C:muscle tendon junction; F:calcium ion binding; C:plasma membrane; P:mesoderm development	sp|Q9VJ26|EFHD2_DROME	EF-hand domain-containing protein D2 homolog	87.6	2.5e-55	212.2	OG5_131843	aaeg|AAEL006006-PA
GMOY007084-RA	hypothetical protein	71.1343	0.799365	0.0122738	0.0780137	CG4020 gene product	Drosophila melanogaster	drosoph	AAF46099	5.9e-162	61.33%	1	F:fatty-acyl-CoA reductase (alcohol-forming) activity	tr|Q9W459|Q9W459_DROME	CG4020, isoform A	52.4	1.3e-132	471.9	OG5_168114	dmel|FBpp0070789
GMOY008664-RA	Centrocortin	338.347	0.79888	0.000128704	0.001945	CG1962 gene product	Drosophila melanogaster	drosoph	AAF53912	1.44e-92	0.66	17	P:female meiosis chromosome segregation; P:central nervous system development; P:embryonic cleavage; P:photoreceptor cell morphogenesis; C:spindle pole; P:asymmetric neuroblast division; P:mitotic spindle organization; P:pole cell formation; C:cleavage furrow; P:midgut development; P:peripheral nervous system development; F:protein binding; P:asymmetric cell division; P:regulation of centriole-ce…	tr|Q9VIK6|Q9VIK6_DROME	Centrocortin, isoform A	47.4	1.7e-91	335.1	OG5_134109	dmel|FBpp0080929
GMOY009518-RA	hypothetical protein	159.109	0.798657	0.0115752	0.0748288	hypothetical protein FF38_09326	Lucilia cuprina	nr	KNC34816.1	0	0.9	2	F:catalytic activity; P:metabolic process	D3TNT8_GLOMM	Acyl-CoA synthetase	100	0	2781	OG5_126609	dmel|FBpp0083935
GMOY005221-RA	prenyl protease type I	768.059	0.798526	9.16892e-06	0.000190079	caax prenyl metalloprotease	Lucilia sericata	nr	AEX33292	0	0.8833	4	C:membrane; F:metalloendopeptidase activity; P:proteolysis; P:CAAX-box protein processing	tr|Q7K172|Q7K172_DROME	LD04933p	67.8	4.4e-185	645.2	OG5_127953	dmel|FBpp0086207
GMOY009749-RA	hypothetical protein	4510.86	0.798381	6.38473e-05	0.00106146	CG9628 gene product	Drosophila melanogaster	drosoph	AAF49725	3.44e-50	0.75	3	F:molecular_function; P:biological_process; C:cellular_component	tr|D3TKR0|D3TKR0_GLOMM	Hypothetical conserved protein (Fragment)	98.6	1.9e-77	286.2	OG5_168541	dmel|FBpp0075430
GMOY009451-RA	csw: son of sevenless	4261.3	0.797272	0.000107635	0.0016703	tyrosine-protein phosphatase corkscrew-like isoform x2	Musca domestica	nr	XP_005180482	0	0.764	2	P:protein dephosphorylation; F:phosphoprotein phosphatase activity	tr|M9PGI1|M9PGI1_DROME	Protein-tyrosine-phosphatase	86	1.8e-53	209.1	OG5_130331	dmel|FBpp0070363
GMOY011657-RA	14-3-3epsilon	8171.42	0.796855	1.84272e-05	0.000353042	14-3-3zeta gene product	Drosophila melanogaster	drosoph	AAF55519	0	0.8533	28	P:axon guidance; P:determination of adult lifespan; P:Ras protein signal transduction; P:wing disc dorsal/ventral pattern formation; P:pole cell migration; P:compound eye photoreceptor cell differentiation; P:oocyte microtubule cytoskeleton polarization; P:protein folding; P:olfactory learning; P:cell proliferation; P:protein stabilization; P:response to UV; C:cytoplasm; F:protein heterodimerizat…	tr|D3TRP1|D3TRP1_GLOMM	Multifunctional chaperone	100	6.8e-143	504.2	OG5_126706	dmel|FBpp0082987
GMOY011319-RA	hypothetical protein	334.896	0.796842	8.68446e-05	0.00138216	haloacid dehalogenase-like hydrolase domain-containing protein 2-like	Musca domestica	nr	XP_005188204	4.92e-141	0.834	2	P:metabolic process; F:hydrolase activity	tr|Q9VLM9|Q9VLM9_DROME	CG17294	69.4	8.9e-99	357.8	OG5_132399	dmel|FBpp0079267
GMOY011694-RA	hypothetical protein	244.225	0.792251	0.00187512	0.01792	GI15899	Drosophila mojavensis	nr	XP_002010391	0	0.84	4	F:metalloendopeptidase activity; P:proteolysis; F:zinc ion binding; C:proteinaceous extracellular matrix	tr|Q9W493|Q9W493_DROME	CG4096, isoform B	65.1	0	1133.2	OG5_126771	dmel|FBpp0070771
GMOY008505-RA	hypothetical protein	354.401	0.791149	0.0046554	0.0371559	proton-coupled amino acid transporter 4-like isoform x3	Musca domestica	nr	XP_005176195	8.71e-32	0.756	2	C:integral component of membrane; C:membrane	tr|M9U1|M9U1_DROME	CG43693, isoform G	49.1	4.7e-30	129	No_Hits	No_Hits
GMOY001004-RA	hypothetical protein	526.093	0.790543	0.000244731	0.00335365	CG14968 gene product	Drosophila melanogaster	drosoph	AAF47753	6.32e-100	0.84	1	F:protein binding	tr|D3TNP0|D3TNP0_GLOMM	Hypothetical conserved protein	100	4e-108	388.7	OG5_152449	dmel|FBpp0072949
GMOY000711-RA	hypothetical protein	1443.74	0.786794	0.00106174	0.0112064	CG8026, isoform B	Drosophila melanogaster	nr	NP_610468	2.08e-167	0.93	7	P:folic acid transport; C:mitochondrial inner membrane; F:transmembrane transporter activity; F:folic acid transporter activity; P:transmembrane transport; P:mitochondrial transport; C:integral component of membrane	tr|Q95T49|Q95T49_DROME	CG8026, isoform B	85.7	1.3e-151	533.5	OG5_127110	dmel|FBpp0087691
GMOY009715-RA	Sorting nexin	781.159	0.786777	2.07648e-05	0.000392252	sorting nexin-12-like	Musca domestica	nr	XP_005176083	5.52e-112	0.968	10	P:wing disc development; C:retromer complex; P:phagocytosis; F:phosphatidylinositol binding; P:protein stabilization; C:early endosome; P:positive regulation of canonical Wnt signaling pathway; P:positive regulation of Wnt protein secretion; P:regulation of Wnt signaling pathway by Wnt protein secretion; P:intracellular protein transport	tr|Q9VG51|Q9VG51_DROME	RE52028p	95.8	4.4e-90	328.2	OG5_129323	dmel|FBpp0082110
GMOY011889-RA	hypothetical protein	2971.71	0.785696	2.07748e-07	6.38648e-06	CG6454, isoform E	Drosophila melanogaster	nr	NP_001262915	0	0.7833	1	F:protein binding	tr|Q9VC89|Q9VC89_DROME	CG6454, isoform D	70	0	1520.4	OG5_130428	aaeg|AAEL007310-PA
GMOY009874-RA	chaperonin complex component TcP-1 eta subunit CCT7	1905.42	0.784362	0.000125213	0.0019137	CG8351 gene product	Drosophila melanogaster	drosoph	AAF54292	0	0.6867	9	C:microtubule associated complex; P:phagocytosis; P:neurogenesis; P:cytoplasmic microtubule organization; P:mitotic spindle organization; C:lipid particle; F:ATP binding; F:unfolded protein binding; P:protein folding	tr|D3TLV7|D3TLV7_GLOMM	Chaperonin complex component TcP-1 eta subunit CCT7	100	1,6E-311	1065.4	OG5_127782	dmel|FBpp0081401
GMOY002488-RA	hypothetical protein	496.707	0.782459	0.000531085	0.00634279	No_Hits	NA	nr	NA	NA	NA	0	NA	tr|D3TMV6|D3TMV6_GLOMM	Putative uncharacterized protein	100	2.8e-52	201.8	No_Hits	No_Hits
GMOY003121-RA	hypothetical protein	390.165	0.779615	0.00124419	0.0127818	CG10098 gene product	Drosophila melanogaster	drosoph	AAF54061	8.66e-105	0.67	2	F:dipeptidase activity; P:proteolysis	tr|D3TR87|D3TR87_GLOMM	Hypothetical conserved protein	100	3.8e-208	721.5	OG5_136416	dmel|FBpp0081084
GMOY006126-RA	kermit	352.602	0.777589	0.000397781	0.00500165	pdz domain-containing protein gipc1-like isoform x1	Ceratitis capitata	nr	XP_004535940	0	0.8467	1	F:protein binding	tr|Q7JX82|Q7JX82_DROME	GH21964p	73.3	5.5e-137	485	OG5_130355	dmel|FBpp0087889
GMOY002162-RA	alpha-Esterase-3	497.109	0.776062	8.16424e-05	0.00130709	esterase b1-like	Musca domestica	nr	XP_005178691	0	0.75	1	F:carboxylic ester hydrolase activity	tr|Q8SZW5|Q8SZW5_DROME	Alpha-Esterase-3, isoform A	54.1	3.3e-182	636	OG5_134375	dmel|FBpp0289723
GMOY002187-RA	Rab30	1818.69	0.774987	1.56128e-06	3.92017e-05	ras-related protein rab-30-like	Ceratitis capitata	nr	XP_004533938	2.05e-127	0.922	3	F:GTP binding; P:small GTPase mediated signal transduction; P:protein transport	tr|Q9VM50|Q9VM50_DROME	RE14786p	85.1	5.8e-103	371.3	OG5_134541	dmel|FBpp0079054
GMOY003651-RA	polypeptide GalNAc transferase	340.42	0.774532	0.000575325	0.00673155	polypeptide c transferase 3	Musca domestica	nr	XP_005179697	0	0.888	8	P:oligosaccharide biosynthetic process; C:integral component of membrane; P:regulation of cell adhesion mediated by integrin; F:polypeptide N-acetylgalactosaminyltransferase activity; C:Golgi stack; P:extracellular matrix constituent secretion; P:O-glycan processing; P:cell-substrate adhesion	sp|Q9Y117|GALT3_DROME	Polypeptide N-acetylgalactosaminyltransferase 3	76.3	0	1087.4	OG5_149433	dmel|FBpp0088130
GMOY003261-RA	TPR repeat-containing protein	868.151	0.77201	0.00015258	0.00224701	EG:63B12.5 gene product	Drosophila melanogaster	drosoph	AAF45676	0	0.71	6	C:cytosol; P:response to anesthetic; C:peroxisomal membrane; F:peroxisome matrix targeting signal-1 binding; P:protein import into peroxisome matrix, docking; F:protein binding	tr|D3TMS0|D3TMS0_GLOMM	TPR repeat-containing protein	100	0	1158.3	OG5_128408	dmel|FBpp0070351
GMOY002730-RA	hypothetical protein	1815.6	0.771638	9.30897e-08	3.12295e-06	neutral and basic amino acid transport protein rbat-like	Musca domestica	nr	XP_005178047	0	0.81	3	F:catalytic activity; F:cation binding; P:carbohydrate metabolic process	No_Hits	NA	NA	NA	NA	OG5_158702	cpip|CPIJ000760
GMOY000726-RA	hypothetical protein	272.821	0.771165	0.00276559	0.0245712	PREDICTED: uncharacterized protein LOC106094423	Stomoxys calcitrans	nr	XP_013117090	1.8e-129	0.71	0	NA	No_Hits	NA	NA	NA	NA	OG5_187123	dmel|FBpp0081456
GMOY004941-RA	hypothetical protein	1239.47	0.767998	1.70203e-05	0.000329998	CG7967 gene product	Drosophila melanogaster	drosoph	AAF47540	1.38e-135	0.75	0	NA	tr|D3TPI3|D3TPI3_GLOMM	Uncharacterized conserved protein	100	6.6e-177	617.5	OG5_129256	dmel|FBpp0072691
GMOY001200-RA	hypothetical protein	334.89	0.767107	0.00322749	0.0278785	leucine-rich repeat-containing protein 59-like	Musca domestica	nr	XP_005181977	3.49e-66	0.7567	1	F:protein binding	tr|Q9VT05|Q9VT05_DROME	CG3408, isoform A	48.1	3.3e-73	273.1	OG5_134974	dmel|FBpp0076155
GMOY006247-RA	hypothetical protein	1661.27	0.766708	0.000128584	0.001945	CG10641 gene product	Drosophila melanogaster	drosoph	AAF53731	3.2e-21	0.85	4	C:muscle tendon junction; F:calcium ion binding; C:plasma membrane; P:mesoderm development	sp|Q9VJ26|EFHD2_DROME	EF-hand domain-containing protein D2 homolog	63.7	5.1e-24	107.8	OG5_131843	dmel|FBpp0080727
GMOY005209-RA	hypothetical protein	251.135	0.766384	0.000860733	0.00944237	CG18870 gene product	Drosophila melanogaster	drosoph	AAG22192	2.98e-123	0.71	0	NA	tr|Q9I7V5|Q9I7V5_DROME	CG18870, isoform A	58.6	1.2e-108	391	OG5_158616	dmel|FBpp0071605
GMOY005313-RA	hypothetical protein	4726.72	0.765184	1.96593e-05	0.000374871	PREDICTED: LOW QUALITY PROTEIN: probable phospholipid-transporting ATPase IIB-like	Ceratitis capitata	nr	XP_004534500	0	0.92	8	F:ATP binding; F:phospholipid-translocating ATPase activity; F:magnesium ion binding; P:cation transport; C:integral component of membrane; P:phospholipid transport; F:ATPase activity, coupled to transmembrane movement of ions, phosphorylative mechanism; F:cation-transporting ATPase activity	tr|Q9VK06|Q9VK06_DROME	Phospholipid-transporting ATPase	77	0	1933.7	OG5_127596	dmel|FBpp0080040
GMOY009117-RA	LIMK1: LIM Kinase 1	1538.07	0.761012	1.00017e-05	0.000204201	CG1848 gene product	Drosophila melanogaster	drosoph	AAF48176	0	0.64	5	F:zinc ion binding; F:protein binding; P:protein phosphorylation; F:protein kinase activity; F:ATP binding	sp|Q8IR79|LIMK1_DROME	LIM domain kinase 1	45.6	5.1e-284	975.3	OG5_131191	dmel|FBpp0073493
GMOY011137-RA	Ras-related GTPase	1107.02	0.75862	0.000271674	0.0036608	rala gene product	Drosophila melanogaster	drosoph	AAF54388	1.56e-114	0.79	44	P:perineurial glial growth; F:GTP binding; P:oocyte axis specification; P:anterior/posterior axis specification, embryo; P:negative regulation of JNK cascade; P:regulation of hemocyte differentiation; P:negative regulation of compound eye retinal cell programmed cell death; P:instar larval development; P:gastrulation; P:positive regulation of cell proliferation; P:G1/S transition of mitotic cell …	tr|D3TQ15|D3TQ15_GLOMM	Ras-related GTPase	100	8.5e-106	380.6	OG5_127403	agam|AGAP002219-PA
GMOY005991-RA	Charged multivesicular body protein	1600.61	0.758506	1.55029e-06	3.9047e-05	charged multivesicular body protein 1b-like	Ceratitis capitata	nr	XP_004535537	3.26e-120	0.972	1	P:protein transport	tr|Q95SH2|Q95SH2_DROME	Charged multivesicular body protein 1, isoform A	95.1	1.4e-101	366.7	OG5_127432	dmel|FBpp0074859
GMOY009488-RA	hypothetical protein	167.727	0.756262	0.0132292	0.0825291	ankyrin repeat and sterile alpha motif domain-containing protein 1b- partial	Musca domestica	nr	XP_005189325	4.32e-44	0.86	1	F:protein binding	tr|Q9VC09|Q9VC09_DROME	CG11168, isoform A	74.7	1.7e-36	149.8	OG5_132174	dmel|FBpp0084091
GMOY001115-RA	INPP5: inositol-1	823.717	0.754001	3.13662e-06	7.16371e-05	CG6805 gene product	Drosophila melanogaster	drosoph	AAF57919	2.67e-145	0.76	2	F:inositol trisphosphate phosphatase activity; P:phosphatidylinositol dephosphorylation	tr|Q7K161|Q7K161_DROME	CG6805, isoform A	61.8	1.3e-123	440.7	OG5_158384	dmel|FBpp0086120
GMOY001709-RA	conserved phosducin-like protein	220.685	0.753995	0.0010806	0.0113759	CG13449 gene product	Drosophila melanogaster	drosoph	AAF49607	0	0.71	0	NA	tr|Q9VUR8|Q9VUR8_DROME	CG13449, isoform A	55.9	3.9e-163	573.2	OG5_163000	dmel|FBpp0075343
GMOY008599-RA	cellular repressor of transcription	2951.58	0.753968	0.00101585	0.0108211	creg gene product	Drosophila melanogaster	drosoph	AAF55414	1.32e-55	0.74	5	P:negative regulation of transcription from RNA polymerase II promoter; F:transcription factor binding; F:FMN binding; F:oxidoreductase activity; P:oxidation-reduction process	tr|D3TMX0|D3TMX0_GLOMM	Cellular repressor of transcription	99.4	9.5e-86	313.9	OG5_131960	dmel|FBpp0088836
GMOY003344-RA	dishevelled	201.303	0.752612	0.00687379	0.0500672	PREDICTED:segment polarity dishevelled	Musca domestica	nr	XP_005175545	0	0.94	4	C:intracellular; F:protein binding; P:Wntsignalling pathway; P:intracellular signal transduction	sp|P51140|DSH_DROME	Segment polarity protein dishevelle...	81.8	2.2e-284	975.3	OG5_130104	cpip|CPIJ016589
GMOY010974-RA	HPX: Hemopexin	256.535	0.750847	0.00112309	0.0117163	CG4859 gene product	Drosophila melanogaster	drosoph	AAF47255	0	0.89	4	P:proteolysis; C:extracellular matrix; F:zinc ion binding; F:metalloendopeptidase activity	tr|Q9W122|Q9W122_DROME	Matrix metalloproteinase 1, isoform C	77.4	1.3e-251	866.7	OG5_129064	dmel|FBpp0271771
GMOY007738-RA	hypothetical protein	1060.71	0.747626	0.000212941	0.00299414	phosphatidate phosphatase-like	Musca domestica	nr	XP_005185040	2.25e-131	0.7233	2	F:catalytic activity; C:membrane	tr|Q9VNT9|Q9VNT9_DROME	CG11426	51.8	8.6e-92	335.9	OG5_133432	dmel|FBpp0078158
GMOY007893-RA	DISCO Interacting Protein	896.771	0.7457	0.0021246	0.0198243	disco-interacting protein 2-like isoform x1	Ceratitis capitata	nr	XP_004523018	0	0.88	4	P:metabolic process; F:transcription factor binding; F:catalytic activity; C:nucleus	sp|Q9W0S9|DIP2_DROME	Disco-interacting protein 2	82.2	0	2865.1	OG5_127582	dmel|FBpp0072420
GMOY001909-RA	hypothetical protein	222.788	0.743552	0.00127401	0.0130219	CG9849 gene product	Drosophila melanogaster	drosoph	AAF46933	2.05e-49	0.88	2	C:extracellular region; P:muscle cell fate determination	tr|D3TP56|D3TP56_GLOMM	Uncharacterized conserved protein	100	3.1e-60	228.4	OG5_136364	dmel|FBpp0071862
GMOY010245-RA	mannose-1-phosphate guanylyltransferase	357.338	0.743206	0.000237615	0.00326166	CG1129 gene product	Drosophila melanogaster	drosoph	AAF58116	0	0.59	2	F:nucleotidyltransferase activity; P:biosynthetic process	tr|D3TPL4|D3TPL4_GLOMM	GDP-mannose pyrophosphorylase	100	5.1e-254	874.4	OG5_129964	dmel|FBpp0086475
GMOY013092-RA	methylenetetrahydrofolate dehydrogenase	541.361	0.743146	0.00423112	0.0344903	bifunctional methylenetetrahydrofolate dehydrogenase mitochondrial isoform X2	Musca domestica	nr	XP_005178673	1.9e-176	0.88	3	P:folic acid-containing compound biosynthetic process; P:oxidation-reduction process; F:methylenetetrahydrofolate dehydrogenase (NADP+) activity	sp|Q04448|MTDC_DROME	Bifunctional methylenetetrahydrofol...	66.3	9.8e-111	397.5	OG5_126671	aaeg|AAEL014871-PA
GMOY003956-RA	hypothetical protein	85.4782	0.742249	0.0134751	0.0834801	No_Hits	NA	nr	NA	NA	NA	0	NA	tr|D3TM63|D3TM63_GLOMM	Mitochondrial ribosomal protein L3	87.3	1.7e-21	100.1	No_Hits	No_Hits
GMOY009864-RA	hypothetical protein	2980.24	0.741443	0.000913835	0.00990397	PREDICTED: microtubule-associated protein futsch-like	Ceratitis capitata	nr	XP_004520117	0	0.752	3	P:protein phosphorylation; F:protein serine/threonine kinase activity; F:ATP binding	tr|Q9VH03|Q9VH03_DROME	CG43143, isoform E	70.3	2.5e-299	1027.3	OG5_132133	dmel|FBpp0089073
GMOY010262-RA	Paxillin	7944.05	0.737601	9.32668e-06	0.000192363	GF15196	Drosophila ananassae	nr	XP_001961882	0	0.6967	1	F:zinc ion binding	tr|Q8INW7|Q8INW7_DROME	FI11475p	55.2	1.3e-177	620.9	OG5_128912	dmel|FBpp0099871
GMOY000940-RA	hypothetical protein	481.262	0.735083	7.13947e-05	0.00116847	CG10585 gene product	Drosophila melanogaster	drosoph	XP_005178014.1	0	0.85	1	F:trans-hexaprenyltranstransferase activity	tr|Q9VP87|Q9VP87_DROME	CG10585, isoform A	73.9	4.7e-174	608.6	OG5_133417	dmel|FBpp0077945
GMOY003822-RA	T-complex Chaperonin	3285.29	0.734392	0.000102103	0.00159671	t-complex protein 1 subunit epsilon-like isoform x2	Musca domestica	nr	XP_005181153	0	0.97	4	C:cytoplasm; P:protein folding; F:ATP binding; F:unfolded protein binding	tr|Q7KKI0|Q7KKI0_DROME	GM12270p	91.2	5.4e-250	860.9	OG5_127343	dmel|FBpp0087095
GMOY005505-RA	hypothetical protein	112.181	0.731796	0.0117449	0.075486	hypothetical protein FF38_06430	Lucilia cuprina	nr	KNC28815	0	0.66	0	NA	No_Hits	NA	NA	NA	NA	NO_GROUP	dmel|FBpp0074108
GMOY009834-RB	silver	1344.52	0.729627	0.0010287	0.010911	svr gene product	Drosophila melanogaster	drosoph	AAF45514	0	0.74	8	F:metallocarboxypeptidase activity; P:phagocytosis; P:imaginal disc-derived wing morphogenesis; P:long-term memory; C:perinuclear region of cytoplasm; C:extracellular region; P:proteolysis; F:zinc ion binding	sp|P42787|CBPD_DROME	Carboxypeptidase D	66.3	0	1261.5	OG5_130608	dmel|FBpp0089126
GMOY009929-RA	hypothetical protein	1763.57	0.729565	8.98797e-05	0.00142766	na pump alpha isoform g	Drosophila melanogaster	nr	NP_996248	1.14e-138	0.98	20	P:determination of adult lifespan; P:monovalent inorganic cation transport; P:sensory perception of sound; P:regulation of cell shape; P:jump response; P:synaptic growth at neuromuscular junction; P:septate junction assembly; P:response to mechanical stimulus; C:basolateral plasma membrane; F:metal ion binding; P:trachea morphogenesis; P:ATP biosynthetic process; F:sodium:potassium-exchanging ATP…	tr|E1JIR4|E1JIR4_DROME	Na pump alpha subunit, isoform I	94.2	2.3e-115	412.5	OG5_127003	dmel|FBpp0088502
GMOY007676-RA	Chloride channel-b	2330.43	0.727956	0.000130967	0.00197549	h(+) cl(-) exchange transporter 7-like	Musca domestica	nr	XP_005191002	0	0.828	6	F:adenyl nucleotide binding; F:voltage-gated chloride channel activity; P:sensory perception of touch; P:transmembrane transport; C:integral component of membrane; P:chloride transport	tr|Q7JZ25|Q7JZ25_DROME	Chloride channel protein	74	0	1113.2	OG5_128607	dmel|FBpp0086939
GMOY009356-RA	aminolevulinate, delta-, synthase 2	1157.96	0.727272	0.000464145	0.0056686	CG4016 gene product	Drosophila melanogaster	drosoph	AAF58417	0	0.5933	4	P:biosynthetic process; F:serine Clmitoyltransferase activity; C:serine Clmitoyltransferase complex; F:pyridoxal phosphate binding	tr|D3TPA5|D3TPA5_GLOMM	Serine palmitoyltransferase	97.3	2.6e-268	921.8	OG5_128841	dmel|FBpp0086844
GMOY007042-RA	hypothetical protein	653.41	0.725352	0.00204596	0.019212	insulin-like growth factor-binding protein complex acid labile subunit-like isoform x1	Musca domestica	nr	XP_005176444	0	0.7233	1	F:protein binding	tr|Q9VE49|Q9VE49_DROME	CG7702, isoform A	48.8	2.6e-141	500	OG5_174794	dmel|FBpp0083080
GMOY001887-RA	lambik	1243.14	0.72375	0.00156015	0.015364	leucine-rich repeats and immunoglobulin-like domains protein 3-like	Musca domestica	nr	XP_005184132	0	0.6867	1	F:protein binding	tr|A1ZAB1|A1ZAB1_DROME	Lambik	54	3.2e-249	859.8	OG5_130419	dmel|FBpp0086374
GMOY009213-RA	Protein tyrosine phosphatase 10D	807.055	0.721534	0.00177124	0.0170888	low quality protein: tyrosine-protein phosphatase 10d- partial	Musca domestica	nr	XP_005183225	0	0.8633	3	F:protein tyrosine phosphatase activity; P:peptidyl-tyrosine dephosphorylation; F:protein binding	sp|P35992|PTP10_DROME	Tyrosine-protein phosphatase 10D	79.7	0	3135.1	OG5_132503	dmel|FBpp0089120
GMOY004491-RA	hypothetical protein	1761	0.720328	0.000886389	0.00967133	non-lysosomal glucosylceramidase-like	Musca domestica	nr	XP_005188323	0	0.8933	4	P:glucosylceramide catabolic process; C:plasma membrane; F:glucosylceramidase activity; C:integral component of membrane	sp|Q7KT91|C3390_DROME	Non-lysosomal glucosylceramidase	79.1	0	1461.8	OG5_130651	dmel|FBpp0080197
GMOY004035-RA	hypothetical protein	4068.08	0.718957	5.67745e-05	0.000960297	GK20142	Drosophila willistoni	nr	XP_002064394	1.95e-51	0.93	1	F:protein binding	tr|A8JUZ8|A8JUZ8_DROME	CG34417, isoform D	87.2	1.2e-44	176.4	OG5_134477	aaeg|AAEL012429-PA
GMOY012047-RA	hypothetical protein	1269.18	0.71703	0.000893395	0.00972153	proton-coupled amino acid transporter 4-like isoform x2	Musca domestica	nr	XP_005176193	0	0.918	0	NA	tr|Q8IQF2|Q8IQF2_DROME	CG43693, isoform C	80.6	8e-202	700.7	OG5_127000	dmel|FBpp0075973
GMOY003613-RA	AAA+-type ATPase	2839.15	0.71594	1.57087e-07	5.05994e-06	BcDNA:GH02678 gene product	Drosophila melanogaster	drosoph	AAF46321	0	0.7133	7	P:establishment or maintenance of epithelial cell apical/basal polarity; P:phagocytosis; P:actin cytoskeleton organization; F:ATP binding; F:ATPase activity; P:intracellular protein transport; P:negative regulation of growth of symbiont in host	tr|D3TM40|D3TM40_GLOMM	AAA+-type ATPase	100	2.3e-255	878.6	OG5_127508	dmel|FBpp0074278
GMOY010894-RA	hypothetical protein	1865.29	0.715892	0.000153501	0.00224829	PREDICTED: leucine-rich repeat-containing protein 16A-like isoform X4	Musca domestica	nr	XP_005181870	0	0.924	2	P:cilium assembly; F:myosin I binding	tr|E1JGZ7|E1JGZ7_DROME	CG1399, isoform G	86.3	0	1427.9	OG5_130148	dmel|FBpp0088013
GMOY007894-RA	Protein tyrosine phosphatase 69D	2296.55	0.714203	1.24997e-06	3.20825e-05	tyrosine-protein phosphatase 69d-like isoform x1	Ceratitis capitata	nr	XP_004523016	0	0.81	3	F:protein tyrosine phosphatase activity; P:protein dephosphorylation; F:protein binding	sp|P16620|PTP69_DROME	Tyrosine-protein phosphatase 69D	62.1	0	1864.4	OG5_149427	dmel|FBpp0075645
GMOY006562-RA	hypothetical protein	505.427	0.711626	0.0159026	0.0941921	CG13503 gene product	Drosophila melanogaster	drosoph	AAF46800	3.22e-16	0.59	1	F:actin binding	tr|E1JGR7|E1JGR7_DROME	Verprolin 1, isoform I	51.5	6.2e-70	261.9	OG5_130332	dmel|FBpp0112017
GMOY009236-RA	Ras-related GTPase	1213.04	0.711397	0.000531231	0.00634279	rap2l gene product	Drosophila melanogaster	drosoph	AAF47155	7.42e-114	0.8167	45	P:substrate-dependent cell migration, cell extension; P:compound eye photoreceptor fate commitment; F:GTP binding; P:rhabdomere development; F:carbamoyl-phosphate synthase (glutamine-hydrolyzing) activity; C:multivesicular body; C:rough endoplasmic reticulum; P:negative regulation of compound eye retinal cell programmed cell death; C:cell leading edge; P:photoreceptor cell morphogenesis; F:carbam…	tr|D3TQW7|D3TQW7_GLOMM	Ras-related GTPase	100	7.1e-102	367.5	OG5_130400	dmel|FBpp0072086
GMOY004891-RA	hypothetical protein	511.574	0.711277	9.68344e-05	0.00152316	hypothetical protein FF38_02666	Lucilia cuprina	nr	KNC27194	1e-06	0.45	0	NA	No_Hits	NA	NA	NA	NA	OG5_133701	dmel|FBpp0077702
GMOY006059-RA	hypothetical protein	231.194	0.708694	0.00834111	0.0578369	CG13404 gene product	Drosophila melanogaster	drosoph	AAF48364	3.06e-65	0.66	0	NA	tr|Q9VY41|Q9VY41_DROME	CG13404	65.1	5.3e-59	224.9	OG5_136777	dmel|FBpp0288818
GMOY000253-RA	hypothetical protein	493.195	0.708084	0.000555824	0.00657955	huntingtin-interacting protein 1-like	Ceratitis capitata	nr	XP_004537679	1.25e-154	0.584	2	F:phospholipid binding; F:actin binding	tr|Q8MQJ8|Q8MQJ8_DROME	Huntingtin interacting protein 1	34.1	1.2e-121	435.6	OG5_129034	aaeg|AAEL014598-PA
GMOY006240-RA	Vacuolar protein sorting 37B	547.508	0.707946	0.000202791	0.00289164	CG1115 gene product	Drosophila melanogaster	drosoph	AAF52060	4.48e-41	0.78	1	C:ESCRT I complex	tr|D3TKK6|D3TKK6_GLOMM	Uncharacterized conserved protein	100	3.9e-123	438.3	OG5_133494	dmel|FBpp0078424
GMOY011157-RA	Histone deacetylase	174.166	0.706694	0.00276979	0.0245815	histone deacetylase 3-like	Musca domestica	nr	XP_005178084	0	0.95	7	P:histone H4 deacetylation; F:NAD-dependent histone deacetylase activity (H3-K18 specific); P:regulation of transcription, DNA-templated; F:NAD-dependent histone deacetylase activity (H3-K14 specific); P:histone H3 deacetylation; F:NAD-dependent histone deacetylase activity (H4-K16 specific); F:NAD-dependent histone deacetylase activity (H3-K9 specific)	tr|Q7KTS4|Q7KTS4_DROME	Histone deacetylase	88.2	5.3e-236	814.3	OG5_126742	dmel|FBpp0078414
GMOY000959-RA	integrin-linked kinase	832.495	0.706664	0.00104295	0.0110226	Ilk gene product	Drosophila melanogaster	drosoph	NP_524367.1	0	0.95	11	P:protein phosphorylation; P:cytoskeletal anchoring at plasma membrane; F:protein serine/threonine kinase activity; P:integrin-mediated signaling pathway; P:cell-matrix adhesion; F:ATP binding; C:focal adhesion; F:protein binding; P:regulation of signal transduction; P:apposition of dorsal and ventral imaginal disc-derived wing surfaces; P:muscle attachment	tr|D3TMU2|D3TMU2_GLOMM	Integrin-linked kinase	99.6	2.4e-268	921.8	OG5_132787	dmel|FBpp0077962
GMOY000346-RA	hypothetical protein	224.691	0.706653	0.00174547	0.016921	g patch domain-containing protein 1 homolog	Musca domestica	nr	XP_005183532	0	0.594	1	F:nucleic acid binding	sp|Q9VUA0|GPTC1_DROME	G patch domain-containing protein 1 homolog	40.6	1.6e-189	661	OG5_130339	dmel|FBpp0075534
GMOY009342-RA	sugar transporter	526.982	0.705976	0.000537927	0.00639579	CG4797 gene product	Drosophila melanogaster	drosoph	AAF47067	0	0.5867	3	C:integral component of membrane; F:glucose transmembrane transporter activity; P:transmembrane transport	tr|Q8MLQ7|Q8MLQ7_DROME	CG4797	64.1	4.9e-191	665.2	OG5_163038	dmel|FBpp0072148
GMOY009123-RA	hypothetical protein	1967.85	0.705969	1.4206e-05	0.000278776	hypothetical protein FF38_00769, partial	Lucilia cuprina	nr	KNC23404	0	0.66	0	NA	No_Hits	NA	NA	NA	NA	OG5_133282	aaeg|AAEL010311-PA
GMOY006446-RA	hypothetical protein	1211.21	0.705967	9.21408e-06	0.000190526	No_Hits	NA	nr	NA	NA	NA	0	NA	No_Hits	NA	NA	NA	NA	No_Hits	No_Hits
GMOY003996-RA	hypothetical protein	14050	0.703966	0.00411352	0.0338329	altered inheritance of mitochondria protein 3-like	Bactrocera dorsalis	nr	XP_011211079	6.8e-52	0.8	0	NA	tr|Q867T3|Q867T3_DROME	CG43897, isoform H	53.1	1.2e-76	284.3	OG5_144234	phum|PHUM221740
GMOY009420-RA	CCAP: cardioactive peptide	145.275	0.703028	0.0115767	0.0748288	CG4910 gene product	Drosophila melanogaster	drosoph	AAF51507	4.02e-39	0.78	0	NA	sp|Q9VCW0|CCAP_DROME	Cardioactive peptide	55.5	5.1e-40	161.8	OG5_158374	dmel|FBpp0083726
GMOY006580-RA	hypothetical protein	395.244	0.702802	0.00823973	0.0574295	cysteine proteinase	Lucilia cuprina	nr	KNC30128	6.3e-80	0.89	0	NA	tr|D3PK81|D3PK81_DROME	CG12163, isoform C	44.5	2.9e-53	206.8	OG5_126607	bmor|BGIBMGA005131
GMOY002770-RA	hypothetical protein	21473.4	0.702006	0.00336341	0.0288982	spectrin beta chain-like isoform x5	Musca domestica	nr	XP_005179388	0	0.962	4	F:actin binding; F:phospholipid binding; F:structural constituent of cytoskeleton; C:spectrin	sp|Q00963|SPTCB_DROME	Spectrin beta chain	93.2	0	4234.5	OG5_126924	dmel|FBpp0074228
GMOY006343-RA	hypothetical protein	2015.82	0.700188	0.000152488	0.00224701	sentrin sumo-specific protease senp7	Musca domestica	nr	XP_005185643	0	0.65	2	P:proteolysis; F:cysteine-type peptidase activity	tr|Q9VRY4|Q9VRY4_DROME	LD13895p	65.8	2.1e-51	201.4	OG5_131076	aaeg|AAEL001372-PA
GMOY008944-RA	varicose	2240.83	0.69935	4.57552e-06	0.000102191	maguk p55 subfamily member 6-like isoform x1	Musca domestica	nr	XP_005182796	0	0.91	1	F:protein binding	tr|Q7KT16|Q7KT16_DROME	FI17352p1	79.6	1.3e-299	1026.2	OG5_132119	dmel|FBpp0088886
GMOY002246-RA	sphingomyelin phosphodiesterase	215.08	0.696266	0.0101352	0.0672768	CG3376 gene product	Drosophila melanogaster	drosoph	AAF47189	0	0.62	2	F:sphingomyelin phosphodiesterase activity; P:sphingomyelin catabolic process	tr|D3TNH1|D3TNH1_GLOMM	Sphingomyelin phosphodiesterase	99.3	0	1535.4	OG5_128629	dmel|FBpp0072173
GMOY006618-RA	hypothetical protein	2807.54	0.695893	6.14142e-06	0.000133119	core 3-alpha-l-fucosyltransferase	Glossina morsitans	nr	CAE46766	0	0.81	5	C:Golgi cisterna membrane; P:fucosylation; P:protein glycosylation; F:glycoprotein 3-alpha-L-fucosyltransferase activity; C:integral component of membrane	tr|Q70G57|Q70G57_9MUSC	Putative core 3-alpha-L-fucosyltransferase	98	1.4e-243	839.3	OG5_126881	aaeg|AAEL000244-PA
GMOY009094-RA	dscam: down syndrome cell adhesion	257.741	0.695865	0.0160571	0.0949429	dscam gene product	Drosophila melanogaster	drosoph	AAF59271	0	0.5867	1	F:protein binding	tr|Q0E9I5|Q0E9I5_DROME	Down syn cell adhesion molecule 1, isoform R	83.5	4.1e-187	655.2	OG5_128592	bmor|BGIBMGA010363
GMOY003594-RA	hypothetical protein	181.12	0.694585	0.00588182	0.0446941	PREDICTED: ankyrin-3	Stomoxys calcitrans	nr	XP_013110675	0	0.7	2	F:protein binding; P:intracellular signal transduction	No_Hits	NA	NA	NA	NA	OG5_163495	dmel|FBpp0078668
GMOY009980-RA	SET domain binding factor	989.189	0.691874	0.00138354	0.0138955	sbf gene product	Drosophila melanogaster	drosoph	AAF54700	0	0.6633	18	P:mitotic cell cycle; F:protein tyrosine/serine/threonine phosphatase activity; C:recycling endosome; C:transcription elongation factor complex; P:endocytic recycling; P:positive regulation of transcription elongation from RNA polymerase II promoter; F:Rab GTPase binding; F:phospholipid binding; F:protein binding, bridging; F:Rab guanyl-nucleotide exchange factor activity; F:phosphatase binding; …	tr|Q7KSP6|Q7KSP6_DROME	SET domain binding factor, isoform B	75.9	0	3060	OG5_131105	dmel|FBpp0082003
GMOY007179-RA	hypothetical protein	480.778	0.689121	0.00674938	0.0494282	syntaxin isoform a	Drosophila mojavensis	nr	XP_001998795	0	0.974	15	F:SNAP receptor activity; P:cellularization; P:regulation of pole plasm oskar mRNA localization; C:integral component of membrane; P:muscle contraction; P:intracellular protein transport; P:haltere development; P:synaptic vesicle docking involved in exocytosis; P:synaptic vesicle fusion to presynaptic membrane; P:cuticle development; C:synaptic vesicle; C:plasma membrane; P:cytokinesis; F:transla…	sp|Q24547|STX1A_DROME	Syntaxin-1A	93.7	2.2e-148	523.5	OG5_126868	dmel|FBpp0083973
GMOY006264-RA	hypothetical protein	211.01	0.68891	0.00756864	0.053914	GD25265	Drosophila simulans	nr	XP_002082351	2.86e-67	0.99	1	F:zinc ion binding	tr|Q0E908|Q0E908_DROME	Hillarin, isoform A	96.4	2e-62	235.7	OG5_132861	dmel|FBpp0085568
GMOY003330-RA	hypothetical protein	1508.18	0.686817	2.18172e-05	0.00041117	CG1635 gene product	Drosophila melanogaster	drosoph	AAF57163	0	0.86	0	NA	tr|Q95TK5|Q95TK5_DROME	CG1635	70.7	3.9e-170	595.5	OG5_129371	dmel|FBpp0085157
GMOY012311-RA	hypothetical protein	964.326	0.685157	0.000290668	0.00385254	glucose transporter isoform r	Drosophila melanogaster	nr	NP_001261233	0	0.854	3	C:integral component of membrane; F:glucose transmembrane transporter activity; P:transmembrane transport	sp|Q8IRI6|GTR1_DROME	Glucose transporter type 1	88.6	3.5e-246	848.6	OG5_127135	agam|AGAP007340-PB
GMOY010392-RA	hypothetical protein	3392.81	0.684292	5.26693e-05	0.000898379	unc-112-related isoform x1	Musca domestica	nr	XP_005177686	0	0.9167	1	F:phospholipid binding	sp|Q9VZI3|UN112_DROME	Unc-112-related protein	79.7	0	1178.3	OG5_130325	dmel|FBpp0073065
GMOY003563-RA	CENP-meta	2272.38	0.683897	0.000387156	0.0049062	hypothetical protein FF38_07584	Lucilia cuprina	nr	KNC25376	0	0.71	5	C:kinesin complex; F:microtubule motor activity; F:ATP binding; F:microtubule binding; P:microtubule-based movement	No_Hits	NA	NA	NA	NA	OG5_126585	dmel|FBpp0079804
GMOY004288-RA	HEM-protein	3448.48	0.683771	9.80835e-06	0.000200761	hem gene product	Drosophila melanogaster	drosoph	AAF51820	0	0.96	41	P:melanization defense response; P:axon extension; P:imaginal disc eversion; P:regulation of transcription from RNA polymerase II promoter; P:positive regulation of JUN kinase activity; P:chorion-containing eggshell pattern formation; P:dorsal closure, spreading of leading edge cells; P:cortical actin cytoskeleton organization; P:cellular response to arsenic-containing substance; P:negative regul…	sp|P55162|HEM_DROME	Membrane-associated protein Hem	94.5	0	2116.3	OG5_130605	dmel|FBpp0078162
GMOY009628-RA	hypothetical protein	7102.56	0.682365	0.00217705	0.0201852	No_Hits	NA	nr	NA	NA	NA	0	NA	tr|D3TKZ8|D3TKZ8_GLOMM	Hypothetical conserved protein (Fragment)	99.8	1.7e-286	982.2	OG5_126560	tadh|fgeneshTA2_pg.C_scaffold_1000090
GMOY007913-RA	hypothetical protein	509.327	0.682317	0.00713898	0.0513968	heat shock factor-binding protein 1-like	Musca domestica	nr	XP_005187322	1.08e-45	0.978	1	P:wing disc development	tr|Q9VK90|Q9VK90_DROME	CG5446, isoform C	94.2	2.9e-40	162.2	OG5_129928	dmel|FBpp0079969
GMOY009675-RA	hypothetical protein	763.646	0.681862	0.00109641	0.0115123	No_Hits	NA	nr	NA	NA	NA	0	NA	No_Hits	NA	NA	NA	NA	No_Hits	NA
GMOY000465-RA	hypothetical protein	3053.3	0.680575	3.82994e-05	0.000677573	GI15229	Drosophila mojavensis	nr	XP_002009443	0	0.874	3	F:catalytic activity; P:lateral inhibition; P:nucleoside metabolic process	tr|Q9W3D6|Q9W3D6_DROME	CG12065, isoform A	75.4	4.2e-307	1051.2	OG5_136447	dmel|FBpp0071161
GMOY001688-RA	myotubularin	922.094	0.679037	0.000480218	0.00583133	myotubularin-related protein 2-like	Musca domestica	nr	XP_005177837	0	0.91	2	F:protein tyrosine phosphatase activity; P:peptidyl-tyrosine dephosphorylation	tr|Q9VMI9|Q9VMI9_DROME	LD28822p	81.8	7.3e-292	1000.3	OG5_128154	dmel|FBpp0078854
GMOY010466-RA	wmd: wing morphogenesis defect	1223.75	0.677436	7.55363e-05	0.00122387	CG3957 gene product	Drosophila melanogaster	drosoph	AAF47023	0	0.68	5	C:microtubule associated complex; P:imaginal disc-derived wing morphogenesis; F:receptor binding; P:DNA repair; C:Smc5-Smc6 complex	tr|D3TNT2|D3TNT2_GLOMM	Serine/threonine kinase receptor-associated protein	100	1.2e-16	85.9	OG5_129553	dmel|FBpp0112025
GMOY007458-RA	hypothetical conserved protein	7647.85	0.676718	1.02119e-06	2.65476e-05	ref p protein	Drosophila melanogaster	nr	CAJ35000	2.66e-61	0.544	2	F:zinc ion binding; F:protein binding	tr|D3TLE6|D3TLE6_GLOMM	Hypothetical conserved protein	99.6	0	1136.3	OG5_168052	dmel|FBpp0080794
GMOY002713-RA	hypothetical protein	2524.66	0.676147	0.00110248	0.011561	PREDICTED: protein spire-like, partial	Musca domestica	nr	XP_005190857	0	0.702	6	P:vesicle-mediated transport; F:microtubule binding; C:cell cortex; P:pole plasm oskar mRNA localization; F:actin binding; P:actin nucleation	sp|Q9U1K1|SPIR_DROME	Protein spire	72.5	1.7e-110	398.7	OG5_134140	dmel|FBpp0080884
GMOY001024-RA	Uch-L5-related	355.937	0.675306	0.000714639	0.00809224	uch-l3 gene product	Drosophila melanogaster	drosoph	AAF50257	0	0.7	9	F:endopeptidase activity; P:proteasome-mediated ubiquitin-dependent protein catabolic process; P:protein deubiquitination; C:cytoplasm; F:ubiquitin thiolesterase activity; F:omega peptidase activity; P:neurogenesis; C:proteasome regulatory particle; F:ubiquitin-specific protease activity	tr|D3TPP8|D3TPP8_GLOMM	Ubiquitin carboxyl-terminal hydrolase	100	1.2e-187	653.3	OG5_128387	dmel|FBpp0076200
GMOY006635-RA	hypothetical protein	299.846	0.670615	0.00309691	0.0270006	sorting nexin-29-like isoform x1	Ceratitis capitata	nr	XP_004531384	1.47e-153	0.638	1	F:phosphatidylinositol binding	tr|Q9VK31|Q9VK31_DROME	CG5439	50.8	4.6e-131	466.1	OG5_132549	dmel|FBpp0080016
GMOY010192-RA	sowah: sosondowah	572.77	0.670434	0.000654426	0.00749438	No_Hits	NA	nr	NA	NA	NA	1	F:protein binding	tr|B7Z0B0|B7Z0B0_DROME	Sosondowah, isoform G	47.8	2.6e-106	383.6	OG5_146449	dmel|FBpp0113103
GMOY009374-RA	hypothetical protein	1626.94	0.670184	1.40145e-05	0.00027636	PREDICTED: uncharacterized protein LOC101889088	Musca domestica	nr	XP_005189486	0	0.8633	3	F:Rho guanyl-nucleotide exchange factor activity; F:phospholipid binding; P:regulation of Rho protein signal transduction	tr|A1ZAQ3|A1ZAQ3_DROME	CG30456, isoform B	52.4	1.3e-180	630.9	OG5_174653	dmel|FBpp0271844
GMOY002177-RA	ACAT3: acetyl-CoA acyltransferase	1103.95	0.668627	2.85614e-05	0.000526011	CG9149 gene product	Drosophila melanogaster	drosoph	AAF47470	2.18e-166	0.6667	5	C:microtubule associated complex; P:monocarboxylic acid metabolic process; P:mitotic spindle organization; C:lipid particle; F:transferase activity, transferring acyl groups other than amino-acyl groups	tr|Q9W0H6|Q9W0H6_DROME	CG9149	69.9	8.8e-161	564.3	OG5_126757	dmel|FBpp0072560
GMOY003436-RA	opossum	226.342	0.668215	0.00309914	0.0270006	transmembrane emp24 domain-containing protein 5-like	Musca domestica	nr	XP_005189219	1.01e-123	0.89	2	P:transport; C:integral component of membrane	tr|Q9VXY9|Q9VXY9_DROME	Opossum, isoform A	73.9	4.3e-87	318.5	OG5_133715	dmel|FBpp0073785
GMOY002109-RA	hypothetical protein	1002.97	0.667947	0.00101455	0.0108211	CG1114 gene product	Drosophila melanogaster	drosoph	AAF52050	7.28e-133	0.8	11	P:cellular response to hypoxia; P:trachea morphogenesis; P:oxidation-reduction process; F:peptidyl-proline 4-dioxygenase activity; F:L-ascorbic acid binding; P:peptidyl-proline hydroxylation to 4-hydroxy-L-proline; P:positive regulation of cell growth; C:nucleoplasm; P:protein localization; F:iron ion binding; P:cellular response to DNA damage stimulus	tr|Q9VN98|Q9VN98_DROME	GH23732p	72.5	1.9e-107	386.7	OG5_131326	dmel|FBpp0078427
GMOY013041-RA	hypothetical protein	630.041	0.666503	7.58401e-05	0.00122633	No_Hits	NA	nr	NA	NA	NA	2	F:RNA-3'-phosphate cyclase activity; P:RNA processing	sp|O77264|RTCA_DROME	RNA 3'-terminal phosphate cyclase	51	6.4e-93	338.6	OG5_129746	dmel|FBpp0070316
GMOY005048-RA	Dihydroxyacetone phosphate acyltransferase	511.258	0.665577	0.00160351	0.0157342	dihydroxyacetone phosphate isoform a	Musca domestica	nr	XP_005187494	0	0.758	4	F:glycerol-3-phosphate O-acyltransferase activity; P:cellular lipid metabolic process; C:peroxisome; F:glycerone-phosphate O-acyltransferase activity	tr|Q9VBQ6|Q9VBQ6_DROME	Dihydroxyacetone phosphate acyltransferase, isoform A	58.7	5.7e-226	781.6	OG5_129498	dmel|FBpp0084271
GMOY001078-RA	hypothetical protein	174.549	0.664829	0.00783592	0.055037	CG14949 gene product	Drosophila melanogaster	drosoph	AAF47671	4.63e-61	0.74	0	NA	tr|Q9VZZ2|Q9VZZ2_DROME	CG14949-PA	56.9	4.9e-51	198.7	OG5_168224	dmel|FBpp0072826
GMOY000073-RA	specifically Rac1-associated protein	1130.63	0.664003	0.000208046	0.00294065	cytoplasmic fmr1-interacting	Musca domestica	nr	XP_005181420	0	0.8867	1	C:cytoplasm	sp|Q9VF87|CYFIP_DROME	Cytoplasmic FMR1-interacting protein	95.3	0	2117.8	OG5_129332	dmel|FBpp0082541
GMOY006544-RA	hypothetical protein	650.935	0.6635	0.00122392	0.0126378	PREDICTED: protein spire-like isoform X4	Ceratitis capitata	nr	XP_004530283	3.4e-41	0.75	0	NA	sp|Q9U1K1|SPIR_DROME	Protein spire	33.7	9.3e-18	88.2	OG5_134140	dmel|FBpp0080884
GMOY008002-RA	cdc37: Cdc37	1460.79	0.661714	8.20253e-05	0.00131062	cdc37 gene product	Drosophila melanogaster	drosoph	AAF47571	3.09e-150	0.85	8	C:cytoplasm; F:protein tyrosine kinase activator activity; F:chaperone binding; P:intracellular signal transduction; F:unfolded protein binding; F:protein kinase binding; P:neurogenesis; P:transmembrane receptor protein tyrosine kinase signaling pathway	sp|Q24276|CDC37_DROME	Hsp90 co-chaperone Cdc37	74.2	8.7e-163	570.9	OG5_133705	dmel|FBpp0072660
GMOY009366-RA	hu li tai shao	7074.91	0.661474	5.13906e-05	0.000878421	hu li tai isoform q	Musca domestica	nr	XP_005188909	0	0.874	14	P:centrosome organization; P:spectrosome organization; P:adult somatic muscle development; C:female germline ring canal inner rim; P:sarcomere organization; C:spectrosome; F:actin binding; C:fusome; P:testicular fusome organization; C:lipid particle; P:photoreceptor cell axon guidance; C:plasma membrane; P:female germ-line cyst formation; P:meiotic spindle organization	tr|A0A0B4K7A5|A0A0B4K7A5_DROME	Hu li tai shao, isoform Q	76.9	0	1143.3	OG5_127052	dmel|FBpp0085732
GMOY010996-RA	hypothetical protein	4021.69	0.66078	0.0038557	0.0321387	CG18589 gene product	Drosophila melanogaster	drosoph	AAF53826	0	0.65	2	F:endopeptidase inhibitor activity; C:extracellular space	tr|Q2I627|Q2I627_GLOMM	TEP2 protein	97	0	1288.9	OG5_130297	dmel|FBpp0079133
GMOY003819-RA	hypothetical protein	230.528	0.660747	0.00745657	0.0533036	tyrosine-protein kinase src42a-like isoform x3	Musca domestica	nr	XP_005177458	7.08e-74	0.886	4	F:protein tyrosine kinase activity; P:protein phosphorylation; F:ATP binding; F:protein binding	sp|Q9V9J3|SRC42_DROME	Tyrosine-protein kinase Src42A	78.6	4e-51	198.4	OG5_127750	dmel|FBpp0085320
GMOY010052-RA	hypothetical protein	370.064	0.659821	0.00854637	0.0587192	PREDICTED: probable serine/threonine protein kinase DDB_G0277071-like isoform X1	Musca domestica	nr	XP_005184696	2.33e-36	0.624	1	F:phospholipid binding	tr|E1JHC2|E1JHC2_DROME	CG32982, isoform E	46.7	8.9e-42	167.9	OG5_162648	dmel|FBpp0079372
GMOY011074-RA	hypothetical protein	2100.59	0.658239	0.000441303	0.00545556	prominin-like protein	Stomoxys calcitrans	nr	XP_013116613	0	0.83	1	C:integral component of membrane	sp|P82295|PROML_DROME	Prominin-like protein	31.5	2.8e-146	517.3	OG5_132719	agam|AGAP005710-PA
GMOY007455-RA	hypothetical protein	728.015	0.657057	0.000615932	0.00714463	serine threonine-protein kinase pakd-like isoform x1	Drosophila pseudoobscura pseudoobscura	nr	XP_001357313	0	0.96	0	NA	tr|Q7KTB0|Q7KTB0_DROME	CG18507, isoform A	89.1	2.1e-168	589.3	OG5_149613	dmel|FBpp0080105
GMOY000922-RA	phosphoethanolamine cytidylyltransferase	1856.79	0.655959	0.000391141	0.00494857	CG5547 gene product	Drosophila melanogaster	drosoph	AAF53257	0	0.8067	9	C:microtubule associated complex; C:mitotic spindle; F:choline-phosphate cytidylyltransferase activity; P:neurogenesis; P:centrosome duplication; P:cytoplasmic microtubule organization; P:mitotic spindle organization; C:lipid particle; P:biosynthetic process	tr|D3TLH0|D3TLH0_GLOMM	Phosphoethanolamine cytidylyltransferase	93.8	9.4e-216	746.9	OG5_127671	dmel|FBpp0080020
GMOY000746-RA	nero	353.006	0.655659	0.00243616	0.0220811	deoxyhypusine hydroxylase-like	Musca domestica	nr	XP_005183746	3.93e-173	0.89	5	P:oxidation-reduction process; F:metal ion binding; F:deoxyhypusine monooxygenase activity; P:peptidyl-lysine modification to hypusine; C:extrinsic component of endoplasmic reticulum membrane	sp|Q9V9U4|DOHH_DROME	Deoxyhypusine hydroxylase	77.3	4.2e-131	465.3	OG5_128124	dmel|FBpp0085222
GMOY001076-RA	hypothetical protein	2518.26	0.655437	0.00436301	0.0352895	PREDICTED: uncharacterized protein LOC106092783	Stomoxys calcitrans	nr	XP_013115160	4.8e-124	0.64	0	NA	No_Hits	NA	NA	NA	NA	OG5_167991	dmel|FBpp0072815
GMOY002641-RA	hypothetical protein	629.113	0.653375	0.00494353	0.0388506	No_Hits	NA	nr	NA	NA	NA	0	NA	No_Hits	NA	NA	NA	NA	No_Hits	No_Hits
GMOY011164-RA	hypothetical protein	2632.66	0.652909	0.00064127	0.00740421	PREDICTED: uncharacterized protein DDB_G0283357-like	Musca domestica	nr	XP_005178075	0	0.7167	4	P:protein phosphorylation; F:protein binding; F:protein tyrosine kinase activity; F:ATP binding	tr|Q8INJ8|Q8INJ8_DROME	Non-specific protein-tyrosine kinase	73.8	9.6e-105	379.4	OG5_133402	aaeg|AAEL001017-PA
GMOY004012-RA	hypothetical protein	415.07	0.652104	0.00350602	0.0298695	vesicle transport protein sft2a-like	Drosophila mojavensis	nr	XP_002008280	1.52e-88	0.902	2	C:integral component of membrane; P:vesicle-mediated transport	tr|Q9VPD4|Q9VPD4_DROME	CG5104	78.5	1.6e-68	256.5	OG5_128482	dmel|FBpp0077867
GMOY006990-RA	hypothetical protein	208.054	0.65192	0.0110514	0.0720568	activating transcription factor 7-interacting protein 1	Stomoxys calcitrans	nr	XP_013113749	7.9e-20	0.65	0	NA	No_Hits	NA	NA	NA	NA	OG5_161007	nvec|gw.3370.1.1
GMOY003766-RA	hypothetical protein	534.266	0.651785	0.00217426	0.0201824	CG1885 gene product	Drosophila melanogaster	drosoph	AAF46419	1.64e-135	0.83	2	P:tetrapyrrole biosynthetic process; F:uroporphyrinogen-III synthase activity	tr|D3TQC3|D3TQC3_GLOMM	Uroporphyrinogen III synthase UR/HEM4	100	1.3e-155	546.6	OG5_131318	dmel|FBpp0071211
GMOY007414-RA	Hillarin	441.512	0.651027	0.00640535	0.0474683	PREDICTED: uncharacterized protein LOC101455512 isoform X1	Ceratitis capitata	nr	XP_004526361	0	0.9633	1	F:zinc ion binding	tr|Q0E908|Q0E908_DROME	Hillarin, isoform A	93.1	0	1214.1	OG5_132861	dmel|FBpp0085568
GMOY006641-RA	X11L	1096.41	0.64988	0.00593731	0.0450734	CG5678 gene product	Drosophila melanogaster	drosoph	AAF48741	0	0.91	1	F:protein binding	tr|E1JJN6|E1JJN6_DROME	X11L, isoform B	65.9	0	1189.5	OG5_130749	dmel|FBpp0074225
GMOY000247-RA	Rpb12	273.84	0.649847	0.0157252	0.0934839	dna-directed rna polymerases and iii subunit rpabc4	Bactrocera cucurbitae	nr	XP_011180449	1e-32	0.96	3	F:DNA-directed RNA polymerase activity; P:transcription, DNA-templated; F:DNA binding	tr|Q6IGE3|Q6IGE3_DROME	HDC06513	91.4	1.3e-25	112.5	OG5_130124	aaeg|AAEL013457-PA
GMOY006852-RA	par-6	385.832	0.649799	0.00180699	0.0173716	par-6 gene product	Drosophila melanogaster	drosoph	AAF48757	5.45e-148	0.85	20	P:phagocytosis; P:apical protein localization; C:subapical complex; P:regulation of cell shape; F:protein binding; P:cell adhesion; P:establishment of neuroblast polarity; P:negative regulation of protein kinase activity; P:establishment or maintenance of epithelial cell apical/basal polarity; P:zonula adherens assembly; C:apical cortex; P:oocyte axis specification; P:establishment or maintenance…	tr|D3TQC1|D3TQC1_GLOMM	Cell polarity protein PAR6	100	1.8e-191	666	OG5_131702	dmel|FBpp0074229
GMOY007501-RA	hypothetical protein	395.144	0.647831	0.00147642	0.0146464	intracellular protein transport protein uso1-like isoform x6	Musca domestica	nr	XP_005181724	2.44e-140	0.7867	0	NA	tr|Q9VCH2|Q9VCH2_DROME	CG33111, isoform A	56.6	1.1e-116	418.3	OG5_174960	dmel|FBpp0083914
GMOY009935-RA	Nitrilase and fragile histidine triad fusion protein	323.455	0.646984	0.00656962	0.0483747	PREDICTED: nitrilase and fragile histidine triad fusion protein NitFhit-like	Musca domestica	nr	XP_005187821	0	0.85	0	NA	sp|O76464|NFT1_DROME	Nitrilase and fragile histidine triad fusion protein NitFhit	59.7	1.2e-154	543.9	OG5_126651	dmel|FBpp0072385
GMOY001445-RA	blown fuse	241.347	0.646834	0.00886437	0.0604797	blown fuse protein	Musca domestica	nr	AAF56038	2.03e-145	0.574	1	F:phospholipid binding	No_Hits	NA	NA	NA	NA	OG5_185899	dmel|FBpp0088026
GMOY004832-RA	hypothetical protein	4262.98	0.645757	2.47378e-05	0.00046084	hypothetical protein FF38_07885	Lucilia cuprina	nr	KNC24885	3.2e-82	0.5	0	NA	No_Hits	NA	NA	NA	NA	NO_GROUP	dmel|FBpp0112169
GMOY000755-RA	Cadherin 74A	788.029	0.645582	0.000884099	0.00965938	CG6445 gene product	Drosophila melanogaster	drosoph	AAF49351	0	0.79	9	C:integral component of plasma membrane; P:homophilic cell adhesion; C:apical plasma membrane; P:calcium-dependent cell-cell adhesion; C:microvillus; F:calcium ion binding; P:cell-cell adhesion mediated by cadherin; P:dorsal appendage formation; F:protein homodimerization activity	tr|Q9VVG0|Q9VVG0_DROME	Cadherin 74A, isoform A	63.5	0	2347	OG5_138460	dmel|FBpp0075002
GMOY011985-RA	putative secreted protein	801.996	0.645134	0.00201865	0.0190219	CG5597 gene product	Drosophila melanogaster	drosoph	AAF47088	7.9e-46	0.59	0	NA	No_Hits	NA	NA	NA	NA	OG5_135601	dmel|FBpp0072040
GMOY003600-RA	putative salivary secreted peptide	1937.84	0.641999	0.000988561	0.0106002	PREDICTED: uncharacterized protein LOC106089577	Stomoxys calcitrans	nr	XP_013110914	2e-170	0.76	1	C:integral component of membrane	No_Hits	NA	NA	NA	NA	OG5_135927	dmel|FBpp0077793
GMOY000122-RA	Cysteine string protein	1008.74	0.641167	0.00141713	0.0141977	Csp gene product	Drosophila melanogaster	drosoph	AAF51816	1.03e-82	0.65	10	P:locomotion involved in locomotory behavior; P:startle response; C:synaptic vesicle; P:brain morphogenesis; C:type Ib terminal bouton; P:exocytosis; P:synaptic vesicle uncoating; P:neurotransmitter secretion; C:type Is terminal bouton; C:plasma membrane	tr|M9PG83|M9PG83_DROME	Cysteine string protein, isoform D	93.3	3.3e-52	202.6	OG5_133414	dmel|FBpp0078146
GMOY004670-RA	rhea	6469.15	0.640899	0.00905702	0.0615862	talin-2-like isoform x3	Ceratitis capitata	nr	XP_004525280	0	0.928	8	F:structural constituent of cytoskeleton; P:cytoskeletal anchoring at plasma membrane; F:actin binding; C:focal adhesion; P:cell adhesion; C:ruffle; F:insulin receptor binding; C:actin cytoskeleton	tr|Q9VSL8|Q9VSL8_DROME	Rhea, isoform B	83.8	0	4628.9	OG5_129801	dmel|FBpp0076353
GMOY005083-RA	hypothetical protein	237.787	0.63965	0.00900504	0.0613877	upf0415 protein c7orf25 homolog	Musca domestica	nr	XP_005191322	0	0.806	0	NA	tr|Q9W0M6|Q9W0M6_DROME	CG42553	52	3.8e-108	389.4	OG5_132697	dmel|FBpp0072479
GMOY008674-RA	hypothetical protein	1276.39	0.637595	0.000214604	0.00301228	rna polymerase-associated protein ctr9 homolog	Musca domestica	nr	XP_005176768	0	0.896	1	F:protein binding	tr|D3TQB0|D3TQB0_GLOMM	Hypothetical conserved protein	100	1.7e-134	478.8	OG5_128845	aaeg|AAEL011480-PA
GMOY011297-RA	CYB5R: cytochrome-b5 reductase	1427.1	0.637386	0.0010183	0.0108328	CG5946 gene product	Drosophila melanogaster	drosoph	AAG22320	1e-162	0.69	3	P:oxidation-reduction process; P:inter-male aggressive behavior; F:cytochrome-b5 reductase activity, acting on NAD(P)H	tr|X2JGK6|X2JGK6_DROME	CG5946, isoform G	72.9	1.1e-147	520.8	OG5_126955	dmel|FBpp0075810
GMOY000966-RA	division abnormally delayed	907.411	0.636572	0.00601921	0.0454205	division abnormally delayed	Ceratitis capitata	nr	XP_004525364	0	0.746	3	C:membrane; F:heparan sulfate proteoglycan binding; C:proteinaceous extracellular matrix	sp|Q24114|DALY_DROME	Division abnormally delayed protein	52.2	1.7e-164	577.4	OG5_135931	dmel|FBpp0076310
GMOY010008-RA	farnesyltransferase beta subunit	478.613	0.631717	0.00409339	0.0337195	CG17565 gene product	Drosophila melanogaster	drosoph	AAF55310	0	0.81	5	F:Rab geranylgeranyltransferase activity; P:regulation of cell proliferation; C:protein farnesyltransferase complex; C:Rab-protein geranylgeranyltransferase complex; P:protein farnesylation	tr|D3TP88|D3TP88_GLOMM	Farnesyltransferase beta subunit	99.8	2e-270	928.7	OG5_128081	dmel|FBpp0082737
GMOY004652-RA	lysosomal-associated membrane protein	38921.4	0.630111	0.000189534	0.00272181	CG3305 gene product	Drosophila melanogaster	drosoph	AAF57215	6.59e-39	0.65	1	C:membrane	tr|D3TLJ9|D3TLJ9_GLOMM	Lysosomal-associated membrane protein	99	1.1e-174	610.1	OG5_134736	dmel|FBpp0085251
GMOY008918-RA	hypothetical protein	451.506	0.628676	0.00932699	0.0631035	BcDNA:LD28247 gene product	Drosophila melanogaster	drosoph	AAF47995	0	0.9	3	P:G-protein coupled receptor signaling pathway; F:catalytic activity; F:G-protein coupled receptor activity	tr|D3TR44|D3TR44_GLOMM	Lanthionine synthetase C-like protein 1	100	2.7e-253	871.7	OG5_128365	dmel|FBpp0073285
GMOY007504-RA	hypothetical protein	2903.72	0.62663	0.000160007	0.00233512	actin-binding lim protein 3-like isoform x2	Ceratitis capitata	nr	XP_004533566	0	0.896	3	P:cytoskeleton organization; F:actin binding; F:zinc ion binding	tr|A0A0B4LGY1|A0A0B4LGY1_DROME	Unc-115a, isoform G	86.2	0	1449.1	OG5_129674	dmel|FBpp0289791
GMOY013105-RA	alpha Spectrin	8313.19	0.62376	0.0084855	0.0585369	spectrin alpha chain isoform X2	Musca domestica	nr	XP_005177514	0	0.98	2	F:protein binding; F:calcium ion binding	tr|M9PBI5|M9PBI5_DROME	Alpha spectrin, isoform C	93.6	0	4513.4	OG5_126924	dmel|FBpp0072672
GMOY004373-RA	formin	2222.44	0.623716	0.00932531	0.0631035	hypothetical protein FF38_07787	Lucilia cuprina	nr	KNC32949	0	0.73	2	F:actin binding; P:cellular component organization	No_Hits	NA	NA	NA	NA	OG5_130865	dmel|FBpp0112380
GMOY004979-RA	Activating transcription factor	1940.91	0.621849	0.0114489	0.07417	a3-3 gene product	Drosophila melanogaster	drosoph	AAF45599	6.79e-64	0.57	8	P:immune response; F:sequence-specific DNA binding; P:nervous system development; F:protein binding; P:lipid homeostasis; C:nucleus; F:sequence-specific DNA binding transcription factor activity; P:regulation of transcription, DNA-templated	tr|Q9XZS8|Q9XZS8_DROME	Activating transcription factor 3, isoform A	37.3	1.3e-27	122.5	OG5_134174	dmel|FBpp0070234
GMOY001522-RA	hypothetical protein	594.48	0.620757	0.00377962	0.0316338	CG12009 gene product	Drosophila melanogaster	drosoph	AAF47752	1.7e-58	0.56	3	P:chitin metabolic process; F:chitin binding; C:extracellular region	tr|Q9VZR6|Q9VZR6_DROME	CG12009, isoform A	28.4	3.7e-70	264.6	OG5_168603	dmel|FBpp0072917
GMOY001789-RA	hypothetical protein	1597.95	0.620434	0.000329285	0.00426646	PREDICTED: neurobeachin-like protein 1-like	Musca domestica	nr	XP_005176752	0	0.92	2	F:sphingomyelin phosphodiesterase activator activity; F:protein binding	tr|M9NE09|M9NE09_DROME	CG43367, isoform E	85.4	0	1582.8	OG5_128817	dmel|FBpp0073080
GMOY010754-RA	WW domain-containing protein	6627.69	0.619466	8.69852e-06	0.000182196	CG10939 gene product	Drosophila melanogaster	drosoph	AAF57879	1.83e-53	0.6267	13	P:regulation of cell shape; C:precatalytic spliceosome; P:olfactory behavior; P:actin cytoskeleton organization; C:catalytic step 2 spliceosome; P:central nervous system morphogenesis; C:apical part of cell; P:regulation of synaptic growth at neuromuscular junction; P:positive regulation of lamellipodium assembly; P:mRNA splicing, via spliceosome; P:imaginal disc-derived wing morphogenesis; P:pos…	tr|D3TLC3|D3TLC3_GLOMM	WW domain-containing protein	100	2.3e-152	535.8	OG5_134216	dmel|FBpp0086065
GMOY000172-RA	hypothetical protein	4264.53	0.619057	0.000220134	0.0030686	hypothetical protein FF38_08954	Lucilia cuprina	nr	KNC27308	3.2e-20	0.62	0	NA	No_Hits	NA	NA	NA	NA	OG5_127973	dmel|FBpp0089183
GMOY000146-RA	hypothetical conserved protein	2376.83	0.618199	0.000701624	0.00795601	probable atp-dependent rna helicase dhx35-like	Musca domestica	nr	XP_005187426	0	0.622	4	F:phosphotransferase activity, for other substituted phosphate groups; C:membrane; P:phospholipid biosynthetic process; F:helicase activity	tr|D3TLJ4|D3TLJ4_GLOMM	Hypothetical conserved protein	100	4.7e-222	769.2	OG5_130943	cpip|CPIJ017391
GMOY011014-RA	hypothetical protein	2713.6	0.616081	0.000289039	0.00384355	phosphatidylethanolamine-binding protein homolog -like	Musca domestica	nr	XP_005176249	1.41e-86	0.768	3	F:molecular_function; P:biological_process; C:cellular_component	tr|Q9VK60|Q9VK60_DROME	CG6180	68.5	8.8e-71	265	OG5_127642	dmel|FBpp0079979
GMOY009389-RA	nervy	1469.73	0.616025	0.00522801	0.0405647	protein cbfa2t2- partial	Musca domestica	nr	XP_005175751	0	0.7133	2	P:regulation of transcription, DNA-templated; F:sequence-specific DNA binding transcription factor activity	tr|Q9W186|Q9W186_DROME	LD17501p	51	7.7e-149	525.4	OG5_130666	dmel|FBpp0072174
GMOY001655-RA	hypothetical protein	1401.05	0.615087	0.000540838	0.00642096	transmembrane protein 87a-like	Musca domestica	nr	XP_005184793	0	0.73	1	C:integral component of membrane	tr|Q9VQ34|Q9VQ34_DROME	CG17660	74.2	6.1e-167	585.1	OG5_128246	dmel|FBpp0077578
GMOY004027-RA	GOT1: aspartate aminotransferase, cytoplasmic	941.123	0.614226	0.000133574	0.0019999	CG8430 gene product	Drosophila melanogaster	drosoph	AAF56939	0	0.68	9	P:neurotransmitter receptor metabolic process; P:synapse assembly; F:L-aspartate:2-oxoglutarate aminotransferase activity; P:imaginal disc-derived wing morphogenesis; P:glutamate biosynthetic process; C:mitochondrial matrix; C:lipid particle; P:aspartate metabolic process; F:pyridoxal phosphate binding	tr|D3TRZ7|D3TRZ7_GLOMM	Aspartate aminotransferase	95.1	2.7e-223	771.9	OG5_126737	aaeg|AAEL012579-PA
GMOY005943-RA	short spindle	759.816	0.613325	0.00180986	0.0173785	CG18397 gene product	Drosophila melanogaster	drosoph	AAF53722	0	0.7	0	NA	tr|Q9VJ35|Q9VJ35_DROME	LD01527p	55.2	0	1338.2	OG5_131938	dmel|FBpp0080734
GMOY010035-RA	Mig-2-like	437.464	0.612476	0.00201484	0.0190082	Mtl gene product	Drosophila melanogaster	drosoph	AAF56727	5.13e-134	0.96	17	P:establishment of ommatidial planar polarity; P:lamellipodium assembly; P:germ-band shortening; P:cellular response to DNA damage stimulus; P:actin filament bundle assembly; P:dorsal closure, elongation of leading edge cells; F:GTP binding; P:establishment of imaginal disc-derived wing hair orientation; P:JNK cascade; P:small GTPase mediated signal transduction; P:head involution; C:intracellula…	tr|Q7JWS8|Q7JWS8_DROME	AT17867p	95.4	1e-106	383.6	OG5_126995	dmel|FBpp0084561
GMOY008527-RA	hypothetical protein	487.936	0.611244	0.00434759	0.0352207	low quality protein: cdk5 and abl1 enzyme substrate 1-like	Musca domestica	nr	XP_005178580	0	0.752	3	P:regulation of cell cycle; F:cyclin-dependent protein serine/threonine kinase regulator activity; P:regulation of cell division	tr|A1Z9G1|A1Z9G1_DROME	CG6191, isoform A	68.5	2.7e-12	72	OG5_133455	dmel|FBpp0086798
GMOY008106-RA	hypothetical protein	5374.55	0.610616	0.0108198	0.0707751	CG10527 gene product	Drosophila melanogaster	drosoph	AAF46666	4.88e-171	0.89	2	C:cytoplasm; F:farnesoic acid O-methyltransferase activity	tr|D3TSA5|D3TSA5_GLOMM	Farnesoic acid O-methyltransferase	75.4	5.6e-63	239.6	OG5_133911	dmel|FBpp0071470
GMOY003188-RA	meiotic recombination	151.75	0.610061	0.016098	0.095002	double-strand break repair protein mre11-like	Musca domestica	nr	XP_005184597	0	0.726	4	F:endonuclease activity; C:nucleus; P:double-strand break repair; F:manganese ion binding	tr|Q9XYZ4|Q9XYZ4_DROME	CG16928-PA	52.6	1.1e-186	651	OG5_127969	dmel|FBpp0079802
GMOY010193-RA	sowah: sosondowah	333.849	0.609605	0.00831429	0.0577005	No_Hits	NA	nr	NA	NA	NA	0	NA	tr|Q960W9|Q960W9_DROME	LD31582p	57.4	1.4e-92	337.4	OG5_146449	dmel|FBpp0113103
GMOY002898-RA	cytosolic sorting protein GGA2/TOM	2807.84	0.609414	0.000306589	0.00403053	PREDICTED: TOM1-like protein 2-like	Musca domestica	nr	XP_005186648	0	0.87	2	P:intracellular protein transport; C:intracellular	tr|D3TND3|D3TND3_GLOMM	Cytosolic sorting protein GGA2/TOM1	99.6	3.7e-289	991.1	OG5_129871	dmel|FBpp0076189
GMOY005111-RA	Centaurin gamma 1A	2387.68	0.609243	0.0121894	0.0776607	ceng1a gene product	Drosophila melanogaster	drosoph	AAF53350	0	0.75	8	F:ARF GTPase activator activity; F:zinc ion binding; P:regulation of ARF GTPase activity; F:GTP binding; C:intracellular; C:membrane; P:protein transport; F:protein binding	sp|Q9NGC3|CEG1A_DROME	Centaurin-gamma-1A	71.1	6.6e-107	386.7	OG5_129489	dmel|FBpp0080123
GMOY008516-RA	Vacuolar protein sorting	349.571	0.608828	0.0103055	0.0680201	CG12770 gene product	Drosophila melanogaster	drosoph	AAF59143	8.39e-133	0.95	6	P:sperm individualization; P:actin cytoskeleton organization; P:regulation of multivesicular body size involved in endosome transport; F:protein binding; P:compound eye development; P:negative regulation of growth of symbiont in host	tr|D3TRI5|D3TRI5_GLOMM	Vacuolar sorting protein vPS28	100	3.2e-117	418.7	OG5_128770	dmel|FBpp0087901
GMOY009504-RA	hypothetical protein	921.812	0.607648	0.000357007	0.00458159	ring finger and transmembrane domain-containing protein 1 isoform x2	Musca domestica	nr	XP_011294050	4.2e-155	0.67	2	F:protein binding; F:zinc ion binding	No_Hits	NA	NA	NA	NA	OG5_131990	dmel|FBpp0083971
GMOY002225-RA	hypothetical protein	3030.36	0.605784	0.00239347	0.0217674	atp-binding cassette sub-family g member 1-like	Musca domestica	nr	XP_005176223	0	0.9167	4	C:integral component of membrane; P:ATP catabolic process; F:ATP binding; F:ATPase activity	tr|Q8IPV3|Q8IPV3_DROME	CG3164, isoform C	82.6	0	1076.6	OG5_128747	dmel|FBpp0077812
GMOY009651-RA	capricious	4601.06	0.604955	0.00150129	0.0148567	trn gene product	Drosophila melanogaster	drosoph	AAF52174	0	0.64	6	P:phagocytosis; C:membrane; C:cell part; P:motor neuron axon guidance; P:imaginal disc-derived wing morphogenesis; P:cell migration	tr|Q0E8F0|Q0E8F0_DROME	Capricious, isoform D	52.3	3.1e-211	733	OG5_142474	dmel|FBpp0110304
GMOY005380-RA	SNARE protein PEP12/VAM3/syntaxin 7/syntaxin 17	2505.92	0.604886	0.00561693	0.0431271	CG5081 gene product	Drosophila melanogaster	drosoph	AAF51725	4.58e-106	0.83	12	P:positive regulation of endocytosis; P:establishment or maintenance of apical/basal cell polarity; P:regulation of epithelial cell proliferation; P:establishment or maintenance of polarity of follicular epithelium; P:multicellular organism growth; F:SNAP receptor activity; P:negative regulation of cell proliferation; C:early endosome; P:pupariation; P:synaptic vesicle docking involved in exocyto…	tr|D3TML6|D3TML6_GLOMM	SNARE protein P12/VAM3/syntaxin 7/syntaxin 17	100	4.9e-158	554.7	OG5_128082	dmel|FBpp0078008
GMOY008700-RA	hypothetical protein	19153.7	0.602414	9.40237e-05	0.00149055	eukaryotic translation initiation factor 4 gamma 2- partial	Ceratitis capitata	nr	XP_004537439	0	0.73	2	F:protein binding; F:RNA binding	tr|Q0E996|Q0E996_DROME	NAT1, isoform A	58.7	1,4E-310	1063.1	OG5_132868	dmel|FBpp0100139
GMOY009637-RA	lethal (3) 76BDm	3002.71	0.602401	5.91781e-05	0.00099678	trafficking protein particle complex subunit 8-like	Musca domestica	nr	XP_005180658	0	0.754	0	NA	tr|Q9VW22|Q9VW22_DROME	CG8793-PA	59.7	0	1563.5	OG5_129906	dmel|FBpp0074734
GMOY009170-RA	G protein alpha o subunit	1886.04	0.601862	0.0016482	0.0160745	G-oalpha47A gene product	Drosophila melanogaster	drosoph	AAF58789	0	0.92	19	F:signal transducer activity; P:negative regulation of synaptic growth at neuromuscular junction; P:Wnt signaling pathway; P:septate junction assembly; P:sensory perception of sweet taste; C:heterotrimeric G-protein complex; F:GTP binding; P:GTP catabolic process; P:establishment of imaginal disc-derived wing hair orientation; P:asymmetric cell division; P:ventral cord development; F:G-protein be…	tr|D3TR64|D3TR64_GLOMM	G protein alpha subunit	91.8	6.4e-186	647.5	OG5_126802	dmel|FBpp0087359
GMOY010185-RA	vsg: visgun	4046.04	0.601376	0.00125583	0.0128686	CG4729 gene product	Drosophila melanogaster	drosph	AAF49471	0	0.8	2	P:metabolic process; F:1-acylglycerol-3-phosphate O-acyltransferase activity	tr|D3TLD4|D3TLD4_GLOMM	Lysophosphatidic acid acyltransferase	100	1e-227	786.6	OG5_130707	dmel|FBpp0075175
GMOY000859-RA	MAN1	479.806	0.600687	0.00405377	0.0334778	hypothetical protein FF38_08458	Lucilia cuprina	nr	KNC28871	0	0.74	1	C:integral component of nuclear inner membrane	No_Hits	NA	NA	NA	NA	OG5_134636	dmel|FBpp0072075
GMOY006006-RA	hypothetical protein	306.979	0.600669	0.0028277	0.0249858	CG17081 gene product	Drosophila melanogaster	drosoph	AAF49663	0	0.66	0	NA	tr|Q960T6|Q960T6_DROME	Cep135, isoform A	47	6.8e-269	924.9	OG5_132847	dmel|FBpp0075391
GMOY004468-RA	Rho GTPase activating protein at 5A	242.764	0.597764	0.0120182	0.0768727	CG3208 gene product	Drosophila melanogaster	drosoph	AAF46047	0	0.6133	8	P:regulation of Rac GTPase activity; P:adherens junction maintenance; P:cell-cell adhesion; P:regulation of MAPK cascade; P:compound eye development; F:diacylglycerol binding; F:protein binding; C:intracellular	tr|Q9W4A9|Q9W4A9_DROME	Rho GTPase activating protein at 5A, isoform A	68	8.4e-187	651	OG5_132284	dmel|FBpp0070751
GMOY011752-RA	putative glyoxalase	1577.53	0.593156	0.000413699	0.00518567	CG1532 gene product	Drosophila melanogaster	drosoph	AAF50868	9.73e-127	0.78	1	P:neurogenesis	tr|D3TNM3|D3TNM3_GLOMM	Putative glyoxalase	100	1.2e-174	610.1	OG5_131304	dmel|FBpp0076960
GMOY003692-RA	Ubiquitin-specific protease 12/46 ortholog	471.341	0.592213	0.0110112	0.0718526	CG7023 gene product	Drosophila melanogaster	drosoph	AAF56066	6.74e-144	0.6467	3	P:ubiquitin-dependent protein catabolic process; F:ubiquitin thiolesterase activity; P:negative regulation of Notch signaling pathway	tr|Q9VCT9|Q9VCT9_DROME	RE52890p	70.2	3.7e-161	565.5	OG5_128027	dmel|FBpp0083704
GMOY003024-RB	CDIPT: CDP-diacylglycerol--inositol 3-phosphatidyltransferase	3278.29	0.59217	0.00216923	0.0201589	CG8231 gene product	Drosophila melanogaster	drosoph	AAF48503	0	0.91	11	C:microtubule associated complex; P:protein folding; F:ATPase activity, coupled; C:chaperonin-containing T-complex; P:cytoplasmic microtubule organization; P:mitotic spindle organization; F:ATP binding; P:mitosis; F:unfolded protein binding; P:centriole replication; C:lipid particle	tr|D3TMK9|D3TMK9_GLOMM	Chaperonin complex component TcP-1 zeta subunit	100	9.4e-304	1039.6	OG5_127428	dmel|FBpp0073902
GMOY002254-RA	vps26: vacuolar protein sorting 26	863.135	0.590574	0.00253709	0.0228932	EG:63B12.8 gene product	Drosophila melanogaster	drosoph	AAF45679	0	0.83	4	C:retromer complex; P:protein targeting; P:lysosome organization; P:vacuolar transport	tr|D3TNJ9|D3TNJ9_GLOMM	Vacuolar sorting-associated 26-like protein	100	4.3e-276	947.6	OG5_127354	dmel|FBpp0070298
GMOY011992-RA	lecithin-cholesterol acyltransferase	1442.86	0.590569	6.92305e-05	0.00113766	CG18858 gene product	Drosophila melanogaster	drosoph	AAG22446	0	0.78	2	F:O-acyltransferase activity; P:lipid metabolic process	tr|D3TMQ0|D3TMQ0_GLOMM	1-O-acylceramide synthase	99.5	8.6e-252	866.7	OG5_128356	dmel|FBpp0080896
GMOY010698-RA	hypothetical protein	438.866	0.589258	0.00107998	0.0113759	gpi transamidase component pig-t-like	Musca domestica	nr	XP_005181260	0	0.746	2	P:attachment of GPI anchor to protein; C:GPI-anchor transamidase complex	tr|Q9W3G0|Q9W3G0_DROME	CG11190	55.6	4.2e-186	649	OG5_129963	dmel|FBpp0071123
GMOY006224-RA	Ras suppressor protein	1201.41	0.588858	0.00734603	0.0526064	BG:BACR48E02.4 gene product	Drosophila melanogaster	drosoph	AAF53320	1.4e-145	0.6767	1	F:protein binding	tr|D3TMM8|D3TMM8_GLOMM	Ras suppressor protein	100	9.7e-162	567	OG5_133429	dmel|FBpp0080089
GMOY009955-RA	actin-related protein ARP2/3 complex subunit ARPC2	1428.91	0.588208	0.00285708	0.0251629	CG10954 gene product	Drosophila melanogaster	drosoph	AAF54972	0	0.96	2	P:regulation of actin filament polymerization; C:cytoskeleton	tr|D3TMA4|D3TMA4_GLOMM	Actin-related protein ARP2/3 complex subunit ARPC2	100	1.4e-171	599.7	OG5_128966	dmel|FBpp0080890
GMOY005170-RA	Krueppel target at 95D	1353.79	0.587426	0.00369958	0.0310926	KrT95D gene product	Drosophila melanogaster	drosoph	AAF47031	0	0.71	0	NA	tr|Q8MRS5|Q8MRS5_DROME	AT03104p	68.8	0	1375.9	OG5_130924	dmel|FBpp0083895
GMOY009462-RA	meics: meiotic central spindle	463.712	0.587178	0.00188106	0.0179555	zinc finger protein 423-like	Ceratitis capitata	nr	XP_004523591	6.8e-82	0.55	2	F:nucleic acid binding; F:metal ion binding	No_Hits	NA	NA	NA	NA	OG5_132371	bmaa|14883.m00053
GMOY006894-RA	hypothetical protein	2326.75	0.586366	0.000509839	0.00614314	selenium-binding protein 1-like	Musca domestica	nr	XP_005178931	0	0.828	1	F:selenium binding	tr|D3TMB9|D3TMB9_GLOMM	Selenium-binding protein	92.5	1e-275	946.4	OG5_131941	dmel|FBpp0082183
GMOY003460-RA	Adaptor Protein complex 1/2, beta subunit	2428.47	0.585793	0.000373387	0.00474659	ap-1 complex subunit beta-1-like	Ceratitis capitata	nr	XP_004518380	0	0.948	5	F:protein transporter activity; P:vesicle-mediated transport; P:intracellular protein transport; C:clathrin adaptor complex; F:binding	tr|Q24253|Q24253_DROME	AP complex subunit beta	93.5	0	1681.8	OG5_127081	dmel|FBpp0074558
GMOY011089-RA	beta-spectrin: ion channel receptor	12169.1	0.58397	0.0143341	0.0874648	kst gene product	Drosophila melanogaster	drosoph	AAF47766	0	67.67%	31	F:ankyrin binding; P:zonula adherens assembly; C:apical plasma membrane; P:oocyte differentiation; C:spectrin; C:apicolateral plasma membrane; P:maintenance of presynaptic active zone structure; P:plasma membrane organization; C:neuromuscular junction; P:regulation of multivesicular body size involved in endosome transport; C:fusome; P:long-term strengthening of neuromuscular junction; C:actin fi…	tr|M9PBL6|M9PBL6_DROME	Karst, isoform G	78.7	4.8e-33	143.3	OG5_126924	dmel|FBpp0289294
GMOY006302-RA	Tetraspanin 96F	274.399	0.583924	0.0129006	0.0810425	tetraspanin isoform b	Musca domestica	nr	XP_005180417	8.45e-169	0.946	1	C:integral component of membrane	tr|Q9V3X2|Q9V3X2_DROME	Tetraspanin	85.4	5.3e-138	488	OG5_132558	dmel|FBpp0084286
GMOY011032-RA	hypothetical protein	2692.94	0.583664	0.00539089	0.0417485	CG8222 gene product	Drosophila melanogaster	drosoph	AAF52626	1.21e-90	0.58	1	F:protein binding	tr|Q7KTI7|Q7KTI7_DROME	Receptor protein-tyrosine kinase	46.6	1.8e-41	169.5	OG5_130320	dmel|FBpp0089341
GMOY007052-RA	hypothetical protein	374.011	0.582349	0.00399184	0.033	ikk gene product	Drosophila melanogaster	drosoph	AAF55267	1.98e-96	0.5867	21	P:smoothened signaling pathway; P:regulation of embryonic development; P:regulation of oocyte development; P:intracellular mRNA localization involved in anterior/posterior axis specification; P:oocyte anterior/posterior axis specification; C:cell part; P:cellular component organization; P:memory; C:extracellular space; P:imaginal disc-derived appendage morphogenesis; P:circadian behavior; P:regul…	sp|Q9VEZ5|IKKB_DROME	Inhibitor of nuclear factor kappa-B kinase subunit beta	32.4	1.7e-90	332	OG5_131581	dmel|FBpp0082690
GMOY007327-RA	thp1p: transcription-associated recombination protein	5601.86	0.581906	0.0013309	0.013501	dlg1 gene product	Drosophila melanogaster	drosoph	AAF48038	0	0.8967	36	P:regulation of border follicle cell delamination; C:cytoskeleton; F:guanylate kinase activity; F:epidermal growth factor receptor binding; C:smooth septate junction; C:apicolateral plasma membrane; P:establishment or maintenance of polarity of larval imaginal disc epithelium; F:structural molecule activity; P:positive phototaxis; C:neuromuscular junction; C:cytosol; C:basolateral plasma membrane…	sp|P31007|DLG1_DROME	Disks large 1 tumor suppressor protein	89.6	1.4e-16	87.4	OG5_128958	cpip|CPIJ009531
GMOY003550-RA	egghead	311.167	0.581128	0.0142382	0.0871014	egh gene product	Drosophila melanogaster	drosoph	AAF48176	0	0.87	11	P:axon guidance; C:integral component of plasma membrane; P:oocyte microtubule cytoskeleton organization; P:dsRNA transport; P:cell fate commitment; P:male courtship behavior; P:regulation of oviposition; P:maintenance of polarity of follicular epithelium; P:border follicle cell migration; P:negative regulation of female receptivity, post-mating; F:beta-1,4-mannosyltransferase activity	sp|O01346|EGH_DROME	Beta-1,4-mannosyltransferase egh	92.7	2.5e-142	503.1	OG5_141090	dmel|FBpp0070423
GMOY000886-RA	flare	1419.53	0.580818	0.000203169	0.00289194	actin-interacting protein 1-like	Musca domestica	nr	AAF53727	0	0.94	1	F:protein binding	sp|Q9VU68|WDR1_DROME	Actin-interacting protein 1	88	0	1116.3	OG5_129205	dmel|FBpp0075581
GMOY002290-RA	unextended	4062.41	0.576674	5.838e-05	0.000985392	metal transporter cnnm2-like isoform x1	Musca domestica	nr	XP_005185030	0	0.7533	1	F:adenyl nucleotide binding	tr|A0A0B7P9G0|A0A0B7P9G0_DROME	Unextended, isoform E	66.2	1.7e-204	710.7	OG5_126632	amel|XP_625178
GMOY004577-RA	hypothetical protein	827.703	0.575911	0.00229552	0.0211141	CG11576 gene product	Drosophila melanogaster	drosoph	AAF57205	1.23e-161	0.75	0	NA	tr|Q9V9S9|Q9V9S9_DROME	CG11576	58.5	3.6e-145	513.1	OG5_131745	dmel|FBpp0085211
GMOY010869-RA	hypothetical protein	507.264	0.575142	0.0064302	0.0476082	adp-ribosylation factor 6-like	Ceratitis capitata	nr	XP_004530164	5.92e-121	0.99	3	F:GTP binding; C:intracellular; P:small GTPase mediated signal transduction	sp|P40946|ARF3_DROME	ADP-ribosylation factor 3	97.7	6.6e-97	350.9	OG5_131338	cpip|CPIJ014206
GMOY001290-RA	Proteasome alpha4 subunit, Testis-specific	1315.21	0.574326	0.000450605	0.00554511	Pros28.1 gene product	Drosophila melanogaster	drosoph	AAF48573	1.65e-142	0.92	5	C:microtubule associated complex; C:proteasome core complex, alpha-subunit complex; P:proteasome-mediated ubiquitin-dependent protein catabolic process; P:cellular response to DNA damage stimulus; F:threonine-type endopeptidase activity	tr|D3TP07|D3TP07_GLOMM	Proteasome subunit alpha type	100	1.3e-138	490	OG5_127424	cpip|CPIJ007179
GMOY011147-RA	hypothetical protein	940.67	0.57387	0.0027629	0.0245712	CG12213 gene product	Drosophila melanogaster	drosoph	AAF54724	7.32e-31	0.46	2	P:positive regulation of JAK-STAT cascade; F:molecular_function	tr|D3TQB9|D3TQB9_GLOMM	Hypothetical secreted conserved protein	97.6	0	1190.6	OG5_149519	dmel|FBpp0112135
GMOY011095-RA	hypothetical protein	506.273	0.573211	0.012134	0.0774911	PREDICTED: flocculation protein FLO11-like, partial	Musca domestica	nr	XP_005174976	0	0.64	0	NA	tr|Q9VUE8|Q9VUE8_DROME	Big bang, isoform C	33.8	4.1e-190	663.7	OG5_139195	dmel|FBpp0271930
GMOY007375-RA	hypothetical conserved protein	2987.29	0.573174	0.00192103	0.0182939	No_Hits	NA	nr	NA	NA	NA	0	NA	tr|D3TLV8|D3TLV8_GLOMM	Hypothetical conserved protein	100	1.5e-77	286.2	OG5_133681	dmel|FBpp0072894
GMOY000434-RA	singed	2245.41	0.572487	0.00129371	0.0131734	sn gene product	Drosophila melanogaster	drosoph	AAF46307	0	0.96	36	F:sequence-specific DNA binding transcription factor activity; P:positive regulation of histone deacetylation; F:repressing transcription factor binding; P:mesodermal cell fate determination; P:dendrite morphogenesis; P:ventral furrow formation; C:neuron projection; P:Malpighian tubule morphogenesis; P:compound eye development; P:mesodermal cell fate specification; P:dorsal/ventral axis specifica…	tr|D3TMG6|D3TMG6_GLOMM	Fascin	99.6	3.6e-264	908.3	OG5_131258	dmel|FBpp0071056
GMOY008525-RA	glyoxylase	424.31	0.572153	0.0061902	0.0462122	CG4365 gene product	Drosophila melanogaster	drosoph	AAF58646	0	0.5367	2	F:hydrolase activity; F:protein binding	tr|Q961J0|Q961J0_DROME	GH21160p	59.3	6.2e-186	649	OG5_155159	dmel|FBpp0087243
GMOY010429-RA	hypothetical protein	331.644	0.571911	0.0118884	0.0761025	CG10376 gene product	Drosophila melanogaster	drosoph	AAF53694	9.22e-136	0.65	1	F:catalytic activity	tr|Q9VJ61|Q9VJ61_DROME	CG10376	51.6	5.6e-111	399.1	OG5_132000	dmel|FBpp0080672
GMOY004276-RA	hypothetical protein	677.918	0.571083	0.00160358	0.0157342	hypothetical protein FF38_00178	Lucilia cuprina	nr	KNC22565	0	0.64	2	F:DNA binding; P:DNA repair	No_Hits	NA	NA	NA	NA	OG5_130345	dmel|FBpp0073890
GMOY002818-RA	schlank: schlank	2066.32	0.570691	0.000245983	0.0033651	GI21529	Drosophila mojavensis	nr	XP_002010755	0	0.91	4	F:sequence-specific DNA binding transcription factor activity; F:sequence-specific DNA binding; C:integral component of membrane; P:regulation of transcription, DNA-templated	tr|Q9W423|Q9W423_DROME	LD18904p	79.7	1.2e-184	643.7	OG5_126838	dmel|FBpp0070898
GMOY011826-RA	Nucleoplasmin	1975.6	0.57021	0.0129442	0.0811272	PREDICTED: nucleoplasmin-like protein-like	Ceratitis capitata	nr	XP_004534140	6.75e-62	0.868	1	F:nucleic acid binding	tr|D3TRL8|D3TRL8_GLOMM	Nucleoplasmin	100	3.6e-89	325.1	OG5_133436	dmel|FBpp0084918
GMOY003837-RA	methuselah-like	301.274	0.568002	0.00762286	0.0540379	probable g-protein coupled receptor mth-like 5-like	Musca domestica	nr	XP_005185012	0	0.8433	5	F:G-protein coupled receptor activity; P:response to stress; P:determination of adult lifespan; P:G-protein coupled receptor signaling pathway; C:integral component of membrane	sp|Q9VGG8|MTH5_DROME	Probable G-protein coupled receptor Mth-like 5	67.7	5.1e-192	668.3	OG5_158810	dmel|FBpp0081989
GMOY013070-RA	fatty acid desaturase	890.784	0.567232	0.000561146	0.00662316	sphingolipid delta-4-desaturase	Chrysomya megacephala	nr	AHI54576.1	0	0.95	3	F:sphingolipid delta-4 desaturase activity; C:integral component of membrane; P:sphingolipid biosynthetic process	tr|Q94515|Q94515_DROME	Des-1 protein	87.1	2.1e-172	602.4	OG5_128204	dmel|FBpp0078810
GMOY001797-RA	hypothetical protein	454.457	0.566665	0.00310683	0.0270385	GL17295	Drosophila persimilis	nr	XP_002017646	3.74e-70	0.6633	1	F:calcium ion binding	tr|D3TP68|D3TP68_GLOMM	Ca2+-binding protein	58.7	6.2e-54	208	OG5_127426	dmel|FBpp0087367
GMOY005327-RA	mu-crystallin	292.083	0.566591	0.00484274	0.0382733	CG4872 gene product	Drosophila melanogaster	drosoph	AAF48676	2.23e-59	0.63	0	NA	tr|D3TP91|D3TP91_GLOMM	Mu-crystallin	99.7	3e-194	675.2	OG5_128502	dmel|FBpp0074113
GMOY003424-RA	Rho GTPase activating protein at 92B	1061.29	0.566314	0.00223598	0.0206605	CG4755 gene product	Drosophila melanogaster	drosoph	AAF55715	0	63.67%	7	P:positive regulation of GTPase activity; C:neuromuscular junction; P:positive regulation of synaptic growth at neuromuscular junction; C:cytoplasm; F:GTPase activator activity; P:positive regulation of BMP secretion; P:neuromuscular synaptic transmission	sp|Q9VDS5|RG92B_DROME	Rho GTPase-activating protein 92B	67.8	8.8e-213	738.0	OG5_130645	dmel|FBpp0083230
GMOY007953-RA	hypothetical protein	1175.19	0.566037	0.00506285	0.0396255	hypothetical protein FF38_11730	Lucilia cuprina	nr	KNC30667	1.3e-60	0.58	0	NA	No_Hits	NA	NA	NA	NA	OG5_186979	dmel|FBpp0112126
GMOY002383-RA	hypothetical protein	266.305	0.564853	0.0152318	0.0914924	PREDICTED: adenylyl cyclase-associated protein 1-like isoform X1	Ceratitis capitata	nr	XP_004526615	1.9e-55	0.82	0	NA	No_Hits	NA	NA	NA	NA	No_Hits	No_Hits
GMOY000156-RA	hypothetical protein	800.946	0.564105	0.0145541	0.0882082	No_Hits	NA	nr	NA	NA	NA	1	F:calcium-transporting ATPase activity	tr|Q59DP9|Q59DP9_DROME	Calcium-transporting ATPase	54	9.4e-18	87.8	OG5_126645	dmel|FBpp0289782
GMOY007115-RA	hypothetical protein	789.811	0.56156	0.000605015	0.00702809	src oncogene at isoform a	Musca domestica	nr	XP_005177458	0	0.954	18	P:negative regulation of epidermal growth factor receptor signaling pathway; F:non-membrane spanning protein tyrosine kinase activity; P:negative regulation of synaptic growth at neuromuscular junction; P:adherens junction organization; P:actin filament bundle assembly; P:dorsal closure, spreading of leading edge cells; P:epithelial cell-cell adhesion; P:tricarboxylic acid cycle; P:JNK cascade; P…	tr|A1Z6I9|A1Z6I9_DROME	Non-specific protein-tyrosine kinase	94.5	1.7e-220	762.7	OG5_127750	dmel|FBpp0085320
GMOY007132-RA	hypothetical protein	373.7	0.561318	0.00359469	0.0305024	CG11141 gene product	Drosophila melanogaster	drosoph	AAF59251	0	0.57	1	P:single-organism process	sp|Q6NLL1|Y1411_DROME	WD repeat-containing protein CG11141	49.1	1.5e-189	660.6	OG5_135072	dmel|FBpp0088070
GMOY011743-RA	Major Facilitator Superfamily Transporter	6255.02	0.561064	6.86138e-05	0.00112982	major facilitator superfamily transporter isoform f	Ceratitis capitata	nr	XP_004527238	0	0.7767	2	C:integral component of membrane; P:transmembrane transport	tr|D3TLM4|D3TLM4_GLOMM	Sodium-dependent phosphate transporter	100	6.6e-198	688	OG5_144238	cpip|CPIJ013090
GMOY001369-RA	Ubiquitin activating enzyme	4394.1	0.557851	0.00238945	0.0217674	ubiquitin-like modifier-activating enzyme 1-like	Musca domestica	nr	XP_005184436	0	0.8733	4	F:ligase activity; F:small protein activating enzyme activity; P:cellular protein modification process; F:ATP binding	tr|Q8T0L3|Q8T0L3_DROME	GH24511p	71.1	0	1673.7	OG5_127070	dmel|FBpp0087583
GMOY002940-RA	serine/threonine protein kinase	699.319	0.556495	0.00737021	0.0527329	CG9374 gene product	Drosophila melanogaster	drosoph	AAF54972	0	0.77	3	F:ATP binding; P:protein phosphorylation; F:protein serine/threonine kinase activity	tr|D3TMT6|D3TMT6_GLOMM	Serine/threonine protein kinase	98.5	1.1e-302	1036.2	OG5_131104	dmel|FBpp0082281
GMOY006989-RA	hypothetical protein	1414.55	0.555279	0.00457814	0.0366841	PREDICTED: uncharacterized protein LOC106095942 isoform X2	Stomoxys calcitrans	nr	XP_013118851	0	0.76	4	F:serine-type endopeptidase activity; F:Rho guanyl-nucleotide exchange factor activity; P:proteolysis; P:regulation of Rho protein signal transduction	tr|B3DN64|B3DN64_DROME	Guanine nucleotide exchange factor in mesoderm, isoform G	46.5	1.4e-258	891.7	OG5_152518	dmel|FBpp0087746
GMOY007248-RA	supercoiling factor	694.702	0.55398	0.00136176	0.0137451	scf gene product	Drosophila melanogaster	drosoph	AAF52636	5.68e-86	0.82	8	C:polytene chromosome puff; F:calcium ion binding; P:dosage compensation by hyperactivation of X chromosome; P:chromatin organization; P:DNA topological change; P:positive regulation of transcription, DNA-templated; C:cytoplasm; F:DNA topoisomerase activity	tr|D3TMK6|D3TMK6_GLOMM	Calumenin	100	8.9e-196	680.2	OG5_129808	dmel|FBpp0088881
GMOY001193-RA	Kinesin-like protein at 64D	256.959	0.548355	0.00901899	0.061431	kinesin-like protein at 64d	Drosophila mojavensis	nr	XP_002008152	0	0.946	12	P:axon guidance; P:sensory perception of sound; P:nonmotile primary cilium assembly; P:anterograde axon cargo transport; C:microtubule; F:microtubule motor activity; P:establishment or maintenance of microtubule cytoskeleton polarity; F:microtubule binding; P:sperm axoneme assembly; C:kinesin complex; F:ATP binding; P:sensory perception of smell	tr|Q9VRK9|Q9VRK9_DROME	Kinesin-like protein	83.6	0	1087.4	OG5_127071	dmel|FBpp0076861
GMOY011173-RA	Ubiquitin-conjugating enzyme variant 1A	2330.18	0.547469	0.00606586	0.0456048	ubiquitin-conjugating enzyme e2 variant 1-like	Musca domestica	nr	XP_005178618	2.14e-91	0.9667	1	F:acid-amino acid ligase activity	tr|D3TSB6|D3TSB6_GLOMM	Ubiquitin-conjugating enzyme E2	100	1.7e-82	302.8	OG5_127771	dmel|FBpp0076859
GMOY007202-RA	hypothetical protein	338.274	0.547256	0.00699225	0.0506109	hypothetical protein FF38_07223	Lucilia cuprina	nr	KNC31392	0	0.76	0	NA	No_Hits	NA	NA	NA	NA	OG5_140071	aaeg|AAEL009640-PA
GMOY004802-RA	hypothetical protein	1403.67	0.547235	0.00120005	0.012439	CG13510 gene product	Drosophila melanogaster	drosoph	AAF46879	3.76e-14	0.58	0	NA	tr|D3TPR6|D3TPR6_GLOMM	Hypothetical conserved protein	99.3	2.7e-88	322	OG5_128409	dmel|FBpp0071773
GMOY009603-RA	ader1: aldehyde reductase	3450.15	0.543707	0.000350452	0.00451898	GE20116	Drosophila yakuba	nr	AAF49891	0	0.81	2	P:oxidation-reduction process; F:oxidoreductase activity	tr|D3TLG1|D3TLG1_GLOMM	Aldo/keto reductase	99.7	1.3e-169	594.7	OG5_126583	dmel|FBpp0088362
GMOY004463-RA	hypothetical protein	404.529	0.543696	0.00597189	0.0452085	hypothetical protein FF38_08917	Lucilia cuprina	nr	KNC26226	1.1e-49	0.72	0	NA	No_Hits	NA	NA	NA	NA	OG5_162957	dmel|FBpp0099724
GMOY002281-RA	hypothetical protein	455.786	0.542637	0.00864337	0.0591716	GJ19404	Drosophila virilis	nr	XP_002059726	3.6e-97	0.57	0	NA	No_Hits	NA	NA	NA	NA	OG5_152444	dmel|FBpp0099389
GMOY009011-RA	Synapse-associated protein 47kD	1398.24	0.541115	0.000985546	0.0105819	synapse-associated protein isoform a	Drosophila ananassae	nr	XP_001954997	0	0.7067	2	P:regulation of short-term neuronal synaptic plasticity; P:associative learning	sp|Q960T2|SAP47_DROME	Synapse-associated protein of 47 kDa	63.3	5e-183	638.6	OG5_132678	dmel|FBpp0082662
GMOY003116-RA	Dynamin related protein	703.616	0.541096	0.00129909	0.0132115	dynamin-1-like isoform x1	Musca domestica	nr	XP_005179172	0	0.9067	3	P:GTP catabolic process; F:GTPase activity; F:GTP binding	tr|Q9VQE0|Q9VQE0_DROME	Dynamin related protein 1, isoform A	84.3	0	1212.6	OG5_126660	dmel|FBpp0077424
GMOY005981-RA	Gamma-tubulin ring protein	901.988	0.540413	0.0015452	0.0152538	gamma-tubulin complex component 3 homolog	Musca domestica	nr	XP_005185990	0	0.792	3	P:microtubule cytoskeleton organization; C:spindle pole; C:microtubule organizing center	sp|Q9XYP8|GCP3_DROME	Gamma-tubulin complex component 3 homolog	48.2	8.4e-226	781.6	OG5_128216	dmel|FBpp0073672
GMOY009095-RA	cora: coracle	5389.99	0.540129	0.00781366	0.0549334	cora gene product	Drosophila melanogaster	drosoph	AAF57592	0	0.87	26	P:cytoskeleton organization; C:smooth septate junction; F:structural molecule activity; P:establishment or maintenance of cell polarity; F:neuropeptide hormone activity; P:maintenance of imaginal disc-derived wing hair orientation; P:behavioral response to ethanol; P:neuropeptide signaling pathway; P:chitin-based embryonic cuticle biosynthetic process; P:adult somatic muscle development; P:septat…	sp|Q9V8R9|41_DROME	Protein 4.1 homolog	72.2	0	1903.3	OG5_128746	aaeg|AAEL007888-PA
GMOY013071-RA	Autophagy-related	242.494	0.539779	0.013672	0.0844446	hypothetical protein FF38_12602	Lucilia cuprina	nr	KNC21454.1	0	0.83	1	P:positive regulation of autophagy	tr|Q9VAP6|Q9VAP6_DROME	Autophagy-related 14	60.9	2.8e-163	572.8	OG5_135542	dmel|FBpp0084739
GMOY002030-RA	hypothetical protein	1793.16	0.539776	0.000792819	0.0088413	1-aminocyclopropane-1-carboxylate oxidase-like isoform x1	Musca domestica	nr	XP_005181049	0	0.8867	2	P:oxidation-reduction process; F:oxidoreductase activity, acting on paired donors, with incorporation or reduction of molecular oxygen, 2-oxoglutarate as one donor, and incorporation of one atom each of oxygen into both donors	tr|Q9VCZ2|Q9VCZ2_DROME	CG5346	72.7	1.3e-175	613.6	OG5_126909	dmel|FBpp0083682
GMOY010513-RA	Rho GTPase activating protein at 1A	1611.16	0.538972	0.00199742	0.0188879	serine-rich adhesin for platelets-like isoform x8	Ceratitis capitata	nr	XP_004523915	0	0.79	7	F:Rho guanyl-nucleotide exchange factor activity; P:regulation of Rho protein signal transduction; F:protein binding; P:protein phosphorylation; F:protein serine/threonine kinase activity; F:GTPase activator activity; C:intracellular	tr|Q29QE1|Q29QE1_DROME	GH15984p	63.9	0	1680.2	OG5_131841	dmel|FBpp0111833
GMOY008272-RA	hypothetical protein	844.506	0.538311	0.00224282	0.0206814	neutral alpha-glucosidase ab-like isoform x1	Musca domestica	nr	AAF55873	0	0.8367	5	P:microtubule cytoskeleton organization; C:microtubule; F:hydrolase activity, hydrolyzing O-glycosyl compounds; P:carbohydrate metabolic process; F:carbohydrate binding	tr|Q7KMM4|Q7KMM4_DROME	BcDNA.GH04962	69.1	0	1356.7	OG5_126880	dmel|FBpp0070061
GMOY000901-RA	dolichol-phosphate mannosyltransferase	805.196	0.53755	0.00653002	0.0481269	CG10166 gene product	Drosophila melanogaster	drosoph	AAF53817	2.96e-140	0.92	2	F:dolichyl-phosphate beta-D-mannosyltransferase activity; P:protein glycosylation	tr|D3TNN1|D3TNN1_GLOMM	Dolichol-phosphate mannosyltransferase	98.7	1.1e-134	476.9	OG5_127079	dmel|FBpp0080817
GMOY003417-RA	putative kinase	441.298	0.536161	0.0053627	0.0415699	CG8080 gene product	Drosophila melanogaster	drosoph	AAF58993	0	0.79	3	F:NAD+ kinase activity; P:NAD metabolic process; P:NADP biosynthetic process	tr|D3TLZ3|D3TLZ3_GLOMM	Putative kinase	99.3	7.4e-243	837	OG5_133714	dmel|FBpp0087714
GMOY003458-RA	deep orange	2388.73	0.535017	0.000364337	0.0046535	vacuolar protein sorting-associated protein 18 homolog	Musca domestica	nr	XP_005186234	0	0.7733	2	P:vesicle-mediated transport; P:intracellular protein transport	sp|Q24314|VPS18_DROME	Vacuolar protein sorting-associated protein 18 homolog	53.7	3.5e-304	1042	OG5_128477	dmel|FBpp0070259
GMOY002049-RA	Niemann-Pick type C-1a	9068.6	0.533996	0.00273332	0.0243917	niemann-pick c1 isoform x1	Musca domestica	nr	XP_005183449	0	0.89	3	C:integral component of membrane; P:cholesterol transport; F:hedgehog receptor activity	tr|Q9VL24|Q9VL24_DROME	Niemann-Pick type C-1a, isoform A	68.8	0	1798.9	OG5_128206	dmel|FBpp0079547
GMOY011477-RA	Formaldehyde dehydrogenase	802.756	0.531536	0.0107263	0.0702203	Fdh gene product	Drosophila melanogaster	drosoph	AAF54571	0	0.91	9	F:S-nitrosoglutathione reductase activity; F:zinc ion binding; P:ethanol oxidation; F:S-(hydroxymethyl)glutathione dehydrogenase activity; F:octanol dehydrogenase activity; P:regulation of peptidyl-cysteine S-nitrosylation; F:alcohol dehydrogenase (NAD) activity; P:regulation of nitric oxide metabolic process; P:visual learning	tr|D3TLQ9|D3TLQ9_GLOMM	S-(hydroxymethyl)glutathione dehydrogenase	100	1.6e-225	779.2	OG5_127257	dmel|FBpp0081767
GMOY003596-RA	Hsp70/Hsp90 organizing protein homolog	1597.92	0.530734	0.0020357	0.019138	hsp70 hsp90 organizing protein	Glossina morsitans morsitans	nr	ABD60989	0	0.9267	1	F:protein binding	tr|D3TN69|D3TN69_GLOMM	Hsp70/Hsp90 organizing protein-like protein	100	5.1e-288	987.3	OG5_128289	dmel|FBpp0077790
GMOY003101-RA	hypothetical protein	1805.56	0.529773	0.0132831	0.082738	PREDICTED: uncharacterized protein LOC101451834 isoform X4	Ceratitis capitata	nr	XP_012160582	2.7e-86	0.66	0	NA	tr|Q9V9N7|Q9V9N7_DROME	CG42748, isoform B	52.9	1.1e-86	320.1	OG5_174850	dmel|FBpp0085292
GMOY007046-RA	hypothetical protein	5363.11	0.523069	0.000176229	0.00253525	GK15553	Drosophila willistoni	nr	XP_002065630	0	0.82	2	F:transferase activity, transferring hexosyl groups; P:metabolic process	tr|D3TSD8|D3TSD8_GLOMM	UDP-glucuronosyl and UDP-glucosyl transferase	95.3	9,9E-314	1072.8	OG5_126667	dmel|FBpp0080618
GMOY000391-RA	SH3PX1 ortholog (H. sapiens)	2021.48	0.520333	0.000395414	0.00498726	sorting nexin-33-like isoform x1	Musca domestica	nr	XP_005188483	0	0.8233	7	P:cell communication; F:protein binding; P:mitosis; P:phagosome-lysosome fusion involved in apoptotic cell clearance; P:intracellular protein transport; F:phosphatidylinositol-3,4,5-trisphosphate binding; C:phagocytic vesicle	tr|D3TRI4|D3TRI4_GLOMM	Sorting nexin 9	100	0	1123.6	OG5_130751	dmel|FBpp0076142
GMOY008383-RA	flyers-cup	1227.19	0.520274	0.00166591	0.016208	BcDNA:GH09045 gene product	Drosophila melanogaster	drosoph	AAF54976	0	0.6567	1	F:protein binding	tr|A8JQZ7|A8JQZ7_DROME	Flyers-cup, isoform E	50.1	1.1e-153	541.6	OG5_131439	dmel|FBpp0082311
GMOY005508-RA	escl	629.805	0.516665	0.00201319	0.0190082	polycomb protein esc-like	Musca domestica	nr	XP_005175104	0	0.85	1	F:protein binding	tr|Q9VKD5|Q9VKD5_DROME	CG5202-PA, isoform A	66.9	5.2e-178	621.7	OG5_130364	dmel|FBpp0079870
GMOY006193-RA	hypothetical protein	235.655	0.515733	0.0161912	0.0952736	BcDNA:GH07688 gene product	Drosophila melanogaster	drosoph	AAF50454	0	0.73	9	P:sperm individualization; F:protein serine/threonine kinase activity; F:ceramide transporter activity; F:phosphatidylinositol-4-phosphate binding; P:sphingolipid metabolic process; P:Golgi organization; F:ceramide binding; P:intracellular protein transport; P:ER to Golgi ceramide transport	tr|Q9Y128|Q9Y128_DROME	BcDNA.GH07688	76.6	8.6e-271	930.2	OG5_132521	dmel|FBpp0076440
GMOY002954-RA	Septin	1494.75	0.514912	0.0137754	0.0847895	PREDICTED: septin-4-like	Musca domestica	nr	XP_005186906	0	0.9733	3	F:GTP binding; P:cell cycle; C:septin complex	tr|Q0KHR7|Q0KHR7_DROME	Septin 4, isoform A	94.7	1.1e-188	656.8	OG5_131961	dmel|FBpp0074141
GMOY001205-RA	Glutamate-cysteine ligase catalytic subunit	2734.96	0.513478	0.00760432	0.0540254	Gcs gene product	Drosophila melanogaster	drosoph	AAF46321	0	0.82	6	C:glutamate-cysteine ligase complex; F:glutamate-cysteine ligase activity; F:protein binding; P:cellular response to DNA damage stimulus; P:glutathione biosynthetic process; C:perinuclear region of cytoplasm	tr|D3TN86|D3TN86_GLOMM	Gamma-glutamylcysteine synthetase	100	0	1373.6	OG5_128698	dmel|FBpp0089361
GMOY008923-RA	putative seven transmembrane receptor	1622.52	0.512997	0.000729843	0.00824132	CG12004 gene product	Drosophila melanogaster	drosoph	AAF47516	0	0.95	0	NA	tr|D3TQ11|D3TQ11_GLOMM	Putative seven transmembrane receptor	100	3.8e-244	841.3	OG5_126850	aaeg|AAEL005262-PA
GMOY000905-RA	GTPase Ran/TC4/gSP1	3450.8	0.512546	0.00225136	0.0207315	ran gene product	Drosophila melanogaster	drosoph	AAF48008	1.69e-151	0.98	18	C:mitotic spindle; P:regulation of cell shape; F:protein binding; P:cell adhesion; P:neuron projection morphogenesis; P:nucleocytoplasmic transport; P:meiotic chromosome segregation; C:nuclear microtubule; F:GTP binding; P:GTP catabolic process; P:intracellular protein transport; P:small GTPase mediated signal transduction; P:actin filament organization; F:Ran GTPase activator activity; C:microtu…	tr|D3TM84|D3TM84_GLOMM	GTPase Ran/TC4/gSP1	100	4.9e-126	448	OG5_127514	dmel|FBpp0073327
GMOY006461-RA	hypothetical protein	1063.24	0.511272	0.000813062	0.00900495	CG17258 gene product	Drosophila melanogaster	drosoph	AAF51156	8.6e-118	0.73	0	NA	tr|M9B9|M9B9_DROME	CG17258, isoform C	49.8	1.3e-146	518.5	OG5_168231	dmel|FBpp0077352
GMOY010886-RA	hypothetical protein	412.434	0.510312	0.0170651	0.0998346	neuralized-like protein 2-like	Musca domestica	nr	XP_005180960	8.94e-145	0.778	1	P:intracellular signal transduction	tr|Q9W112|Q9W112_DROME	CG3894	56	2.1e-85	313.5	OG5_135065	dmel|FBpp0289407
GMOY001122-RA	hypothetical protein	656.424	0.507329	0.00413597	0.0339141	chromatin-remodeling complex atpase chain iswi	Lucilia cuprina	nr	KNC21121	0	0.97	6	C:NURF complex; F:DNA binding; F:ATP binding; F:ATPase activity; F:nucleosome binding; P:ATP-dependent chromatin remodeling	No_Hits	NA	NA	NA	NA	OG5_127117	dmel|FBpp0086954
GMOY011566-RA	hypothetical protein	3218.88	0.50559	0.00875855	0.0598587	segmentation protein cap n collar-like	Musca domestica	nr	XP_005186163	0	0.7433	4	F:sequence-specific DNA binding; F:sequence-specific DNA binding transcription factor activity; P:regulation of transcription, DNA-templated; C:nucleus	sp|P20482|CNC_DROME	Segmentation protein cap'n'collar	43.8	3.1e-277	953	OG5_133451	cpip|CPIJ003645
GMOY000219-RA	Dynein light chain 90F	1404.7	0.505001	0.00094432	0.0101662	Dlc90F gene product	Drosophila melanogaster	drosoph	AAF55532	8.45e-70	0.97	8	C:dynein complex; P:determination of adult lifespan; P:positive regulation of retrograde axon cargo transport; F:ATPase activity, coupled; P:spermatid development; P:mitosis; F:dynein intermediate chain binding; F:protein homodimerization activity	sp|Q94524|DYLT_DROME	Dynein light chain Tctex-type	92.8	2.9e-58	221.9	OG5_128214	dmel|FBpp0082996
GMOY000016-RA	hypothetical protein	891.082	0.504691	0.00553665	0.0427544	CG12309 gene product	Drosophila melanogaster	drosoph	AAF58761	7.58e-98	0.72	0	NA	tr|Q8MS78|Q8MS78_DROME	CG12309	55.1	4.9e-88	322.4	OG5_175295	dmel|FBpp0087310
GMOY003579-RA	hypothetical protein	3039.74	0.503182	0.0121814	0.0776607	Atpalpha gene product	Drosophila melanogaster	drosoph	AAF55827	0	0.98	20	P:determination of adult lifespan; P:monovalent inorganic cation transport; P:sensory perception of sound; P:regulation of cell shape; P:jump response; P:synaptic growth at neuromuscular junction; P:septate junction assembly; P:response to mechanical stimulus; C:basolateral plasma membrane; F:metal ion binding; P:trachea morphogenesis; P:ATP biosynthetic process; F:sodium:potassium-exchanging ATP…	sp|P13607|ATNA_DROME	Sodium/potassium-transporting ATPase subunit alpha	94.5	0	1648.6	OG5_127003	dmel|FBpp0088502
GMOY005131-RA	stck: steamer duck (focal adhesion protein PINCH-1)	1859.44	0.501928	0.00691369	0.0502673	steamer duck, isoform B	Drosophila melanogaster	nr	NP_731241	0	0.895	7	P:head involution; P:negative regulation of JNK cascade; F:zinc ion binding; P:embryonic pattern specification; P:dorsal closure; C:cell leading edge; P:apposition of dorsal and ventral imaginal disc-derived wing surfaces	tr|D3TNG5|D3TNG5_GLOMM	Focal adhesion protein PINCH-1	80.3	7.9e-141	497.7	OG5_130503	dmel|FBpp0081336
GMOY013090-RA	Relish	1489.21	0.501155	0.00116489	0.0121212	relish	Glossina morsitans morsitans	nr	AAZ91474.1	0	0.99	6	C:nucleus; F:DNA binding; F:transcription factor activity, sequence-specific DNA binding; F:protein binding; C:cytoplasm; P:regulation of transcription, DNA-templated	sp|Q94527|NFKB1_DROME	Nuclear factor NF-kappa-B p110 subu...	44.5	3.4e-202	703	OG5_132683	dmel|FBpp0088375
GMOY003219-RA	DnaJ-like-1	1718.03	0.501081	0.00869443	0.0594708	heat shock protein 40	Bactrocera dorsalis	nr	AEJ88465	0	0.88	0	NA	sp|Q24133|DNAJ1_DROME	DnaJ protein homolog 1	64.6	5.6e-123	438.3	OG5_126773	agam|AGAP007107-PA
GMOY005462-RA	hypothetical protein	474.143	0.500999	0.00557087	0.0429366	histone-lysine n-methyltransferase setd3- partial	Musca domestica	nr	XP_005188555	0	0.74	1	F:protein binding	tr|Q9W3U1|Q9W3U1_DROME	CG32732	47	2.4e-115	413.7	OG5_130237	dmel|FBpp0070998
GMOY010573-RA	Rab protein geranylgeranyltransferase component A	6472.53	0.500174	0.000514097	0.00618523	gdi gene product	Drosophila melanogaster	drosoph	AAF52777	0	0.71	8	P:negative regulation of biological process; F:Rab GDP-dissociation inhibitor activity; P:neurotransmitter secretion; P:protein transport; P:vesicle-mediated transport; C:nuclear part; C:synaptic vesicle; C:microtubule associated complex	tr|D3TLZ8|D3TLZ8_GLOMM	Rab protein geranylgeranyltransferase component A	100	3.8e-261	897.9	OG5_127353	dmel|FBpp0079458
GMOY008279-RA	hypothetical protein	916.447	0.498313	0.00563557	0.0431473	CG14997 gene product	Drosophila melanogaster	drosoph	AAF47867	0	0.8	2	P:oxidation-reduction process; F:oxidoreductase activity	tr|D3TMK7|D3TMK7_GLOMM	Mitochondrial sulfide quinone oxidoreductase	100	1.8e-271	932.2	OG5_129122	dmel|FBpp0073081
GMOY002726-RA	Dynein light intermediate chain	954.747	0.497033	0.00554485	0.0427768	cytoplasmic dynein 1 light intermediate chain 1-like	Musca domestica	nr	XP_005180376	0	0.9	3	P:microtubule-based movement; C:cytoplasmic dynein complex; F:microtubule motor activity	tr|Q9VZ20|Q9VZ20_DROME	Dynein light intermediate chain, isoform A	79.9	9.9e-215	743.8	OG5_129450	dmel|FBpp0073297
GMOY011396-RA	hypothetical protein	4291.58	0.496882	0.0160645	0.0949429	charged multivesicular body protein 7-like	Ceratitis capitata	nr	XP_004522048	1.23e-78	0.536	1	P:protein transport	tr|D3TPK5|D3TPK5_GLOMM	Intermediate in Toll signal transduction pathway	73.1	2.6e-48	191	OG5_132273	dmel|FBpp0077896
GMOY011705-RA	Rho GTPase activating protein at 18B	1866.02	0.49667	0.00442092	0.0356007	CG7481 gene product	Drosophila melanogaster	drosoph	AAF48919	1.7e-60	0.58	1	P:single-organism process	No_Hits	NA	NA	NA	NA	OG5_155442	dmel|FBpp0288898
GMOY001850-RA	hypothetical protein	538.773	0.496614	0.010991	0.0717786	CG1707 gene product	Drosophila melanogaster	drosoph	AAF59267	9.74e-105	0.92	2	F:metal ion binding; F:lactoylglutathione lyase activity	tr|A1Z6X6|A1Z6X6_DROME	CG1707	81.2	4.1e-86	315.1	OG5_127627	dmel|FBpp0088085
GMOY010365-RA	hypothetical protein	1902.77	0.496099	0.00373013	0.0312843	very long-chain specific acyl- mitochondrial-like	Musca domestica	nr	XP_005183951	0	0.88	3	F:flavin adenine dinucleotide binding; F:acyl-CoA dehydrogenase activity; P:oxidation-reduction process	tr|A1ZBJ2|A1ZBJ2_DROME	CG7461, isoform B	75.7	6.9e-268	920.6	OG5_129728	dmel|FBpp0289511
GMOY006772-RA	hypothetical protein	2077.92	0.493675	0.00116912	0.0121496	phosphatidylinositide phosphatase sac2-like isoform x1	Musca domestica	nr	XP_005175115	0	0.8033	1	F:phosphoric ester hydrolase activity	tr|Q0KI33|Q0KI33_DROME	CG7956, isoform F	66.4	0	1424.1	OG5_131507	dmel|FBpp0110191
GMOY002553-RA	20S proteasome regulatory subunit beta type PSMB4/PRE4	1189.01	0.492175	0.00359917	0.0305024	CG12000 gene product	Drosophila melanogaster	drosoph	AAF52041	5.28e-98	0.75	9	P:proteasome-mediated ubiquitin-dependent protein catabolic process; P:mitotic spindle elongation; P:neurogenesis; P:centrosome organization; P:cell proliferation; C:cytoplasm; C:proteasome core complex; P:cellular response to DNA damage stimulus; F:threonine-type endopeptidase activity	tr|D3TMW2|D3TMW2_GLOMM	Proteasome subunit beta type	100	1.7e-160	562.8	OG5_127562	dmel|FBpp0078448
GMOY004061-RA	hypothetical protein	587.367	0.491848	0.0129109	0.0810439	CG14969- partial	Drosophila melanogaster	nr	NP_647809	6.6e-55	0.65	0	NA	tr|Q95SH7|Q95SH7_DROME	CG14969	41.1	1.2e-52	204.5	OG5_134653	dmel|FBpp0072944
GMOY007990-RA	GlyP: Glycogen phosphorylase	4379.72	0.490607	0.00239085	0.0217674	GlyP gene product	Drosophila melanogaster	drosoph	AAF51303	0	0.95	6	P:flight; F:glycogen phosphorylase activity; P:glycogen catabolic process; C:protein complex; F:pyridoxal phosphate binding; F:protein homodimerization activity	sp|Q9XTL9|PYG_DROME	Glycogen phosphorylase	90	0	1452.2	OG5_126999	dmel|FBpp0099923
GMOY001782-RA	shrb: shrub	2150.92	0.489109	0.000569706	0.00668516	GG10579	Drosophila erecta	nr	XP_001970351	6.85e-84	0.9	1	P:protein transport	tr|D3TLF1|D3TLF1_GLOMM	Hypothatical protein	100	4.4e-128	454.9	OG5_127666	dmel|FBpp0087704
GMOY001315-RA	hypothetical protein	5977.54	0.488512	0.00563159	0.0431473	titin isoform x4	Musca domestica	nr	XP_011290690	3.1e-150	0.63	0	NA	No_Hits	NA	NA	NA	NA	OG5_142424	dmel|FBpp0112294
GMOY008003-RA	chb: chromosome bows	1297.2	0.487761	0.0135131	0.0835273	msps gene product	Drosophila melanogaster	drosoph	AAF55269	4.3e-05	0.4	0	NA	sp|Q9NBD7|CLASP_DROME	CLIP-associating protein	67.8	0	1932.1	OG5_128480	dmel|FBpp0088469
GMOY007233-RA	hypothetical protein	3487.51	0.48669	0.00209945	0.0196459	CG2789 gene product	Drosophila melanogaster	drosoph	AAF51482	1.74e-63	0.8	3	C:integral component of membrane; C:mitochondrial envelope; F:benzodiazepine receptor activity	tr|Q9VPR1|Q9VPR1_DROME	CG2789-PA	66.5	1.6e-66	250	OG5_129542	dmel|FBpp0077726
GMOY006293-RA	Protein tyrosine phosphatase 99A	1756.82	0.485906	0.00930145	0.0630362	PREDICTED: tyrosine-protein phosphatase 99A-like isoform X6	Ceratitis capitata	nr	XP_004536025	0	0.9	0	NA	sp|P35832|PTP99_DROME	Tyrosine-protein phosphatase 99A	77.6	2.8e-63	241.9	OG5_130306	dmel|FBpp0110280
GMOY000302-RA	armitage	542.645	0.485863	0.0153009	0.0917715	probable rna helicase armi-like	Musca domestica	nr	XP_005191189	0	0.77	1	P:RNA interference	sp|Q6J5K9|ARMI_DROME	Probable RNA helicase armi	47.5	0	1102.4	OG5_129032	dmel|FBpp0100101
GMOY013099-RA	F1-ATPase chaperone	2287.5	0.485497	0.00437513	0.0353023	T-complex 1 subunit alpha	Ceratitis capitata	nr	XP_004523100.1	0	0.98	3	F:ATP binding; F:unfolded protein binding; P:protein folding	sp|P12613|TCPA_DROME	T-complex protein 1 subunit alpha	91.9	4.1e-288	987.6	OG5_127998	dmel|FBpp0083684
GMOY008600-RA	Sur-8	1778.7	0.484673	0.016929	0.0991817	CG5407 gene product	Drosophila melanogaster	drosoph	AAF55415	0	63.33%	4	F:Ras GTPase binding; C:adherens junction; P:establishment or maintenance of cell polarity; P:protein transport	No_Hits	NA	NA	NA	NA	OG5_126657	dmel|FBpp0082888
GMOY009395-RA	Rab escort protein	821.485	0.484179	0.00255742	0.0230253	rab escort protein	Musca domestica	nr	XP_005176406	0	0.746	18	C:aster; C:membrane; C:histone acetyltransferase complex; P:neurotransmitter secretion; F:Rab GTPase binding; P:chromatin silencing; P:vesicle-mediated transport; F:Rab geranylgeranyltransferase activity; C:Rab-protein geranylgeranyltransferase complex; C:Ino80 complex; C:synaptic vesicle; C:microtubule associated complex; C:PRC1 complex; C:perinuclear region of cytoplasm; P:neurogenesis; P:mitot…	sp|Q9V8W3|RABEP_DROME	Rab proteins geranylgeranyltransferase component A	55.3	8.9e-169	591.3	OG5_131589	dmel|FBpp0085658
GMOY001983-RA	Rab protein 6	1131.43	0.483227	0.00616968	0.0461442	rab6 gene product	Drosophila melanogaster	drosoph	AAF53168	8.59e-140	0.75	36	F:GTP binding; P:female meiosis chromosome segregation; C:cell trailing edge; P:dendrite morphogenesis; P:chromatin organization; P:axon guidance; P:oocyte microtubule cytoskeleton polarization; P:establishment or maintenance of apical/basal cell polarity; P:exocytosis; P:defense response to fungus; P:regulation of synapse structure and activity; P:R7 cell development; P:protein transport; P:Notc…	tr|D3TP82|D3TP82_GLOMM	Rab protein 6	100	1.5e-116	416.4	OG5_127256	dmel|FBpp0079943
GMOY008795-RA	Rab1	5299.96	0.483072	0.00100586	0.0107546	Rab1 gene product	Drosophila melanogaster	drosoph	AAF55873	9.07e-145	0.98	13	P:regulation of cell shape; P:cell adhesion; C:vesicle; P:regulation of cell migration; P:protein secretion; F:GTP binding; P:negative regulation of dendrite morphogenesis; P:small GTPase mediated signal transduction; C:neuronal cell body; P:actin filament organization; P:ER to Golgi vesicle-mediated transport; C:lipid particle; F:GTPase activity	tr|D3TLV4|D3TLV4_GLOMM	Rab protein 1	100	1.3e-115	413.3	OG5_127310	dmel|FBpp0083503
GMOY010190-RA	transferrin 2 (phosphoglucomutase/phosphomannomutase)	4835.39	0.482343	0.00299497	0.0262344	CG10620 gene product	Drosophila melanogaster	drosoph	AAF49900	0	0.86	14	F:ferric iron binding; F:iron ion transmembrane transporter activity; C:septate junction; P:cellular iron ion homeostasis; P:septate junction assembly; C:early endosome; C:recycling endosome; P:iron ion transport; C:anchored component of plasma membrane; C:extracellular region; P:carbohydrate metabolic process; F:intramolecular transferase activity, phosphotransferases; F:protein binding; F:magne…	tr|Q9VTZ5|Q9VTZ5_DROME	LD22449p	75.8	0	1227.6	OG5_134207	dmel|FBpp0075698
GMOY008856-RA	ecdysoneless	751.516	0.482294	0.0154493	0.0923873	sgt1-like protein ecdysoneless	Lucilia cuprina	nr	KNC30799	0	0.83	0	NA	sp|Q9W032|SGT1_DROME	Protein SGT1 homolog ecdysoneless	54.9	9.6e-218	754.2	OG5_130259	dmel|FBpp0072781
GMOY004635-RA	lethal (3)	3267.65	0.481678	0.0129393	0.0811272	rhogef domain-containing protein gxci-like isoform x2	Musca domestica	nr	XP_005183652	2.64e-125	0.666	1	F:protein binding	tr|Q9VE96|Q9VE96_DROME	LD44138p	51.5	1.6e-158	557.4	OG5_158791	dmel|FBpp0083017
GMOY011192-RA	myopic	1771.19	0.481672	0.014858	0.0896467	tyrosine-protein phosphatase non-receptor type 23	Musca domestica	nr	XP_005188154	0	0.87	3	F:protein tyrosine phosphatase activity; F:protein binding; P:protein dephosphorylation	No_Hits	NA	NA	NA	NA	OG5_131141	aaeg|AAEL010916-PA
GMOY000286-RA	plasma membrane calcium ATPase	5749.32	0.480477	0.0060049	0.0453735	plasma membrane calcium isoform k	Drosophila melanogaster	nr	AAF58276	0	0.928	7	F:calcium-transporting ATPase activity; P:calcium ion transmembrane transport; C:integral component of membrane; F:metal ion binding; P:cellular calcium ion homeostasis; F:ATP binding; C:plasma membrane	tr|Q59DQ0|Q59DQ0_DROME	Calcium-transporting ATPase	88.4	0	2000.7	OG5_126645	dmel|FBpp0289782
GMOY009640-RA	hypothetical protein	706.158	0.478905	0.00600131	0.0453735	PREDICTED: uncharacterized protein LOC101449319	Ceratitis capitata	nr	XP_004537685	8.1e-43	0.6	0	NA	No_Hits	NA	NA	NA	NA	OG5_168682	dmel|FBpp0074696
GMOY000505-RA	nucleotide binding protein 2	1092.51	0.477434	0.0115783	0.0748288	CG4858 gene product	Drosophila melanogaster	drosoph	AAF51623	5.76e-132	0.9	3	F:ATP binding; P:iron-sulfur cluster assembly; F:4 iron, 4 sulfur cluster binding	tr|D3TNK2|D3TNK2_GLOMM	Cytosolic Fe-S cluster assembly factor NUBP2 homolog	100	5.4e-148	521.2	OG5_126620	dmel|FBpp0077868
GMOY006536-RA	egalitarian	1363.08	0.477043	0.0144071	0.0878441	egl gene product	Drosophila melanogaster	drosoph	AAF47054	0	0.78	0	NA	tr|Q9W1K4|Q9W1K4_DROME	Egalitarian, isoform B	68.6	0	1117.4	OG5_134648	dmel|FBpp0113078
GMOY006345-RA	scavenger receptor acting in neural tissue and majority of rhodopsin is absent	1347.4	0.475097	0.00815365	0.0568785	CG12789 gene product	Drosophila melanogaster	drosoph	AAF52518	0	0.77	2	C:membrane; P:cell adhesion	tr|Q9VM10|Q9VM10_DROME	Scavenger receptor acting in neural tissue and majority of rhodopsin is absent, isoform A	62.2	3.5e-205	712.2	OG5_158694	dmel|FBpp0079088
GMOY001340-RA	hypothetical protein	2489.67	0.473035	0.00977736	0.0652227	No_Hits	NA	nr	NA	NA	NA	0	NA	tr|D3TP52|D3TP52_GLOMM	Uncharacterized conserved secreted glycine-rich protein	96	6.2e-170	594.3	OG5_163082	dmel|FBpp0076928
GMOY004689-RA	lost	10139.4	0.472768	0.00790545	0.0553381	GH19050	Drosophila grimshawi	nr	XP_001989906	8.34e-148	0.768	3	P:folic acid-containing compound biosynthetic process; F:ATP binding; F:5-formyltetrahydrofolate cyclo-ligase activity	tr|Q9VN21|Q9VN21_DROME	LD30155p	58.3	2.4e-138	490	OG5_132360	dmel|FBpp0078561
GMOY010913-RA	hypothetical protein	5802.08	0.471728	0.014785	0.0893396	muscle-specific protein 20	Lucilia cuprina	nr	KNC25114	8.9e-106	0.98	1	F:protein binding	tr|Q7JYX0|Q7JYX0_DROME	Glutathione S transferase E14	39.9	7.4e-46	184.5	OG5_128739	dmel|FBpp0086858
GMOY010393-RA	hypothetical protein	986.006	0.470456	0.00847419	0.0585369	unc-112-related isoform x1	Musca domestica	nr	XP_005177686	0	91.2%	1	F:phospholipid binding	sp|Q9VZI3|UN112_DROME	Unc-112-related protein	78.9	0	1177.2	OG5_130325	dmel|FBpp0073065
GMOY005787-RA	FK506-binding protein 14 ortholog	1689.07	0.470395	0.0026061	0.0233855	fkbp13 gene product	Drosophila melanogaster	drosoph	AAF46726	8.22e-124	0.7567	12	P:muscle cell cellular homeostasis; P:peptidyl-proline modification; F:calcium ion binding; P:protein folding; P:regulation of Notch signaling pathway; C:extracellular space; F:peptidyl-prolyl cis-trans isomerase activity; F:FK506 binding; P:inter-male aggressive behavior; P:imaginal disc-derived wing margin morphogenesis; C:membrane; P:cellular response to DNA damage stimulus	tr|D3TSE2|D3TSE2_GLOMM	FKBP-type peptidyl-prolyl cis-trans isomerase	100	4.3e-119	424.9	OG5_133656	dmel|FBpp0289626
GMOY003259-RA	hypothetical protein	1647.39	0.468899	0.00758654	0.0539465	No_Hits	NA	nr	NA	NA	NA	0	NA	No_Hits	NA	NA	NA	NA	No_Hits	No_Hits
GMOY010828-RA	raga: raga	692.87	0.468844	0.00967687	0.0646591	CG11968 gene product	Drosophila melanogaster	drosoph	AAF54312	0	0.68	9	P:regulation of autophagy; P:cellular response to starvation; P:positive regulation of TOR signaling; P:positive regulation of cell growth; F:GTPase activity; F:protein heterodimerization activity; C:cytoplasm; F:GTP binding; C:nucleus	tr|D3TN70|D3TN70_GLOMM	GTP-binding protein	100	1e-177	620.2	OG5_128588	dmel|FBpp0081491
GMOY010516-RA	ATP7	1354.46	0.468456	0.00518555	0.0403127	copper-transporting atpase 2-like	Musca domestica	nr	XP_005188899	0	0.82	5	P:copper ion transport; F:copper ion binding; F:ATP binding; C:integral component of membrane; F:cation-transporting ATPase activity	tr|Q9VYT4|Q9VYT4_DROME	ATP7, isoform B	70.6	0	1705.3	OG5_126855	dmel|FBpp0271765
GMOY001526-RA	alpha Catenin	1106.18	0.467231	0.0160868	0.095002	alpha-cat gene product	Drosophila melanogaster	drosoph	AAF45466	0	63.33%	11	C:zonula adherens; P:cytoskeletal anchoring at plasma membrane; P:establishment or maintenance of cell polarity; C:cell-substrate junction; C:catenin complex; F:cadherin binding; P:cell adhesion; F:actin binding; C:actin cytoskeleton; F:structural molecule activity; C:spot adherens junction	sp|P35220|CTNA_DROME	Catenin alpha	94	0	1658.7	OG5_130411	dmel|FBpp0070037
GMOY004813-RA	dihydrolipoamide S-acetyltransferase	1103.12	0.465841	0.00361227	0.0305814	CG5261 gene product	Drosophila melanogaster	drosoph	AAF52515	5.76e-120	0.82	4	C:mitochondrial pyruvate dehydrogenase complex; C:lipid particle; F:dihydrolipoyllysine-residue acetyltransferase activity; P:acetyl-CoA biosynthetic process from pyruvate	tr|D3TLJ8|D3TLJ8_GLOMM	Acetyltransferase component of pyruvate dehydrogenase complex	99.8	8.5e-294	1006.5	OG5_128029	cpip|CPIJ016647
GMOY009782-RA	hypothetical protein	3323.3	0.461145	0.0037847	0.0316436	wbp2 isoform f	Ceratitis capitata	nr	XP_004530600	2.17e-101	0.81	4	P:hippo signaling; P:positive regulation of transcription, DNA-templated; C:cytoplasm; P:positive regulation of imaginal disc growth	tr|D3TRS0|D3TRS0_GLOMM	WW domain binding protein wBP-2	99.7	2.8e-220	761.9	OG5_132815	aaeg|AAEL002597-PB
GMOY001925-RA	GTPase Rab5/YPT51	660.368	0.460024	0.00904283	0.0615415	chrw gene product	Drosophila melanogaster	drosoph	AAF47018	1.57e-111	0.6833	40	F:GTP binding; P:germ-line stem cell division; P:rhabdomere development; P:Golgi vesicle fusion to target membrane; C:trans-Golgi network transport vesicle; P:oocyte microtubule cytoskeleton polarization; P:actin cytoskeleton reorganization; C:recycling endosome; P:cortical actin cytoskeleton organization; P:regulation of trichome morphogenesis; P:spermatocyte division; P:cellularization; C:fusom…	tr|D3TQT4|D3TQT4_GLOMM	GTPase Rab5/YPT51	100	2.7e-150	528.9	OG5_132710	dmel|FBpp0072029
GMOY001758-RA	hypothetical protein	1376.22	0.457848	0.00291974	0.0256868	armadillo repeat-containing protein 6 homolog	Musca domestica	nr	AAF50653	0	0.802	1	F:binding	sp|Q7K486|ARMC6_DROME	Armadillo repeat-containing protein 6 homolog	63.6	1e-168	590.9	OG5_132276	dmel|FBpp0085950
GMOY000935-RA	pantothenate kinase 1	2707.5	0.457601	0.0016587	0.0161574	fbl gene product	Drosophila melanogaster	drosoph	AAF51587	0	0.96	15	P:coenzyme A biosynthetic process; P:membrane organization; P:spermatogenesis; P:locomotion; C:cytoplasm; C:spindle; P:mitosis; P:chromosome segregation; P:meiosis; P:triglyceride homeostasis; F:pantothenate kinase activity; C:plasma membrane; F:ATP binding; P:imaginal disc-derived wing morphogenesis; P:cytokinesis	tr|D3TLZ6|D3TLZ6_GLOMM	Pantothenate kinase 1	99.8	1.8e-288	988.8	OG5_126914	dmel|FBpp0077845
GMOY007252-RA	flightless I	1233.86	0.455912	0.0118393	0.0758957	protein flightless-1-like	Musca domestica	nr	XP_005177524	0	0.9033	1	F:actin binding	sp|Q24020|FLII_DROME	Protein flightless-1	78.5	0	2006.9	OG5_133648	dmel|FBpp0076893
GMOY006524-RA	Rho GTPase activating protein p190	815.99	0.455455	0.00996013	0.0662779	GJ16010	Drosophila virilis	nr	XP_002058293	0	0.8867	3	F:GTP binding; C:intracellular; P:small GTPase mediated signal transduction	tr|M9PHG0|M9PHG0_DROME	Rho GTPase activating protein p190, isoform D	80.4	0	2528.1	OG5_131126	dmel|FBpp0074257
GMOY004176-RA	hypothetical protein	517.957	0.45525	0.00964277	0.0644845	low quality protein: palmitoyltransferase zdhhc15-like	Musca domestica	nr	XP_005177956	8.66e-51	0.78	1	F:metal ion binding	tr|A0A0B4LEL6|A0A0B4LEL6_DROME	Palmitoyltransferase	55.3	6.9e-23	106.3	OG5_126830	dmel|FBpp0087522
GMOY006191-RA	aldehyde reductase	1908.01	0.453866	0.00282714	0.0249858	CG9436 gene product	Drosophila melanogaster	drosoph	AAF57732	6.65e-122	0.6833	2	F:alditol:NADP+ 1-oxidoreductase activity; P:oxidation-reduction process	tr|D3TPT2|D3TPT2_GLOMM	Aldo/keto reductase family protein	99.6	7.7e-166	581.6	OG5_126583	dmel|FBpp0085467
GMOY010574-RA	flippase2: phospholipid-translocating P-type ATPase, flippase	3290.59	0.450335	0.00993357	0.0661556	CG18419 gene product	Drosophila melanogaster	drosoph	AAF52779	0	0.83	7	F:cation-transporting ATPase activity; C:integral component of membrane; P:cation transport; F:phospholipid-translocating ATPase activity; P:phospholipid transport; F:ATP binding; F:magnesium ion binding	tr|Q7KTG6|Q7KTG6_DROME	Phospholipid-transporting ATPase	74.2	0	2221.4	OG5_128792	dmel|FBpp0088794
GMOY002316-RA	Signal transducing adaptor molecule	3362.01	0.449681	0.00847128	0.0585369	signal transducing adapter molecule 1-like	Ceratitis capitata	nr	XP_004536279	0	0.67	2	F:protein binding; P:intracellular protein transport	tr|Q9XTL2|Q9XTL2_DROME	Jak pathway signal transduction adaptor molecule	48.4	2.1e-157	553.9	OG5_129713	dmel|FBpp0079732
GMOY005019-RA	Ubiquilin	3373.46	0.448984	0.00093034	0.0100559	PREDICTED: ubiquilin-1-like	Musca domestica	nr	XP_005189617	0	0.8867	1	F:protein binding	tr|Q9VWD9|Q9VWD9_DROME	LD38919p	76.5	2.3e-238	822.4	OG5_127163	dmel|FBpp0074519
GMOY008286-RA	hypothetical protein	1309.41	0.447247	0.00937914	0.0632974	2-hydroxyacyl- lyase 1-like	Musca domestica	nr	XP_005185450	0	0.8833	4	P:metabolic process; F:catalytic activity; F:magnesium ion binding; F:thiamine pyrophosphate binding	tr|Q7K3B7|Q7K3B7_DROME	CG11208	76.8	4.9e-266	914.4	OG5_126899	dmel|FBpp0085630
GMOY009390-RA	hypothetical protein	1682.3	0.446407	0.0102494	0.067812	long-chain fatty acid transport protein 4-like	Musca domestica	nr	XP_005192170	0	0.816	2	P:metabolic process; F:catalytic activity	tr|D3TPP2|D3TPP2_GLOMM	Very-long-chain acyl-CoA synthetase	99.8	0	1325.8	OG5_127399	dmel|FBpp0072175
GMOY003790-RA	misato	1154.8	0.443664	0.0056328	0.0431473	protein misato	Lucilia cuprina	nr	KNC33984	0	0.81	1	F:GTPase activity	sp|O01939|MST_DROME	Protein misato	43.4	3.2e-127	453.8	OG5_130183	cpip|CPIJ012456
GMOY009835-RA	Rho GTPase activating protein at 16F	826.592	0.442535	0.012696	0.0801929	CG7122 gene product	Drosophila melanogaster	drosoph	AAF48798	1.21e-138	0.6733	4	F:disulfide oxidoreductase activity; P:signal transduction; P:cell redox homeostasis; C:intracellular	tr|X2JCF3|X2JCF3_DROME	Rho GTPase activating protein at 16F, isoform E	48.4	1.4e-120	431.4	OG5_175443	dmel|FBpp0074287
GMOY004100-RA	polymerase delta-interacting protein PDIP1	640.345	0.440054	0.00992185	0.066132	CG10465 gene product	Drosophila melanogaster	drosoph	AAF57336	0	0.69	5	P:regulation of circadian sleep/wake cycle, sleep; C:plasma membrane; P:protein homooligomerization; F:myosin binding; F:protein homodimerization activity	tr|D3TNR2|D3TNR2_GLOMM	Polymerase delta-interacting protein PDIP1	100	6e-178	620.9	OG5_134282	dmel|FBpp0085430
GMOY008797-RA	TatD-related DNase	9897.35	0.439684	0.0145152	0.0881047	CG3308 gene product	Drosophila melanogaster	drosoph	AAF55876	0	0.7	1	F:endodeoxyribonuclease activity, producing 5'-phosphomonoesters	tr|D3TM29|D3TM29_GLOMM	TatD-related DNase	99.6	3.6e-149	525.4	OG5_126665	dmel|FBpp0083501
GMOY009988-RA	hypothetical protein	2108.69	0.4372	0.0138257	0.0850043	rab11 gene product	Drosophila melanogaster	drosoph	AAF55850	1.2e-148	0.75	40	F:GTP binding; P:germ-line stem cell division; P:rhabdomere development; P:Golgi vesicle fusion to target membrane; C:trans-Golgi network transport vesicle; P:oocyte microtubule cytoskeleton polarization; P:actin cytoskeleton reorganization; C:recycling endosome; P:cortical actin cytoskeleton organization; P:regulation of trichome morphogenesis; P:spermatocyte division; P:cellularization; C:fusom…	tr|O18335|O18335_DROME	Drab11	96.7	2.3e-115	412.5	OG5_126971	dmel|FBpp0083413
GMOY002319-RA	Regulatory particle non-ATPase	2245.85	0.435432	0.00764977	0.0540735	26s proteasome non-atpase regulatory subunit 2-like	Musca domestica	nr	XP_005187604	0	0.948	6	P:regulation of protein catabolic process; P:RNA metabolic process; F:enzyme regulator activity; C:proteasome complex; P:regulation of catalytic activity; F:binding	tr|Q9VW54|Q9VW54_DROME	26S proteasome regulatory complex subunit p97	85.9	0	1553.5	OG5_127950	dmel|FBpp0074662
GMOY003664-RA	Pyridoxal kinase	740.216	0.434183	0.00761506	0.0540379	pyridoxal kinase-like	Musca domestica	nr	XP_005190107	9.81e-152	0.7967	2	F:pyridoxal kinase activity; P:pyridoxal 5'-phosphate salvage	tr|D3TLQ6|D3TLQ6_GLOMM	Pyridoxal/pyridoxine/pyridoxamine kinase	100	2.2e-172	602.4	OG5_127394	agam|AGAP005929-PA
GMOY006307-RA	Regulatory particle non-ATPase	657.218	0.433707	0.0105032	0.0690957	rpn4 gene product	Drosophila melanogaster	drosoph	AAF47286	0	0.89	5	F:endopeptidase activity; C:proteasome regulatory particle, lid subcomplex; P:proteasome-mediated ubiquitin-dependent protein catabolic process; P:regulation of exit from mitosis; F:protein binding	tr|D3TN29|D3TN29_GLOMM	26S proteasome regulatory complex subunit RPN9/PSMD13	100	1.3e-219	759.6	OG5_127891	dmel|FBpp0083860
GMOY007609-RA	hypothetical protein	2910.17	0.433124	0.0087917	0.0600346	CG5290 gene product	Drosophila melanogaster	drosoph	AAF49283	0	0.73	2	P:neurogenesis; F:protein binding	tr|Q9VVM8|Q9VVM8_DROME	CG5290-PA	55.5	1.5e-252	870.2	OG5_128247	dmel|FBpp0074918
GMOY005925-RA	GABAb-R1b: metabotropic GABA-B receptor 1	1444.38	0.432242	0.00953107	0.0639491	CG7190 gene product	Drosophila melanogaster	drosoph	AAF51735	0	0.8067	1	C:Golgi membrane	tr|Q9VP27|Q9VP27_DROME	CG33214-PA	63.8	0	1432.2	OG5_132676	dmel|FBpp0078043
GMOY009663-RA	hypothetical protein	3252.31	0.432152	0.014324	0.0874648	CG10517 gene product	Drosophila melanogaster	drosoph	XP_005177445.1	2.03e-98	0.69	0	NA	tr|Q961L8|Q961L8_DROME	CG33056, isoform B	49.8	1.6e-87	320.5	NO_GROUP	dmel|FBpp0077970
GMOY003435-RA	hypothetical protein	873.032	0.429928	0.0161209	0.0950172	CG6659 gene product	Drosophila melanogaster	drosoph	AAF48869	0	0.655	1	C:integral component of membrane	sp|Q9VWR8|DPY19_DROME	C-mannosyltransferase dpy-19 homolog	50.8	1.7e-254	876.7	OG5_131282	dmel|FBpp0074383
GMOY005754-RA	hypothetical protein	1653.15	0.429317	0.00359683	0.0305024	CG7565 gene product	Drosophila melanogaster	drosoph	AAF50494	0	0.74	1	F:chitinase activity	tr|Q9VSC9|Q9VSC9_DROME	CG7565	59.8	0	1224.9	OG5_132567	dmel|FBpp0271879
GMOY005387-RA	hypothetical protein	1111.39	0.427135	0.0102129	0.0676812	CG17061 gene product	Drosophila melanogaster	drosoph	AAF47378	7.8e-111	0.54	0	NA	tr|M9NEX4|M9NEX4_DROME	Methuselah-like 10, isoform D	43.9	2e-106	384	OG5_138477	dmel|FBpp0072472
GMOY006372-RA	Glycoprotein	4502.54	0.426623	0.00773709	0.0545849	CG5520 gene product	Drosophila melanogaster	drosoph	AAF56765	0	0.7033	22	P:centrosome cycle; P:regulation of circadian sleep/wake cycle, sleep; P:cold acclimation; P:protein folding; P:regulation of cell shape; P:negative regulation of transposition; P:mitotic spindle organization; P:spermatogenesis; P:endodermal digestive tract morphogenesis; C:extracellular space; P:midgut development; P:pole plasm mRNA localization; C:polytene chromosome interband; P:actin filament…	tr|Q9VAY2|Q9VAY2_DROME	Glycoprotein 93	79	0	1256.1	OG5_126623	dmel|FBpp0084623
GMOY000174-RA	Calmodulin-binding protein related to a Rab3 GDP/GTP exchange protein	2307.05	0.423741	0.00603371	0.0454637	crag gene product	Drosophila melanogaster	drosoph	AAF53672	0	0.84	0	NA	tr|Q9W3D3|Q9W3D3_DROME	Calmodulin-binding protein related to a Rab3 GDP/GTP exchange protein, isoform A	69.2	0	2300	OG5_129471	dmel|FBpp0071165
GMOY000140-RA	hypothetical protein	1427.46	0.421933	0.00709099	0.0511424	sulfhydryl oxidase 2-like	Musca domestica	nr	XP_005174845	0	0.72	3	P:cell redox homeostasis; F:thiol oxidase activity; P:oxidation-reduction process	tr|Q7JQR3|Q7JQR3_DROME	Sulfhydryl oxidase	53.5	1e-195	681	OG5_129038	dmel|FBpp0086873
GMOY003278-RA	Zinc finger protein 30C	3660.86	0.419585	0.00222531	0.0205853	zf30c gene product	Drosophila melanogaster	drosoph	AAF52805	0	0.5567	3	P:neuron development; F:nucleic acid binding; F:metal ion binding	tr|Q9VL91|Q9VL91_DROME	LD23102p	56.9	8.9e-165	578.9	OG5_186249	dmel|FBpp0079461
GMOY007008-RA	phosphatase 1B	1482.03	0.414088	0.0158983	0.0941921	protein phosphatase 1b-like isoform x5	Ceratitis capitata	nr	XP_004530986	0	0.94	4	F:magnesium ion binding; F:manganese ion binding; P:protein dephosphorylation; F:protein serine/threonine phosphatase activity	tr|D3TQK9|D3TQK9_GLOMM	Phosphatase 1B	100	1.3e-216	749.6	OG5_126741	dmel|FBpp0084810
GMOY006531-RA	hypothetical protein	5272.49	0.414024	0.0044642	0.0358778	CG1311 gene product	Drosophila melanogaster	drosoph	AAF47876	0	0.86	3	F:molecular_function; P:biological_process; C:cellular_component	tr|M9PHD2|M9PHD2_DROME	CG1311, isoform B	75.2	1,4E-312	1069.3	OG5_132356	dmel|FBpp0073088
GMOY010719-RA	hypothetical protein	1368.29	0.410466	0.00949715	0.0638805	CG10220 gene product	Drosophila melanogaster	drosoph	AAF53997	4.31e-76	0.7	0	NA	tr|D3TQ96|D3TQ96_GLOMM	Alpha-tubulin folding cofactor B	97.8	4.6e-124	442.6	OG5_135567	dmel|FBpp0090944
GMOY003317-RA	hypothetical protein	891.773	0.392605	0.0118	0.0757165	GI22579	Drosophila mojavensis	nr	XP_002000344	0	0.96	5	C:cytoplasm; P:autophagic vacuole assembly; F:phosphatidylinositol-3,5-bisphosphate binding; F:phosphatidylinositol-3-phosphate binding; F:protein binding	tr|D3TPV5|D3TPV5_GLOMM	Uncharacterized conserved protein	99.7	6.7e-202	700.7	OG5_128185	dmel|FBpp0081440
GMOY007460-RA	HMG box-containing protein	1893.44	0.388398	0.015449	0.0923873	CG9418 gene product	Drosophila melanogaster	drosoph	AAF46682	2.87e-21	0.755	4	F:DNA binding; C:membrane; P:transmembrane transport; F:transporter activity	tr|D3TL66|D3TL66_GLOMM	HMG box-containing protein (Fragment)	81.4	1.2e-27	122.9	OG5_132666	cpip|CPIJ004396
GMOY007263-RA	vacuolar H+-ATPase v0 sector accessory subunit S1 Ac45	5329.28	0.379431	0.0049411	0.0388506	CG8029 gene product	Drosophila melanogaster	drosoph	AAF58966	5.42e-74	0.56	5	C:plasma membrane proton-transporting V-type ATPase complex; F:proton-transporting ATP synthase activity, rotational mechanism; P:ATP hydrolysis coupled proton transport; F:proton-transporting ATPase activity, rotational mechanism; C:proton-transporting V-type ATPase, V1 domain	tr|D3TLD3|D3TLD3_GLOMM	Vacuolar H+-ATPase v0 sector accessory subunit S1 Ac45	99.7	5.3e-224	774.2	OG5_155215	dmel|FBpp0087668
GMOY009607-RA	hypothetical conserved protein	1733.42	0.374978	0.0144776	0.0879423	PREDICTED: uncharacterized protein LOC101896632 isoform X1	Musca domestica	nr	XP_005180447	0	0.71	4	F:calcium ion binding; P:homophilic cell adhesion; C:plasma membrane; F:protein binding	tr|D3TLZ2|D3TLZ2_GLOMM	Hypothetical conserved protein	100	2e-289	993.4	OG5_158753	dmel|FBpp0075708
GMOY000799-RA	AGXT: alanine-glyoxylate aminotransferase	2338.51	0.370755	0.010236	0.0677791	CG11241 gene product	Drosophila melanogaster	drosoph	AAF51130	0	0.61	2	F:transaminase activity; F:pyridoxal phosphate binding	tr|D3TRZ5|D3TRZ5_GLOMM	Alanine-glyoxylate transaminase 1	100	3,7E-313	1070.8	OG5_128761	dmel|FBpp0112101
GMOY002766-RA	Regulatory particle triple-A ATPase	1414.24	0.369227	0.0118467	0.0758957	PREDICTED: 26S protease regulatory subunit 6B	Musca domestica	nr	XP_005179381	0	0.9833	7	P:proteasome-mediated ubiquitin-dependent protein catabolic process; F:nucleoside-triphosphatase activity; C:proteasome regulatory particle, base subcomplex; F:endopeptidase activity; F:ATP binding; C:cytoplasm; P:cellular response to DNA damage stimulus	tr|D3TN39|D3TN39_GLOMM	26S proteasome regulatory complex ATPase RPT3	100	6e-234	807.4	OG5_127831	dmel|FBpp0073292
GMOY002605-RA	SRM: spermidine synthase	5046.54	0.354438	0.0151115	0.0909729	GK13913	Drosophila willistoni	nr	XP_002073020	1.5e-174	0.94	5	C:endoplasmic reticulum; F:catalytic activity; F:calcium ion binding; F:unfolded protein binding; P:protein folding	sp|P29413|CALR_DROME	Calreticulin	77.1	1.1e-180	630.9	OG5_129181	dmel|FBpp0081581
GMOY006133-RA	aspartyl protease	7159.28	0.346928	0.0168395	0.0987293	cathd gene product	Drosophila melanogaster	drosoph	AAF45770	0	0.7667	8	C:lysosome; C:microtubule associated complex; P:defense response to Gram-negative bacterium; P:nurse cell apoptotic process; P:salivary gland cell autophagic cell death; P:proteolysis; F:aspartic-type endopeptidase activity; C:extracellular region	tr|D3TMW6|D3TMW6_GLOMM	Aspartyl protease	100	1.1e-233	806.6	OG5_126885	dmel|FBpp0087972
GMOY011847-RA	hypothetical protein	4127.24	0.33174	0.0131193	0.0819701	CG8135 gene product	Drosophila melanogaster	drosoph	AAF54372	0	0.82	3	F:molecular_function; P:biological_process; C:cellular_component	sp|Q8MRQ4|LMBD2_DROME	LMBR1 domain-containing protein 2 homolog	72.7	4.4e-301	1031.2	OG5_128525	dmel|FBpp0081508
GMOY005682-RA	Myosin alkali light chain	18334.9	0.325127	0.0105267	0.0691817	mlc1 gene product	Drosophila melanogaster	drosoph	AAF56733	3.2e-77	0.77	6	C:myosin VI complex; C:myosin VII complex; C:myosin II complex; F:myosin heavy chain binding; C:myosin V complex; P:actin filament-based movement	sp|P06742|MLC1_DROME	Myosin light chain alkali	89	2.5e-78	288.9	OG5_146563	dmel|FBpp0084566
GMOY006251-RA	mitoferrin	2222.93	-0.359986	0.0144638	0.0879341	CG4963 gene product	Drosophila melanogaster	drosoph	AAF56764	6.58e-165	0.79	5	P:spermatid differentiation; C:mitochondrial inner membrane; F:iron ion transmembrane transporter activity; P:transmembrane transport; P:mitochondrial iron ion transport	tr|D3TQS2|D3TQS2_GLOMM	Mitochondrial carrier protein mRS3/4	99.2	4.7e-217	751.1	OG5_128038	dmel|FBpp0084635
GMOY000531-RA	ArfGAP with SH3 domain, ankyrin repeat and PH domain	5754.03	-0.366576	0.00604881	0.0455351	CG2226 gene product	Drosophila melanogaster	drosoph	AAF55295	0	0.6233	5	P:single-organism process; F:ARF GTPase activator activity; P:regulation of ARF GTPase activity; F:zinc ion binding; F:protein binding	tr|A1Z7A6|A1Z7A6_DROME	ArfGAP with SH3 domain, ankyrin repeat and PH domain, isoform B	77.2	0	1835.8	OG5_129717	dmel|FBpp0099488
GMOY001536-RA	hypothetical protein	979.888	-0.37073	0.0163766	0.0961548	hypothetical protein FF38_09589, partial	Lucilia cuprina	nr	KNC34053	2e-08	0.61	0	NA	No_Hits	NA	NA	NA	NA	No_Hits	No_Hits
GMOY004275-RA	hypothetical protein	15126.7	-0.38181	0.00707791	0.0510937	hypothetical protein FF38_00183	Lucilia cuprina	nr	KNC22606	0	0.72	2	F:protein binding; P:protein targeting to Golgi	No_Hits	NA	NA	NA	NA	OG5_132517	dmel|FBpp0073859
GMOY010082-RA	flapwing	1831.17	-0.386346	0.00713417	0.0513968	flw gene product	Drosophila melanogaster	drosoph	AAF46583	7.89e-163	0.8967	13	P:axon guidance; P:phagocytosis; C:polytene chromosome; P:mitotic spindle elongation; P:visual learning; P:olfactory learning; P:mitotic metaphase plate congression; F:myosin phosphatase activity; C:protein phosphatase type 1 complex; P:spindle assembly; P:chromosome condensation; P:protein dephosphorylation; P:adult locomotory behavior	tr|Q8T0U6|Q8T0U6_DROME	Serine/threonine-protein phosphatase	78.8	3.9e-172	602.1	OG5_126821	dmel|FBpp0071381
GMOY006967-RA	hypothetical protein	3945.31	-0.395016	0.0126383	0.0799535	GK23927	Drosophila willistoni	nr	XP_002064581	0	0.71	2	F:protein binding; F:transferase activity, transferring phosphorus-containing groups	tr|Q9VKD0|Q9VKD0_DROME	CG6734	57.6	0	2236.8	OG5_132644	dmel|FBpp0079896
GMOY002155-RA	signal peptide I	3272.2	-0.400531	0.00560132	0.0430482	Taf250 gene product	Drosophila melanogaster	drosoph	AAF54102	0	0.83	18	P:transcription initiation from RNA polymerase II promoter; F:zinc ion binding; F:TBP-class protein binding RNA polymerase II transcription factor activity involved in preinitiation complex assembly; P:protein complex assembly; P:regulation of JAK-STAT cascade; P:regulation of cell cycle; F:sequence-specific DNA binding; C:transcription factor TFIID complex; P:positive regulation of transcription…	sp|P51123|TAF1_DROME	Transcription initiation factor TFIID subunit 1	73.1	0	2697.9	OG5_129078	dmel|FBpp0089369
GMOY000076-RA	CTPsyn: CTP synthase	1544.36	-0.402194	0.00515078	0.0401685	CTP synthase	Musca domestica		XP_011296045	0	0.87	2	P:pyrimidine nucleotide biosynthetic process; F:CTP synthase activity	sp|Q9VUL1|PYRG_DROME	CTPsyn CG45070	74.4	3.8e-274	941.4	OG5_126851	dmel|FBpp0075387
GMOY003791-RA	lethal (1) G0196	3921.42	-0.403505	0.0163604	0.0961292	CG14616 gene product	Drosophila melanogaster	drosoph	AAF50947	0	0.86	1	F:acid phosphatase activity	tr|X2JLN4|X2JLN4_DROME	Lethal (1) G0196, isoform L	78.3	0	1753.8	OG5_127768	dmel|FBpp0288801
GMOY003942-RA	hypothetical protein	2114.3	-0.407708	0.0155721	0.0928468	CG6740 gene product	Drosophila melanogaster	drosoph	AAF50208	3.37e-144	0.58	0	NA	No_Hits	NA	NA	NA	NA	OG5_158398	dmel|FBpp0288881
GMOY010985-RA	bicoid stability factor	2274.26	-0.409714	0.0103997	0.0685821	CG10302 gene product	Drosophila melanogaster	drosoph	AAF51713	0	0.76	0	NA	tr|Q9VJ86|Q9VJ86_DROME	Bicoid stability factor	57.2	0	1599.7	OG5_135006	dmel|FBpp0080637
GMOY011422-RA	hypothetical protein	10667.3	-0.411282	0.01347	0.0834801	CG6960 gene product	Drosophila melanogaster	drosoph	AAF55127	0	0.7567	1	F:protein binding	tr|A0A0B4JDC8|A0A0B4JDC8_DROME	CG42788, isoform C	61.3	0	1521.9	OG5_146555	dmel|FBpp0082499
GMOY008195-RA	hypothetical protein	874.417	-0.420189	0.0142312	0.0871014	No_Hits	NA	nr	NA	NA	NA	0	NA	No_Hits	NA	NA	NA	NA	No_Hits	No_Hits
GMOY000585-RA	anti-apoptotic BCl-2 family protein	2713.35	-0.421649	0.00361815	0.0305991	buffy gene product	Drosophila melanogaster	drosoph	AAF46466	9.22e-112	0.745	1	P:regulation of apoptotic process	tr|D3TMP2|D3TMP2_GLOMM	Anti-apoptotic BCl-2 family protein	100	4.2e-143	506.1	OG5_134640	dmel|FBpp0087182
GMOY010763-RA	gem: gemini	2150.67	-0.425128	0.00398733	0.0329965	PREDICTED: uncharacterized protein LOC101449990	Ceratitis capitata	nr	XP_004526327	0	0.7	0	NA	tr|Q8SY59|Q8SY59_DROME	GH01967p	56.8	2.7e-293	1005.7	OG5_130498	dmel|FBpp0088699
GMOY009286-RA	hypothetical protein	2026.34	-0.427236	0.0161241	0.0950172	acetyl-coenzyme a transporter 1-like	Ceratitis capitata	nr	XP_004533422	0	0.826	3	C:integral component of membrane; F:acetyl-CoA transporter activity; P:acetyl-CoA transport	tr|Q9VVA1|Q9VVA1_DROME	CG9706, isoform B	68.3	5e-220	761.5	OG5_128203	dmel|FBpp0075085
GMOY002762-RA	SLY-1 homologous	2097.22	-0.428841	0.0116356	0.075025	protein sly1 homolog	Musca domestica	nr	XP_005186592	0	0.94	1	P:vesicle docking involved in exocytosis	sp|Q24179|SLY1_DROME	Protein sly1 homolog	85	0	1104.4	OG5_127856	dmel|FBpp0089084
GMOY010094-RA	DLP: Daxx-like protein	791.104	-0.431972	0.0151679	0.0911764	death domain-associated protein 6	Stomoxys calcitrans	nr	XP_013109294	0	0.69	0	NA	tr|Q9VMD0|Q9VMD0_DROME	Daxx-like protein, isoform A	33.5	3.6e-86	317.8	OG5_134963	cpip|CPIJ001120
GMOY000803-RA	ADP-ribosylation factor GTPase activating protein	1488.55	-0.431991	0.0113503	0.0736495	adp-ribosylation factor gtpase-activating protein 2-like isoform x4	Musca domestica	nr	XP_005182516	0	0.758	3	F:ARF GTPase activator activity; F:zinc ion binding; P:regulation of ARF GTPase activity	tr|Q9VNS2|Q9VNS2_DROME	ADP-ribosylation factor GTPase activating protein 3, isoform A	59.9	6.9e-183	638.3	OG5_127251	dmel|FBpp0078191
GMOY006497-RA	hypothetical protein	3618.35	-0.436397	0.00493999	0.0388506	osp gene product	Drosophila melanogaster	drosoph	AAF53402	1.48e-83	0.73	0	NA	sp|Q27421|P_DROME	Protein outspread	57	2.5e-110	399.4	OG5_132872	dmel|FBpp0088805
GMOY002456-RA	hypothetical protein	2446.63	-0.437013	0.00270944	0.0242277	mothers against decapentaplegic homolog 6-like	Musca domestica	nr	XP_005182029	0	0.5933	5	P:regulation of transcription, DNA-templated; P:transforming growth factor beta receptor signaling pathway; F:sequence-specific DNA binding transcription factor activity; C:transcription factor complex; F:protein binding	tr|Q5U110|Q5U110_DROME	Mothers against decapentaplegic homolog	33	4e-72	270.4	OG5_136198	dmel|FBpp0099512
GMOY005881-RA	eIF2B-delta	706.701	-0.437028	0.0133559	0.0831275	translation initiation factor eif-2b subunit delta-like	Drosophila virilis	nr	XP_002050818	2.08e-139	0.71	1	P:cellular metabolic process	tr|Q9W1Q8|Q9W1Q8_DROME	LD05345p	31.2	1.1e-30	132.5	OG5_128137	dmel|FBpp0071923
GMOY011780-RA	Cyclin G	19787.9	-0.439783	0.012654	0.0799906	CG11525 gene product	Drosophila melanogaster	drosoph	AAF57169	0	0.92	0	NA	tr|D3TRJ8|D3TRJ8_GLOMM	Cyclin B	97.8	0	1142.5	OG5_136818	dmel|FBpp0085163
GMOY000468-RA	hypothetical protein	1650.56	-0.444902	0.0154037	0.0922508	pap-associated domain-containing protein 5-like isoform x3	Ceratitis capitata	nr	XP_004529741	0	0.82	1	F:nucleotidyltransferase activity	No_Hits	NA	NA	NA	NA	OG5_127416	dmel|FBpp0071159
GMOY006163-RA	hypothetical protein	1090.73	-0.445095	0.00474853	0.0376529	BcDNA:LD21794 gene product	Drosophila melanogaster	drosoph	AAF52564	0	0.79	4	P:regulation of cell shape; F:protein serine/threonine phosphatase activity; P:cell adhesion; P:protein dephosphorylation	tr|Q9XZ28|Q9XZ28_DROME	CG7115, isoform A	71.1	9.1e-171	598.6	OG5_132090	dmel|FBpp0079146
GMOY006831-RA	EGFR: epidermal growth factor receptor	1215.76	-0.44563	0.00318517	0.0276014	epidermal growth factor receptor isoform x1	Musca domestica	nr	XP_005174763	0	0.88	5	C:membrane; F:transmembrane receptor protein tyrosine kinase activity; F:ATP binding; P:protein phosphorylation; P:transmembrane receptor protein tyrosine kinase signaling pathway	sp|P04412|EGFR_DROME	Epidermal growth factor receptor	70.3	0	2137.1	OG5_128597	dmel|FBpp0071571
GMOY004419-RA	Tudor-SN	6638.5	-0.446562	0.00162954	0.0159502	staphylococcal nuclease domain-containing protein 1-like isoform x1	Musca domestica	nr	XP_005182854	0	0.89	4	F:hydrolase activity, acting on ester bonds; F:nucleic acid binding; C:RISC complex; P:gene silencing by RNA	tr|Q9W0S7|Q9W0S7_DROME	LD20211p	78.8	0	1457.2	OG5_128197	dmel|FBpp0072419
GMOY005198-RA	hypothetical protein	1452	-0.447023	0.00665536	0.0489169	CG17075 gene product	Drosophila melanogaster	drosoph	AAF51524	2.78e-175	0.54	5	F:flavin adenine dinucleotide binding; F:tRNA dihydrouridine synthase activity; P:tRNA processing; P:oxidation-reduction process; F:zinc ion binding	tr|Q9VPM2|Q9VPM2_DROME	CG17075, isoform A	45.5	5.3e-207	719.9	OG5_129316	dmel|FBpp0077801
GMOY006110-RA	hypothetical protein	1933.33	-0.44708	0.00698488	0.0506028	leucine--trna cytoplasmic-like	Musca domestica	nr	XP_005175959	0	0.87	6	F:aminoacyl-tRNA editing activity; F:leucine-tRNA ligase activity; P:regulation of translational fidelity; F:ATP binding; P:leucyl-tRNA aminoacylation; C:cytoplasm	tr|Q9VQR8|Q9VQR8_DROME	CG33123, isoform A	75.1	0	1886.3	OG5_127407	dmel|FBpp0077251
GMOY008882-RA	Molecule interacting with CasL	4906.01	-0.447465	0.0125578	0.079569	CG11685 gene product	Drosophila melanogaster	drosoph	AAF54478	0	0.7867	2	F:zinc ion binding; F:protein binding	sp|Q86BA1|MICAL_DROME	Protein-methionine sulfoxide oxidase Mical	62.8	4.4e-84	313.2	OG5_128687	amel|XP_396755
GMOY007394-RA	Bestrophin	8269.52	-0.45	0.000743802	0.00834069	CG10173 gene product	Drosophila melanogaster	drosoph	AAF47516	0	0.8	0	NA	tr|Q9VRW4|Q9VRW4_DROME	Bestrophin 2	75	0	1196	OG5_149565	dmel|FBpp0076718
GMOY009071-RA	Sec23 ortholog (S. cerevisiae)	4566.07	-0.45372	0.0134352	0.0834285	protein transport protein sec23a-like isoform x2	Musca domestica	nr	XP_005186964	0	0.9133	4	C:COPII vesicle coat; P:intracellular protein transport; P:ER to Golgi vesicle-mediated transport; F:zinc ion binding	tr|D3TRS5|D3TRS5_GLOMM	Vesicle coat complex COPII subunit SEC23	95.6	0	1565.4	OG5_127203	dmel|FBpp0078360
GMOY002173-RA	Glycyl-tRNA synthetase	5176.01	-0.455282	0.0100632	0.0668538	glycine--trna ligase-like	Musca domestica	nr	XP_005191908	0	0.91	4	C:cytoplasm; P:glycyl-tRNA aminoacylation; F:ATP binding; F:glycine-tRNA ligase activity	tr|Q961R8|Q961R8_DROME	GH09263p	80.4	0	1110.1	OG5_127272	dmel|FBpp0075386
GMOY004387-RA	nop17 like: cg1553	2675.41	-0.458543	0.00253366	0.0228879	ktu_droya ame: full=protein kintoun ame: full=dynein assembly factor axonemal homolog ame: full=pp1-interacting protein 20	Drosophila yakuba	nr	XP_002089527	0	0.68	1	C:cytoplasm	sp|Q0E9G3|KTU_DROME	Protein kintoun	61.2	4.8e-136	483.4	OG5_131473	dmel|FBpp0087976
GMOY004338-RA	hypothetical protein	840.317	-0.4587	0.00952525	0.0639491	PREDICTED: cytochrome P450 CYP12A2-like	Musca domestica	nr	XP_005177073	0	0.83	0	NA	sp|Q9VE01|C12A5_DROME	Probable cytochrome P450 12a5, mitochondrial	58.3	7.1e-169	592.4	OG5_127298	dmel|FBpp0083144
GMOY003595-RA	translation initiation factor 3 subunit h	2001.47	-0.461308	0.00395455	0.0327923	eukaryotic translation initiation factor 3 subunit h-like	Musca domestica	nr	XP_005186429	0	0.902	6	C:eukaryotic translation initiation factor 3 complex; C:eukaryotic 43S preinitiation complex; C:eukaryotic 48S preinitiation complex; P:regulation of translational initiation; P:formation of translation preinitiation complex; F:translation initiation factor activity	tr|D3TM72|D3TM72_GLOMM	Eukaryotic translation initiation factor 3 subunit H	100	1.5e-190	662.9	OG5_129149	dmel|FBpp0078667
GMOY005924-RA	hypothetical protein	7084.96	-0.462521	0.00608885	0.0456664	PREDICTED: nucleolar protein 11-like	Musca domestica	nr	XP_005182464	0	0.71	0	NA	tr|Q9VW10|Q9VW10_DROME	CG9300-PA	38.5	5.5e-136	483.4	OG5_207808	dmel|FBpp0078010
GMOY001096-RA	hypothetical protein	748.242	-0.462537	0.0122378	0.0779076	low quality protein: f-box lrr-repeat protein 20-like	Musca domestica	nr	XP_005176022	0	0.8667	1	F:protein binding	tr|A8DYA6|A8DYA6_DROME	CG9003, isoform B	59.5	3.7e-206	715.7	OG5_127678	dmel|FBpp0111980
GMOY005727-RA	hypothetical protein	476.88	-0.462841	0.0142833	0.0872867	cysteine-rich hydrophobic domain-containing protein 2	Musca domestica	nr	XP_005185597	1.7e-59	0.97	0	NA	tr|Q0KI06|Q0KI06_DROME	CG5938, isoform A	83.9	1.6e-53	206.1	OG5_131856	dmel|FBpp0084529
GMOY005435-RA	hypothetical protein	1333.03	-0.463361	0.00496053	0.0389378	CG12214 gene product	Drosophila melanogaster	drosoph	AAF58828	0	0.7233	6	P:positive regulation of microtubule depolymerization; P:sperm individualization; F:voltage-gated potassium channel activity; P:potassium ion transport; P:transmembrane transport; C:voltage-gated potassium channel complex	tr|A0A0B4KEI9|A0A0B4KEI9_DROME	KCNQ potassium channel, isoform H	83.9	9e-201	698.4	OG5_129255	aaeg|AAEL014162-PA
GMOY012114-RA	nontranslating CDS	482.534	-0.464026	0.011413	0.0739967	NA	NA	NA	NA	NA	NA	NA	NA	NA	NA	NA	NA	NA	NA	NA
GMOY010253-RA	hypothetical protein	1480.5	-0.465948	0.0078692	0.0551321	CG7720 gene product	Drosophila melanogaster	drosoph	AAF55596	0	0.69	3	F:sodium:iodide symporter activity; C:membrane; P:transmembrane transport	tr|Q7K3Q2|Q7K3Q2_DROME	CG7720, isoform A	65	1.1e-248	857.1	OG5_142366	dmel|FBpp0083093
GMOY004250-RA	hypothetical protein	2513.19	-0.46608	0.0163415	0.0960878	protein phosphatase 1 regulatory subunit 12a-like isoform x11	Ceratitis capitata	nr	XP_004519929	0	0.894	0	NA	tr|M9NDS8|M9NDS8_DROME	Myosin binding subunit, isoform N	37.9	7e-195	679.9	OG5_130875	agam|AGAP006665-PA
GMOY005613-RA	hypothetical protein	666.032	-0.467658	0.0137309	0.0846408	PREDICTED: uncharacterized protein LOC106089706	Stomoxys calcitrans	nr	XP_013111116	4.3e-50	0.64	1	P:spermatogenesis	tr|Q7KU06|Q7KU06_DROME	CG14341-PB, isoform B	42.7	1.4e-32	137.1	OG5_136409	dmel|FBpp0077628
GMOY011207-RA	Glycogen binding subunit 76A	532.411	-0.471705	0.00751202	0.0536052	glycogen-binding subunit 76a-like isoform x1	Ceratitis capitata	nr	XP_004526810	0	0.81	1	F:protein binding	sp|Q9VVY3|GBS76_DROME	Glycogen-binding subunit 76A	44.4	3e-42	171	OG5_137284	dmel|FBpp0074781
GMOY004001-RA	Pfrx: 6-phosphofructo-2-kinase	1744.12	-0.47318	0.00933977	0.0631371	6-phosphofructo-2-kinase gene product	Drosophila melanogaster	drosoph	AAF48962	0	0.95	5	P:fructose 2,6-bisphosphate metabolic process; F:ATP binding; F:fructose-2,6-bisphosphate 2-phosphatase activity; P:fructose metabolic process; F:6-phosphofructo-2-kinase activity	tr|Q9VWH7|Q9VWH7_DROME	6-phosphofructo 2-kinase/fructose 2,6-bisphosphatase long form	73.8	1.4e-289	993	OG5_126873	dmel|FBpp0074486
GMOY009489-RA	center divider	2780.84	-0.475735	0.00510511	0.0399176	flocculation protein flo11-like	Musca domestica	nr	XP_005182080	0	0.7067	3	P:protein phosphorylation; F:protein tyrosine kinase activity; F:ATP binding	tr|Q9VE06|Q9VE06_DROME	Center divider, isoform A	58.1	0	1103.2	OG5_132405	dmel|FBpp0083130
GMOY008633-RA	death-associated protein 1	5127.35	-0.47778	0.0024244	0.0219992	CG12384 gene product	Drosophila melanogaster	drosoph	AAF58654	1.59e-46	0.88	0	NA	tr|D3TMX4|D3TMX4_GLOMM	Death-associated protein 1	100	3.9e-51	198	OG5_134952	dmel|FBpp0087252
GMOY010189-RA	eif-2 beta: eukaryotic translation initiation factor 2 beta subunit	2651.44	-0.479331	0.00724499	0.0519289	CG9177 gene product	Drosophila melanogaster	drosoph	AAF49902	2.14e-133	0.61	9	P:mitotic spindle elongation; F:translation initiation factor activity; C:cytosol; P:formation of translation initiation ternary complex; C:eukaryotic translation initiation factor 2 complex; C:microtubule associated complex; P:axon midline choice point recognition; F:tRNA binding; F:GTP binding	tr|D3TR06|D3TR06_GLOMM	Translation initiation factor 2 beta subunit	100	2e-181	632.5	OG5_127339	dmel|FBpp0075700
GMOY000211-RA	Sec24CD ortholog (H. sapiens)	5275.04	-0.479492	0.00263009	0.0235485	protein transport protein sec24c-like	Musca domestica	nr	XP_005179591	0	0.902	4	C:COPII vesicle coat; P:intracellular protein transport; P:ER to Golgi vesicle-mediated transport; F:zinc ion binding	tr|Q9VQ94|Q9VQ94_DROME	LP05220p	61.4	0	1360.5	OG5_128033	dmel|FBpp0077487
GMOY006340-RA	hypothetical protein	785.153	-0.483159	0.0126276	0.0799486	GF15040	Drosophila ananassae	nr	XP_001961574	0	0.86	3	P:protein polyglutamylation; P:neurogenesis; F:tubulin-tyrosine ligase activity	tr|Q9VQV6|Q9VQV6_DROME	CG3964, isoform B	65.6	0	1172.5	OG5_128244	dmel|FBpp0077190
GMOY004626-RA	RpS20: 40S ribosomal protein S20	2811	-0.483928	0.0113394	0.0736378	RpS20 gene product	Drosophila melanogaster	drosoph	AAF55809	1.99e-73	0.95	4	F:structural constituent of ribosome; F:RNA binding; P:translation; C:small ribosomal subunit	tr|D3TMY7|D3TMY7_GLOMM	40S ribosomal protein S20	100	5.1e-64	241.1	OG5_126760	dmel|FBpp0083371
GMOY000359-RA	DBT: dihydro-transacylase	1040.78	-0.485697	0.01412	0.0866367	CG5599 gene product	Drosophila melanogaster	drosoph	AAF48423	0	0.78	7	C:mitochondrial oxoglutarate dehydrogenase complex; F:dihydrolipoamide branched chain acyltransferase activity; P:phagocytosis; P:tricarboxylic acid cycle; F:dihydrolipoyllysine-residue (2-methylpropanoyl)transferase activity; F:cofactor binding; P:fatty-acyl-CoA biosynthetic process	tr|D3TLN4|D3TLN4_GLOMM	Dihydrolipoamide transacylase alpha-keto acid dehydrogenase E2 subunit	100	1.6e-267	919.1	OG5_128117	dmel|FBpp0073781
GMOY006386-RA	hypothetical protein	1442.55	-0.488927	0.0121802	0.0776607	CG5740 gene product	Drosophila melanogaster	drosoph	AAF55957	0	0.79	3	F:molecular_function; P:biological_process; C:cellular_component	tr|Q9VD46|Q9VD46_DROME	CG42390, isoform B	62.6	1.8e-268	922.9	OG5_168190	dmel|FBpp0289283
GMOY006303-RA	Protein kinase at 92B	2005.12	-0.489347	0.00292895	0.025698	mitogen-activated protein kinase kinase kinase 15-like	Musca domestica	nr	XP_005180418	0	0.854	3	P:protein phosphorylation; F:ATP binding; F:protein serine/threonine kinase activity	tr|Q9VDS9|Q9VDS9_DROME	Protein kinase at 92B, isoform C	70.9	0	1878.6	OG5_130258	dmel|FBpp0289484
GMOY010016-RA	GS1-like	935.792	-0.489776	0.0154748	0.0924176	GI17960	Drosophila mojavensis	nr	XP_002003517	1.4e-83	0.7033	2	F:hydrolase activity; P:metabolic process	tr|E2QCN9|E2QCN9_DROME	GS1-like, isoform B	54.7	5e-42	169.1	OG5_127060	cpip|CPIJ010605
GMOY004974-RA	hypothetical protein	675.96	-0.490079	0.00611544	0.0458233	protein kinase brain isozyme-like	Ceratitis capitata	nr	XP_004520297	8.29e-135	0.95	4	F:protein binding; F:ATP binding; P:protein phosphorylation; F:protein serine/threonine kinase activity	sp|P05130|KPC1_DROME	Protein kinase C, brain isozyme	89.8	3.5e-20	96.7	OG5_129482	dmel|FBpp0086197
GMOY010533-RA	tramtrack	1514	-0.490635	0.00838463	0.0580889	protein alpha isoform-like	Musca domestica	nr	XP_005185340	1.49e-139	0.68	3	F:protein binding; F:nucleic acid binding; F:metal ion binding	sp|P42282|TTKA_DROME	Protein tramtrack, alpha isoform	65.9	2.8e-103	374.8	OG5_149361	dmel|FBpp0085186
GMOY006747-RA	FucTB	1823.34	-0.492959	0.00175573	0.0170001	alpha-( )-fucosyltransferase b-like isoform x1	Musca domestica	nr	XP_005184540	0	0.688	3	C:membrane; P:protein glycosylation; F:fucosyltransferase activity	sp|Q9VLC1|FUCTB_DROME	Alpha-(1,3)-fucosyltransferase B	48.8	6.1e-107	385.6	OG5_138336	dmel|FBpp0079411
GMOY002902-RA	Succinyl-CoA:3-ketoacid CoA transferase	7104.88	-0.494825	0.00466026	0.037158	CG1140 gene product	Drosophila melanogaster	drosoph	AAF47600	0	0.88	3	F:3-oxoacid CoA-transferase activity; C:mitochondrial matrix; P:ketone body catabolic process	tr|D3TLL4|D3TLL4_GLOMM	Succinyl-CoA:3-ketoacid-coenzyme A transferase	100	2.1e-300	1028.5	OG5_127302	dmel|FBpp0072723
GMOY010070-RA	gartenzwerg	3179.9	-0.497124	0.00606936	0.0456048	PREDICTED: golgi-specific brefeldin A-resistance guanine nucleotide exchange factor 1-like	Musca domestica	nr	XP_005181622	0	0.772	16	P:phagocytosis; C:trans-Golgi network; P:intra-Golgi vesicle-mediated transport; P:protein secretion; P:cell morphogenesis; C:cis-Golgi network; P:Golgi organization; P:lumen formation, open tracheal system; P:regulation of ARF GTPase activity; F:ARF guanyl-nucleotide exchange factor activity; P:ER to Golgi vesicle-mediated transport; C:Golgi-associated vesicle; P:salivary gland development; C:Go…	tr|A1Z8W8|A1Z8W8_DROME	Gartenzwerg, isoform B	57.8	0	2197.2	OG5_128945	dmel|FBpp0087010
GMOY010740-RA	Deubiquitinating apoptotic inhibitor	1623.9	-0.49748	0.000454516	0.00558475	ubiquitin carboxyl-terminal hydrolase 35-like	Musca domestica	nr	XP_005183261	0	0.7	1	P:ubiquitin-dependent protein catabolic process	tr|Q7JQI1|Q7JQI1_DROME	Deubiquitinating apoptotic inhibitor, isoform A	49.2	8.7e-219	758.1	OG5_133093	dmel|FBpp0087061
GMOY009913-RA	Na[+]/H[+] hydrogen antiporter	2733.06	-0.498406	0.00672538	0.0492971	CG4693 gene product	Drosophila melanogaster	drosoph	AAF56075	4.7e-79	70.5%	3	F:sodium:proton antiporter activity; C:brush border; P:renal sodium ion transport	tr|Q9VCS7|Q9VCS7_DROME	GH07323p	68	5.1e-198	688.3	OG5_128860	dmel|FBpp0083760
GMOY009814-RA	lactate dehydrogenase	918.171	-0.501837	0.00961878	0.0644307	l-lactate dehydrogenase	Lucilia cuprina	nr	KNC34223	0	0.96	5	C:cytoplasm; F:L-lactate dehydrogenase activity; P:carbohydrate metabolic process; P:carboxylic acid metabolic process; P:oxidation-reduction process	sp|Q95028|LDH_DROME	L-lactate dehydrogenase	85.2	2e-162	569.7	OG5_126911	dmel|FBpp0076716
GMOY000606-RA	hypothetical protein	1601.82	-0.50218	0.00108486	0.0114058	ras guanine nucleotide exchange factor p-like	Musca domestica	nr	XP_005181789	9.24e-146	0.7967	1	F:nucleotide binding	tr|D3TRC4|D3TRC4_GLOMM	Uncharacterized conserved protein	100	3.7e-172	602.8	OG5_133667	aaeg|AAEL005215-PA
GMOY000171-RA	hypothetical protein	2155.59	-0.502219	0.000734763	0.0082853	ubiquitin-conjugating enzyme e2 h-like isoform x1	Musca domestica	nr	XP_005186125	4.16e-85	0.9733	1	F:acid-amino acid ligase activity	tr|D3TLQ3|D3TLQ3_GLOMM	Ubiquitin protein ligase	99.4	1.8e-88	322.8	OG5_128230	aaeg|AAEL013633-PA
GMOY001813-RA	hypothetical protein	5643.81	-0.504398	0.00454065	0.0364198	minor histocompatibility antigen h13-like	Musca domestica	nr	XP_005176312	0	0.9033	5	F:aspartic-type endopeptidase activity; C:integral component of membrane; P:pseudouridine synthesis; F:pseudouridine synthase activity; F:RNA binding	tr|D3TN43|D3TN43_GLOMM	Signal peptide protease	99.7	6.5e-220	761.9	OG5_128374	dmel|FBpp0077740
GMOY000426-RA	UAP1: UDP-N-acetylglucosamine pyrophosphorylase	1877.15	-0.504929	0.00242163	0.0219987	BcDNA:LD24639 gene product	Drosophila melanogaster	drosoph	AAF52387	0	0.91	9	P:central nervous system development; P:regulation of tube size, open tracheal system; P:cuticle chitin biosynthetic process; P:dorsal closure; P:embryonic epithelial tube formation; P:axonal fasciculation; F:UDP-N-acetylglucosamine diphosphorylase activity; P:chitin-based embryonic cuticle biosynthetic process; P:extracellular matrix organization	tr|D3TMF2|D3TMF2_GLOMM	UDP-N-acetylglucosamine pyrophosphorylase	100	4.1e-282	967.6	OG5_127359	dmel|FBpp0078898
GMOY003851-RA	hypothetical protein	606.07	-0.50569	0.00671836	0.0492903	methyltransferase nsun6-like	Musca domestica	nr	XP_005179251	1.49e-165	0.67	2	F:RNA binding; F:methyltransferase activity	tr|Q8IPS4|Q8IPS4_DROME	CG11109, isoform B	49.1	3e-106	383.3	OG5_131891	dmel|FBpp0078203
GMOY011640-RA	hypothetical protein	2488.97	-0.506057	0.0018055	0.0173716	BcDNA:GH02439 gene product	Drosophila melanogaster	drosoph	AAF51958	0	0.95	0	NA	tr|D3TS28|D3TS28_GLOMM	Differentiation-related protein 1 protein	100	6.1e-195	677.6	OG5_137759	dmel|FBpp0078324
GMOY002545-RA	spargel	572.701	-0.50727	0.00950504	0.0638805	muscle m-line assembly protein unc-89-like	Musca domestica	nr	XP_005182537	4.6e-174	0.524	1	F:nucleic acid binding	tr|Q8IPM1|Q8IPM1_DROME	FI18188p1	44	2.8e-198	690.3	OG5_146326	dmel|FBpp0078585
GMOY006012-RA	c11.1	7891.98	-0.507424	0.00716568	0.0515175	maestro heat-like repeat-containing protein family member 1-like isoform x1	Musca domestica	nr	AAF52237	0	0.8633	1	F:binding	tr|Q9W350|Q9W350_DROME	C11.1, isoform A	64.3	0	2206.8	OG5_132373	dmel|FBpp0071261
GMOY003420-RA	alicorn	10665.8	-0.509983	0.00176686	0.0170874	5 -amp-activated protein kinase subunit beta-1-like	Musca domestica	nr	XP_005183743	9.31e-160	0.75	1	F:protein binding	tr|A1Z7Q8|A1Z7Q8_DROME	Alicorn, isoform A	62.6	3.2e-116	416	OG5_127587	dmel|FBpp0087705
GMOY010699-RA	hypothetical protein	826.274	-0.50999	0.000900267	0.00978314	trf2 gene product	Drosophila melanogaster	drosoph	AAF46369	3.56e-93	0.78	17	P:transcription initiation from RNA polymerase II promoter; C:polytene chromosome; P:snRNA transcription from RNA polymerase III promoter; F:TBP-class protein binding RNA polymerase II transcription factor activity involved in preinitiation complex assembly; P:neuron projection morphogenesis; P:regulation of transcription from RNA polymerase II promoter; C:DNA-directed RNA polymerase III complex;…	tr|Q07DP5|Q07DP5_DROME	TATA box binding protein-related factor 2, isoform E	62.3	7e-89	326.6	OG5_133726	amel|XP_396371
GMOY001860-RA	kismet	10429.3	-0.510399	0.0105713	0.0692615	CG3660 gene product	Drosophila melanogaster	drosoph	AAF51527	0	0.78	4	F:protein binding; F:ATP binding; F:helicase activity; F:DNA binding	tr|B7Z002|B7Z002_DROME	Kismet, isoform C	53.6	0	3177.1	OG5_127421	dmel|FBpp0289115
GMOY011033-RA	mitochondrial ribosomal protein L28	1946.29	-0.510616	0.00152149	0.0150382	CG3782 gene product	Drosophila melanogaster	drosoph	AAF52188	7.86e-122	0.79	3	C:mitochondrial large ribosomal subunit; F:structural constituent of ribosome; P:mitochondrial translation	tr|D3TME2|D3TME2_GLOMM	Mitochondrial ribosomal protein L28	100	6.4e-163	570.9	OG5_133943	dmel|FBpp0078635
GMOY003808-RA	olf186-F	1241.16	-0.511225	0.000471805	0.00575345	olf186-f gene product	Drosophila melanogaster	drosoph	AAF54670	1.41e-79	0.84	0	NA	tr|D3TQ77|D3TQ77_GLOMM	CAP-binding protein complex interacting protein 2	87	9.2e-115	411.8	OG5_130743	agam|AGAP005071-PA
GMOY011717-RA	Excitatory amino acid transporter	1758.61	-0.511507	0.000282661	0.00377114	excitatory amino acid transporter 2-like isoform x1	Musca domestica	nr	XP_005186357	0	0.904	3	P:dicarboxylic acid transport; F:sodium:dicarboxylate symporter activity; C:membrane	tr|Q9VPS6|Q9VPS6_DROME	Amino acid transporter	78.1	3.3e-246	848.6	OG5_126739	dmel|FBpp0077707
GMOY011017-RA	oligosaccharyltransferase gamma subunit	3009.95	-0.515842	0.00348454	0.0297492	CG7830 gene product	Drosophila melanogaster	drosoph	AAF52636	0	0.88	0	NA	tr|D3TMZ0|D3TMZ0_GLOMM	Oligosaccharyltransferase gamma subunit	100	6.3e-189	657.5	OG5_129190	dmel|FBpp0079233
GMOY006749-RA	pigeon	449.027	-0.515969	0.00806696	0.0563224	protein pigeon-like	Musca domestica	nr	XP_005184538	0	0.802	0	NA	sp|Q24118|PIGE_DROME	Protein pigeon	65	0	1201.4	OG5_149254	dmel|FBpp0080735
GMOY004016-RA	hypothetical protein	540.011	-0.516734	0.0132573	0.0826411	CG7011 gene product	Drosophila melanogaster	drosoph	AAF49653	0	0.89	1	C:ER to Golgi transport vesicle	tr|Q9VUM3|Q9VUM3_DROME	CG7011	79.7	1.3e-177	620.2	OG5_127803	dmel|FBpp0075398
GMOY004058-RA	Spinophilin	1372.73	-0.517907	0.00390651	0.032494	serine-rich adhesin for platelets-like isoform x6	Musca domestica	nr	XP_005179049	0	0.87	1	F:protein binding	tr|M9NFI9|M9NFI9_DROME	Spinophilin, isoform J	59.1	0	2284.6	OG5_131322	dmel|FBpp0072831
GMOY006316-RA	hypothetical protein	1112.59	-0.519222	0.0156635	0.0932545	carnitine o-acetyltransferase-like isoform x2	Musca domestica	nr	XP_005182569	0	0.76	1	F:transferase activity, transferring acyl groups	tr|Q0KIA8|Q0KIA8_DROME	CG1041, isoform B	47	1.8e-179	627.1	OG5_129452	dmel|FBpp0081231
GMOY011683-RA	hypothetical protein	378.285	-0.52081	0.0111481	0.0725701	GK25303	Drosophila willistoni	nr	XP_002071131	1.91e-147	0.906	2	C:sarcoglycan complex; C:integral component of membrane	tr|O76892|O76892_DROME	EG:4F1.1 protein	66.6	4.8e-136	483	OG5_139998	dmel|FBpp0070267
GMOY002985-RA	brother of odd with entrails limited	479.842	-0.524999	0.0111797	0.0727172	bowl gene product	Drosophila melanogaster	drosoph	AAF51064	1.77e-117	0.85	8	P:embryonic foregut morphogenesis; P:wing disc development; F:nucleic acid binding; F:metal ion binding; F:sequence-specific DNA binding RNA polymerase II transcription factor activity; P:embryonic hindgut morphogenesis; P:lateral inhibition; P:terminal region determination	sp|Q9VQU9|BOWEL_DROME	Protein bowel	55.1	1.1e-191	667.9	OG5_133257	dmel|FBpp0077179
GMOY006884-RA	pixie	12346.8	-0.525682	0.00102969	0.010911	CG5651 gene product	Drosophila melanogaster	drosoph	AAF50342	0	0.6367	12	P:translational initiation; P:cell growth; F:iron-sulfur cluster binding; F:ribosomal small subunit binding; P:mRNA metabolic process; F:electron carrier activity; P:centrosome organization; C:eukaryotic translation initiation factor 3 complex; F:ATP binding; F:ribonuclease inhibitor activity; F:ATPase activity; P:negative regulation of neuron apoptotic process	tr|Q9VSS1|Q9VSS1_DROME	Pixie, isoform A	92.6	0	1149.8	OG5_127149	dmel|FBpp0076285
GMOY001224-RA	hypothetical protein	2504.47	-0.529741	0.0116365	0.075025	No_Hits	NA	nr	NA	NA	NA	0	NA	No_Hits	NA	NA	NA	NA	No_Hits	No_Hits
GMOY012316-RA	hypothetical protein	3998.41	-0.530101	0.00371827	0.0312172	CG6744 gene product	Drosophila melanogaster	drosoph	AAF54639	2.64e-113	0.57	3	P:somatic cell DNA recombination; F:3'-5' exonuclease activity; F:nucleic acid binding	tr|D3TSP1|D3TSP1_GLOMM	Putative 3'-5' exonuclease	96.7	1.8e-296	1015.4	OG5_132011	dmel|FBpp0081878
GMOY008861-RA	mitochondrial ribosomal protein L50	1323.69	-0.531103	0.00302374	0.0264577	pap gene product	Drosophila melanogaster	drosoph	AAF51667	0	0.78	5	F:nucleic acid binding; F:nucleotide binding; C:mediator complex; P:regulation of transcription from RNA polymerase II promoter; F:RNA polymerase II transcription cofactor activity	sp|Q7KTX8|MED13_DROME	Mediator of RNA polymerase II transcription subunit 13	55.9	3.3e-220	764.6	OG5_131171	dmel|FBpp0111743
GMOY003400-RA	liquid facets-Related	2555.93	-0.532082	0.00778853	0.0548044	clathrin interactor 1-like isoform x1	Musca domestica	nr	XP_005187805	0	0.72	1	F:binding	tr|Q8IN05|Q8IN05_DROME	Liquid facets-Related, isoform D	50.4	0	1308.5	OG5_128219	dmel|FBpp0288790
GMOY011175-RA	cp309	2274.44	-0.532277	0.00367645	0.0309303	PREDICTED: LOW QUALITY PROTEIN: golgin subfamily B member 1-like	Ceratitis capitata	nr	XP_004531612	0	0.68	6	P:centrosome organization; P:ciliary or bacterial-type flagellar motility; P:sensory perception of sound; P:embryonic morphogenesis; P:microtubule nucleation; C:centriole	tr|Q400N2|Q400N2_DROME	Cp309, isoform F	54	0	2342.8	OG5_146407	dmel|FBpp0099786
GMOY002768-RA	GTP-binding protein	1984.91	-0.53307	0.00580933	0.0441848	signal recognition particle receptor subunit alpha homolog	Musca domestica	nr	XP_005179383	0	0.86	6	F:GTP binding; P:SRP-dependent cotranslational protein targeting to membrane; F:GTPase activity; F:signal recognition particle binding; C:signal recognition particle receptor complex; P:GTP catabolic process	tr|D3TMK4|D3TMK4_GLOMM	Signal recognition particle receptor alpha subunit	100	0	1211.4	OG5_126932	dmel|FBpp0073336
GMOY011025-RA	hypothetical protein	1930.26	-0.533671	0.00324457	0.0279365	Btk29A gene product	Drosophila melanogaster	drosoph	AAF52631	1.81e-139	0.87	1	F:protein binding	sp|P08630|BTKL_DROME	Tyrosine-protein kinase Btk29A	82.6	3.7e-135	478.8	OG5_129320	dmel|FBpp0111749
GMOY011152-RA	Glutamate Carrier	746.225	-0.540631	0.0117997	0.0757165	mitochondrial glutamate carrier 1-like	Musca domestica	nr	XP_005186185	0	0.926	2	P:transmembrane transport; C:integral component of membrane	tr|Q9VGF7|Q9VGF7_DROME	Glutamate carrier 1, isoform A	84.5	1.7e-146	516.5	OG5_131872	dmel|FBpp0081958
GMOY011870-RA	Aldo: fructose biphosphate aldolase	9707.1	-0.541417	0.00271194	0.0242277	ald gene product	Drosophila melanogaster	drosoph	AAF56579	0	0.85	21	P:meiotic metaphase I plate congression; P:mesoderm development; C:condensed nuclear chromosome outer kinetochore; P:achiasmate meiosis I; C:M band; P:meiotic spindle assembly checkpoint; P:negative regulation of sister chromatid segregation; P:female meiosis chromosome segregation; C:spindle; P:glycolytic process; P:protein phosphorylation; F:protein serine/threonine kinase activity; P:response …	sp|P07764|ALF_DROME	Fructose-bisphosphate aldolase	80.3	1.9e-164	576.2	OG5_127143	bmor|BGIBMGA013021
GMOY003126-RA	DripA: aquaporin	30476.2	-0.541657	0.00660889	0.0486196	Drip gene product	Drosophila melanogaster	drosoph	AAF58643	1.02e-113	0.82	7	P:water transport; P:regulation of oviposition; P:water homeostasis; P:transmembrane transport; P:renal system process; C:integral component of membrane; F:water channel activity	tr|D3TQS3|D3TQS3_GLOMM	Aquaporin	100	3.5e-136	481.9	OG5_126615	dmel|FBpp0087240
GMOY003094-RA	hypothetical protein	395.032	-0.543339	0.0157606	0.0936254	CG15619 gene product	Drosophila melanogaster	drosoph	AAF49024	2.4e-122	0.89	1	F:chromatin binding	No_Hits	NA	NA	NA	NA	OG5_149395	cint|ENSCINP00000001353
GMOY010706-RA	hypothetical protein	2404.53	-0.544462	0.0014316	0.0142806	microtubule-associated protein futsch-like isoform x1	Ceratitis capitata	nr	XP_004524031	5.31e-74	0.4467	1	F:protein binding	tr|B7Z0I8|B7Z0I8_DROME	CG42232	31.4	5e-48	193	No_Hits	No_Hits
GMOY000477-RA	hypothetical protein	2592.1	-0.544479	0.000194795	0.00278746	PREDICTED: uncharacterized protein LOC106085249 isoform X10	Stomoxys calcitrans	nr	XP_013104959	0	0.73	1	P:COPII vesicle coating	No_Hits	NA	NA	NA	NA	OG5_130452	cpip|CPIJ017815
GMOY004000-RA	hypothetical protein	728.927	-0.546071	0.00777085	0.0547753	PREDICTED: uncharacterized protein LOC105214987	Bactrocera cucurbitae	nr	XP_011187012	4e-74	0.66	1	F:metal ion binding	No_Hits	NA	NA	NA	NA	OG5_158806	agam|AGAP001457-PA
GMOY008289-RA	hypothetical protein	561.247	-0.546131	0.007842	0.055037	CG11044 gene product	Drosophila melanogaster	drosoph	AAF57505	0	0.87	1	F:protein binding	tr|D3TPQ7|D3TPQ7_GLOMM	Hypothetical conserved protein	99.8	2,9E-310	1061.2	OG5_146417	dmel|FBpp0085623
GMOY000310-RA	hypothetical protein	625.594	-0.547422	0.0156115	0.0930134	hypothetical protein FF38_10467	Lucilia cuprina	nr	KNC23075	0	0.93	1	F:DNA binding	No_Hits	NA	NA	NA	NA	OG5_131772	phum|PHUM254190
GMOY002408-RA	skywalker	1917.89	-0.548027	0.000480282	0.00583133	tbc1 domain family member 24- partial	Musca domestica	nr	XP_005185545	0	0.8567	2	F:Rab GTPase activator activity; P:regulation of Rab GTPase activity	tr|Q0E8N9|Q0E8N9_DROME	CG9339-PD, isoform D	97.1	1.4e-99	361.7	OG5_132704	dmel|FBpp0080973
GMOY010394-RA	ADP-ribosylation factor GTPase activating protein	1560.99	-0.549045	0.000391724	0.00494857	adp-ribosylation factor gtpase-activating protein 1-like isoform x2	Musca domestica	nr	XP_005177691	0	0.71	3	F:ARF GTPase activator activity; P:regulation of ARF GTPase activity; F:zinc ion binding	tr|M9PFF1|M9PFF1_DROME	ADP-ribosylation factor GTPase activating protein 1, isoform B	62.6	6.7e-154	541.6	OG5_127813	dmel|FBpp0075713
GMOY009608-RA	hypothetical protein	1179.46	-0.555277	0.000641973	0.00740421	hypothetical protein FF38_03360	Lucilia cuprina	nr	KNC26871	0	0.9	2	F:serine-type endopeptidase activity; P:proteolysis	No_Hits	NA	NA	NA	NA	OG5_136757	dmel|FBpp0112081
GMOY007600-RA	cdc14	1525.85	-0.558459	0.000433394	0.00538247	PREDICTED: uncharacterized protein DDB_G0283357-like, partial	Musca domestica	nr	XP_005191914	0	0.734	2	P:protein dephosphorylation; F:protein tyrosine/serine/threonine phosphatase activity	tr|Q9VLW7|Q9VLW7_DROME	Cdc14, isoform A	59.4	2.4e-236	817	OG5_127827	dmel|FBpp0079115
GMOY008013-RA	Signal peptide peptidase-like	303.488	-0.559199	0.0128745	0.0810425	CG17370 gene product	Drosophila melanogaster	drosoph	AAF56522	0	0.96	3	P:signal peptide processing; F:aspartic endopeptidase activity, intramembrane cleaving; C:integral component of membrane	tr|Q86P97|Q86P97_DROME	GM06145p	85.2	1.1e-203	706.8	OG5_133025	agam|AGAP003207-PA
GMOY007250-RA	mrj	577.791	-0.560708	0.0151678	0.0911764	DnaJ-1 gene product	Drosophila melanogaster	drosoph	AAF50753	3.2e-13	0.79	5	C:cytoplasm; P:protein folding; C:microtubule associated complex; F:unfolded protein binding; P:response to heat	tr|A8DYF7|A8DYF7_DROME	Mrj, isoform E	61.5	4.6e-113	405.6	OG5_130026	dmel|FBpp0111997
GMOY011132-RA	GCC88 ortholog (H. sapiens)	2809.87	-0.56136	0.00646746	0.0478121	grip and coiled-coil domain-containing protein 1-like isoform x1	Musca domestica	nr	XP_005186206	0	0.756	2	P:protein targeting to Golgi; F:protein binding	tr|Q9VGR1|Q9VGR1_DROME	GCC88 ortholog	60	8.8e-225	777.7	OG5_133492	dmel|FBpp0081842
GMOY009349-RA	Punch	375.102	-0.562751	0.00721676	0.0517724	gtp cyclohydrolase 1-like isoform x1	Musca domestica	nr	XP_005186553	1.34e-170	0.84	3	C:cytoplasm; F:GTP cyclohydrolase I activity; P:tetrahydrofolate biosynthetic process	sp|P48596|GCH1_DROME	GTP cyclohydrolase 1	82.2	1e-150	530.8	OG5_127507	dmel|FBpp0071507
GMOY006452-RA	goliath	2147.37	-0.563536	0.00696803	0.050526	PREDICTED: protein goliath-like isoform X2	Musca domestica	nr	XP_005182044	1.68e-167	0.79	4	P:mesoderm development; F:zinc ion binding; P:regulation of transcription, DNA-templated; F:protein binding	tr|A0A0B4K8B7|A0A0B4K8B7_DROME	Goliath, isoform E	63.2	1.9e-127	454.5	OG5_134475	dmel|FBpp0289416
GMOY000038-RA	cg16791	5043.37	-0.564167	0.00195605	0.0185618	No_Hits	NA	nr	NA	NA	NA	0	NA	tr|Q9VDB7|Q9VDB7_DROME	CG16791, isoform A	83.1	6.4e-75	279.6	NO_GROUP	isca|EEC20375
GMOY007302-RA	Catecholamines up	2687.41	-0.564747	6.8592e-05	0.00112982	catsup protein	Ceratitis capitata	nr	XP_004521463	5.91e-84	0.686	4	C:membrane; P:transmembrane transport; P:metal ion transport; F:metal ion transmembrane transporter activity	sp|Q9V3A4|CSUP_DROME	Protein catecholamines up	66.5	1e-118	424.5	OG5_129531	dmel|FBpp0080687
GMOY004918-RA	Neprilysin	224.819	-0.564926	0.00914257	0.0621157	endothelin-converting enzyme 1-like	Musca domestica	nr	XP_005189070	0	0.91	2	F:metalloendopeptidase activity; P:proteolysis	tr|Q9W5Y0|Q9W5Y0_DROME	FI17316p1	77.5	0	1289.6	OG5_127344	dmel|FBpp0070000
GMOY000933-RA	neuronal membrane glycoprotein myelin proteolipid protein	3671.39	-0.56546	0.012267	0.0780137	m6 gene product	Drosophila melanogaster	drosoph	AAF51736	6.7e-160	0.89	44	C:investment cone; P:Notch signaling pathway; F:myosin VI light chain binding; C:filamentous actin; P:spindle organization; P:actin filament-based movement; P:nucleus localization; P:morphogenesis of follicular epithelium; P:positive phototaxis; P:cell fate specification; P:larval chitin-based cuticle development; P:positive regulation of exocytosis; P:sperm motility; P:membrane organization; P:s…	tr|Q7KI49|Q7KI49_DROME	LD13050p	80.9	5.3e-145	511.5	OG5_132553	dmel|FBpp0078011
GMOY007675-RA	Sin3A	2423.8	-0.565735	0.000445621	0.00550053	paired amphipathic helix protein sin3-like 2-like isoform x5	Musca domestica	nr	XP_005191005	0	0.7267	2	P:regulation of transcription, DNA-templated; C:nucleus	tr|A0A0B4LF82|A0A0B4LF82_DROME	Sin3A, isoform H	59.2	0	1506.1	OG5_127846	dmel|FBpp0087000
GMOY001737-RA	uncharacterized conserved protein	291.11	-0.56673	0.00517227	0.0402481	No_Hits	NA	nr	NA	NA	NA	0	NA	tr|D3TMU1|D3TMU1_GLOMM	Uncharacterized conserved protein	99.8	2,6E-313	1072.4	OG5_136760	aaeg|AAEL000461-PC
GMOY005109-RA	Major Facilitator Superfamily	479.938	-0.570395	0.015556	0.0928191	CG6006 gene product	Drosophila melanogaster	drosoph	AAF55281	0	0.6333	3	P:transmembrane transport; F:carnitine transmembrane transporter activity; C:integral component of membrane	tr|A2RVG5|A2RVG5_DROME	CG6006, isoform C	76.5	9.8e-247	850.5	OG5_149382	dmel|FBpp0112387
GMOY006365-RA	beta-Tubulin at 97EF	1580.64	-0.571719	0.000815065	0.00900782	tubulin beta-1 chain-like	Ceratitis capitata	nr	XP_004523059	0	0.9733	7	C:microtubule; P:centrosome duplication; P:protein polymerization; P:GTP catabolic process; F:GTPase activity; F:structural constituent of cytoskeleton; F:GTP binding	tr|Q8MST5|Q8MST5_DROME	Beta-Tubulin at 97EF, isoform B	93.1	5.8e-243	837.4	OG5_126611	amel|XP_392313
GMOY005788-RA	Protein tyrosine phosphatase-ERK/Enhancer of Ras1	1228.32	-0.572268	0.000921082	0.00996914	hypothetical protein FF38_00531, partial	Lucilia cuprina	nr	KNC21092	0	0.73	2	F:protein tyrosine phosphatase activity; P:protein dephosphorylation	No_Hits	NA	NA	NA	NA	OG5_168563	dmel|FBpp0071603
GMOY007597-RA	Calcineurin A1	548.916	-0.573914	0.0112779	0.0732975	serine threonine-protein phosphatase 2b catalytic subunit 1-like isoform x1	Musca domestica	nr	XP_005179604	0	0.916	8	P:vesicle-mediated transport; P:protein dephosphorylation; C:synaptic vesicle; C:calcineurin complex; P:neurotransmitter secretion; P:medium-term memory; F:calcium-dependent protein serine/threonine phosphatase activity; P:sleep	sp|P48456|PP2B1_DROME	Serine/threonine-protein phosphatase 2B catalytic subunit 1	81.4	3.9e-268	921.4	OG5_127131	dmel|FBpp0085094
GMOY011190-RA	hypothetical protein	287.024	-0.574868	0.00683544	0.0499204	hypothetical protein FF38_03259, partial	Lucilia cuprina	nr	KNC32361	9.3e-64	0.98	1	F:hydrolase activity	No_Hits	NA	NA	NA	NA	No_Hits	No_Hits
GMOY000915-RA	hypothetical protein	491.031	-0.574923	0.00679454	0.0497139	CG8671 gene product	Drosophila melanogaster	drosoph	AAF53987	5.41e-137	0.57	0	NA	tr|Q9VID5|Q9VID5_DROME	CG8671, isoform A	49.9	6.3e-265	911.8	OG5_134403	dmel|FBpp0081012
GMOY007816-RA	Shaker cognate b	412.936	-0.577743	0.00719411	0.0516558	Shab gene product	Drosophila melanogaster	drosoph	AAG22232	0	0.76	6	F:voltage-gated potassium channel activity; P:potassium ion transport; C:voltage-gated potassium channel complex; F:protein binding; P:transmembrane transport; P:protein homooligomerization	tr|M9MRU9|M9MRU9_DROME	Shaker cognate b, isoform H	75.1	0	1112.8	OG5_130485	dmel|FBpp0111742
GMOY010829-RA	sodh-1: sorbitol dehydrogenase 1	3739.33	-0.578353	0.000301714	0.00397938	sodh-2 gene product	Drosophila melanogaster	drosoph	AAF54573	0	0.7267	4	F:zinc ion binding; F:L-iditol 2-dehydrogenase activity; P:oxidation-reduction process; F:transferase activity, transferring acyl groups other than amino-acyl groups	tr|D3TNZ6|D3TNZ6_GLOMM	Sorbitol dehydrogenase	99.7	2e-209	725.7	OG5_126928	dmel|FBpp0081800
GMOY007457-RA	hypothetical protein	11695	-0.579126	0.000132114	0.00198909	CG13077 gene product	Drosophila melanogaster	drosoph	AAF53830	4.7e-83	63.33%	1	C:integral component of membrane	tr|Q9VIT5|Q9VIT5_DROME	CG13077, isoform A	49.5	9.7e-75	278.1	OG5_155024	dmel|FBpp0080798
GMOY009845-RA	hypothetical protein	409.311	-0.582293	0.00544796	0.0421097	endoplasmic reticulum metallopeptidase 1-like isoform x1	Musca domestica	nr	XP_005177919	0	0.804	2	F:peptidase activity; P:proteolysis	tr|Q8MT48|Q8MT48_DROME	CG9416, isoform A	61	2.5e-245	845.9	OG5_128724	dmel|FBpp0085739
GMOY010153-RA	hypothetical protein	324.247	-0.582669	0.00849346	0.0585419	alpha-ketoglutarate-dependent dioxygenase alkb homolog 7-like	Musca domestica	nr	XP_005177792	2.3e-51	0.84	0	JNA	tr|Q9VTP1|Q9VTP1_DROME	CG14130-PA	63.2	6.9e-39	158.3	OG5_130803	agam|AGAP000760-PA
GMOY008210-RA	glycerol 3 phosphate dehydrogenase	1153.24	-0.583595	0.0130256	0.0815105	Gpdh gene product	Drosophila melanogaster	drosoph	AAF52304	0	0.9	12	F:NAD binding; C:M band; C:Z disc; C:glycerol-3-phosphate dehydrogenase complex; P:flight behavior; P:triglyceride metabolic process; F:glycerol-3-phosphate dehydrogenase [NAD+] activity; P:glycerophosphate shuttle; P:carbohydrate metabolic process; P:glycerol-3-phosphate catabolic process; F:protein homodimerization activity; C:lipid particle	tr|D3TQT6|D3TQT6_GLOMM	Glycerol-3-phosphate dehydrogenase [NAD(+)]	100	5.3e-185	644.4	OG5_126704	dmel|FBpp0078777
GMOY011757-RA	Checkpoint suppressor homologue	1393.47	-0.583688	0.00224336	0.0206814	hypothetical protein FF38_13374	Lucilia cuprina	nr	KNC28674	2.8e-82	0.8	3	F:transcription factor activity, sequence-specific DNA binding; F:sequence-specific DNA binding; P:regulation of transcription, DNA-templated	No_Hits	NA	NA	NA	NA	OG5_133945	tadh|gw1.1.2270.1
GMOY007792-RA	sulfateless	5141.86	-0.584627	0.00103933	0.0109987	bifunctional heparan sulfate n-deacetylase n-sulfotransferase-like isoform x1	Musca domestica	nr	XP_005190056	0	0.9467	2	F:hydrolase activity; F:[heparan sulfate]-glucosamine N-sulfotransferase activity	sp|Q9V3L1|NDST_DROME	Bifunctional heparan sulfate N-deacetylase/N-sulfotransferase	84.3	0	1635.9	OG5_129208	dmel|FBpp0076677
GMOY012089-RA	PLC: phospholipase C	1021.81	-0.586601	0.00462565	0.0369915	Plc21C gene product	Drosophila melanogaster	drosoph	AAF51507	3.31e-104	0.61	7	P:lipid metabolic process; P:flight behavior; P:intracellular signal transduction; F:calcium ion binding; F:phosphatidylinositol phospholipase C activity; F:protein binding; P:phototransduction	sp|P13217|PIPA_DROME	1-phosphatidylinositol 4,5-bisphosphate phosphodiesterase	89.3	0	2021.1	OG5_128749	dmel|FBpp0100137
GMOY009269-RA	hypothetical protein	296.937	-0.587951	0.0104744	0.0689623	No_Hits	NA	nr	NA	NA	NA	NA	NA	No_Hits	NA	NA	NA	NA	No_Hits	No_Hits
GMOY001074-RA	hypothetical protein	1201.03	-0.588468	0.000321979	0.00420549	ras guanine nucleotide exchange factor b- partial	Musca domestica	nr	XP_005187681	1.79e-161	0.67	0	NA	tr|Q9VZY7|Q9VZY7_DROME	CG42304, isoform A	48.7	3e-121	433.3	OG5_134627	dmel|FBpp0288962
GMOY001140-RA	hypothetical protein	214.378	-0.589061	0.00680124	0.049718	nadph-dependent diflavin oxidoreductase 1-like	Musca domestica	nr	XP_005191125	0	0.7433	4	P:oxidation-reduction process; F:FMN binding; F:iron ion binding; F:NADPH-hemoprotein reductase activity	tr|Q9VSJ5|Q9VSJ5_DROME	NADPH-dependent diflavin oxidoreductase 1	57.5	3.1e-191	666	OG5_128819	dmel|FBpp0076337
GMOY000439-RA	hypothetical protein	240.77	-0.592102	0.00841168	0.0582264	serine-rich adhesin for platelets-like	Ceratitis capitata	nr	XP_004530260	5.76e-170	0.5733	2	C:mitochondrial outer membrane translocase complex; P:protein targeting	No_Hits	NA	NA	NA	NA	OG5_174926	dmel|FBpp0077346
GMOY004238-RA	hypothetical protein	909.797	-0.592223	0.00256353	0.0230546	hypothetical protein FF38_00661	Lucilia cuprina	nr	KNC28988	1.2e-91	0.62	0	NA	No_Hits	NA	NA	NA	NA	OG5_149504	dmel|FBpp0111935
GMOY011531-RA	hypothetical protein	1391.73	-0.593708	6.24269e-05	0.00104281	PREDICTED: alpha-1,6-mannosyl-glycoprotein 2-beta-N-acetylglucosaminyltransferase-like isoform X2	Ceratitis capitata	nr	XP_004534143	0	0.79	0	NA	tr|Q59DT4|Q59DT4_DROME	Mgat2, isoform B	67	6.3e-162	569.3	OG5_133242	dmel|FBpp0084967
GMOY004580-RA	CD98 heavy chain	3765.45	-0.597311	0.00437163	0.0353023	neutral and basic amino acid transport protein rbat-like isoform x4	Musca domestica	nr	XP_005179325	0	0.71	3	F:cation binding; P:carbohydrate metabolic process; F:N-acetyltransferase activity	tr|Q9VHX9|Q9VHX9_DROME	CD98 heavy chain, isoform A	51.3	1.4e-130	464.9	OG5_158452	dmel|FBpp0081314
GMOY003745-RA	hypothetical protein	411.442	-0.59747	0.00494463	0.0388506	rna-binding protein orb2	Lucilia cuprina	nr	KNC25710	0	0.65	0	NA	No_Hits	NA	NA	NA	NA	OG5_132759	dmel|FBpp0288545
GMOY010097-RA	hypothetical protein	5501.52	-0.597529	0.00345247	0.0295378	trna (adenine -n )-methyltransferase non-catalytic subunit trm6 isoform x2	Musca domestica	nr	XP_005178063	1.1e-173	0.72	4	C:mitochondrial envelope; C:tRNA (m1A) methyltransferase complex; F:cytochrome-c oxidase activity; P:tRNA methylation	No_Hits	NA	NA	NA	NA	OG5_128776	dmel|FBpp0078961
GMOY005830-RA	centrosomin	570.439	-0.599216	0.00964153	0.0644845	cnn gene product	Drosophila melanogaster	drosoph	AAF58375	1.18e-122	0.6	16	P:female meiosis chromosome segregation; P:central nervous system development; P:embryonic cleavage; P:photoreceptor cell morphogenesis; C:spindle pole; P:asymmetric neuroblast division; P:mitotic spindle organization; P:pole cell formation; P:midgut development; P:peripheral nervous system development; F:protein binding; P:asymmetric cell division; P:regulation of centriole-centriole cohesion; C…	tr|A0A0B4K7N9|A0A0B4K7N9_DROME	Centromin, isoform M	33.2	4.3e-36	151.8	OG5_155227	dmel|FBpp0086824
GMOY000412-RA	hypothetical protein	430.971	-0.600646	0.014946	0.0901104	serine-rich adhesin for platelets	Stomoxys calcitrans	nr	XP_013117685	0	0.73	1	F:protein binding	No_Hits	NA	NA	NA	NA	OG5_158602	aaeg|AAEL005871-PA
GMOY009519-RA	Myosin 95E	409.101	-0.600796	0.000863781	0.00946297	GI23427	Drosophila mojavensis	nr	XP_001998810	0	0.8833	3	C:myosin complex; F:ATP binding; F:motor activity	tr|Q4AB27|Q4AB27_DROME	Myosin 95E, isoform E	55.5	1.2e-129	462.6	OG5_126672	dmel|FBpp0099956
GMOY009175-RA	Rab9	1705.54	-0.600904	0.0123897	0.0786884	hypothetical protein FF38_04062	Lucilia cuprina	nr	KNC22766	5e-117	0.85	5	C:intracellular; C:membrane; F:GTP binding; P:small GTPase mediated signal transduction; P:protein transport	tr|Q9VIW6|Q9VIW6_DROME	RE17845p	64	4.5e-74	275.4	OG5_135326	dmel|FBpp0080747
GMOY010887-RA	Glutathione S transferase E12	8579.35	-0.602378	0.00203078	0.0191139	glutathione s-transferase 1-like	Musca domestica	nr	XP_005183763	8.62e-134	0.8933	1	F:protein binding	tr|D3TPR9|D3TPR9_GLOMM	Glutathione S-transferase	99.6	8.4e-128	454.1	OG5_162908	dmel|FBpp0072341
GMOY007183-RA	hypothetical protein	2871.43	-0.602495	0.000415404	0.00519898	PREDICTED: uncharacterized protein DDB_G0271670-like	Musca domestica	nr	XP_005190955	3.22e-133	0.948	3	F:metal ion binding; P:metabolic process; F:phosphoric diester hydrolase activity	tr|D3TNP8|D3TNP8_GLOMM	Hypothetical conserved protein	99.3	5.4e-174	608.6	OG5_127807	dmel|FBpp0078921
GMOY009703-RA	hypothetical protein	850.47	-0.603602	0.000359545	0.00459955	ddb1- and cul4-associated factor 6-like	Musca domestica	nr	XP_005184090	0	0.83	1	F:protein binding	No_Hits	NA	NA	NA	NA	OG5_132989	cpip|CPIJ012271
GMOY008512-RA	hypothetical protein	4416.9	-0.60415	0.00307063	0.026839	nose resistant to fluoxetine protein 6-like	Ceratitis capitata	nr	XP_004534947	1.7e-103	0.56	1	F:transferase activity, transferring acyl groups other than amino-acyl groups	tr|A1Z6Q3|A1Z6Q3_DROME	CG9447	33.3	3.9e-92	338.2	OG5_168569	dmel|FBpp0289588
GMOY002772-RA	hypothetical protein	230.962	-0.607076	0.00826746	0.0575162	hypothetical protein FF38_14397	Lucilia cuprina	nr	KNC31189	6.8e-25	0.51	0	NA	No_Hits	NA	NA	NA	NA	OG5_138337	drer|ENSDARP00000097063
GMOY011890-RA	Dak1	467.965	-0.607564	0.00465158	0.0371559	ump-cmp kinase	Drosophila mojavensis	nr	XP_001999749	3.42e-109	0.894	8	P:nucleotide phosphorylation; F:adenylate kinase activity; P:ATP metabolic process; F:uridine kinase activity; F:cytidylate kinase activity; F:ATP binding; F:uridylate kinase activity; C:cytoplasm	tr|Q9VBI2|Q9VBI2_DROME	UMP-CMP kinase	77.3	1.2e-89	327	OG5_126886	dmel|FBpp0084349
GMOY002983-RA	hypothetical protein	933.36	-0.607611	0.00292611	0.025698	No_Hits	NA	nr	NA	NA	NA	0	NA	tr|D3TL42|D3TL42_GLOMM	Hypothetical nonconserved protein (Fragment)	67.4	1.3e-114	410.6	No_Hits	No_Hits
GMOY000851-RA	MPI: mannose-6-phosphate isomerase	2293.74	-0.608919	0.0011584	0.0120691	CG8417 gene product	Drosophila melanogaster	drosoph	AAF54442	1.51e-124	0.67	4	F:mannose-6-phosphate isomerase activity; P:GDP-mannose biosynthetic process; P:carbohydrate metabolic process; F:zinc ion binding	tr|Q9VH77|Q9VH77_DROME	Mannose-6-phosphate isomerase	51.9	2.9e-108	389.8	OG5_127555	dmel|FBpp0081609
GMOY012178-RA	retinal degeneration B	1665.29	-0.609028	0.0039156	0.0325361	rdgb gene product	Drosophila melanogaster	drosoph	AAF48315	0	0.7633	24	P:transport; P:deactivation of rhodopsin mediated signaling; F:phosphatidylinositol transporter activity; P:meiosis I cytokinesis; P:spermatocyte division; F:phosphatidylcholine transporter activity; F:phosphatidylinositol binding; C:nuclear membrane; P:meiosis II cytokinesis; C:spindle envelope; P:photoreceptor cell maintenance; F:calcium ion binding; P:phosphatidylinositol metabolic process; P:…	sp|P43125|RDGB_DROME	Protein retinal degeneration B	79.1	0	2033.5	OG5_129671	dmel|FBpp0099561
GMOY001185-RA	Lysine (K)-specific demethylase	417.316	-0.609898	0.00426177	0.0346644	lysine -specific demethylase isoform b	Musca domestica	nr	XP_005178677	0	0.812	8	C:PcG protein complex; F:zinc ion binding; F:histone demethylase activity (H3-trimethyl-K4 specific); P:histone H2A ubiquitination; P:histone H3-K4 demethylation, trimethyl-H3-K4-specific; F:DNA binding; P:histone H3-K36 demethylation; P:segment specification	sp|Q9VHH9|JHD1_DROME	JmjC domain-containing histone demethylation protein 1	84.6	1.3e-138	492.3	OG5_129555	dmel|FBpp0081450
GMOY011526-RA	Strictosidine synthase-like	9082.04	-0.613767	8.02555e-05	0.00128999	hmu gene product	Drosophila melanogaster	drosoph	AAF56697	0	0.765	6	F:receptor activity; P:biosynthetic process; F:serine-type endopeptidase activity; C:lipid particle; F:mRNA binding; F:strictosidine synthase activity	tr|D3TSC0|D3TSC0_GLOMM	Hemomucin	98.7	0	1101.3	OG5_130023	dmel|FBpp0084534
GMOY011368-RA	hypothetical protein	1124.63	-0.615533	0.000794403	0.00884677	CG8360 gene product	Drosophila melanogaster	drosoph	AAF52621	7.91e-65	0.66	3	F:cytidine deaminase activity; F:zinc ion binding; P:cytidine deamination	tr|D3TQE5|D3TQE5_GLOMM	Cytidine deaminase	100	6.7e-85	310.8	OG5_127381	dmel|FBpp0088874
GMOY000988-RA	hypothetical protein	496.715	-0.615774	0.000873571	0.00955727	CG18362 gene product	Drosophila melanogaster	drosoph	AAF53988	4.24e-63	0.79	0	NA	tr|Q9VID4|Q9VID4_DROME	Mlx interactor alpha	67.9	6.1e-56	214.9	OG5_133053	dmel|FBpp0081052
GMOY012154-RA	hypothetical salivary secreted protein	1838.36	-0.616178	0.000558426	0.0066007	hypothetical protein FF38_03502	Lucilia cuprina	nr	KNC32146	1.2e-77	0.79	0	NA	No_Hits	NA	NA	NA	NA	NO_GROUP	dmel|FBpp0084881
GMOY000583-RA	Surfeit	3276.81	-0.616515	0.00147842	0.0146484	surf4 gene product	Drosophila melanogaster	drosoph	AAF55176	3.93e-154	0.97	4	C:endoplasmic reticulum membrane; P:lateral inhibition; C:fusome; C:integral component of membrane	tr|D3TS89|D3TS89_GLOMM	Putative cargo transport protein ERV29	100	1.5e-151	533.1	OG5_130182	dmel|FBpp0082572
GMOY009951-RA	hypothetical protein	14901.1	-0.618559	0.00765122	0.0540735	No_Hits	NA	nr	NA	NA	NA	NA	NA	No_Hits	NA	NA	NA	NA	No_Hits	No_Hits
GMOY006125-RA	Lipin	2805.9	-0.619825	0.00212833	0.0198243	CG8709 gene product	Drosophila melanogaster	drosoph	AAF59125	0	0.69	0	NA	tr|A0A0B4JCQ5|A0A0B4JCQ5_DROME	Lipin, isoform D	62.4	0	1209.9	OG5_127287	dmel|FBpp0087891
GMOY001623-RA	hypothetical protein	1024.96	-0.620438	0.00039602	0.00498726	mef2 gene product	Drosophila melanogaster	drosoph	AAF58872	3.17e-18	0.73	10	F:RNA polymerase II core promoter proximal region sequence-specific DNA binding transcription factor activity involved in positive regulation of transcription; P:positive regulation of transcription elongation from RNA polymerase II promoter; P:heart development; P:muscle fiber development; P:mesoderm development; P:myoblast fusion; P:locomotor rhythm; P:anterior midgut development; P:regulation …	sp|P40791|MEF2_DROME	Myocyte-specific enhancer factor 2	50	3.3e-48	189.5	OG5_135254	aaeg|AAEL001567-PA
GMOY002103-RA	toutatis	2858.62	-0.620591	0.00234218	0.0214456	Acf1 gene product	Drosophila melanogaster	drosoph	AAF57200	2.18e-13	0.63	16	P:regulation of ATPase activity; P:epidermis development; F:protein binding; F:histone acetyltransferase activity; P:dendrite morphogenesis; P:nucleosome positioning; P:muscle organ development; P:negative regulation of transcription, DNA-templated; C:CHRAC; C:NURF complex; C:ACF complex; P:regulation of heterochromatin assembly; F:DNA binding; P:nucleosome mobilization; P:nucleosome assembly; F:…	tr|A8DYA3|A8DYA3_DROME	Toutatis, isoform E	70.2	4.1e-13	76.6	OG5_131570	dmel|FBpp0111979
GMOY002937-RA	disembodied	191.627	-0.620964	0.0116142	0.0750007	dib gene product	Drosophila melanogaster	drosoph	AAF47831	0	0.5867	38	F:heme binding; P:cell projection organization; P:anterior/posterior pattern specification; C:membrane part; P:dorsal closure; P:positive regulation of cellular process; P:cell proliferation; P:ecdysone biosynthetic process; P:crystal cell differentiation; C:mitochondrial inner membrane; P:dorsal/ventral pattern formation, imaginal disc; F:oxidoreductase activity, acting on paired donors, with in…	sp|Q9NGX9|CP302_DROME	Cytochrome P450 302a1, mitochondrial	63.7	1.4e-179	627.1	OG5_152441	dmel|FBpp0073061
GMOY008517-RA	saliva	651.074	-0.621867	0.00429025	0.034861	PREDICTED: sugar transporter SWEET1-like	Musca domestica	nr	XP_005180009	8.53e-118	0.82	14	F:metallocarboxypeptidase activity; P:DNA recombination; F:zinc ion binding; P:phagocytosis; C:integral component of membrane; P:imaginal disc-derived wing morphogenesis; P:proteolysis; P:long-term memory; C:perinuclear region of cytoplasm; P:salivary gland development; P:carbohydrate transport; C:extracellular region; F:carbohydrate binding; C:plasma membrane	sp|Q7JVE7|SWET1_DROME	Sugar transporter SWEET1	66.2	8.3e-84	307.8	OG5_127038	dmel|FBpp0087900
GMOY005995-RA	comm2	2318.61	-0.622827	0.000417125	0.00520441	CG7554 gene product	Drosophila melanogaster	drosoph	AAF49585	2.59e-31	0.77	0	NA	tr|Q9VUT8|Q9VUT8_DROME	CG7554-PA	40.1	7.2e-59	225.3	NO_GROUP	dmel|FBpp0075333
GMOY008236-RA	La related protein	9171.92	-0.623046	0.000106833	0.00166104	la related isoform a	Musca domestica	nr	XP_005187466	0	0.802	6	P:mitochondrion inheritance; C:cytosol; P:salivary gland cell autophagic cell death; P:mitotic chromosome condensation; P:centrosome separation; P:syncytial blastoderm mitotic cell cycle	sp|Q9VAW5|LARP_DROME	La-related protein 1	45.8	8.5e-179	626.3	OG5_128288	dmel|FBpp0088623
GMOY005192-RA	hypothetical protein	299.747	-0.623146	0.00236308	0.0216086	CG14219 gene product	Drosophila melanogaster	drosoph	AAF48976	4.8e-48	43.67%	1	F:transferase activity, transferring acyl groups other than amino-acyl groups	tr|Q9VPZ4|Q9VPZ4_DROME	CG42329	26.4	1.4e-58	225.3	OG5_158552	aaeg|AAEL004811-PA
GMOY007587-RA	cytochrome P450	570.777	-0.623212	0.00617656	0.0461529	cyp6v1 gene product	Drosophila melanogaster	drosoph	AAF50889	0	0.69	11	P:response to DDT; F:electron carrier activity; F:iron ion binding; F:heme binding; C:intracellular membrane-bounded organelle; P:response to organophosphorus; F:oxidoreductase activity, acting on paired donors, with incorporation or reduction of molecular oxygen; C:membrane; P:response to mercury ion; P:oxidation-reduction process; P:insecticide catabolic process	tr|D3TPF1|D3TPF1_GLOMM	Cytochrome P450	100	5.2e-307	1050.4	OG5_146361	dmel|FBpp0076968
GMOY011601-RA	hypothetical protein	410.776	-0.623807	0.0142114	0.0871014	CG8817 gene product	Drosophila melanogaster	drosoph	AAF55827	4.45e-69	0.76	0	NA	sp|Q9VQI9|AFF4_DROME	AF4/FMR2 family member 4	61	1.3e-82	307	OG5_129877	dmel|FBpp0077318
GMOY004749-RA	hypothetical protein	4199.12	-0.625722	0.00080805	0.00896171	arf79f gene product	Drosophila melanogaster	drosoph	AAF50451	1.18e-118	0.8	14	P:regulation of cell shape; P:cell adhesion; P:neurotransmitter secretion; F:GTP binding; P:endosomal transport; P:ARF protein signal transduction; C:Golgi stack; P:compound eye development; P:post-Golgi vesicle-mediated transport; P:regulation of lipid storage; F:GTPase activity; P:synaptic vesicle endocytosis; P:protein ADP-ribosylation; P:intracellular protein transport	tr|D3TPP5|D3TPP5_GLOMM	GTP-binding ADP-ribosylation factor Arf1	97.2	1.7e-97	353.2	OG5_130458	dmel|FBpp0076438
GMOY010989-RA	kon-tiki	580.8	-0.625762	0.00474231	0.0376529	CG10275 gene product	Drosophila melanogaster	drosoph	AAF53672	0	0.84	0	NA	tr|Q9VJ82|Q9VJ82_DROME	Kon-tiki, isoform B	72.6	0	3586.6	OG5_131196	dmel|FBpp0289570
GMOY004227-RA	Abnormal X segregation	1054.65	-0.62581	0.00164111	0.0160246	PREDICTED: anoctamin-8-like	Musca domestica	nr	XP_005176161	0	0.86	1	C:integral component of membrane	tr|O97132|O97132_DROME	Anoctamin	72	5.5e-274	941	OG5_128478	dmel|FBpp0074146
GMOY005061-RA	Glycogen binding subunit 70E	153.801	-0.626847	0.0102712	0.0679009	CG9238 gene product	Drosophila melanogaster	drosoph	AAF49732	3.67e-145	0.64	3	P:behavioral response to ethanol; F:protein phosphatase type 1 regulator activity; F:protein phosphatase 1 binding	tr|Q9VUF3|Q9VUF3_DROME	Protein phosphatase 1 regulatory subunit	60.8	7.6e-119	424.9	OG5_136440	dmel|FBpp0075467
GMOY004572-RA	Ser8: Serine protease 8	2987.91	-0.627216	0.00848019	0.0585369	mas gene product	Drosophila melanogaster	drosoph	AAF47850	9.5e-24	49.67%	1	F:peptidase activity	tr|A8JRA0|A8JRA0_DROME	CG34290	49.1	1.1e-61	234.2	NO_GROUP	dmel|FBpp0288806
GMOY004435-RA	hypothetical protein	1043.04	-0.628567	0.000229546	0.00317245	choline mitochondrial-like	Musca domestica	nr	XP_005182608	0	0.7533	4	F:flavin adenine dinucleotide binding; F:choline dehydrogenase activity; P:alcohol metabolic process; P:oxidation-reduction process	tr|Q9VBG8|Q9VBG8_DROME	CG6142	57.5	8.8e-208	721.1	OG5_149562	dmel|FBpp0084360
GMOY010320-RA	Tob	3649.55	-0.630433	0.00142009	0.0142097	PREDICTED: protein Tob1-like isoform X1	Musca domestica	nr	XP_005185324	3.07e-169	0.84	1	P:negative regulation of cell proliferation	tr|Q6NQY2|Q6NQY2_DROME	LD04013p	53.1	1.8e-145	513.8	OG5_134965	dmel|FBpp0074033
GMOY007037-RA	Coat Protein (coatomer) gamma	3262.63	-0.632743	0.000109909	0.00169908	coatomer subunit gamma-like isoform x1	Musca domestica	nr	XP_005176451	0	0.9267	5	P:intracellular protein transport; P:vesicle-mediated transport; F:structural molecule activity; C:COPI vesicle coat; F:binding	tr|A0A0B4KHL2|A0A0B4KHL2_DROME	Coatomer subunit gamma	84.7	0	1458.7	OG5_127608	dmel|FBpp0085155
GMOY004829-RA	foxo:	577.733	-0.634022	0.00572542	0.0436698	forkhead box subgroup O	Glossina morsitans morsitans	nr	AFQ01085	2.64e-128	1	0	NA	tr|R4IJT0|R4IJT0_GLOMM	Forkhead box subgroup O	70.9	2.6e-93	340.1	OG5_135360	cpip|CPIJ016794
GMOY007266-RA	Transport and Golgi organization	3352.31	-0.634307	0.00192462	0.0183065	CG1573 gene product	Drosophila melanogaster	drosoph	AAF48286	6.96e-160	0.97	2	F:protein-tyrosine sulfotransferase activity; P:peptidyl-tyrosine sulfation	sp|Q9VYB7|TPST_DROME	Protein-tyrosine sulfotransferase	68.9	3.8e-152	535.8	OG5_131132	dmel|FBpp0073634
GMOY011077-RA	Signal recognition particle protein	565.072	-0.63458	0.000939967	0.0101328	signal recognition particle 19 kda	Musca domestica	nr	XP_005180839	4.27e-62	0.828	3	P:SRP-dependent cotranslational protein targeting to membrane; C:signal recognition particle; F:7S RNA binding	sp|P49963|SRP19_DROME	Signal recognition particle 19 kDa protein	59.9	1.7e-50	196.8	OG5_128121	dmel|FBpp0076589
GMOY011665-RA	Zinc transporter 86D	613.537	-0.635319	0.00377125	0.0315964	zinc transporter 7-like	Musca domestica	nr	XP_005181400	1.49e-150	0.838	4	C:integral component of membrane; F:cation transmembrane transporter activity; P:cation transport; P:transmembrane transport	tr|Q9VGS1|Q9VGS1_DROME	LD23375p	79.2	1e-168	590.5	OG5_127157	dmel|FBpp0081847
GMOY001946-RA	putative aminopeptidase	2775.5	-0.635935	0.00638	0.0473666	CG9285 gene product	Drosophila melanogaster	drosoph	AAF54991	0	0.8	5	F:metalloexopeptidase activity; F:aminopeptidase activity; F:manganese ion binding; C:cytoplasm; P:proteolysis	tr|D3TLD9|D3TLD9_GLOMM	Putative aminopeptidase	98	5.2e-280	960.7	OG5_135573	dmel|FBpp0082300
GMOY003466-RA	Sec61 gamma subunit	1049.78	-0.636072	0.00762612	0.0540379	CG8860 gene product	Drosophila melanogaster	drosoph	AAF58563	1.4e-31	0.91	6	C:Sec61 translocon complex; C:integral component of endoplasmic reticulum membrane; F:P-P-bond-hydrolysis-driven protein transmembrane transporter activity; P:neurogenesis; P:negative regulation of autophagy; P:SRP-dependent cotranslational protein targeting to membrane, translocation	No_Hits	NA	NA	NA	NA	OG5_127987	dmel|FBpp0074514
GMOY008463-RA	hypothetical protein	1781.19	-0.636647	0.00014083	0.00210075	CG12583 gene product	Drosophila melanogaster	drosoph	AAF52171	0	69.5%	0	Na	tr|A0A0B4KGF7|A0A0B4KGF7_DROME	CG12582, isoform H	56.3	3,4e-313	1071.6	OG5_129300	dmel|FBpp0078603
GMOY010382-RA	csl4: csl4	181.495	-0.640165	0.0161513	0.0951077	CG6249 gene product	Drosophila melanogaster	drosoph	AAF53074	5.52e-63	0.72	7	C:nuclear exosome (RNase complex); C:cytoplasmic exosome (RNase complex); P:regulation of gene expression; P:mRNA processing; C:transcriptionally active chromatin; F:3'-5'-exoribonuclease activity; F:RNA binding	tr|Q9VKJ4|Q9VKJ4_DROME	CG6249-PA	50.8	3.1e-53	206.1	OG5_128555	cpip|CPIJ003155
GMOY000155-RA	ci: cubitus interruptus	929.554	-0.641872	0.0013771	0.0138653	ci gene product	Drosophila melanogaster	drosoph	AAF59373	4.75e-46	0.77	0	NA	sp|P19538|CI_DROME	Transcriptional activator cubitus interruptus	56	5.6e-84	309.3	OG5_130785	dmel|FBpp0088245
GMOY005033-RA	cueball	4717.08	-0.643104	0.00575787	0.0438759	protein cueball-like	Musca domestica	nr	XP_005181219	0	0.7533	3	C:membrane; P:spermatogenesis; F:protein binding	sp|Q95RU0|CUE_DROME	Protein cueball	53.6	1.5e-196	683.7	OG5_152356	dmel|FBpp0072590
GMOY010251-RA	hypothetical protein	229.77	-0.645372	0.00446115	0.0358778	CG3143 gene product	Drosophila melanogaster	drosoph	AAF55012	1.09e-66	0.82	3	F:sequence-specific DNA binding transcription factor activity; P:regulation of transcription, DNA-templated; F:sequence-specific DNA binding	tr|R4IJT0|R4IJT0_GLOMM	Forkhead box subgroup O	82.9	1.1e-83	307	OG5_175413	dmel|FBpp0082348
GMOY007178-RA	hypothetical protein	234.274	-0.646503	0.00692642	0.0503145	CG5455 gene product	Drosophila melanogaster	drosoph	AAF56596	0	0.71	0	NA	tr|Q9VBE6|Q9VBE6_DROME	CG5455, isoform A	61	1.5e-202	703.7	OG5_155089	dmel|FBpp0084387
GMOY006158-RA	hypothetical protein	3102.44	-0.64777	4.47172e-05	0.000775833	monoacylglycerol lipase abhd12- partial	Musca domestica	nr	XP_005185188	0	0.802	0	NA	tr|D3TNG1|D3TNG1_GLOMM	Putative alpha/beta hydrolase	100	2.2e-192	669.1	OG5_131360	dmel|FBpp0085764
GMOY004078-RA	hypothetical protein	192.114	-0.648155	0.0137352	0.0846408	osp gene product	Drosophila melanogaster	drosoph	AAF53402	2.19e-32	0.76	0	NA	sp|Q27421|P_DROME	Protein outspread	66.8	6.8e-74	275.4	OG5_132872	dmel|FBpp0088805
GMOY007622-RA	hypothetical protein	638.834	-0.648573	0.00851363	0.0586309	No_Hits	NA	nr	NA	NA	NA	0	NA	No_Hits	NA	NA	NA	NA	No_Hits	No_Hits
GMOY006308-RA	hypothetical protein	423.663	-0.650532	0.00123081	0.0126714	CG10365 gene product	Drosophila melanogaster	drosoph	AAF56171	3.67e-112	0.76	0	NA	tr|Q9VCI9|Q9VCI9_DROME	CG10365, isoform A	63.3	8.5e-102	367.9	OG5_127651	dmel|FBpp0083838
GMOY000580-RA	lethal (2) 35Bc	753.749	-0.651045	0.00635975	0.0473138	probable trna guanylyltransferase-like	Musca domestica	nr	XP_005187375	8.04e-115	0.814	5	C:cytoplasm; P:tRNA modification; F:magnesium ion binding; F:tRNA guanylyltransferase activity; P:neurogenesis	tr|D3TQQ8|D3TQQ8_GLOMM	tRNA(His) guanylyltransferase	100	1.6e-133	473	OG5_129044	dmel|FBpp0080286
GMOY007474-RA	hypothetical protein	2638.64	-0.651576	0.00143247	0.0142806	for gene product	Drosophila melanogaster	drosoph	AAF51459	0	0.75	14	P:larval somatic muscle development; P:protein phosphorylation; P:regulation of heart contraction; P:response to sucrose; F:cGMP-dependent protein kinase activity; P:larval locomotory behavior; F:cyclic nucleotide binding; F:ATP binding; P:long-term memory; P:regulation of response to food; P:habituation; P:larval feeding behavior; C:plasma membrane; P:short-term memory	No_Hits	NA	NA	NA	NA	OG5_127599	dmel|FBpp0077706
GMOY012141-RA	hypothetical protein	65759	-0.651657	0.0117433	0.075486	No_Hits	NA	nr	NA	NA	NA	NA	NA	No_Hits	NA	NA	NA	NA	No_Hits	No_Hits
GMOY003093-RA	NOS1: nitric-oxide synthase, invertebrate	24452.5	-0.656986	0.000720906	0.00815179	Nos gene product	Drosophila melanogaster	drosoph	AAF53014	0	0.91	34	P:negative regulation of transcription, DNA-templated; P:germ-line stem cell division; P:female meiosis chromosome segregation; P:dendrite morphogenesis; F:iron ion binding; P:oocyte anterior/posterior axis specification; P:cell fate determination; P:nitric oxide biosynthetic process; P:synapse assembly; P:nitric oxide mediated signal transduction; F:NADP binding; P:negative regulation of DNA rep…	sp|Q27571|N_DROME	Nitric oxide synthase	74.9	0	1964.5	OG5_130187	dmel|FBpp0079777
GMOY007677-RA	Putative ABC Transporter	363.647	-0.657062	0.00397709	0.0329454	GK19932	Drosophila willistoni	nr	XP_002064019	0	0.78	2	F:ATP binding; F:ATPase activity	tr|M9PFD0|M9PFD0_DROME	CG1718, isoform C	64.8	0	2018.8	OG5_126568	dmel|FBpp0076927
GMOY009483-RA	Cadherin 99C	171.95	-0.658277	0.0129856	0.0813234	CG7805 gene product	Drosophila melanogaster	drosoph	AAF57178	0	0.6567	3	F:calcium ion binding; P:homophilic cell adhesion; C:plasma membrane	tr|Q9VAF5|Q9VAF5_DROME	Cadherin 99C, isoform A	70.4	0	2204.9	OG5_133692	dmel|FBpp0084854
GMOY003782-RA	partner of numb	362.127	-0.658427	0.000993079	0.0106345	pon gene product	Drosophila melanogaster	drosoph	AAF45964	1.98e-49	0.54	8	C:nuclear lumen; P:mitotic cell cycle; P:system development; P:cell cycle process; P:regulation of biological process; C:intracellular non-membrane-bounded organelle; C:SWI/SNF superfamily-type complex; C:cell cortex	tr|Q9W4I7|Q9W4I7_DROME	Partner of numb	35.7	3e-60	230.7	OG5_175358	dmel|FBpp0070649
GMOY001310-RA	jim: jim	1541.74	-0.659984	0.00081555	0.00900782	jim gene product	Drosophila melanogaster	drosoph	AAF51862	0	0.7133	4	P:regulation of chromatin silencing; F:sequence-specific DNA binding transcription factor activity; F:nucleic acid binding; F:metal ion binding	tr|M9PG92|M9PG92_DROME	Jim, isoform G	62.8	2.1e-284	976.1	OG5_152357	dmel|FBpp0078231
GMOY006660-RA	hypothetical protein	511.081	-0.660244	0.000152224	0.00224701	GI22925	Drosophila mojavensis	nr	XP_001999702	2.9e-20	0.59	4	C:membrane; P:transmembrane transport; P:metal ion transport; F:metal ion transmembrane transporter activity	No_Hits	NA	NA	NA	NA	OG5_126707	dmel|FBpp0288457
GMOY006975-RA	hypothetical protein	585.575	-0.66087	0.0152455	0.091507	CG15186 gene product	Drosophila melanogaster	drosoph	AAF54118	9.13e-48	0.47	0	NA	tr|Q7KSX8|Q7KSX8_DROME	CG15186, isoform B	36.9	1.1e-193	675.2	NO_GROUP	dmel|FBpp0081173
GMOY003052-RA	Sec24AB ortholog (H. sapiens)	3353.04	-0.662762	5.27349e-06	0.000116492	protein transport protein sec24a-like isoform x1	Musca domestica	nr	XP_005192045	0	0.9	4	C:COPII vesicle coat; P:intracellular protein transport; P:ER to Golgi vesicle-mediated transport; F:zinc ion binding	tr|A1Z813|A1Z813_DROME	Sec24AB ortholog, isoform A	62.7	0	1374.8	OG5_127297	dmel|FBpp0087536
GMOY005888-RA	hypothetical protein	887.365	-0.664113	0.00365866	0.0308609	hypothetical protein FF38_13353, partial	Lucilia cuprina	nr	KNC23432	4.8e-26	0.66	0	NA	No_Hits	NA	NA	NA	NA	OG5_132008	dmel|FBpp0099501
GMOY011587-RA	hypothetical protein	559.709	-0.664524	0.000589473	0.00686728	GJ22866	Drosophila virilis	nr	XP_002054318	0	0.6367	1	F:carbohydrate binding	No_Hits	NA	NA	NA	NA	OG5_133435	aaeg|AAEL003566-PA
GMOY003724-RA	hypothetical protein	1857.29	-0.667179	9.11508e-06	0.000189448	hypothetical protein FF38_14400	Lucilia cuprina	nr	KNC31309	0	0.79	0	NA	No_Hits	NA	NA	NA	NA	OG5_174926	dmel|FBpp0077346
GMOY000771-RA	dual specificity phosphatase	271.318	-0.667742	0.00482751	0.0382277	dual specificity protein phosphatase 18	Ceratitis capitata	nr	XP_004523791	9.2e-87	0.78	3	F:protein tyrosine phosphatase activity; F:protein tyrosine/serine/threonine phosphatase activity; P:protein dephosphorylation	tr|Q9VAB0|Q9VAB0_DROME	CG15528	55.1	1.6e-57	220.3	OG5_132659	dmel|FBpp0084957
GMOY009756-RA	trypsin	960.428	-0.667911	0.0134886	0.0834801	AF468867_1Pro3	Glossina morsitans morsitans	nr	AAN52278	8.7e-175	0.9	2	F:serine-type endopeptidase activity; P:proteolysis	tr|Q9VRD0|Q9VRD0_DROME	RE66795p	42.2	3.4e-46	184.5	OG5_144061	dmel|FBpp0076964
GMOY000989-RA	hypothetical protein	13314.1	-0.668029	0.000166464	0.00241627	bromodomain-containing protein ddb_g0270170-like isoform x1	Musca domestica	nr	XP_005191105	1.44e-137	0.6867	1	C:membrane	tr|D3TSM2|D3TSM2_GLOMM	Putative membrane protein	99.5	6.3e-116	415.6	OG5_128045	dmel|FBpp0082504
GMOY006934-RA	rugose	2173.53	-0.66883	0.000775872	0.00867625	neurobeachin-like isoform x4	Musca domestica	nr	XP_005184679	0	0.94	1	F:protein binding	tr|Q0KHV9|Q0KHV9_DROME	Rugose, isoform L	99.1	4.4e-200	698	OG5_129650	dmel|FBpp0288527
GMOY000417-RA	Su(Tpl)	945.359	-0.669485	0.00379729	0.031716	CG8037 gene product	Drosophila melanogaster	drosoph	AAF49098	5.81e-45	0.69	7	P:wing disc dorsal/ventral pattern formation; P:regulation of DNA-templated transcription in response to stress; P:snRNA transcription from RNA polymerase II promoter; C:polytene chromosome; F:chromatin binding; C:transcription elongation factor complex; P:transcription elongation from RNA polymerase II promoter	sp|Q9VW51|ELL_DROME	RNA polymerase II elongation factor Ell	45.6	2.8e-51	201.8	OG5_136389	dmel|FBpp0074689
GMOY004954-RA	hypothetical protein	742.155	-0.670822	0.00128876	0.0131395	hypothetical protein FF38_05513	Lucilia cuprina	nr	KNC29993	4.8e-16	0.59	0	NA	No_Hits	NA	NA	NA	NA	OG5_134044	dmel|FBpp0075878
GMOY009894-RA	hypothetical protein	5825.79	-0.672643	0.000969617	0.0104247	GA27017	Drosophila pseudoobscura pseudoobscura	nr	XP_002137078	0	0.95	3	P:amino acid transmembrane transport; F:amino acid transmembrane transporter activity; C:integral component of membrane	tr|Q9V9Y0|Q9V9Y0_DROME	CG1607, isoform A	88.9	7.9e-268	920.2	OG5_126658	dmel|FBpp0085146
GMOY010520-RA	hypothetical protein	1411.6	-0.673717	0.00311604	0.0270895	microtubule-associated protein futsch- partial	Musca domestica	nr	XP_005189752	0	0.606	0	NA	tr|A8JUZ7|A8JUZ7_DROME	CG15894, isoform B	44	0	1060.1	OG5_158747	dmel|FBpp0111868
GMOY009940-RA	vri: vrille	1055.41	-0.675544	0.00716848	0.0515175	vri gene product	Drosophila melanogaster	drosoph	AAF52237	6.95e-63	0.58	7	P:chaeta morphogenesis; P:imaginal disc-derived wing hair organization; P:circadian rhythm; F:RNA polymerase II core promoter proximal region sequence-specific DNA binding transcription factor activity involved in negative regulation of transcription; P:rhythmic behavior; P:regulation of transcription, DNA-templated; F:sequence-specific DNA binding	tr|Q7KTN9|Q7KTN9_DROME	CG14029-PC, isoform C	50.1	1.7e-134	478	OG5_141214	aaeg|AAEL011371-PA
GMOY009446-RA	nfi: nuclear factor i	270.839	-0.675683	0.00504502	0.0395242	PREDICTED: homeobox protein 5-like isoform X2	Musca domestica	nr	XP_005184496	0	0.8	4	P:regulation of transcription, DNA-templated; C:nucleus; F:sequence-specific DNA binding transcription factor activity; P:DNA replication	tr|Q86P06|Q86P06_DROME	Nuclear factor I, isoform B	47.4	3.3e-152	537	OG5_133842	dmel|FBpp0088208
GMOY004410-RA	hypothetical protein	1154.92	-0.676483	6.29925e-05	0.00105009	sodium-independent sulfate anion transporter-like isoform x1	Musca domestica	nr	XP_005182883	0	0.802	3	F:sulfate transmembrane transporter activity; C:integral component of membrane; P:sulfate transport	tr|Q7K155|Q7K155_DROME	CG6928, isoform A	66.6	2e-222	769.6	OG5_126650	dmel|FBpp0075781
GMOY011020-RA	wollknaeuel	1284.08	-0.6771	0.00126945	0.0129918	CG7870 gene product	Drosophila melanogaster	drosoph	AAF52633	8.35e-138	0.8	9	P:plasma membrane organization; P:endoplasmic reticulum organization; P:embryonic pattern specification; P:septate junction assembly; F:dolichyl-phosphate beta-glucosyltransferase activity; P:Golgi organization; P:segment specification; P:protein O-linked glycosylation; P:protein N-linked glycosylation	tr|D3TQ93|D3TQ93_GLOMM	Dolichyl-phosphate beta-glucosyltransferase	96.6	4.8e-175	611.3	OG5_128591	dmel|FBpp0079234
GMOY011680-RA	Proctolin receptor	6156.5	-0.677673	0.00017522	0.00252523	PREDICTED: uncharacterized protein LOC101460750	Ceratitis capitata	nr	XP_004530566	5.18e-81	0.8467	3	C:integral component of membrane; P:G-protein coupled receptor signaling pathway; F:G-protein coupled receptor activity	tr|Q9W4H3|Q9W4H3_DROME	Proctolin receptor, isoform A	67	1.5e-64	245.4	OG5_138685	dmel|FBpp0100003
GMOY007410-RA	hypothetical protein	320.394	-0.679374	0.0117454	0.075486	CG14946 gene product	Drosophila melanogaster	drosoph	AAF53158	1.77e-119	0.6633	3	C:lipid particle; P:metabolic process; F:oxidoreductase activity	tr|D3TRJ0|D3TRJ0_GLOMM	Hydroxysteroid 17-beta dehydrogenase 11	99.6	1.1e-157	553.5	NO_GROUP	dmel|FBpp0099684
GMOY004583-RA	hypothetical protein	576.048	-0.679867	0.00320805	0.0277402	No_Hits	NA	nr	NA	NA	NA	0	NA	No_Hits	NA	NA	NA	NA	No_Hits	No_Hits
GMOY010121-RA	omega	6329.23	-0.679893	0.000206159	0.00291908	venom dipeptidyl peptidase 4-like isoform x2	Musca domestica	nr	XP_005189026	0	0.8433	3	P:proteolysis; F:serine-type peptidase activity; C:membrane	tr|D3TS61|D3TS61_GLOMM	Dipeptidyl aminopeptidase	100	0	1318.5	OG5_128614	dmel|FBpp0288926
GMOY002412-RA	hypothetical protein	145.755	-0.680732	0.0149802	0.0902494	No_Hits	NA	nr	NA	NA	NA	0	NA	No_Hits	NA	NA	NA	NA	No_Hits	No_Hits
GMOY005565-RA	hypothetical protein	1175.99	-0.681053	0.000736928	0.00829814	methionine--trna cytoplasmic-like	Musca domestica	nr	XP_005182375	0	0.7567	4	P:methionyl-tRNA aminoacylation; C:cytoplasm; F:methionine-tRNA ligase activity; F:ATP binding	tr|A1ZBE9|A1ZBE9_DROME	CG15100	56	2.9e-110	397.5	OG5_127626	dmel|FBpp0085809
GMOY011225-RA	hypothetical protein	353.275	-0.681328	0.00417828	0.0341917	CG17672 gene product	Drosophila melanogaster	drosoph	AAF49849	1.51e-43	0.81	0	NA	tr|Q8IQI9|Q8IQI9_DROME	CG11271-, isoform E	62.1	5.3e-42	168.7	OG5_152481	dmel|FBpp0110281
GMOY006954-RA	hypothetical protein	5132.52	-0.684604	0.000437654	0.00542705	PREDICTED: dystrophin, isoform E-like	Ceratitis capitata	nr	XP_004529376	0	0.91	35	F:sequence-specific DNA binding transcription factor activity; C:cytoskeleton; F:signal transducer activity; P:regulation of synaptic activity; P:establishment of cell polarity; P:oocyte anterior/posterior axis specification; P:axon guidance; C:basal plasma membrane; P:imaginal disc-derived wing vein specification; P:actin cytoskeleton reorganization; C:neuromuscular junction; F:structural consti…	tr|A0A0B4KHE2|A0A0B4KHE2_DROME	Dystrophin, isoform J	77	0	1427.9	OG5_129193	dmel|FBpp0110219
GMOY009088-RA	Protein tyrosine phosphatase 36E	165.206	-0.685533	0.00938964	0.0633154	CG7180 gene product	Drosophila melanogaster	drosoph	AAF53658	0	0.64	2	F:protein tyrosine phosphatase activity; P:protein dephosphorylation	tr|Q9VJ95|Q9VJ95_DROME	Protein-tyrosine-phosphatase	86.8	0	1242.3	OG5_144112	dmel|FBpp0080614
GMOY008604-RA	hypothetical protein	195.126	-0.686149	0.00746505	0.0533171	protein sidekick-like	Musca domestica	nr	XP_005177886	0	0.936	1	F:protein binding	sp|O97394|SDK_DROME	Protein sidekick	85.1	0	3085.4	OG5_130999	aaeg|AAEL001467-PA
GMOY012143-RA	I'm not dead yet	1709.84	-0.686438	0.00120682	0.0124931	protein i m not dead yet-like	Musca domestica	nr	XP_005180637	0	0.92	4	C:membrane; P:sodium ion transport; P:transmembrane transport; F:transporter activity	sp|Q9VVT2|INDY1_DROME	Protein I'm not dead yet	83.3	7.8e-280	960.3	OG5_127239	dmel|FBpp0074848
GMOY001420-RA	hypothetical protein	3970.78	-0.690721	3.32422e-05	0.000603097	GJ14587	Drosophila virilis	nr	XP_002051137	0	0.838	3	C:cytoplasm; P:vesicle docking; P:exocytosis	sp|Q95TN4|COG4_DROME	Conserved oligomeric Golgi complex subunit 4	68	6.2e-304	1040.8	OG5_129076	dmel|FBpp0079628
GMOY009644-RA	membrane transporter	116.79	-0.692141	0.0111338	0.0725359	PREDICTED: major facilitator superfamily domain-containing protein 8-like	Ceratitis capitata	nr	XP_004522021	0	0.86	0	NA	tr|Q9VS51|Q9VS51_DROME	CG8596, isoform A	71.5	9.9e-222	767.3	OG5_133069	dmel|FBpp0076591
GMOY010755-RA	hypothetical protein	220.306	-0.692592	0.00194373	0.0184666	CG12488 gene product	Drosophila melanogaster	drosoph	AAF58464	3.63e-115	0.82	0	NA	tr|A1Z951|A1Z951_DROME	CG42663, isoform C	51.6	6.9e-157	552	OG5_174979	dmel|FBpp0086964
GMOY002224-RA	USE1 ortholog (S. cerevisiae)	649.605	-0.694941	0.00110957	0.0116203	CG14181 gene product	Drosophila melanogaster	drosoph	AAF50314	6.63e-76	0.67	3	P:Golgi organization; P:protein secretion; P:neurogenesis	tr|D3TS68|D3TS68_GLOMM	Vesicle transport protein USE1	97.4	2.8e-127	452.2	OG5_133258	dmel|FBpp0076264
GMOY007067-RA	hypothetical protein	239.366	-0.694993	0.00285376	0.025161	slowpoke, partial	Drosophila buzzatii	nr	AFK29247	0	0.812	10	F:voltage-gated potassium channel activity; C:neuron projection; P:male courtship behavior, veined wing generated song production; C:voltage-gated potassium channel complex; F:large conductance calcium-activated potassium channel activity; P:potassium ion transmembrane transport; F:protein binding; C:neuronal cell body; P:response to drug; P:circadian behavior	sp|Q03720|SLO_DROME	Calcium-activated potassium channel slowpoke	79.9	4.6e-57	219.5	OG5_130388	dmel|FBpp0100089
GMOY000570-RA	hypothetical protein	1262.19	-0.700503	3.54609e-05	0.000634295	supervillin isoform x7	Musca domestica	nr	XP_011290706	0	0.6	0	NA	tr|E1JIB9|E1JIB9_DROME	CG45186, isoform E	38.8	1.4e-146	520	OG5_158733	dmel|FBpp0072770
GMOY003339-RA	NFAT homolog	812.129	-0.700862	0.00279148	0.0247468	nfat isoform a	Drosophila melanogaster	nr	NP_511147	0	0.7067	9	P:regulation of response to DNA damage stimulus; P:response to salt stress; P:negative regulation of Ras protein signal transduction; P:negative regulation of synaptic vesicle exocytosis; F:sequence-specific DNA binding transcription factor activity; P:imaginal disc-derived wing morphogenesis; F:protein binding; C:nucleus; P:regulation of transcription, DNA-templated	tr|Q9VYA6|Q9VYA6_DROME	NFAT homolog, isoform A	52.9	1.3e-245	847.8	OG5_134196	dmel|FBpp0111893
GMOY004900-RA	vesicle coat complex COPII GTPase subunit SAR1	4031.02	-0.702847	3.0056e-05	0.00054978	sar1 gene product	Drosophila melanogaster	drosoph	AAF55974	2.68e-111	0.5933	12	P:chitin-based larval cuticle pattern formation; P:protein secretion; F:GTP binding; P:positive regulation of cuticle pigmentation; P:embryonic heart tube development; P:endoplasmic reticulum organization; P:intracellular protein transport; P:negative regulation of dendrite morphogenesis; C:ER to Golgi transport vesicle; C:lipid particle; F:GTPase activity; P:small GTPase mediated signal transduc…	tr|D3TM22|D3TM22_GLOMM	Vesicle coat complex COPII GTPase subunit SAR1	88.9	9.3e-109	390.6	OG5_127331	dmel|FBpp0083607
GMOY005802-RA	Akt1	5581.95	-0.704398	4.08069e-07	1.18252e-05	akt1 gene product	Drosophila melanogaster	drosoph	AAF55275	0	0.8267	30	P:positive regulation of axon regeneration; F:phosphatidylinositol binding; P:regulation of dendrite development; P:negative regulation of synaptic growth at neuromuscular junction; P:long term synaptic depression; F:protein kinase C activity; P:lipid particle organization; P:response to ethanol; P:chitin-based embryonic cuticle biosynthetic process; P:response to oxidative stress; P:positive reg…	tr|D3TNA8|D3TNA8_GLOMM	Serine/threonine protein kinase	100	9.7e-298	1019.6	OG5_126635	dmel|FBpp0082682
GMOY006186-RA	hypothetical protein	6270.22	-0.705894	0.000567195	0.00666536	PREDICTED: LON peptidase N-terminal domain and RING finger protein 2-like, partial	Musca domestica	nr	XP_005189678	0	0.88	4	F:protein binding; F:ATP-dependent peptidase activity; P:proteolysis; F:zinc ion binding	tr|Q9VSB2|Q9VSB2_DROME	CG32369, isoform A	49.5	1.7e-271	933.7	OG5_130673	dmel|FBpp0076498
GMOY008354-RA	hypothetical protein	89.2069	-0.710843	0.0132219	0.0825291	IP17263p	Drosophila melanogaster	nr	ABV82233	0	0.97	1	C:cytoskeleton	tr|A8JPC8|A8JPC8_DROME	CG34347, isoform B	92.7	8e-156	547.4	OG5_136345	dmel|FBpp0288486
GMOY000695-RA	hypothetical protein	197.782	-0.711867	0.00122091	0.0126228	CG7004 gene product	Drosophila melanogaster	drosoph	AAF47375	1.2e-20	0.61	0	NA	tr|Q9W0R8|Q9W0R8_DROME	Four wheel drive, isoform A	36.9	3.7e-28	124	OG5_127682	dmel|FBpp0072416
GMOY000991-RA	hypothetical protein	177.726	-0.713452	0.00854824	0.0587192	kinesin heavy chain-like isoform x1	Musca domestica	nr	XP_005188392	1.51e-48	0.948	6	F:microtubule binding; P:microtubule-based movement; F:ATP binding; C:kinesin complex; F:microtubule motor activity; C:microtubule	sp|P17210|KINH_DROME	Kinesin heavy chain	85.7	2.1e-45	179.1	OG5_127646	dmel|FBpp0086328
GMOY006698-RA	fbp: fructose-1,6 biphosphatase	1463	-0.715623	9.53089e-06	0.000196074	CG10611 gene product	Drosophila melanogaster	drosoph	AAF53842	0	0.87	2	P:carbohydrate metabolic process; F:fructose 1,6-bisphosphate 1-phosphatase activity	tr|D3TMD6|D3TMD6_GLOMM	Fructose-1,6-bisphosphatase	93.2	9.2e-174	607.1	OG5_127400	dmel|FBpp0080854
GMOY003266-RA	transporter	1770.35	-0.716099	0.00010385	0.0016209	EG:BACR7A4.5 gene product	Drosophila melanogaster	drosoph	AAF45568	7.2e-158	0.85	4	P:phagocytosis; C:lipid particle; P:SRP-dependent cotranslational protein targeting to membrane; C:integral component of membrane	tr|D3TMN1|D3TMN1_GLOMM	Transporter	99.7	1.1e-204	711.1	OG5_133018	dmel|FBpp0070162
GMOY001039-RA	hypothetical protein	232.802	-0.716455	0.00778168	0.0548039	BG:DS07473.1 gene product	Drosophila melanogaster	drosoph	AAF53505	0	0.81	0	NA	tr|Q8IP22|Q8IP22_DROME	CG42817, isoform A	73.4	0	1399.4	OG5_129581	dmel|FBpp0080380
GMOY012167-RA	hypothetical protein	973.569	-0.716962	0.000304029	0.00400338	NA	NA	NA	NA	NA	NA	NA	NA	NA	NA	NA	NA	NA	NA	NA
GMOY002050-RA	Inwardly rectifying potassium channel	210.965	-0.717107	0.00320187	0.0277164	atp-sensitive inward rectifier potassium channel 12-like isoform x7	Musca domestica	nr	XP_005183509	0	0.91	3	P:potassium ion transport; F:inward rectifier potassium channel activity; C:integral component of membrane	tr|E1JIU5|E1JIU5_DROME	Inwardly rectifying potassium channel 2, isoform C	81.6	1.2e-183	640.2	OG5_129389	dmel|FBpp0083817
GMOY007800-RA	Limpet	9028.8	-0.719375	0.00045727	0.00561005	microtubule-associated protein futsch isoform x1	Musca domestica	nr	XP_005190073	5.2e-173	0.63	0	NA	No_Hits	NA	NA	NA	NA	NO_GROUP	dmel|FBpp0075019
GMOY001571-RA	hypothetical protein	465.551	-0.721535	0.0105501	0.0691817	hypothetical protein FF38_13123	Lucilia cuprina	nr	KNC33072	0	0.86	2	F:metalloendopeptidase activity; P:proteolysis;	Q9XZ01_DROME	Neprilysin 2, isoform A	69.3	0	2884	OG5_142553	dmel|FBpp0078531
GMOY003888-RA	hypothetical protein	649.778	-0.722601	0.00408059	0.0336649	wun gene product	Drosophila melanogaster	drosoph	AAF58942	2.9e-35	0.83	5	F:phosphatidate phosphatase activity; P:dephosphorylation; P:phototransduction; C:membrane; P:regulation of establishment of planar polarity	sp|Q9V576|WUN_DROME	Putative phosphatidate phosphatase	80	1.5e-37	152.9	OG5_130252	dmel|FBpp0087635
GMOY005996-RA	sulfotransferase	2346.28	-0.723269	0.0066945	0.0491599	CG5428 gene product	Drosophila melanogaster	drosoph	AAF47039	5.4e-76	55.67%	4	P:defense response to bacterium; F:sulfotransferase activity; P:xenobiotic metabolic process; P:sulfation	tr|Q9W1L7|Q9W1L7_DROME	Sulfotransferase 3, isoform A	36.6	4.1e-46	183.0	OG5_138413	dmel|FBpp0113033
GMOY011045-RA	hypothetical protein	209.842	-0.7254	0.0103061	0.0680201	No_Hits	NA	nr	NA	NA	NA	0	NA	No_Hits	NA	NA	NA	NA	No_Hits	No_Hits
GMOY008806-RA	hypothetical protein	342.59	-0.726038	0.0046677	0.0371807	hypothetical protein FF38_03597	Lucilia cuprina	nr	KNC22975	5e-103	0.68	1	F:protein binding	No_Hits	NA	NA	NA	NA	OG5_141107	aaeg|AAEL005743-PA
GMOY002802-RA	hypothetical protein	217.864	-0.727243	0.0059576	0.0451426	CG7530 gene product	Drosophila melanogaster	drosoph	AAF55091	1.05e-154	0.77	1	C:integral component of membrane	tr|A0A0B4KGP3|A0A0B4KGP3_DROME	CG7530, isoform D	66.6	4.9e-144	508.8	OG5_132903	dmel|FBpp0082479
GMOY006595-RA	hypothetical protein	1175.51	-0.727408	0.00220107	0.0203845	hypothetical protein FF38_01558, partial	Lucilia cuprina	nr	KNC30842	0	0.78	1	F:protein binding	No_Hits	NA	NA	NA	NA	OG5_126585	dmel|FBpp0086408
GMOY007999-RA	awh: arrowhead	179.271	-0.727408	0.00145265	0.0144283	lim homeobox protein awh isoform x1	Musca domestica	nr	XP_005181393	4.3e-136	0.99	3	C:proteasome activator complex; F:DNA binding; F:zinc ion binding	No_Hits	NA	NA	NA	NA	OG5_133288	dmel|FBpp0073014
GMOY004498-RA	hypothetical protein	262.22	-0.727553	0.0145333	0.0881482	CG5226 gene product	Drosophila melanogaster	drosoph	AAF57678	0	0.93	3	F:neurotransmitter:sodium symporter activity; C:integral component of membrane; P:neurotransmitter transport	tr|A0A0B4K7V4|A0A0B4K7V4_DROME	Transporter	83.9	0	1254.6	OG5_128287	dmel|FBpp0085877
GMOY004283-RA	Rfx	305.207	-0.731016	0.0134587	0.0834801	PREDICTED: MHC class II regulatory factor RFX1-like	Musca domestica	nr	XP_005181170	0	0.82	0	NA	tr|A0A0B4K621|A0A0B4K621_DROME	Rfx, isoform G	64.7	9.2e-292	1000.3	OG5_128973	dmel|FBpp0111808
GMOY001513-RA	Na/phosphate cotransporter	2632.89	-0.731106	0.000664363	0.00755467	CG15096 gene product	Drosophila melanogaster	drosoph	AAF57634	0	0.74	5	F:high affinity inorganic phosphate:sodium symporter activity; C:integral component of membrane; P:phosphate ion transport; P:sodium ion transport; P:transmembrane transport	tr|D3TRI3|D3TRI3_GLOMM	Permease of the major facilitator superfamily	99.8	5.4e-279	957.2	OG5_142335	dmel|FBpp0085814
GMOY000987-RA	eyg: eyegone	3056.37	-0.733725	7.15628e-06	0.000152661	PREDICTED: paired box protein Pax-6-like	Musca domestica	nr	XP_005185444	0	0.73	0	NA	tr|Q9VTX7|Q9VTX7_DROME	Eyegone, isoform A	49.8	1.4e-159	560.8	OG5_150019	dmel|FBpp0099525
GMOY004066-RA	hypothetical protein	1583.49	-0.734087	7.16964e-05	0.00117042	microtubule-associated protein futsch-like isoform x1	Musca domestica	nr	XP_005181811	0	0.676	2	C:chromosome; F:protein binding	No_Hits	NA	NA	NA	NA		oana|ENSOANP00000011681
GMOY005470-RA	hypothetical protein	1304.47	-0.735636	0.000263672	0.00357083	PREDICTED: uncharacterized protein LOC106085249 isoform X10	Stomoxys calcitrans	nr	XP_013104959	5.8e-158	0.53	0	NA	No_Hits	NA	NA	NA	NA	OG5_215851	bmor|BGIBMGA007604
GMOY002946-RA	mct1: monocarboxylate transporter 1	1537.47	-0.736283	0.000198058	0.00282915	mct1 gene product	Drosophila melanogaster	drosoph	AAF45749	0	72.33%	1	F:secondary active monocarboxylate transmembrane transporter activity	tr|Q9W509|Q9W509_DROME	EG:103B4.3 protein	68.5	4.7e-245	844.7	OG5_134161	dmel|FBpp0070377
GMOY007381-RA	hypothetical protein	1489.71	-0.736787	1.91028e-06	4.68018e-05	b( +)-type amino acid transporter 1-like	Musca domestica	nr	XP_005186233	0	0.95	9	P:amino acid transmembrane transport; F:amino acid transmembrane transporter activity; C:integral component of membrane; P:GTP biosynthetic process; F:ATP binding; P:nucleoside diphosphate phosphorylation; P:CTP biosynthetic process; F:nucleoside diphosphate kinase activity; P:UTP biosynthetic process	tr|Q8IR48|Q8IR48_DROME	CG9413, isoform B	92.1	4.6e-227	785	OG5_126658	agam|AGAP001870-PA
GMOY009827-RA	hypothetical protein	232.981	-0.738055	0.00431113	0.0349604	zinc finger protein squeeze-like isoform x2	Ceratitis capitata	nr	XP_004519183	5.3e-11	0.95	0	NA	tr|Q9W4F9|Q9W4F9_DROME	CG32772, isoform C	45.3	1.8e-18	90.1	No_Hits	No_Hits
GMOY010458-RA	CREB-regulated transcription coactivator	392.498	-0.73811	0.00314566	0.0272883	GG15792	Drosophila erecta	nr	XP_001972913	6.51e-10	0.68	5	P:protein homotetramerization; F:cAMP response element binding protein binding; C:cytoplasm; P:positive regulation of CREB transcription factor activity; C:nucleus	tr|Q9VVJ8|Q9VVJ8_DROME	CREB-regulated transcription coactivator, isoform A	30	3.3e-47	188	OG5_133946	cint|ENSCINP00000024803
GMOY004850-RA	phosphoenolpyruvate carboxykinase	14342.8	-0.742502	2.5555e-05	0.000473882	pepck gene product	Drosophila melanogaster	drosoph	AAF57676	0	0.85	3	P:gluconeogenesis; F:GTP binding; F:phosphoenolpyruvate carboxykinase (GTP) activity	sp|P20007|PCKG_DROME	Phosphoenolpyruvate carboxykinase [GTP]	82.5	0	1117.1	OG5_129007	dmel|FBpp0085880
GMOY006070-RA	hypothetical protein	2217.7	-0.746317	0.000126263	0.00192248	polypeptide n-acetylgalactosaminyltransferase 5-like isoform x4	Ceratitis capitata	nr	XP_004524638	0	0.9067	3	F:transferase activity, transferring glycosyl groups; P:protein glycosylation; C:integral component of membrane	sp|Q6WV17|GALT5_DROME	Polypeptide N-acetylgalactosaminyltransferase 5	83.5	4.4e-232	802	OG5_128917	bmor|BGIBMGA008904
GMOY003412-RA	hypothetical protein	2283.42	-0.753239	0.000147625	0.00219402	GL19623	Drosophila persimilis	nr	XP_002015291	1.51e-112	0.578	4	F:ATP binding; F:protein kinase activity; P:protein phosphorylation; F:transferase activity, transferring phosphorus-containing groups	tr|Q9VJ30|Q9VJ30_DROME	Numb-associated kinase, isoform A	47.9	4.5e-165	580.1	OG5_127425	dmel|FBpp0080729
GMOY001168-RA	hypothetical protein	155.288	-0.755963	0.0144319	0.0878983	CG17839 gene product	Drosophila melanogaster	drosoph	AAF49699	0	0.69	0	NA	tr|Q0E8E6|Q0E8E6_DROME	CG17839, isoform C	70.9	2.5e-252	869.4	OG5_142384	dmel|FBpp0075445
GMOY009556-RA	hypothetical protein	3600.79	-0.75605	0.00021171	0.00298201	GG15348	Drosophila erecta	nr	XP_001972126	0	0.8967	11	C:microtubule; P:protein polymerization; P:GTP catabolic process; P:microtubule-based process; F:GTPase activity; F:structural constituent of cytoskeleton; F:GTP binding; C:signal peptidase complex; F:peptidase activity; P:signal peptide processing; C:integral component of membrane	sp|Q9VRX3|TBBP_DROME	Probable tubulin beta chain CG32396	72.5	4.6e-198	688.7	NO_GROUP	dmel|FBpp0076678
GMOY003148-RA	hypothetical protein	1204.19	-0.756845	1.95251e-06	4.74056e-05	atp-binding cassette sub-family a member 13-like isoform x1	Musca domestica	nr	XP_005182722	0	0.7667	2	F:ATP binding; F:ATPase activity	tr|E2QD66|E2QD66_DROME	CG34120, isoform D	49.7	0	1884.4	OG5_126568	dmel|FBpp0110124
GMOY001512-RA	Major Facilitator Superfamily Transporter	1381.06	-0.759711	0.00213732	0.0198852	inorganic phosphate cotransporter-like	Musca domestica	nr	XP_005176569	0	0.8333	2	P:transmembrane transport; C:integral component of membrane	tr|A1ZBD9|A1ZBD9_DROME	MFS15-RA protein	70.9	9.5e-197	684.1	OG5_142335	dmel|FBpp0085818
GMOY005539-RA	ADSSL1: adenylosuccinate synthase	6101.52	-0.761087	0.00238727	0.0217674	BcDNA:LD32788 gene product	Drosophila melanogaster	drosoph	AAF55811	0	0.87	4	F:adenylosuccinate synthase activity; P:purine nucleotide biosynthetic process; P:neurogenesis; F:GTP binding	tr|D3TRK8|D3TRK8_GLOMM	Adenylosuccinate synthetase	99.8	5.2e-274	940.6	OG5_127011	dmel|FBpp0083395
GMOY002887-RA	net	457.285	-0.761164	0.000215424	0.00301855	GK21091	Drosophila willistoni	nr	XP_002069237	1.45e-79	0.624	1	F:protein dimerization activity	tr|Q9VPI8|Q9VPI8_DROME	Net, isoform B	51.9	9e-91	331.6	OG5_136412	dmel|FBpp0288762
GMOY001013-RA	veil	14055.9	-0.761755	0.00032901	0.00426646	PREDICTED: protein 5NUC-like	Musca domestica	nr	XP_005175656	0	0.83	0	NA	tr|Q8SZY4|Q8SZY4_DROME	Ecto-5'-nucleotidase 2, isoform A	63.9	2.5e-217	752.7	OG5_127246	dmel|FBpp0086083
GMOY002318-RA	hypothetical protein	1197.46	-0.762123	0.000651749	0.00747431	ptb gene product	Drosophila melanogaster	drosoph	AAF57208	2.74e-89	0.725	14	P:Notch signaling pathway; P:oocyte microtubule cytoskeleton polarization; P:imaginal disc-derived wing vein morphogenesis; F:nucleotide binding; F:translation repressor activity, nucleic acid binding; F:mRNA 3'-UTR binding; P:regulation of response to DNA damage stimulus; C:cytoplasm; P:sperm individualization; P:imaginal disc-derived wing margin morphogenesis; P:negative regulation of oskar mRN…	tr|Q7KES3|Q7KES3_DROME	Hephaestus	95.7	2.2e-74	275.8	OG5_127719	dmel|FBpp0085240
GMOY006778-RA	weary	252.237	-0.762202	0.00917616	0.0622915	CG15621 gene product	Drosophila melanogaster	drosoph	AAF51333	0	0.67	51	P:regulation of growth; P:imaginal disc-derived leg segmentation; C:intracellular membrane-bounded organelle; P:regulation of transcription from RNA polymerase II promoter; P:anterior/posterior pattern specification; P:response to stress; P:R8 cell differentiation; P:establishment of planar polarity; P:circadian rhythm; P:positive regulation of cellular process; P:cell proliferation; P:crystal ce…	No_Hits	NA	NA	NA	NA	OG5_176505	dmel|FBpp0088727
GMOY010774-RA	hypothetical protein	2920.83	-0.762381	0.00010424	0.00162386	sodium-independent sulfate anion transporter-like	Musca domestica	nr	XP_005176044	0	0.75	3	F:sulfate transmembrane transporter activity; C:integral component of membrane; P:sulfate transport	tr|Q7K4I4|Q7K4I4_DROME	CG5002	67.3	1.5e-147	520.8	OG5_126650	dmel|FBpp0088515
GMOY011761-RA	hypothetical protein	1086.25	-0.762812	0.000209472	0.00295563	serine-rich adhesin for platelets isoform x1	Stomoxys calcitrans	nr	XP_013103067	1.9e-137	0.6	0	NA	No_Hits	NA	NA	NA	NA	No_Hits	No_Hits
GMOY008233-RA	hypothetical protein	1529.42	-0.764907	3.972e-05	0.000698122	gpi-anchored protein	Stomoxys calcitrans	nr	XP_013104232	4.8e-155	0.61	0	NA	No_Hits	NA	NA	NA	NA	No_Hits	No_Hits
GMOY000932-RA	hypothetical protein	7658.6	-0.768324	8.00037e-06	0.000169327	CG5605 gene product	Drosophila melanogaster	drosoph	AAF51575	0	0.99	3	F:translation release factor activity, codon specific; C:cytoplasm; P:translational termination	tr|D3TRE7|D3TRE7_GLOMM	Eukaryotic release factor 1	100	1.1e-252	869.8	OG5_127250	dmel|FBpp0077831
GMOY001437-RA	hypothetical protein	1225.48	-0.768418	1.88062e-06	4.63561e-05	protein sickie-like isoform x13	Musca domestica	nr	XP_005179442	0	0.8233	2	F:nucleoside-triphosphatase activity; F:ATP binding	tr|Q9VIR0|Q9VIR0_DROME	Sickie, isoform E	67.6	0	1794.2	OG5_129493	dmel|FBpp0111460
GMOY002996-RA	Netrin-A	125.325	-0.769333	0.0104249	0.0686921	netrin-a-like isoform x1	Musca domestica	nr	XP_005176863	0	0.7967	1	F:protein binding	sp|Q24567|NETA_DROME	Netrin-A	60.4	9.8e-264	907.1	OG5_129792	dmel|FBpp0073759
GMOY007090-RA	GNPNAT: glucosamine-phosphate N-acetyltransferase	379.975	-0.769462	4.0132e-05	0.000703834	CG1969 gene product	Drosophila melanogaster	drosoph	AAF56929	5.38e-123	0.88	1	F:glucosamine 6-phosphate N-acetyltransferase activity	tr|D3TRP6|D3TRP6_GLOMM	Glucosamine-phosphate N-acetyltransferase	100	6.1e-124	441	OG5_128161	dmel|FBpp0084841
GMOY006513-RA	Zinc/iron regulated transporter-related protein 42C.2	852.85	-0.769742	0.000890102	0.00969875	CG6898 gene product	Drosophila melanogaster	drosoph	AAF55295	7.29e-113	0.64	4	P:transmembrane transport; F:metal ion transmembrane transporter activity; C:membrane; P:metal ion transport	tr|D3TKY2|D3TKY2_GLOMM	Fe2+/Zn2+ regulated transporter (Fragment)	99.8	1.1e-230	796.6	OG5_126707	dmel|FBpp0082720
GMOY012099-RA	secreted salivary phospholipase A2 group XIIA	718.696	-0.773687	3.44859e-05	0.000622363	CG17035 gene product	Drosophila melanogaster	drosoph	AAF49567	1.03e-120	0.84	5	C:extracellular region; F:calcium ion binding; P:lipid catabolic process; F:phospholipase A2 activity; P:phospholipid metabolic process	tr|D3TQ71|D3TQ71_GLOMM	Secreted salivary phospholipase A2 group XIIA	100	2e-141	499.2	OG5_134224	dmel|FBpp0075264
GMOY001320-RA	dikar	1114.81	-0.776237	0.000495022	0.00598243	mucin-4-like isoform x2	Musca domestica	nr	XP_005177008	0	0.814	1	F:protein binding	tr|M9MRW0|M9MRW0_DROME	Dikar, isoform D	40.5	0	1823.9	OG5_188221	dmel|FBpp0076664
GMOY006537-RA	Sestrin	332.756	-0.777	0.00646957	0.0478121	CG11299 gene product	Drosophila melanogaster	drosoph	AAF47053	1.09e-79	0.86	2	P:cell cycle arrest; C:nucleus	sp|Q9W1K5|SESN_DROME	Sestrin homolog	68.7	1.7e-165	580.1	OG5_131082	dmel|FBpp0112027
GMOY009941-RA	lipid phosphate phosphatase	1827.93	-0.781733	0.00135444	0.0136883	wun gene product	Drosophila melanogaster	drosoph	AAF58942	2.09e-87	0.7433	3	P:phototransduction; F:catalytic activity; C:membrane	tr|D3TMP7|D3TMP7_GLOMM	Lipid phosphate phosphatase	99.5	2.6e-110	395.6	OG5_130252	dmel|FBpp0087635
GMOY004263-RA	torn and diminished rhabdomeres	174.102	-0.78318	0.016613	0.0974717	CG9264 gene product	Drosophila melanogaster	drosoph	AAG22449	0	0.8	3	P:amino acid transmembrane transport; C:membrane; F:amino acid transmembrane transporter activity	tr|Q9I7L6|Q9I7L6_DROME	Torn and diminished rhabdomeres, isoform D	65.1	1.4e-262	903.3	OG5_175004	dmel|FBpp0080992
GMOY009028-RA	hypothetical protein	264.106	-0.784126	0.00196992	0.0186496	probable serine threonine-protein kinase mark-a-like	Musca domestica	nr	XP_005178314	8.53e-46	0.7233	0	NA	No_Hits	NA	NA	NA	NA	OG5_141024	cint|ENSCINP00000022964
GMOY005098-RA	hypothetical protein	185.605	-0.78425	0.00274571	0.0244483	centrosomal protein of 290 kda-like	Stomoxys calcitrans	nr	XP_013102645	2.2e-39	0.68	0	NA	No_Hits	NA	NA	NA	NA	No_Hits	No_Hits
GMOY002449-RA	cg32772	1076.44	-0.784771	2.59297e-07	7.73587e-06	CG6911 gene product	Drosophila melanogaster	drosoph	AAF45994	2.77e-161	0.6333	2	F:nucleic acid binding; F:metal ion binding	tr|X2JIB5|X2JIB5_DROME	CG32772, isoform D	64.8	2.2e-137	486.5	OG5_162587	dmel|FBpp0070690
GMOY011046-RA	elp1: elongator complex protein 1	2482.72	-0.785498	0.00016968	0.00245854	CG10535 gene product	Drosophila melanogaster	drosoph	AAF54670	0	0.64	0	NA	tr|A0A0B4KGU0|A0A0B4KGU0_DROME	Elongator complex protein 1, isoform B	47.1	0	1077.4	OG5_129360	dmel|FBpp0081896
GMOY010631-RA	hypothetical protein	1907.52	-0.786596	0.000446316	0.0055007	alkyldihydroxyacetonephosphate synthase-like	Musca domestica	nr	AAF53402	0	0.808	5	F:flavin adenine dinucleotide binding; F:UDP-N-acetylmuramate dehydrogenase activity; P:lipid biosynthetic process; P:oxidation-reduction process; F:alkylglycerone-phosphate synthase activity	sp|Q9V778|ADAS_DROME	Alkyldihydroxyacetonephosphate synthase	66.4	4.6e-249	858.2	OG5_130256	dmel|FBpp0086558
GMOY003855-RA	hypothetical protein	373.904	-0.787629	0.00177414	0.0170964	serum factor response c-like	Musca domestica	nr	XP_005180692	4.66e-23	0.64	0	NA	No_Hits	NA	NA	NA	NA	No_Hits	No_Hits
GMOY010451-RA	hypothetical protein	165.367	-0.790767	0.00196111	0.018588	PREDICTED: probable RNA-binding protein orb2-like	Musca domestica	nr	XP_005185099	0	0.774	9	F:mRNA 3'-UTR binding; P:negative regulation of translation; C:cell body; P:male courtship behavior; F:translation repressor activity, nucleic acid binding; C:dendrite terminus; P:long-term memory; P:asymmetric cell division; C:axon terminus	sp|Q9VSR3|ORB2_DROME	Probable RNA-binding protein orb2	57.7	1.2e-196	684.1	OG5_129689	dmel|FBpp0076290
GMOY000469-RA	hypothetical protein	2319.42	-0.792058	0.00313237	0.0272022	hypothetical protein FF38_10088	Lucilia cuprina	nr	KNC34066	1.4e-92	0.82	0	NA	No_Hits	NA	NA	NA	NA	OG5_132951	drer|ENSDARP00000075507
GMOY003421-RA	alpha/beta hydrolase	151.948	-0.792313	0.00695904	0.0505062	CG8058 gene product	Drosophila melanogaster	drosoph	AAF58980	0	0.82	3	F:lipase activity; P:lipid metabolic process; F:carboxylic ester hydrolase activity	tr|E2QCN3|E2QCN3_DROME	Alpha/beta hydrolase 1, isoform B	70.7	9.7e-179	624	OG5_127073	dmel|FBpp0087661
GMOY007872-RA	hypothetical protein	206.711	-0.792454	0.000741726	0.00834054	No_Hits	NA	nr	NA	NA	NA	0	NA	tr|Q8SXD4|Q8SXD4_DROME	CG32676, isoform A	48.5	2e-16	84	No_Hits	No_Hits
GMOY000448-RA	hypothetical protein	1910.52	-0.798902	0.00169193	0.0164414	CG13709 gene product	Drosophila melanogaster	drosoph	AAF47940	0	0.56	2	F:Rho guanyl-nucleotide exchange factor activity; P:regulation of Rho protein signal transduction	tr|Q9VZ85|Q9VZ85_DROME	Rho guanine nucleotide exchange factor at 64C, isoform A	66.3	0	1347.4	OG5_142412	dmel|FBpp0073201
GMOY006842-RA	hypothetical protein	178.871	-0.799785	0.000621394	0.00719767	No_Hits	NA	nr	NA	NA	NA	NA	NA	No_Hits	NA	NA	NA	NA	No_Hits	No_Hits
GMOY007649-RA	Ser: Serine protease 15	231.688	-0.800602	0.000516908	0.0062098	CG17571 gene product	Drosophila melanogaster	drosoph	AAF45447	6e-83	68.67%	3	C:extracellular region; P:proteolysis; F:serine-type endopeptidase activity	tr|Q9W5U8|Q9W5U8_DROME	CG17571, isoform B	51.9	1.5e-61	236.1	OG5_126639	aaeg|AAEL010203-PA
GMOY002761-RA	hypothetical protein	25422.2	-0.80108	0.000572866	0.00671249	No_Hits	NA	nr	NA	NA	NA	NA	NA	No_Hits	NA	NA	NA	NA	No_Hits	No_Hits
GMOY011756-RA	hypothetical protein	322.051	-0.802515	0.00140549	0.0140984	CG15309, isoform A	Drosophila melanogaster	nr	NP_572609	1.19e-74	0.994	1	P:imaginal disc-derived wing morphogenesis	sp|Q9W2X7|YPL1_DROME	Protein yippee-like CG15309	99.1	9.7e-65	243.4	OG5_126829	dmel|FBpp0111887
GMOY006700-RA	Lamin	499.495	-0.805771	0.000820148	0.00904624	lam gene product	Drosophila melanogaster	drosoph	AAF52262	7.31e-117	0.66	35	P:female meiosis chromosome segregation; C:presynaptic periactive zone; P:mesoderm development; P:startle response; P:axon guidance; P:heart development; F:structural molecule activity; P:embryo development; P:digestive tract morphogenesis; P:negative regulation of synaptic growth at neuromuscular junction; P:cell aging; P:inter-male aggressive behavior; P:chromatin silencing; P:gonad morphogenes…	tr|D3TNH4|D3TNH4_GLOMM	Nuclear envelope protein lamin	61.7	1.4e-141	501.1	OG5_128723	dmel|FBpp0078733
GMOY010950-RA	hypothetical protein	367.531	-0.807888	0.00128253	0.0130925	CG30497 isoform a	Drosophila melanogaster	nr	NP_610321	5.4e-10	0.67	0	NA	No_Hits	NA	NA	NA	NA	No_Hits	No_Hits
GMOY006509-RA	hypothetical protein	2057.07	-0.809969	4.78025e-06	0.000106177	No_Hits	NA	nr	NA	NA	NA	0	NA	tr|D3TNW3|D3TNW3_GLOMM	Mitochondrial ribosomal protein pVAR1	59.4	2.9e-82	303.5	OG5_197577	tthe|9.m00312
GMOY010757-RA	Tafazzin	625.992	-0.811448	0.000400227	0.00502459	PREDICTED: tafazzin homolog	Musca domestica	nr	XP_005174840	3e-77	0.88	0	NA	No_Hits	NA	NA	NA	NA	OG5_129268	dmel|FBpp0086975
GMOY007123-RA	hypothetical protein	2163.96	-0.812051	0.00212629	0.0198243	CG6428 gene product	Drosophila melanogaster	drosoph	AAF45911	0	0.87	4	F:asparaginase activity; P:cellular amino acid metabolic process; F:lysophospholipase activity; F:protein binding	tr|Q9W4N6|Q9W4N6_DROME	CG6428	75.8	8.6e-278	953.7	OG5_127035	dmel|FBpp0070595
GMOY012084-RA	Pgi: phosphoglucose isomerase (glucose-6-phosphate isomerase)	2514.07	-0.814079	2.69208e-07	8.00202e-06	Pgi gene product	Drosophila melanogaster	drosoph	AAF59025	0	0.79	5	P:gluconeogenesis; F:glucose-6-phosphate isomerase activity; C:lipid particle; F:phosphogluconate dehydrogenase (decarboxylating) activity; P:glycolysis	tr|D3TME3|D3TME3_GLOMM	Glucose-6-phosphate isomerase	96.5	0	1108.2	OG5_126980	dmel|FBpp0087760
GMOY005445-RA	hypothetical protein	190.251	-0.816682	0.00205411	0.0192662	CG6574 gene product	Drosophila melanogaster	drosoph	AAF54568	0	73.33%	2	C:membrane; F:reduced folate carrier activity	tr|Q9VGV5|Q9VGV5_DROME	CG6574	62.2	1.2e-162	570.9	OG5_134210	dmel|FBpp0081773
GMOY011118-RA	hypothetical protein	640.33	-0.819298	0.0146658	0.0886856	nadh dehydrogenase subunit 1	Thaumetopoea aff. pityocampa ENA	nr	CCI88310	2.7e-16	0.64	2	C:membrane; P:oxidation-reduction process	No_Hits	NA	NA	NA	NA	OG5_128714	ecab|NP_007160
GMOY004574-RA	hypothetical protein	245.946	-0.819445	0.00684129	0.0499204	organic cation transporter	Musca domestica	nr	XP_005187237	0	0.8633	3	P:transmembrane transport; F:transmembrane transporter activity; C:integral component of membrane	sp|Q9VCA2|ORCT_DROME	Organic cation transporter protein	66.4	6e-212	735.7	OG5_129524	dmel|FBpp0083982
GMOY011687-RA	hypothetical protein	5286.71	-0.819783	6.15438e-07	1.7099e-05	serine-rich adhesin for platelets-like	Ceratitis capitata	nr	XP_004535410	2.57e-166	0.7267	3	P:cell redox homeostasis; F:electron carrier activity; F:protein disulfide oxidoreductase activity	sp|Q9VNL4|GRCR1_DROME	Glutaredoxin domain-containing cysteine-rich protein CG31559	51.3	2.7e-103	374.4	OG5_130240	dmel|FBpp0078265
GMOY011845-RA	DUOX2: Dual Oxidase 2	131.694	-0.820563	0.00236532	0.0216086	dual oxidase isoform x2	Stomoxys calcitrans	nr	XP_013108908	0	0.96	5	F:peroxidase activity; F:calcium ion binding; F:heme binding; P:response to oxidative stress; P:oxidation-reduction process	sp|Q9VQH2|DUOX_DROME	Dual oxidase	90.9	0	2363.2	OG5_127219	dmel|FBpp0289611
GMOY006190-RA	Exchange protein directly activated by cAMP ortholog (H. sapiens)	883.178	-0.823901	1.98493e-05	0.000377603	CG3427 gene product	Drosophila melanogaster	drosoph	AAF57393	0	0.87	5	P:regulation of protein phosphorylation; F:cAMP-dependent protein kinase regulator activity; C:cAMP-dependent protein kinase complex; F:guanyl-nucleotide exchange factor activity; P:regulation of small GTPase mediated signal transduction	tr|A1Z6P8|A1Z6P8_DROME	Exchange protein directly activated by cAMP ortholog, isoform E	88.8	0	1565.4	OG5_131726	dmel|FBpp0111547
GMOY010956-RA	hypothetical protein	290.88	-0.824779	0.000203897	0.00289721	zinc finger and scan domain-containing protein 12-like	Musca domestica	nr	XP_005189132	0	0.6167	3	F:zinc ion binding; C:nucleus; F:nucleic acid binding	tr|Q9W137|Q9W137_DROME	CG4707	76.1	3e-93	341.7	OG5_229248	dmel|FBpp0072245
GMOY004497-RA	hypothetical protein	378.543	-0.827092	8.12141e-05	0.00130281	PREDICTED: phosphoenolpyruvate carboxykinase-GTP-like	Musca domestica	nr	XP_005183607	0	0.848	3	P:gluconeogenesis; F:GTP binding; F:phosphoenolpyruvate carboxykinase (GTP) activity	tr|Q7JXB5|Q7JXB5_DROME	CG10924, isoform A	77.1	1.2e-297	1019.6	OG5_129007	dmel|FBpp0085878
GMOY001849-RA	rapamycin-insensitive companion of Tor	3407.72	-0.829228	9.70842e-07	2.54846e-05	rapamycin-insensitive companion of mtor-like isoform x3	Ceratitis capitata	nr	XP_004525858	0	0.744	1	F:binding	tr|Q9VWJ6|Q9VWJ6_DROME	FI03615p	65.4	0	2014.2	OG5_130440	dmel|FBpp0074458
GMOY004650-RA	hypothetical protein	60.1083	-0.829975	0.0139074	0.0854419	CG13950 gene product	Drosophila melanogaster	drosoph	AAF51443	4.1e-141	0.63	1	F:carbohydrate binding	tr|Q9VPU6|Q9VPU6_DROME	Galectin	69.5	8.5e-111	397.5	NO_GROUP	dmel|FBpp0077683
GMOY002088-RA	frayed	1365	-0.831115	2.214e-06	5.29592e-05	serine threonine-protein kinase osr1-like isoform x2	Musca domestica	nr	XP_005186102	0	0.882	3	F:protein kinase activity; P:protein phosphorylation; F:ATP binding	tr|Q7KSD3|Q7KSD3_DROME	Frayed, isoform A	81.4	3.6e-258	888.3	OG5_128703	dmel|FBpp0083057
GMOY007101-RA	hypothetical protein	75.4877	-0.833223	0.00636118	0.0473138	CycD gene product	Drosophila melanogaster	drosoph	AAF48537	1.67e-48	0.85	2	C:nucleus; P:cell cycle	tr|Q7KUZ5|Q7KUZ5_DROME	Cyclin D, isoform D	50	3.2e-52	203.4	OG5_131242	dmel|FBpp0289620
GMOY010473-RA	hypothetical protein	1314.29	-0.834789	6.60011e-06	0.000142679	rho gtpase-activating protein 18-like isoform x1	Musca domestica	nr	XP_005183785	4.24e-22	0.9	2	P:signal transduction; C:intracellular	No_Hits	NA	NA	NA	NA	No_Hits	No_Hits
GMOY006216-RA	hypothetical protein	230.711	-0.837315	0.0142422	0.0871014	zinc finger protein 704	Stomoxys calcitrans	nr	XP_013103291	2e-28	0.83	0	NA	No_Hits	NA	NA	NA	NA	OG5_138359	aaeg|AAEL003014-PA
GMOY002904-RA	amino acid transporter protein	5758.97	-0.841632	2.93239e-05	0.000538826	CG1139 gene product	Drosophila melanogaster	drosoph	AAF47603	0	0.84	2	F:amino acid transmembrane transporter activity; P:amino acid transmembrane transport	tr|D3TLD7|D3TLD7_GLOMM	Amino acid transporter protein	97.6	5.4e-255	877.5	OG5_169534	dmel|FBpp0072724
GMOY006763-RA	Phosphodiesterase	3325.87	-0.841675	0.000490007	0.00593958	phosphodiesterase isoform c	Musca domestica	nr	XP_005188528	0	0.878	7	F:3',5'-cyclic-GMP phosphodiesterase activity; F:metal ion binding; P:negative regulation of nucleobase-containing compound transport; P:signal transduction; C:apical plasma membrane; P:cGMP metabolic process; F:protein binding	sp|Q9VFI9|PDE6_DROME	cGMP-specific 3',5'-cyclic phosphodiesterase	73	0	1584.7	OG5_127318	dmel|FBpp0289559
GMOY003740-RA	hypothetical protein	483.529	-0.842336	0.00423183	0.0344903	dystrophin-like protein DLP186	Drosophila melanogaster	nr	AAK15257	0	0.6867	31	F:sequence-specific DNA binding transcription factor activity; C:cytoskeleton; P:regulation of synaptic activity; P:establishment of cell polarity; P:oocyte anterior/posterior axis specification; P:axon guidance; C:basal plasma membrane; P:imaginal disc-derived wing vein specification; P:actin cytoskeleton reorganization; C:neuromuscular junction; F:structural constituent of cytoskeleton; F:WW do…	sp|Q9VDW3|DMDB_DROME	Dystrophin, isoform B	55.7	6.8e-183	638.6	OG5_176508	phum|PHUM253780
GMOY001788-RA	Ecdysone-inducible gene L2	52.8485	-0.847098	0.0157917	0.0937412	ImpL2 gene product	Drosophila melanogaster	drosoph	AAF47866	3.73e-89	0.6167	3	P:phagocytosis; P:extracellular matrix organization; F:protein binding	sp|Q09024|IMPL2_DROME	Neural/ectodermal development factor IMP-L2	55.4	3.4e-84	309.3	OG5_138340	dmel|FBpp0073106
GMOY004514-RA	hypothetical protein	58.9534	-0.851813	0.0108476	0.0708995	PREDICTED: iduronate 2-sulfatase-like	Ceratitis capitata	nr	XP_004537956	0	0.79	0	NA	tr|Q9VZP8|Q9VZP8_DROME	CG12014	65	1.7e-196	683.3	OG5_128589	dmel|FBpp0072939
[truncated: 224 more rows]

## Sheet: High Up-regulated
Transcript Id (Vectorbase)	Product description (Vectorbase) GmorY1.5	DESeq2				Blast2GO								Uniprot					OrthoMCL
		SG+MG+ vs SG-MG+
[truncated: 344 more rows]

## Sheet: Moderate Up-regulated
Transcript Id (Vectorbase)	Product description (Vectorbase) GmorY1.5	DESeq2				Blast2GO								Uniprot					OrthoMCL
		SG+MG+ vs SG-MG+
[truncated: 482 more rows]

## Sheet: High Downregulated
Transcript Id (Vectorbase)	Product description (Vectorbase) GmorY1.5	DESeq2				Blast2GO								Uniprot					OrthoMCL
[truncated: 172 more rows]

[truncated: 1 more sheets: Moderate Downregulated]
