# Supplementary material for: Tsetse fly tolerance to T. brucei infection: transcriptome analysis of trypanosome-associated changes in the tsetse fly salivary gland
Source: BMC Genomics. 2016 Nov 25;17:971. doi: 10.1186/s12864-016-3283-0 (PMC5123318; doi:10.1186/s12864-016-3283-0)
Supplement: Additional file 6: Table S5. — List of differentially expressed transcripts shared between experimental conditions. (XLS 838 kb) [file 12864_2016_3283_MOESM6_ESM.xls]

## Sheet: Sheet1
Table S5 List of differentially expressed transcripts shared between experimental conditions
Transcript Id (Vectorbase)	Product description (Vectorbase) GmorY1.5	DESeq2								Blast2GO								Uniprot					OrthoMCL
		SG+MG+ vs SG-MG-				SG+MG+ vs SG-MG+
		Base Mean	log2FoldChange	pvalue	padj	Base Mean	log2FoldChange	pvalue	padj	Sequence Description	Species	Database	ACC no	min eValue	mean Similarity	NoGOs	GOs	Subject Name	Subject Description	Percent Identities	E-value	Bit Score	OrthoMcl Group	Sequence Id of Best Hit
GMOY004676-RA	hypothetical protein	2478.05	5.95077	2.16616e-142	2.94526e-139	2820.9	2.63421	5.81956e-09	2.50272e-07	CG1136 gene product	Drosophila melanogaster	drosoph	AAF47829	3.08e-89	0.56	1	F:structural constituent of cuticle	tr|Q9VZJ2|Q9VZJ2_DROME	CG1136-PA	54.8	2.8e-53	207.2	OG5_149403	dmel|FBpp0073059
GMOY008673-RA	hypothetical protein	363.699	5.87369	3.32588e-70	1.69578e-67	423.228	1.84633	7.86797e-05	0.00126718	CG15096 gene product	Drosophila melanogaster	drosoph	AAF59171	3.27e-81	0.7333	3	F:high affinity inorganic phosphate:sodium symporter activity; C:integral component of membrane; P:transmembrane transport	tr|Q8MS66|Q8MS66_DROME	CG8791, isoform A	56.7	1.1e-14	78.6	OG5_142335	dmel|FBpp0087925
GMOY007362-RA	hypothetical protein	512.781	5.76975	7.19492e-75	4.19258e-72	579.195	4.28438	9.9473e-35	2.0106e-31	hypothetical protein FF38_14116	Lucilia cuprina	nr	KNC28210	7.8e-23	0.45	1	F:protein binding	No_Hits	NA	NA	NA	NA	NO_GROUP	dmel|FBpp0082374
GMOY010998-RA	Thioester-containing protein	2046.02	5.70063	2.61286e-180	4.26315e-177	2340.8	2.6492	1.7434e-09	8.54267e-08	CG18589 gene product	Drosophila melanogaster	drosoph	AAF52542	0	0.6267	2	C:extracellular space; F:endopeptidase inhibitor activity	tr|Q9VLY7|Q9VLY7_DROME	GH05679p	62.4	0	1879	OG5_130297	dmel|FBpp0079101
GMOY006719-RA	Ca2+/calmodulin-dependent protein kinase	2957.76	5.47797	1.49032e-194	4.05268e-191	3450.76	3.05911	1.29249e-24	5.80544e-22	CG10126 gene product	Drosophila melanogaster	drosoph	AAF55310	9.69e-97	0.84	1	F:calcium ion binding	tr|D3TQ33|D3TQ33_GLOMM	Ca2+/calmodulin-dependent protein kinase	100	6e-116	414.8	OG5_129675	dmel|FBpp0082155
GMOY011523-RA	Hh: hedgehog	378.475	5.47567	1.16809e-79	7.33019e-77	431.451	3.89321	2.79477e-36	7.53192e-33	hh gene product	Drosophila melanogaster	drosoph	AAF56102	2.76e-151	0.71	56	F:patched binding; C:endocytic vesicle; P:germ-line stem cell division; P:ectoderm development; P:anterior/posterior axis specification, embryo; P:posterior head segmentation; P:regulation of transcription from RNA polymerase II promoter; P:gonadal mesoderm development; P:somatic stem cell division; P:regulation of mitotic cell cycle; P:genital disc anterior/posterior pattern formation; P:imagina…	sp|Q02936|HH_DROME	Protein hedgehog	56.4	5.3e-128	455.7	OG5_131225	dmel|FBpp0083796
GMOY008973-RA	carboxylesterase	2999.01	5.47406	9.66295e-118	9.85379e-115	3442.35	3.5196	1.29782e-30	1.31161e-27	alpha-est7 gene product	Drosophila melanogaster	drosoph	AAF54571	0	0.75	5	P:lipid storage; P:determination of adult lifespan; P:response to organophosphorus; F:carboxylic ester hydrolase activity; C:lipid particle	tr|D3TPX7|D3TPX7_GLOMM	Carboxylic ester hydrolase	100	0	1186.4	OG5_134375	dmel|FBpp0081074
GMOY002618-RA	ELG3: elongase 3	11071.7	5.06206	8.72314e-218	3.55817e-214	12664.4	2.28796	3.64033e-07	1.05871e-05	CG9798 gene product	Drosophila melanogaster	drosoph	AAF52122	2.06e-116	0.75	1	C:integral component of membrane	tr|Q95T98|Q95T98_DROME	Elongation of very long chain fatty acids protein	62.1	6.7e-127	451.4	OG5_175204	dmel|FBpp0078578
GMOY005976-RA	hypothetical protein	9454.68	4.81645	1.05403e-192	2.14969e-189	10735.7	2.55274	4.02916e-09	1.80853e-07	CG7267 gene product	Drosophila melanogaster	drosoph	AAF46435	1.15e-44	0.83	0	NA	tr|Q9W399|Q9W399_DROME	CG44325, isoform E	72.4	9.2e-48	187.2	NO_GROUP	dmel|FBpp0071289
GMOY000955-RA	TH: tyrosine 3-monooxygenase	9498.95	4.2469	1.12879e-100	1.02318e-97	10937.5	2.8872	2.73473e-27	1.5793e-24	ple gene product	Drosophila melanogaster	drosoph	AAF50648	0	0.7367	34	F:phenylalanine 4-monooxygenase activity; P:dendrite morphogenesis; P:regulation of circadian sleep/wake cycle, sleep; F:iron ion binding; P:Malpighian tubule morphogenesis; P:epithelial tube formation; P:dopamine biosynthetic process; P:salivary gland morphogenesis; P:serotonin biosynthetic process; F:tryptophan 5-monooxygenase activity; F:tyrosine 3-monooxygenase activity; P:male courtship beha…	sp|P18459|TY3H_DROME	Tyrosine 3-monooxygenase	80.8	2e-275	945.7	OG5_133353	dmel|FBpp0076666
GMOY010089-RA	ATP-binding Cassette (ABC) Superfamily transporter	874.368	4.07081	2.93695e-69	1.33109e-66	992.362	2.17396	9.42402e-07	2.48997e-05	CG18633 gene product	Drosophila melanogaster	drosoph	AAF56360	0	0.85	3	C:membrane; F:ATP binding; F:ATPase activity	tr|Q0KI14|Q0KI14_DROME	CG31121, isoform A	79.9	0	1489.2	OG5_142587	dmel|FBpp0084099
GMOY007506-RA	hypothetical protein	1232.03	4.0069	6.17696e-22	3.65157e-20	1406.96	2.02176	1.40506e-05	0.000276398	No_Hits	NA	nr	NA	NA	NA	0	NA	tr|A8DY89|A8DY89_DROME	CG34220	47.7	5.1e-24	109	No_Hits	No_Hits
GMOY012007-RA	SRPN: Serpin 10	1200.25	3.87808	2.05596e-123	2.39607e-120	1391.22	1.60845	0.000439688	0.00544391	sp4 gene product	Drosophila melanogaster	drosoph	AAF57751	2.73e-174	0.6933	6	F:serine-type endopeptidase inhibitor activity; P:negative regulation of peptide hormone processing; P:negative regulation of endopeptidase activity; C:extracellular space; P:negative regulation of proteolysis; F:cysteine-type endopeptidase inhibitor activity	tr|H9TZT6|H9TZT6_GLOMM	Serp2	100	6.2e-217	750.7	OG5_126693	dmel|FBpp0085912
GMOY003612-RA	hypothetical protein	847.675	3.87091	6.31031e-61	2.57397e-58	990.691	2.23524	2.27405e-10	1.27679e-08	CG7772 gene product	Drosophila melanogaster	drosoph	AAF48782	3.46e-38	0.65	0	NA	tr|D3TRS9|D3TRS9_GLOMM	Mitochondrial 18 kDa protein	99.3	1.8e-82	302.8	OG5_131669	cpip|CPIJ007314
GMOY006462-RA	hypothetical protein	88.3393	3.4313	4.6696e-28	4.37869e-26	108.731	1.6013	1.57778e-05	0.000307382	hypothetical protein FF38_08991	Lucilia cuprina	nr	KNC33837	3.5e-16	0.61	0	NA	No_Hits	NA	NA	NA	NA	No_Hits	No_Hits
GMOY011773-RA	terribly reduced optic lobes	16129.9	3.32805	5.09302e-20	2.5968e-18	18080.5	2.37508	2.8288e-08	1.03958e-06	pcan gene product	Drosophila melanogaster	drosoph	AAF45786	0	0.6	1	F:protein binding	tr|M9NE56|M9NE56_DROME	Terribly reduced optic lobes, isoform AK	62.2	0	1187.9	OG5_133289	dmel|FBpp0070435
GMOY003759-RA	hypothetical secreted protein	29005.2	3.32146	8.90659e-254	7.266e-250	33269.7	2.24632	5.73179e-19	1.54472e-16	CG5453 gene product	Drosophila melanogaster	drosoph	AAF53185	8.71e-23	0.55	0	NA	tr|D3TQ55|D3TQ55_GLOMM	Secreted protein	99.5	2e-119	427.2	OG5_162570	dmel|FBpp0079971
GMOY002524-RA	Copper transporter 1B	165.93	3.10821	3.90124e-31	4.35977e-29	201.563	1.45003	0.00022086	0.00307341	CG7459 gene product	Drosophila melanogaster	drosoph	AAF54223	1.43e-52	0.78	8	F:copper uptake transmembrane transporter activity; P:cellular copper ion homeostasis; C:plasma membrane; P:response to metal ion; C:integral component of membrane; P:copper ion transmembrane transport; F:ATP binding; F:ATPase activity, coupled to transmembrane movement of substances	tr|D3TP86|D3TP86_GLOMM	Copper transporter	99.4	2.6e-104	375.6	OG5_146574	dmel|FBpp0081325
GMOY000866-RA	hypothetical protein	1388.14	3.05433	1.57482e-86	1.16794e-83	1521.42	2.49604	1.64546e-14	1.98561e-12	CG14696 gene product	Drosophila melanogaster	drosoph	AAF54577	5.11e-131	0.61	0	NA	tr|Q9VGU7|Q9VGU7_DROME	CG14696	45.7	1.4e-111	401	OG5_229350	dmel|FBpp0081808
GMOY001722-RA	Myosin 61F	1611.59	3.05279	1.85034e-73	1.00634e-70	1778.1	2.67673	4.58794e-40	1.85467e-36	myo31df gene product	Drosophila melanogaster	drosoph	AAF52966	0	0.57	8	P:mesoderm development; P:imaginal disc-derived male genitalia morphogenesis; P:determination of digestive tract left/right asymmetry; C:cell cortex; F:motor activity; C:myosin complex; F:ATP binding; F:protein binding	sp|Q23979|MY61F_DROME	Myosin-IB	73.5	0	1408.7	OG5_126672	dmel|FBpp0072567
GMOY006970-RA	hypothetical protein	1590.93	2.99982	3.62833e-14	1.16078e-12	1779.7	2.0504	5.05171e-06	0.000111899	EG:BACR25B3.2 gene product	Drosophila melanogaster	drosoph	AAF45787	2.1e-19	0.5	0	NA	No_Hits	NA	NA	NA	NA	OG5_133289	dmel|FBpp0070435
GMOY007475-RA	hypothetical protein	651.704	2.96944	1.37137e-38	1.99779e-36	718.672	2.37765	5.93388e-12	4.70347e-10	CG11069 gene product	Drosophila melanogaster	drosoph	AAF56361	0	0.6367	23	P:positive regulation of apoptotic process; P:multicellular organismal reproductive process; P:cellular response to stimulus; P:salivary gland cell autophagic cell death; C:cell part; P:cellular biosynthetic process; P:regulation of metabolic process; P:response to light stimulus; P:protein metabolic process; P:eye pigment biosynthetic process; P:induction of programmed cell death; P:response to …	tr|Q8MRJ2|Q8MRJ2_DROME	CG11069	89.7	0	1104.4	OG5_135349	dmel|FBpp0084089
GMOY001582-RA	scab	9905.41	2.93126	1.61866e-64	6.95e-62	10949.3	2.35347	1.4437e-15	1.94539e-13	scb gene product	Drosophila melanogaster	drosoph	AAF58156	0	0.73	46	C:focal adhesion; P:negative regulation of imaginal disc growth; P:short-term memory; P:zonula adherens assembly; P:olfactory learning; P:apoptotic cell clearance; P:midgut development; P:negative regulation of epithelial cell proliferation; P:axon guidance; P:behavioral response to ethanol; P:gonad development; C:apicolateral plasma membrane; P:establishment or maintenance of polarity of larval …	sp|O44386|ITA3_DROME	Integrin alpha-PS3	56.2	0	1236.5	OG5_152432	dmel|FBpp0086501
GMOY003646-RA	late bloomer	1164.58	2.9256	3.21143e-85	2.18324e-82	1364.59	1.78944	2.92318e-13	2.80263e-11	lbm gene product	Drosophila melanogaster	drosoph	AAF59302	4e-55	0.7	3	C:extracellular region; C:integral component of membrane; P:synapse assembly	tr|D3TMF8|D3TMF8_GLOMM	Tetraspanin	100	9.6e-119	423.7	OG5_172725	dmel|FBpp0088104
GMOY006845-RA	hypothetical protein	1908.56	2.92268	9.55141e-13	2.73405e-11	2205.72	2.38993	5.31933e-14	5.97316e-12	No_Hits	NA	nr	NA	NA	NA	0	NA	No_Hits	NA	NA	NA	NA	No_Hits	No_Hits
GMOY003054-RA	tissue inhibitor of metalloproteases	4070.7	2.91158	3.16113e-53	9.55131e-51	4610.37	2.14026	3.50595e-17	6.03098e-15	timp gene product	Drosophila melanogaster	drosoph	AAF54507	1.4e-49	0.6	9	C:dendrite; P:tracheal outgrowth, open tracheal system; P:imaginal disc-derived wing expansion; P:basement membrane organization; P:delamination; P:phototaxis; F:metalloendopeptidase inhibitor activity; P:tracheal pit formation in open tracheal system; F:protein binding	tr|D3TQ82|D3TQ82_GLOMM	Tissue inhibitor of metalloproteases	99.5	3.9e-131	464.9	OG5_137347	dmel|FBpp0081722
GMOY010528-RA	hypothetical protein	1748.82	2.90024	1.05132e-88	8.57664e-86	1987.58	1.9391	4.20201e-10	2.24988e-08	No_Hits	NA	nr	NA	NA	NA	0	NA	No_Hits	NA	NA	NA	NA	No_Hits	No_Hits
GMOY000194-RA	G protein alpha i subunit	1399.58	2.84844	2.20883e-69	1.05998e-66	1553.82	2.22528	4.76933e-15	6.12064e-13	g-oalpha47a gene product	Drosophila melanogaster	drosoph	AAF50626	0	0.85	25	F:signal transducer activity; F:GTP binding; P:Wnt signaling pathway; P:regulation of protein localization; P:cortical actin cytoskeleton organization; P:negative regulation of synaptic growth at neuromuscular junction; C:heterotrimeric G-protein complex; P:asymmetric neuroblast division; P:septate junction assembly; F:G-protein beta/gamma-subunit complex binding; P:ventral cord development; P:ce…	sp|P20353|AI_DROME	G protein alpha i subunit	89.9	1.4e-186	649.8	OG5_126802	dmel|FBpp0076643
GMOY007563-RA	hypothetical protein	311.572	2.76805	1.26717e-37	1.78234e-35	353.281	1.95307	2.81674e-11	1.98029e-09	hypothetical protein FF38_11816	Lucilia cuprina	nr	KNC25061	0	0.56	4	C:integral component of membrane; F:G-protein coupled receptor activity; P:cell surface receptor signaling pathway; P:G-protein coupled receptor signaling pathway	No_Hits	NA	NA	NA	NA	OG5_135426	dmel|FBpp0085101
GMOY010409-RA	hypothetical protein	47.9259	2.72421	4.25608e-12	1.12004e-10	53.962	2.00641	9.87667e-07	2.58423e-05	No_Hits	NA	nr	NA	NA	NA	0	NA	tr|Q7KUP8|Q7KUP8_DROME	CG33257	62.8	1.4e-87	320.9	OG5_162556	dmel|FBpp0075137
GMOY003657-RA	SRPN5: Serpin 5	369.425	2.69966	2.43552e-26	1.9869e-24	428.881	1.68023	1.10236e-07	3.66774e-06	CG1857 gene product	Drosophila melanogaster	drosoph	AAF59285	9.43e-69	0.5867	5	P:negative regulation of Toll signaling pathway; F:serine-type endopeptidase inhibitor activity; P:antifungal humoral response; C:extracellular space; P:negative regulation of proteolysis	tr|Q2PQP9|Q2PQP9_GLOMM	Serine protease inhibitor	100	2.7e-259	891.7	NO_GROUP	dmel|FBpp0088123
GMOY009599-RA	daughter of sevenless	2473.39	2.68841	5.56519e-38	7.96506e-36	2725.23	2.17893	2.94649e-13	2.80263e-11	dos gene product	Drosophila melanogaster	drosoph	AAF47662	0	0.65	6	P:signal transduction; F:protein binding; P:embryo development; P:anatomical structure morphogenesis; P:cell differentiation; P:multicellular organismal development; P:response to biotic stimulus; C:cytoplasm	sp|Q9VZZ9|D_DROME	Protein daughter of sevenless	57.5	2.7e-268	922.5	OG5_155251	dmel|FBpp0072803
GMOY011015-RA	uncharacterized conserved protein	1595.12	2.68692	4.34699e-42	7.8806e-40	1804.3	1.95606	5.00229e-14	5.69627e-12	CG12292 gene product	Drosophila melanogaster	drosoph	AAF53217	0	0.91	6	P:negative regulation of BMP signaling pathway; C:membrane; P:negative regulation of synaptic growth at neuromuscular junction; F:magnesium ion transmembrane transporter activity; P:magnesium ion transport; P:imaginal disc-derived wing morphogenesis	tr|D3TMV7|D3TMV7_GLOMM	Uncharacterized conserved protein	100	1.2e-215	746.5	OG5_127634	dmel|FBpp0079978
GMOY003645-RA	Tetraspanin 42El	864.181	2.59661	4.48898e-36	5.72204e-34	980.817	1.87076	6.12828e-14	6.60628e-12	CG12840 gene product	Drosophila melanogaster	drosoph	AAF59303	3.97e-51	0.74	1	C:integral component of membrane	tr|Q7K527|Q7K527_DROME	GH14950p	59.9	8.7e-75	277.7	OG5_229420	dmel|FBpp0088103
GMOY010229-RA	argos	832.185	2.59103	1.35759e-36	1.75797e-34	907.3	2.33788	4.16066e-28	3.05808e-25	No_Hits	NA	nr	NA	NA	NA	0	NA	sp|Q00805|GIL_DROME	Protein giant-lens	60.5	2.9e-147	519.6	OG5_170019	dmel|FBpp0075166
GMOY003647-RA	Tetraspanin 42En	79.37	2.58269	6.89472e-15	2.34363e-13	87.6175	2.05574	7.92165e-08	2.70238e-06	tetraspanin isoform a	Musca domestica	nr	XP_005179695	2.08e-81	0.708	1	C:cell	tr|Q7JYY8|Q7JYY8_DROME	Tetraspanin	52.8	2.4e-64	243	OG5_172725	dmel|FBpp0088105
GMOY011539-RA	hypothetical protein	10715.7	2.58261	1.73184e-43	3.62265e-41	11699.2	2.20585	7.77461e-17	1.2325e-14	BcDNA:GH07466 gene product	Drosophila melanogaster	drosoph	AAF56522	0	0.62	4	F:metallopeptidase activity; F:zinc ion binding; F:protein binding; P:proteolysis	tr|Q9VBA3|Q9VBA3_DROME	AT30002p	67	0	1328.5	OG5_186957	dmel|FBpp0111795
GMOY000149-RA	hypothetical protein	136.242	2.55586	1.34524e-22	8.64133e-21	152.234	1.94502	6.13181e-10	3.2192e-08	CG2812 gene product	Drosophila melanogaster	drosoph	AAF47100	4.13e-148	0.75	1	F:protein binding	tr|Q9W1G4|Q9W1G4_DROME	CG2812	62.5	2.1e-121	433.3	OG5_132217	agam|AGAP006113-PA
GMOY009139-RA	Zinc transporter 41F	130.46	2.51625	4.10751e-19	1.99459e-17	143.462	2.06339	8.64918e-10	4.42586e-08	CG11163 gene product	Drosophila melanogaster	drosoph	AAF57308	1.42e-108	0.67	4	C:integral component of membrane; F:cation transmembrane transporter activity; P:transmembrane transport; P:cation transport	tr|Q8T0G1|Q8T0G1_DROME	LD05335p	54	5e-101	366.3	OG5_126754	dmel|FBpp0085390
GMOY007871-RA	hypothetical protein	118.267	2.51181	1.06059e-16	4.34789e-15	137.262	1.61405	2.33067e-07	7.05747e-06	CG13432 gene product	Drosophila melanogaster	drosoph	AAF57452	7.41e-109	0.84	0	NA	tr|Q7K3W4|Q7K3W4_DROME	GH08941p	74.8	1.5e-98	357.5	OG5_149319	dmel|FBpp0085570
GMOY008274-RA	hypothetical protein	8277.77	2.5072	5.2329e-50	1.33406e-47	8931.31	2.3074	1.06754e-25	5.0771e-23	mys gene product	Drosophila melanogaster	drosoph	AAF46313	0	0.8	0	NA	sp|P11584|ITBX_DROME	Integrin beta-PS	71.2	4.8e-247	851.3	OG5_127959	dmel|FBpp0071061
GMOY008494-RA	hypothetical protein	29.8197	2.45678	7.38367e-09	1.32678e-07	33.2612	1.79474	6.39368e-05	0.00106146	CG6256 gene product	Drosophila melanogaster	drosoph	AAF52977	0	0.9	1	F:protein binding	tr|Q86P21|Q86P21_DROME	CG31721-PA	94.9	5.8e-69	259.6	OG5_130663	dmel|FBpp0079685
GMOY004473-RA	hypothetical protein	311.79	2.45058	9.11363e-22	5.19446e-20	345.345	1.79026	6.98422e-07	1.92066e-05	CG16700 gene product	Drosophila melanogaster	drosoph	AAF48694	8.5e-153	0.71	4	P:cell differentiation; P:multicellular organismal development; C:cytoplasmic membrane-bounded vesicle; F:transporter activity; P:transport	tr|Q9VX84|Q9VX84_DROME	CG16700-PA	52.9	2.1e-122	436.8	OG5_158736	dmel|FBpp0074157
GMOY006705-RA	Lachesin	1710.7	2.42774	1.6784e-53	5.26631e-51	1848.64	2.19672	6.33508e-28	4.26826e-25	Lac gene product	Drosophila melanogaster	drosoph	AAF58506	0	0.92	11	C:extrinsic component of membrane; P:regulation of tube size, open tracheal system; P:morphogenesis of embryonic epithelium; P:homophilic cell adhesion; C:septate junction; P:cell adhesion involved in heart morphogenesis; P:septate junction assembly; P:axonogenesis; P:maintenance of epithelial integrity, open tracheal system; F:protein homodimerization activity; C:plasma membrane	sp|Q24372|LACH_DROME	Lachesin	83.6	1.2e-172	603.6	OG5_144287	dmel|FBpp0087044
GMOY000760-RA	Ninjurin A	219.315	2.4269	2.9951e-26	2.39549e-24	235.738	2.29906	2.01112e-17	3.78138e-15	CG6449 gene product	Drosophila melanogaster	drosoph	AAF50137	1.1e-49	0.6533	1	P:lateral inhibition	tr|Q9VTB5|Q9VTB5_DROME	Ninjurin A gamma	66.9	7.3e-59	224.6	OG5_134378	dmel|FBpp0089001
GMOY004231-RA	hypothetical protein	2360.65	2.4018	8.54176e-43	1.58372e-40	2688.57	1.52034	2.2397e-06	5.34159e-05	CG1572 gene product	Drosophila melanogaster	drosoph	AAF48055	3.82e-40	0.81	2	C:membrane; P:positive regulation of hemocyte proliferation	tr|D3TNN3|D3TNN3_GLOMM	Hypothetical conserved protein	100	1.1e-88	323.6	OG5_149510	dmel|FBpp0073388
GMOY000700-RA	actin-related protein ARP2/3 complex subunit ARPC3	960.016	2.39777	4.07212e-59	1.58192e-56	1071.57	1.76889	1.69609e-12	1.42843e-10	CG4560 gene product	Drosophila melanogaster	drosoph	AAF57200	1.98e-107	0.91	4	C:Arp2/3 protein complex; P:Arp2/3 complex-mediated actin nucleation; F:actin binding; F:structural constituent of cytoskeleton	tr|D3TP54|D3TP54_GLOMM	Actin-related protein 2/3 complex subunit 3	100	5.3e-102	367.9	OG5_128778	dmel|FBpp0289797
GMOY009761-RA	hypothetical protein	1138.61	2.37697	1.22542e-56	4.34651e-54	1269.32	1.72378	3.01596e-10	1.67014e-08	CG17401 gene product	Drosophila melanogaster	drosoph	AAF53979	1.17e-73	0.74	1	F:zinc ion binding	tr|Q9VXC1|Q9VXC1_DROME	CG34325, isoform A	73.4	1.8e-81	299.7	OG5_155331	dmel|FBpp0111439
GMOY002857-RA	shifted	1300.18	2.37382	8.09971e-25	6.06215e-23	1410.13	2.05686	8.07374e-13	7.3344e-11	CG3135 gene product	Drosophila melanogaster	drosoph	AAF46198	1.03e-139	0.5233	1	F:protein binding	tr|X2JED7|X2JED7_DROME	Shifted, isoform B	59.8	8e-139	491.5	OG5_136443	dmel|FBpp0070939
GMOY007345-RA	hypothetical protein	27.3376	2.37126	4.21694e-09	7.94498e-08	29.1138	2.17253	9.24327e-07	2.45022e-05	hypothetical protein SGHV002	Glossina pallidipes salivary gland hypertrophy virus	nr	YP_001686950	2.1e-86	0.79	0	NA	No_Hits	NA	NA	NA	NA	No_Hits	No_Hits
GMOY001847-RA	hypothetical protein	379.685	2.36939	1.51519e-17	6.75458e-16	417.535	1.90252	1.13857e-08	4.60269e-07	CG7992 gene product	Drosophila melanogaster	drosoph	AAF48940	1.41e-159	0.74	0	NA	tr|Q9VWJ8|Q9VWJ8_DROME	CG7992	55.9	4.8e-147	519.6	NO_GROUP	dmel|FBpp0074459
GMOY008798-RA	SIFa-R: Putative SIFamide receptor	20.4121	2.36811	1.72686e-07	2.56608e-06	24.3998	1.26483	0.00613967	0.0459622	NepYr gene product	Drosophila melanogaster	drosoph	AAF56655	2.78e-21	0.46	3	C:integral component of membrane; F:neuropeptide Y receptor activity; P:G-protein coupled receptor signaling pathway	tr|Q8IN35|Q8IN35_DROME	RE47636p	75.5	1.7e-206	716.5	OG5_135274	dmel|FBpp0083497
GMOY009975-RA	Annexin B9	6239.72	2.36546	3.78672e-54	1.23568e-51	6830.6	1.99507	2.89813e-26	1.46446e-23	anxb11 gene product	Drosophila melanogaster	drosoph	AAF57509	0	0.8067	12	P:wing disc dorsal/ventral pattern formation; P:regulation of cell shape; F:calcium ion binding; P:maintenance of cell polarity; F:calcium-dependent phospholipid binding; P:cell adhesion; C:cell cortex; P:regulation of multivesicular body size involved in endosome transport; F:actin binding; C:endomembrane system; P:basolateral protein localization; F:spectrin binding	tr|D3TRS6|D3TRS6_GLOMM	Annexin	96.5	1.4e-156	550.1	OG5_127270	dmel|FBpp0088505
GMOY003689-RA	ABC Transporter, white family	41.6716	2.36422	1.52692e-09	3.06814e-08	46.7292	1.70959	4.6412e-05	0.000803513	CG9664 gene product	Drosophila melanogaster	drosoph	AAF51131	0	0.6267	4	F:ATPase activity, coupled to transmembrane movement of substances; P:phagocytosis; P:olfactory behavior; C:ATP-binding cassette (ABC) transporter complex	tr|Q0E8U2|Q0E8U2_DROME	CG9664, isoform A	53.7	3.1e-181	632.9	OG5_175134	dmel|FBpp0077294
GMOY010449-RA	rau	399.435	2.35153	5.03785e-23	3.36875e-21	463.917	1.47052	1.94022e-07	6.0801e-06	CG8965 gene product	Drosophila melanogaster	drosoph	AAF52295	4.44e-114	0.91	1	P:signal transduction	tr|Q9VML8|Q9VML8_DROME	GH01721p	56.2	1.3e-115	414.5	OG5_141033	dmel|FBpp0078789
GMOY006520-RA	hypothetical protein	2735.44	2.3494	1.40276e-08	2.37915e-07	3162.54	1.29997	0.00449633	0.0361001	No_Hits	NA	nr	NA	NA	NA	0	NA	No_Hits	NA	NA	NA	NA	No_Hits	No_Hits
GMOY003976-RA	hypothetical protein	96.2302	2.34678	8.3256e-15	2.80662e-13	96.8123	2.98879	1.9373e-13	1.98267e-11	hypothetical protein FF38_03111, partial	Lucilia cuprina	nr	KNC32532	4.2e-66	0.67	0	NA	No_Hits	NA	NA	NA	NA	OG5_197734	dmel|FBpp0074353
GMOY009368-RA	hypothetical protein	878.659	2.32025	6.48462e-23	4.26625e-21	938.299	2.32948	4.31979e-31	4.98936e-28	PREDICTED: uncharacterized protein LOC106084336	Stomoxys calcitrans	nr	XP_013103392	0	0.64	1	F:metal ion binding	No_Hits	NA	NA	NA	NA	OG5_129032	dmel|FBpp0086733
GMOY005537-RA	hypothetical protein	37.2936	2.31284	1.44404e-09	2.91597e-08	42.2133	1.57243	0.000128145	0.00194381	PREDICTED: uncharacterized protein LOC105222147	Bactrocera dorsalis	nr	XP_011197652	0	0.65	2	F:catalytic activity; P:metabolic process	No_Hits	NA	NA	NA	NA	NO_GROUP	dmel|FBpp0083374
GMOY007703-RA	hypothetical protein	50.1828	2.31185	4.08934e-10	8.68772e-09	57.8155	1.3479	0.0014402	0.0143223	actin-binding protein anillin-like	Musca domestica	nr	AAF54991	0	0.7733	1	F:phospholipid binding	sp|Q9V4P1|ANLN_DROME	Actin-binding protein anillin	58.3	2.3e-225	779.6	OG5_133480	dmel|FBpp0087986
GMOY003580-RA	major epididymal secretory protein HE1	89.5278	2.31183	4.34482e-16	1.64097e-14	100.422	1.7174	5.03157e-08	1.77643e-06	CG3153 gene product	Drosophila melanogaster	drosoph	AAF55013	1.1e-67	0.78	5	C:extracellular space; F:lipid binding; P:reproduction; P:transport; P:biosynthetic process; P:multicellular organismal development; P:lipid metabolic process	tr|D3TQM1|D3TQM1_GLOMM	Major epididymal secretory protein HE1	100	5.5e-90	327.8	OG5_158831	dmel|FBpp0082349
GMOY007352-RA	Contactin	3720.58	2.29663	3.23702e-43	6.44088e-41	4054.14	1.94761	1.74868e-19	5.65522e-17	CG1084 gene product	Drosophila melanogaster	drosoph	AAF52137	0	0.71	7	P:neuron projection morphogenesis; P:cellular metabolic process; P:response to stimulus; P:organ development; F:coenzyme binding; P:biological regulation; F:catalytic activity	sp|Q9VN14|CONT_DROME	Contactin	75.4	0	1226.5	OG5_127798	dmel|FBpp0078557
GMOY001637-RA	Innexin	45.6049	2.28875	3.30729e-11	7.93554e-10	55.8127	1.15267	0.00125551	0.0128686	CG1448 gene product	Drosophila melanogaster	drosoph	AAF56822	0	0.91	4	F:gap junction channel activity; C:gap junction; C:lateral plasma membrane; P:intercellular transport	sp|Q9VAS7|INX3_DROME	Innexin inx3	80.5	6.2e-196	681	OG5_155339	dmel|FBpp0084719
GMOY008947-RA	hypothetical protein	577.856	2.27585	1.44778e-37	2.00186e-35	658.082	1.50277	1.27862e-08	5.11763e-07	CG10343 gene product	Drosophila melanogaster	drosoph	AAF53695	1.54e-71	0.73	1	F:protein binding	tr|Q9VJ60|Q9VJ60_DROME	CG10343-PA	60.1	9.1e-69	257.7	OG5_134144	dmel|FBpp0080648
GMOY003228-RA	hypothetical protein	850.778	2.27207	2.06381e-52	6.01305e-50	922.464	1.9254	2.41499e-17	4.33894e-15	CG6583 gene product	Drosophila melanogaster	drosoph	AAF53177	1.13e-66	0.87	0	NA	tr|Q9VKA1|Q9VKA1_DROME	CG6583	74.8	1.9e-60	229.6	OG5_146348	dmel|FBpp0079940
GMOY002204-RA	PDGF- and VEGF-related factor	492.384	2.26386	4.55982e-21	2.44731e-19	572.486	1.38872	6.28991e-07	1.73563e-05	hypothetical protein FF38_08159	Lucilia cuprina	nr	KNC25822	6.5e-139	0.82	2	C:membrane; F:growth factor activity	tr|Q9BLX1|Q9BLX1_DROME	PDGF-and VEGF-related factor 1	39.9	6e-55	489	OG5_141254	dmel|FBpp0074411
GMOY007805-RA	hypothetical protein	244.54	2.25635	1.60783e-16	6.42972e-15	266.118	1.90975	2.71115e-09	1.26703e-07	hsp23 gene product	Drosophila melanogaster	drosoph	AAF50286	5.87e-60	0.75	5	C:microtubule associated complex; F:actin binding; P:cold acclimation; P:response to hypoxia; P:response to heat	tr|D3TN88|D3TN88_GLOMM	Alpha crystallin	100	1.9e-102	369.4	OG5_128990	dmel|FBpp0076181
GMOY009490-RA	hypothetical protein	921.328	2.22713	5.01628e-50	1.32009e-47	987.457	2.00177	3.58261e-18	7.24135e-16	No_Hits	NA	nr	NA	NA	NA	0	NA	sp|Q9VCR7|CTNS_DROME	Cystinosin homolog	64.3	2e-133	473.4	OG5_129926	dmel|FBpp0083750
GMOY002153-RA	hypothetical protein	439.606	2.20656	3.69202e-40	6.0239e-38	480.334	1.84263	3.10421e-20	1.0912e-17	No_Hits	NA	nr	NA	NA	NA	0	NA	No_Hits	NA	NA	NA	NA	No_Hits	No_Hits
GMOY002355-RA	hypothetical protein	2473.99	2.18574	2.87705e-26	2.32386e-24	2629.96	2.06712	3.09192e-16	4.54513e-14	mys gene product	Drosophila melanogaster	drosoph	AAF46313	6.62e-56	0.665	11	F:cell adhesion molecule binding; P:cell-matrix adhesion; P:negative regulation of synaptic growth at neuromuscular junction; P:muscle cell cellular homeostasis; P:heterophilic cell-cell adhesion; P:olfactory behavior; C:integrin complex; P:apoptotic cell clearance; F:receptor activity; P:melanotic encapsulation of foreign target; P:imaginal disc-derived wing morphogenesis	tr|D3TQS8|D3TQS8_GLOMM	Integrin beta	100	1.1e-145	513.5	OG5_127959	apis|XP_001949887
GMOY008852-RA	zipper	3264.09	2.17716	1.35242e-26	1.12582e-24	3476.25	2.03646	4.45331e-16	6.42947e-14	myosin heavy non-muscle	Musca domestica	nr	XP_005183384	0	0.95	4	C:myosin complex; F:motor activity; F:protein binding; F:ATP binding	tr|Q59E58|Q59E58_DROME	Zipper, isoform C	91.6	0	3102.8	OG5_126577	dmel|FBpp0072306
GMOY007904-RA	sev: sevenless	960.771	2.16369	1.18207e-33	1.46111e-31	1095.51	1.27867	0.000192927	0.00276564	sev gene product	Drosophila melanogaster	drosoph	AAF47992	0	0.54		-	sp|P13368|7LESS_DROME	Protein sevenless	35.6	0	1234.9	OG5_135644	dmel|FBpp0073249
GMOY001966-RA	hypothetical protein	193.586	2.15435	3.77378e-22	2.28048e-20	215.963	1.5827	4.69004e-09	2.06082e-07	No_Hits	NA	nr	NA	NA	NA	0	NA	No_Hits	NA	NA	NA	NA	No_Hits	No_Hits
GMOY003845-RA	Tetraspan membrane protein in hair cell stereocilia ortholog	98.2455	2.15239	5.83365e-17	2.4787e-15	110.627	1.50477	2.05872e-06	4.96857e-05	CG12026 gene product	Drosophila melanogaster	drosoph	AAF47590	6.69e-137	0.83	1	P:biological_process	tr|Q9W068|Q9W068_DROME	LP10272p	74.8	3.6e-112	402.1	OG5_133043	dmel|FBpp0072716
GMOY007782-RA	roughoid	67.6946	2.10859	1.18131e-09	2.42748e-08	67.3656	2.75361	3.96649e-11	2.71772e-09	rho gene product	Drosophila melanogaster	drosoph	AAF47496	1.34e-76	0.77	72	P:melanization defense response; P:regulation of Malpighian tubule size; P:leg disc proximal/distal pattern formation; P:dendrite morphogenesis; P:pseudocleavage involved in syncytial blastoderm formation; P:ventral furrow formation; P:peptide bond cleavage involved in epidermal growth factor receptor ligand maturation; P:Wnt signaling pathway; P:olfactory learning; P:salivary gland boundary spec…	sp|P20350|RHOM_DROME	Protein rhomboid	45.3	1.3e-77	288.1	OG5_131421	agam|AGAP005058-PA
GMOY002994-RA	SNMP1: sensory neuron membrane protein 1	33.1017	2.10253	5.88531e-08	9.37741e-07	37.0551	1.53381	0.000261259	0.00354409	CG7000 gene product	Drosophila melanogaster	drosoph	AAF55863	1.47e-175	0.67	2	P:cell adhesion; C:membrane	sp|Q9VDD3|SNMP1_DROME	Sensory neuron membrane protein 1	56.8	8.1e-186	647.9	OG5_144169	dmel|FBpp0083430
GMOY001459-RA	TNF-receptor-associated factor-like	267.59	2.0983	6.22962e-30	6.687e-28	302.054	1.35154	1.99665e-05	0.000378941	CG4394 gene product	Drosophila melanogaster	drosoph	AAF48607	6.7e-148	0.76	4	P:defense response; C:cytoplasm; P:signal transduction; F:protein binding	tr|Q8IR14|Q8IR14_DROME	CG4394-PA, isoform A	56.7	2.9e-160	562.8	OG5_163034	dmel|FBpp0074051
GMOY011844-RA	hypothetical protein	246.793	2.09507	4.19625e-22	2.51713e-20	263.636	1.87104	1.35877e-10	8.07771e-09	CG9520 gene product	Drosophila melanogaster	drosoph	AAF52723	1.88e-125	0.76	5	P:glycolipid biosynthetic process; P:O-glycan processing, core 1; P:central nervous system morphogenesis; C:integral component of membrane; F:glycoprotein-N-acetylgalactosamine 3-beta-galactosyltransferase activity	sp|Q7K237|C1GLT_DROME	Glycoprotein-N-acetylgalactosamine 3-beta-galactosyltransferase 1	52	1.9e-107	387.1	OG5_130429	dmel|FBpp0079390
GMOY003139-RA	hypothetical protein	235.539	2.08588	2.6102e-19	1.28277e-17	257.905	1.65825	5.79115e-09	2.50272e-07	hypothetical protein FF38_01456	Lucilia cuprina	nr	KNC24060	3.3e-45	0.73	1	F:protein binding	No_Hits	NA	NA	NA	NA	NO_GROUP	dmel|FBpp0072397
GMOY006176-RA	Ribonucleoside diphosphate reductase small subunit	271.363	2.03847	1.10637e-24	8.1313e-23	299.601	1.53638	7.60156e-10	3.93966e-08	gene product	Drosophila melanogaster	drosoph	AAF58599	0	0.81	8	P:oxidation-reduction process; F:transition metal ion binding; P:neurogenesis; P:DNA replication; P:deoxyribonucleoside diphosphate metabolic process; P:activation of cysteine-type endopeptidase activity involved in apoptotic process; C:ribonucleoside-diphosphate reductase complex; F:ribonucleoside-diphosphate reductase activity, thioredoxin disulfide as acceptor	tr|D3TQH9|D3TQH9_GLOMM	Ribonucleotide reductase beta subunit	97.5	1.6e-226	782.7	OG5_126823	dmel|FBpp0087152
GMOY006822-RA	hypothetical protein	845.953	2.03657	3.93238e-50	1.10622e-47	913.236	1.58941	1.91238e-07	6.01619e-06	CG2765 gene product	Drosophila melanogaster	drosoph	AAF47303	4.53e-94	0.72	0	NA	tr|D3TN34|D3TN34_GLOMM	Uncharacterized conserved protein	100	4.6e-167	584.7	OG5_146432	dmel|FBpp0072314
GMOY004361-RA	tetraspanin	10904.8	2.03319	9.62753e-56	3.27256e-53	12266.4	1.4053	2.68434e-14	3.14535e-12	CG17531 gene product	Drosophila melanogaster	drosoph	AAF57695	4.11e-88	0.79	5	C:cytoplasm; P:glutathione metabolic process; F:glutathione transferase activity; C:integral component of membrane; F:protein binding	tr|D3TQP5|D3TQP5_GLOMM	Glutathione S-transferase	100	2.5e-122	437.6	OG5_127168	dmel|FBpp0085856
GMOY011876-RA	ATP-binding Cassette (ABC) Superfamily transporter	204.256	2.02439	6.10957e-16	2.28632e-14	218.316	1.75136	1.53499e-07	4.98411e-06	CG6166 gene product	Drosophila melanogaster	drosoph	AAF56585	0	0.82	4	F:ATP binding; P:transport; F:ATPase activity, coupled to transmembrane movement of substances; C:membrane	tr|Q86P18|Q86P18_DROME	CG33970, isoform A	73.8	0	1176	OG5_130584	dmel|FBpp0099384
GMOY005659-RA	hypothetical protein	138.734	2.01829	2.206e-11	5.40436e-10	163.076	1.07135	0.00422212	0.0344903	cyp6d5 gene product	Drosophila melanogaster	drosoph	AAF55009	8.27e-70	0.59	4	P:oxidation-reduction process; F:iron ion binding; F:oxidoreductase activity, acting on paired donors, with incorporation or reduction of molecular oxygen; F:heme binding	sp|Q9VCW1|CP6D4_DROME	Probable cytochrome P450 6d4	54.7	7e-49	192.2	OG5_135330	dmel|FBpp0088707
GMOY006818-RA	uncharacterized secreted conserved protein	876.16	2.01152	2.91751e-27	2.55925e-25	973.595	1.45167	8.33976e-09	3.49363e-07	CG3770 gene product	Drosophila melanogaster	drosoph	AAF47300	5.77e-94	0.72	3	P:cell differentiation; P:multicellular organismal development; C:plasma membrane; P:anatomical structure morphogenesis; P:cellular component organization	tr|D3TKW1|D3TKW1_GLOMM	Uncharacterized secreted conserved protein (Fragment)	99.6	6.8e-132	467.6	OG5_134408	dmel|FBpp0072300
GMOY000215-RA	hypothetical protein	25.52	2.00727	6.44084e-06	7.03405e-05	28.0237	1.4602	0.00160765	0.015755	CG7381 gene product	Drosophila melanogaster	drosoph	AAF54878	1.73e-138	0.75	0	NA	tr|Q8MSQ3|Q8MSQ3_DROME	CG7381, isoform B	59.6	1.7e-134	477.6	OG5_162657	dmel|FBpp0082195
GMOY000808-RA	glucose dehydrogenase	406.98	2.00461	2.17871e-14	7.05313e-13	465.171	1.2062	0.000629588	0.00728215	CG9509 gene product	Drosophila melanogaster	drosoph	AAF48402	0	0.5833	7	P:instar larval or pupal development; P:organic substance metabolic process; P:mesoderm development; P:primary metabolic process; F:oxidoreductase activity, acting on CH-OH group of donors; P:sperm storage; P:small molecule metabolic process	tr|D3TP65|D3TP65_GLOMM	Glucose dehydrogenase	93.2	0	1192.6	OG5_169483	dmel|FBpp0073795
GMOY009436-RA	hypothetical protein	58.1444	1.97843	3.91651e-07	5.38801e-06	61.7149	1.6714	0.000175175	0.00252523	PREDICTED: uncharacterized protein LOC106083578	Stomoxys calcitrans	nr	XP_013102150	3.1e-70	0.55	2	F:serine-type endopeptidase activity; P:proteolysis	No_Hits	NA	NA	NA	NA	OG5_135265	cpip|CPIJ013362
GMOY005381-RA	Actin-related protein	1670.81	1.97161	5.10249e-41	8.6721e-39	1759.74	1.85494	3.14981e-17	5.53614e-15	arp66b gene product	Drosophila melanogaster	drosoph	AAF47012	0	0.97	17	P:phagocytosis; C:lamellipodium; C:actin filament; P:ovarian follicle cell stalk formation; P:actin filament reorganization involved in cell cycle; P:positive regulation of Notch signaling pathway; P:Arp2/3 complex-mediated actin nucleation; P:intracellular protein transport; P:myoblast fusion; F:actin binding; C:Arp2/3 protein complex; P:axonal fasciculation; P:pseudocleavage involved in syncyti…	sp|P32392|ARP3_DROME	Actin-related protein 3	95.2	7.5e-240	827	OG5_128269	dmel|FBpp0076460
GMOY008723-RA	ebony	2809.92	1.96982	1.23384e-40	2.05421e-38	3070.17	1.5716	1.12807e-18	2.60585e-16	ebony	Musca domestica	nr	XP_005181559	0	0.8367	2	P:metabolic process; F:catalytic activity	tr|Q9VDC6|Q9VDC6_DROME	Ebony	71.6	0	1285.4	OG5_126718	dmel|FBpp0083505
GMOY006958-RA	carboxylesterase	786.86	1.96735	2.99506e-05	0.000285774	880.363	1.30307	0.00413363	0.0339141	BcDNA:GH05741 gene product	Drosophila melanogaster	drosoph	AAF55169	0	0.73	1	F:hydrolase activity	tr|D3TM45|D3TM45_GLOMM	Carboxylic ester hydrolase	99.5	0	1115.1	OG5_127667	dmel|FBpp0081815
GMOY009185-RA	hypothetical protein	318.94	1.94877	5.44427e-27	4.72493e-25	348.897	1.5589	2.51748e-13	2.50657e-11	transmembrane protein 230	Musca domestica	nr	XP_005175886	3.2e-61	0.86	0	NA	No_Hits	NA	NA	NA	NA	OG5_131373	amel|XP_001120142
GMOY007768-RA	sinuous	322.488	1.94448	1.44038e-12	4.01045e-11	343.434	1.75416	3.04178e-08	1.10778e-06	sinuous	Musca domestica	nr	XP_005185816	2.33e-127	0.864	1	C:cell	tr|Q9VRM3|Q9VRM3_DROME	Sinuous	75.5	9.9e-107	384	OG5_152249	dmel|FBpp0289347
GMOY003227-RA	crooked	882.388	1.94337	1.16601e-33	1.46111e-31	975.566	1.47042	2.56123e-16	3.90709e-14	CG17218 gene product	Drosophila melanogaster	drosoph	AAF53178	4.73e-66	0.79	3	C:cytoplasm; P:cellular component organization; P:multicellular organismal development	tr|Q9VKA0|Q9VKA0_DROME	Crooked	68	1.6e-59	226.5	OG5_141088	dmel|FBpp0079924
GMOY007533-RA	hypothetical protein	59.2304	1.93313	3.56683e-09	6.78281e-08	66.2634	1.2544	0.00163763	0.01601	zip gene product	Drosophila melanogaster	drosoph	AAF47311	1e-18	1	36	C:cytoskeleton; C:protein complex; P:anatomical structure morphogenesis; P:cellular component organization; P:embryo development; P:cell differentiation; P:multicellular organismal development; P:cytoskeleton organization; P:regulation of biological process; P:cell cycle; P:response to external stimulus; P:response to stress; C:plasma membrane; F:hydrolase activity; P:biological_process; C:cytopl…	tr|Q59E58|Q59E58_DROME	Zipper, isoform C	93.2	1.2e-19	93.6	NO_GROUP	cpip|CPIJ015897
GMOY010508-RA	Tetraspanin 5D	68.2795	1.93098	1.36253e-09	2.76896e-08	79.7441	1.09074	0.00230187	0.0211484	PREDICTED: tetraspanin-9	Musca domestica	nr	XP_005178983	1.2e-169	0.92	1	C:integral component of membrane	tr|Q9W441|Q9W441_DROME	Tetraspanin	80.9	6.2e-145	511.1	OG5_134180	dmel|FBpp0112958
GMOY010582-RA	uchl1: ubiquitin C-terminal hydrolase 1	3078.31	1.90746	1.62752e-46	3.79351e-44	3332.99	1.55696	1.80312e-16	2.8035e-14	uch gene product	Drosophila melanogaster	drosoph	AAF51291	8.87e-110	0.81	10	P:proteasome-mediated ubiquitin-dependent protein catabolic process; C:microtubule associated complex; F:ubiquitin thiolesterase activity; F:omega peptidase activity; F:endopeptidase activity; P:neurogenesis; C:proteasome regulatory particle; P:protein deubiquitination; C:cytoplasm; F:ubiquitin-specific protease activity	tr|D3TNH8|D3TNH8_GLOMM	Ubiquitin carboxyl-terminal hydrolase	100	2e-130	462.6	OG5_127717	dmel|FBpp0077516
GMOY004814-RA	hypothetical protein	123.686	1.90432	1.20146e-16	4.85225e-15	139.833	1.26937	2.77208e-06	6.42355e-05	CG5973 gene product	Drosophila melanogaster	drosoph	AAF52517	3.75e-140	0.81	4	F:retinal binding; C:Arp2/3 protein complex; P:transport; F:transporter activity	tr|D3TS22|D3TS22_GLOMM	Phosphatidylinositol transfer protein SEC14	97.7	9.1e-182	633.6	OG5_134920	dmel|FBpp0079074
GMOY006090-RA	hypothetical protein	8.85532	1.90151	6.22705e-05	0.000552177	9.69076	1.39727	0.00247364	0.0223957	hypothetical protein FF38_13391	Lucilia cuprina	nr	KNC21313.1	9.8e-174	0.93	2	C:integral component of membrane; P:transmembrane transport	tr|Q86P21|Q86P21_DROME	CG31721-PA	73.5	2e-128	456.4	OG5_130663	dmel|FBpp0079685
GMOY003504-RA	hypothetical protein	61.6048	1.90007	1.15157e-09	2.37235e-08	73.0745	1.00778	0.00183286	0.0175785	No_Hits	NA	nr	NA	NA	NA	0	NA	tr|D3TQP6|D3TQP6_GLOMM	Putative uncharacterized protein	100	1.3e-54	209.5	OG5_175468	dmel|FBpp0087957
GMOY011975-RA	ALAS2: aminolevulinate	1991.9	1.89961	1.17409e-45	2.66063e-43	2152.48	1.50228	2.48137e-09	1.16639e-07	lace gene product	Drosophila melanogaster	drosoph	AAF53465	0	0.82	4	F:pyridoxal phosphate binding; P:sphingolipid biosynthetic process; C:plasma membrane; F:serine Clmitoyltransferase activity	tr|Q9V3F2|Q9V3F2_DROME	LD36009p	74.5	1.6e-256	882.9	OG5_127265	dmel|FBpp0080297
GMOY006589-RA	hypothetical protein	271.446	1.89632	2.76503e-12	7.46925e-11	273.992	2.17165	4.45478e-11	2.9766e-09	CG2145 gene product	Drosophila melanogaster	drosoph	AAF47979	6.99e-155	0.88	2	F:serine-type peptidase activity; F:hydrolase activity, acting on ester bonds	tr|D3TQ61|D3TQ61_GLOMM	Hypothetical conserved protein	99.6	2.8e-296	1015	OG5_130532	dmel|FBpp0073243
GMOY002419-RA	spaghetti squash	2939.46	1.89065	2.89436e-48	7.1552e-46	3136.31	1.63847	1.38439e-15	1.89709e-13	myosin regulatory light chain sqh	Musca domestica	nr	XP_005179403	3e-105	0.98	1	F:calcium ion binding	tr|D3TSF0|D3TSF0_GLOMM	Myosin regulatory light chain	100	7.8e-98	354	OG5_129294	dmel|FBpp0070842
GMOY006832-RA	gcm2	2476.27	1.88687	1.59825e-22	1.01863e-20	2816.93	1.22051	1.07714e-08	4.39832e-07	glide2 gene product	Drosophila melanogaster	drosoph	AAF52793	8.65e-123	0.7333	23	F:protein disulfide oxidoreductase activity; P:determination of adult lifespan; P:negative regulation of crystal cell differentiation; P:embryonic plasmatocyte differentiation; P:cellular response to DNA damage stimulus; P:dendrite morphogenesis; F:electron carrier activity; P:glial cell fate determination; P:defense response to fungus; P:positive regulation of glial cell differentiation; P:cell …	sp|Q9VLA2|GCM2_DROME	Transcription factor glial cells missing 2	47.1	2.9e-116	417.2	NO_GROUP	dmel|FBpp0089223
GMOY001555-RA	hypothetical protein	172.142	1.87007	1.80817e-20	9.39559e-19	188.493	1.44534	3.27656e-09	1.51692e-07	CG11594 gene product	Drosophila melanogaster	drosoph	AAF47823	0	0.75	2	F:phosphotransferase activity, alcohol group as acceptor; P:carbohydrate metabolic process	tr|Q9VZJ8|Q9VZJ8_DROME	CG11594, isoform A	59.2	2.6e-192	669.5	OG5_128934	dmel|FBpp0073139
GMOY007941-RA	enabled	1486.43	1.85122	8.15858e-17	3.41321e-15	1543.37	1.82347	9.67751e-11	6.06532e-09	protein enabled	Lucilia cuprina	nr	KNC26173	3.3e-112	0.94	0	NA	sp|Q8T4F7|ENA_DROME	Protein enabled	44.1	2e-187	654.1	OG5_134457	aaeg|AAEL010747-PA
GMOY005391-RA	wtrw: waterwitch	52.9821	1.84705	4.78461e-06	5.36166e-05	53.512	2.37124	1.96093e-08	7.47836e-07	CG10409 gene product	Drosophila melanogaster	drosoph	AAF54160	0	0.94	5	F:protein binding; F:ion channel activity; C:membrane; P:transmembrane transport; P:ion transport	tr|Q9VHY7|Q9VHY7_DROME	HL04706p	89.8	0	1780.4	OG5_149376	dmel|FBpp0081251
GMOY005027-RA	hypothetical protein	126.391	1.84356	1.23238e-12	3.4549e-11	135.06	1.57769	7.25054e-07	1.98714e-05	hypothetical protein FF38_10071	Lucilia cuprina	nr	KNC31760	6.4e-108	0.79	2	C:membrane; F:growth factor activity	No_Hits	NA	NA	NA	NA	OG5_162903	dmel|FBpp0111523
GMOY004155-RA	hypothetical protein	418.663	1.83797	4.38642e-26	3.47422e-24	471.894	1.21737	9.39134e-09	3.87393e-07	CG6983 gene product	Drosophila melanogaster	drosoph	AAF50414	1.33e-85	0.87	0	NA	tr|D3TPT1|D3TPT1_GLOMM	Hypothetical conserved protein	99.4	1.5e-101	366.3	OG5_136414	dmel|FBpp0076383
GMOY004118-RA	dilatory	6358.52	1.83686	4.94381e-43	9.37944e-41	6598.65	1.82417	1.03403e-21	4.40008e-19	centrosomal protein of 131 kda	Stomoxys calcitrans	nr	XP_013100611	0	0.69	1	P:intraciliary transport involved in cilium morphogenesis	sp|A1Z7Z9|CP131_DROME	Centromal protein of 131 kDa	43.9	3.7e-183	640.2	OG5_131460	dmel|FBpp0288418
GMOY012305-RA	hypothetical protein	101.917	1.82585	2.29822e-11	5.61344e-10	105.412	1.80357	9.27247e-08	3.12295e-06	CG15050 gene product	Drosophila melanogaster	drosoph	AAF48842	3.28e-80	0.77	0	NA	tr|Q59E37|Q59E37_DROME	CG32547, isoform C	62.8	2.1e-163	574.3	OG5_152450	agam|AGAP000383-PA
GMOY006991-RB	Secreted Wg-interacting molecule	16731.1	1.81197	6.91523e-25	5.22356e-23	17245.3	1.86006	5.63435e-17	9.49036e-15	scrib gene product	Drosophila melanogaster	drosph	AAF56598	0	0.96	1	F:protein binding	sp|Q7KRY7|LAP4_DROME	Protein lap4	67.7	9.6e-229	790.8	OG5_130662	dmel|FBpp0099536
GMOY004800-RA	hypothetical protein	1281.66	1.81034	1.76932e-23	1.22323e-21	1351.33	1.65132	8.68851e-13	7.80518e-11	CG13515 gene product	Drosophila melanogaster	drosoph	AAF46883	0.000245	0.63	0	NA	No_Hits	NA	NA	NA	NA	NO_GROUP	dmel|FBpp0100005
GMOY008736-RA	hypothetical protein	1465.02	1.80503	1.19032e-41	2.08282e-39	1556.2	1.55925	2.54223e-13	2.50657e-11	CG17124	Drosophila melanogaster	nr	NP_609450	7.28e-62	0.928	3	C:cytoplasm; P:metabolic process; P:regulation of biological process; F:enzyme regulator activity	tr|Q9VKQ5|Q9VKQ5_DROME	CG17124, isoform B	91.7	5.6e-64	241.1	OG5_135995	dmel|FBpp0079707
GMOY005914-RA	hypothetical protein	10.233	1.7701	0.000185977	0.00141662	11.1119	1.41356	0.0025285	0.0228668	CG3280 gene product	Drosophila melanogaster	drosoph	AAF50239	1.32e-06	0.84	1	C:integral component of membrane	tr|M9NDN5|M9NDN5_DROME	CG3280	71.9	1e-256	885.2	OG5_130418	agam|AGAP007628-PA
GMOY012150-RA	hypothetical protein	69.7623	1.76735	6.31338e-08	1.00203e-06	74.0994	1.40714	0.000743129	0.00834069	No_Hits	NA	nr	NA	NA	NA	0	NA	No_Hits	NA	NA	NA	NA	OG5_127920	dmel|FBpp0087520
GMOY004304-RA	hypothetical protein	350.816	1.75316	9.51629e-10	1.97542e-08	366.414	1.59737	8.35994e-06	0.000176476	No_Hits	NA	nr	NA	NA	NA	0	NA	No_Hits	NA	NA	NA	NA	No_Hits	No_Hits
GMOY003192-RA	Actin-related protein 2/3 complex, subunit	368.593	1.7219	3.88654e-20	1.99423e-18	386.155	1.581	3.65644e-10	1.97082e-08	CG5972 gene product	Drosophila melanogaster	drosoph	AAF52346	4.41e-111	0.98	9	P:wound healing; C:Arp2/3 protein complex; P:regulation of cell shape; P:phagocytosis; P:Arp2/3 complex-mediated actin nucleation; P:cortical actin cytoskeleton organization; F:actin binding; F:structural constituent of cytoskeleton; P:cell projection assembly	tr|Q9VMH2|Q9VMH2_DROME	CG5972-PA	94	4.6e-87	318.2	OG5_128630	dmel|FBpp0078831
GMOY007743-RA	hypothetical protein	2156.51	1.71459	1.01885e-30	1.10824e-28	2274.39	1.5463	1.73762e-17	3.34492e-15	CG5541 gene product	Drosophila melanogaster	drosoph	AAF48414	4.68e-72	0.66	2	P:biological_process; C:cellular_component	tr|Q9VXZ2|Q9VXZ2_DROME	CG5541, isoform A	45.2	1.8e-72	270.8	OG5_162723	dmel|FBpp0073775
GMOY008182-RA	Double hit	110.485	1.71066	2.00222e-10	4.3909e-09	116.052	1.52677	2.35486e-06	5.58329e-05	EG:52C10.2 gene product	Drosophila melanogaster	drosoph	AAF57785	1.73e-105	0.78	1	P:termination of G-protein coupled receptor signaling pathway	tr|A0A0B4LFL6|A0A0B4LFL6_DROME	Double hit, isoform C	68.1	2.5e-104	376.3	OG5_130823	dmel|FBpp0088521
GMOY000525-RB	hypothetical protein	1269.73	1.70949	1.19996e-41	2.08282e-39	1370.96	1.33776	1.06016e-10	6.54304e-09	EG:80H7.3 gene product	Drosophila melanogaster	drosoph	AAF45633	1.09e-100	0.7	2	F:serine-type endopeptidase activity; P:proteolysis	tr|O76899|O76899_DROME	EG:80H7.2 protein	79.4	1.2e-121	433.7	OG5_142427	dmel|FBpp0070245
GMOY008672-RA	hypothetical protein	171.526	1.70692	6.43355e-11	1.49105e-09	196.809	0.952953	0.00558224	0.0429501	hypothetical protein FF38_10221	Lucilia cuprina	nr	KNC34071	5e-53	0.64	2	C:endoplasmic reticulum membrane; P:GPI anchor biosynthetic process	No_Hits	NA	NA	NA	NA	OG5_135544	dmel|FBpp0112286
GMOY005695-RA	hypothetical protein	1522.45	1.70661	4.23184e-39	6.51383e-37	1570.05	1.69132	2.01726e-18	4.53042e-16	CG8600 gene product	Drosophila melanogaster	drosoph	AAF50580	1.42e-73	0.82	0	NA	tr|D3TP28|D3TP28_GLOMM	Hypothetical conserved protein	100	9.6e-92	333.6	OG5_158356	dmel|FBpp0289434
GMOY002938-RA	hypothetical protein	74.6056	1.70634	5.29996e-07	7.15846e-06	74.5509	1.90681	8.18201e-07	2.19773e-05	PREDICTED: uncharacterized protein LOC101893009	Musca domestica	nr	XP_005180074	7.57e-91	0.7233	5	C:nucleus; P:multicellular organismal development; P:protein metabolic process; P:catabolic process; F:binding; F:protein binding	tr|Q9VCS5|Q9VCS5_DROME	CG34375, isoform A	61.9	1.2e-77	287.3	OG5_168422	dmel|FBpp0111519
GMOY010640-RA	mal-a5: maltase a5	457.684	1.70592	1.10369e-11	2.75754e-10	479.483	1.57248	2.28506e-07	6.94539e-06	CG8693 gene product	Drosophila melanogaster	drosoph	AAF59086	0	0.7933	3	F:alpha-glucosidase activity; P:carbohydrate metabolic process; F:cation binding	tr|Q5U124|Q5U124_DROME	LP11544p	63.4	1.6e-233	806.6	OG5_126827	dmel|FBpp0087828
GMOY008761-RA	hypothetical protein	189.789	1.69503	2.36354e-14	7.62126e-13	200.12	1.45212	3.58051e-06	8.06363e-05	No_Hits	NA	nr	NA	NA	NA	0	NA	No_Hits	NA	NA	NA	NA	No_Hits	No_Hits
GMOY010988-RA	hypothetical protein	1283.19	1.69432	2.96268e-37	3.89832e-35	1421.19	1.17604	2.15689e-10	1.23677e-08	CG10176 gene product	Drosophila melanogaster	drosoph	AAF53671	3.36e-40	0.63	0	NA	tr|Q9VJ83|Q9VJ83_DROME	CG10176, isoform B	47.4	1.8e-46	183.7	OG5_155003	dmel|FBpp0080617
No id	No annotation	91.1803	1.6928	1.29632e-09	2.64385e-08	91.1876	1.52041	0.000644471	0.00742244	poor imd response upon knock- isoform a	Drosophila melanogaster	nr	NP_611598	1.1e-25	0.625	4	F:receptor binding; P:negative regulation of innate immune response; P:negative regulation of peptidoglycan recognition protein signaling pathway; P:response to symbiotic bacterium	tr|Q9W2E6|Q9W2E6_DROME	pirk	41.2	4.2e-27	282	OG5_179334	dmel|FBpp0071599
GMOY007608-RA	Tetraspanin 74F	74.6432	1.69227	2.07266e-07	3.03479e-06	89.0727	0.831096	0.0154772	0.0924176	tetraspanin isoform b	Musca domestica	nr	XP_005176720	4.75e-128	0.928	1	C:integral component of membrane	tr|Q7JZI2|Q7JZI2_DROME	Tetraspanin	80.1	5.5e-115	411.4	OG5_168241	dmel|FBpp0074920
GMOY004645-RA	alpha-Tubulin at 84B	19136.7	1.69157	1.18212e-19	5.84468e-18	20864.5	1.27759	2.87668e-08	1.0524e-06	alphatub84b gene product	Drosophila melanogaster	drosoph	AAF55809	0	0.99	15	P:centrosome duplication; C:tubulin complex; P:mitotic spindle organization; F:GTP binding; P:GTP catabolic process; F:myosin binding; C:astral microtubule; P:protein polymerization; C:centrosome; P:antimicrobial humoral response; C:lipid particle; P:mitotic spindle assembly checkpoint; F:GTPase activity; F:structural constituent of cytoskeleton; P:cytokinesis	tr|D3TQG7|D3TQG7_GLOMM	Alpha tubulin	100	1.3e-269	926	OG5_126605	dmel|FBpp0081153
GMOY008122-RA	hypothetical protein	60.9904	1.68869	7.93032e-07	1.03183e-05	65.0084	1.38105	0.000365084	0.00465568	No_Hits	NA	nr	NA	NA	NA	0	NA	No_Hits	NA	NA	NA	NA	No_Hits	No_Hits
GMOY005093-RA	chascon	339.129	1.68594	1.73638e-13	5.34543e-12	372.284	1.23414	2.53333e-06	5.95322e-05	CG12989 gene product	Drosophila melanogaster	drosoph	AAF48753	1.3e-77	0.73	0	NA	tr|Q9VX26|Q9VX26_DROME	Chascon, isoform A	54.8	1.5e-96	352.4	OG5_169976	dmel|FBpp0074251
GMOY011026-RA	hypothetical protein	2662.68	1.68089	5.94358e-05	0.000529342	2670.19	2.94489	1.01013e-41	8.16688e-38	CG8086 gene product	Drosophila melanogaster	drosoph	AAF52629	1.46e-44	0.54	0	NA	tr|M9NEC3|M9NEC3_DROME	CG8086, isoform H	55	0	1206.8	OG5_128157	dmel|FBpp0271888
GMOY010996-RA	hypothetical protein	3315.43	1.6784	8.24368e-26	6.46653e-24	4021.69	0.66078	0.0038557	0.0321387	CG18589 gene product	Drosophila melanogaster	drosoph	AAF53826	0	0.65	2	F:endopeptidase inhibitor activity; C:extracellular space	tr|Q2I627|Q2I627_GLOMM	TEP2 protein	97	0	1288.9	OG5_130297	dmel|FBpp0079133
GMOY003078-RA	hypothetical protein	603.821	1.67753	9.20697e-25	6.82822e-23	669.772	1.14509	2.47189e-07	7.40193e-06	BG:DS02740.9 gene product	Drosophila melanogaster	drosoph	AAF53517	7.85e-64	0.91	2	F:actin binding; C:intracellular	tr|D3TRZ1|D3TRZ1_GLOMM	Putative glia maturation factor beta	99.3	2.1e-74	275.8	OG5_130100	dmel|FBpp0080408
GMOY004861-RA	hypothetical protein	246.799	1.67001	2.3723e-13	7.17575e-12	254.425	1.68582	1.26056e-10	7.60567e-09	hypothetical protein FF38_01129	Lucilia cuprina	nr	KNC26254	7.9e-54	0.79	1	C:membrane	No_Hits	NA	NA	NA	NA	OG5_131982	dmel|FBpp0070746
GMOY000945-RA	hypothetical protein	7563.13	1.66709	1.90651e-23	1.307e-21	8829.36	0.837174	0.000564274	0.00664069	gamma-glutamyl hydrolase-like	Musca domestica	nr	XP_005182857	5.16e-165	0.7867	5	P:glutamine metabolic process; P:protein oligomerization; P:protein folding; F:chaperone binding; F:omega peptidase activity	tr|D3TRZ8|D3TRZ8_GLOMM	Putative gamma-glutamyl hydrolase	100	6.8e-224	774.6	OG5_130644	agam|AGAP006670-PA
GMOY008629-RA	hypothetical protein	1042.19	1.66504	1.81686e-11	4.46444e-10	1176.91	0.977259	0.00475028	0.0376529	CG13335 gene product	Drosophila melanogaster	drosoph	AAF58350	4.12e-62	0.85	0	NA	tr|Q8IH23|Q8IH23_DROME	CG42808	78.2	2.2e-60	229.2	NO_GROUP	dmel|FBpp0086799
GMOY009128-RA	hs6st: heparan sulfate 6-o-sulfotransferase	541.737	1.65825	2.02484e-17	8.97751e-16	567.383	1.49167	9.29835e-09	3.87177e-07	CG4451 gene product	Drosophila melanogaster	drosoph	AAF55724	0	0.84	2	F:sulfotransferase activity; C:integral component of membrane	tr|Q9VDR6|Q9VDR6_DROME	Heparan sulfate 6-O-sulfotransferase, isoform A	77.7	6.9e-207	717.6	OG5_130302	dmel|FBpp0083255
GMOY005029-RA	Ser: Serine protease 11	256.098	1.65668	6.68146e-16	2.48892e-14	275.283	1.3117	1.3945e-06	3.53434e-05	CG6367 gene product	Drosophila melanogaster	drosoph	AAF48846	1.82e-78	0.5533	6	P:innate immune response; P:proteolysis; P:positive regulation of antifungal peptide biosynthetic process; C:extracellular region; P:Toll signaling pathway; F:serine-type endopeptidase activity	tr|D3TMC3|D3TMC3_GLOMM	Fat body serine protease	99.5	6.9e-222	767.3	OG5_162745	dmel|FBpp0074400
GMOY001440-RA	hypothetical protein	33.0159	1.6566	6.70629e-06	7.26559e-05	35.299	1.27516	0.00309904	0.0270006	No_Hits	NA	nr	NA	NA	NA	0	NA	No_Hits	NA	NA	NA	NA	No_Hits	No_Hits
GMOY011057-RA	hypothetical protein	2525.17	1.65422	4.34731e-31	4.79262e-29	2522.82	1.89326	5.02573e-19	1.45118e-16	hypothetical protein FF38_11180, partial	Lucilia cuprina	nr	KNC23492	1.9e-51	0.6	1	F:protein binding	No_Hits	NA	NA	NA	NA	OG5_186804	agam|AGAP011064-PA
GMOY001222-RA	hypothetical protein	1219.98	1.65138	1.19705e-13	3.74159e-12	1394.21	1.00511	4.2177e-07	1.20922e-05	No_Hits	NA	nr	NA	NA	NA	0	NA	No_Hits	NA	NA	NA	NA	No_Hits	No_Hits
GMOY010494-RA	hypothetical protein	662.84	1.65054	1.94088e-29	1.95478e-27	717.328	1.27614	1.03349e-11	7.73685e-10	CG17834 gene product	Drosophila melanogaster	drosoph	AAF52695	3.12e-132	0.65	0	NA	tr|Q9VLJ4|Q9VLJ4_DROME	CG17834, isoform A	61.3	2.5e-70	263.8	OG5_168299	dmel|FBpp0079298
GMOY009173-RA	Peroxiredoxin 2540-2	5174.46	1.64545	2.87605e-33	3.40041e-31	5255.65	1.77122	9.21634e-29	7.45141e-26	CG12405 gene product	Drosophila melanogaster	drosoph	AAF58797	3.29e-128	0.8167	5	P:hydrogen peroxide catabolic process; F:glutathione peroxidase activity; F:thioredoxin peroxidase activity; C:cytosol; P:oxidation-reduction process	tr|Q694A7|Q694A7_GLOMM	Putative peroxiredoxin	100	3.1e-128	455.3	OG5_126593	dmel|FBpp0087356
GMOY009575-RA	Annexin B10	6282.77	1.64234	4.38153e-23	2.95409e-21	6650.71	1.42816	1.79436e-12	1.49561e-10	anxb11 gene product	Drosophila melanogaster	drosoph	AAF51524	2.08e-164	0.7667	6	P:regulation of cell shape; F:actin binding; P:cell adhesion; F:calcium ion binding; C:membrane; F:calcium-dependent phospholipid binding	tr|D3TME1|D3TME1_GLOMM	Annexin	98.7	3.1e-177	618.6	OG5_142435	dmel|FBpp0070024
GMOY002427-RA	nervana	1201.28	1.64061	3.66562e-33	4.27202e-31	1232.9	1.6357	1.6908e-15	2.24101e-13	nrv2 gene product	Drosophila melanogaster	drosoph	AAF52438	0	0.89	9	P:sodium ion transport; C:sodium:potassium-exchanging ATPase complex; F:sodium:potassium-exchanging ATPase activity; C:septate junction; P:cell adhesion involved in heart morphogenesis; P:potassium ion transport; P:septate junction assembly; P:sensory perception of sound; P:establishment of glial blood-brain barrier	sp|Q24048|ATPB2_DROME	Sodium/potassium-transporting ATPase subunit beta-2	81.7	4.1e-172	601.7	OG5_149526	dmel|FBpp0079009
GMOY005432-RA	tan	560.705	1.63915	2.05216e-09	4.04385e-08	571.49	1.75909	3.59125e-09	1.6312e-07	mutant tan	Musca domestica	nr	XP_005179975	3.53e-155	0.804	36	C:cytoskeleton; C:protein complex; F:nucleotide binding; P:biosynthetic process; P:biological_process; P:cytoskeleton organization; P:cell cycle; P:regulation of biological process; P:organelle organization; P:multicellular organismal development; P:anatomical structure morphogenesis; P:cellular component organization; P:cell differentiation; P:reproduction; F:cytoskeletal protein binding; P:cell…	tr|Q9W369|Q9W369_DROME	Mutant tan	65.3	1.6e-108	390.2	OG5_136342	dmel|FBpp0071270
No id	No annotation	88.9035	1.63093	4.20115e-05	0.000389909	100.921	1.14262	0.000660252	0.00753974	Defensin-A	Glossina morsitans	nr	Q8WTD4	5.3e-56	0.775	1	P:defense response	sp|Q8WTD4|DEF_GLOMM	Defensin-A	100	1.3e-57	464	OG5_141076	aaeg|AAEL003841-PA
GMOY010943-RA	crossveinless	301.289	1.62444	1.46692e-09	2.95484e-08	312.645	1.55307	2.2223e-07	6.8058e-06	hypothetical protein FF38_11362	Lucilia cuprina	nr	KNC26747	0	0.81	1	F:protein binding	No_Hits	NA	NA	NA	NA	OG5_134638	dmel|FBpp0071536
GMOY011560-RA	hypothetical protein	1673.87	1.61475	1.1859e-22	7.67825e-21	1754.15	1.45883	7.69479e-12	5.92499e-10	CG9743 gene product	Drosophila melanogaster	drosoph	AAF57022	0	0.74	2	F:stearoyl-CoA 9-desaturase activity; P:lipid metabolic process	tr|Q9VA92|Q9VA92_DROME	CG9743	67.2	1.5e-161	567	OG5_158511	dmel|FBpp0084937
GMOY009565-RA	Multicopper oxidase-1	1931.08	1.60533	5.00422e-17	2.17151e-15	1868.87	2.1536	7.39616e-19	1.86869e-16	CG3759 gene product	Drosophila melanogaster	drosoph	AAF52771	0	0.5633	3	F:copper ion binding; P:oxidation-reduction process; F:oxidoreductase activity	tr|Q9VLC3|Q9VLC3_DROME	FI03373p	62.9	2.2e-165	580.9	OG5_158678	dmel|FBpp0079407
GMOY006093-RA	PGRP: peptidoglycan recognition protein	78.1048	1.59859	1.10824e-07	1.71557e-06	76.1442	1.95637	7.60069e-08	2.61496e-06	CG4384 gene product	Drosophila melanogaster	drosoph	AAF50303	1.12e-90	0.82	3	P:peptidoglycan catabolic process; F:N-acetylmuramoyl-L-alanine amidase activity; F:zinc ion binding	sp|Q95T64|PGPLA_DROME	Peptidoglycan-recognition protein LA	56.8	7.9e-110	394.8	OG5_175387	dmel|FBpp0076164
GMOY009592-RA	hypothetical protein	54.3146	1.5982	1.10815e-06	1.40868e-05	53.9485	1.74139	7.93022e-06	0.000168283	PREDICTED: uncharacterized protein LOC101894740	Musca domestica	nr	XP_005178418	1.8e-12	0.7	0	NA	No_Hits	NA	NA	NA	NA	No_Hits	No_Hits
GMOY005165-RA	croquemort	408.539	1.59819	2.43366e-21	1.32359e-19	441.884	1.22745	1.50838e-08	5.92003e-07	crq gene product	Drosophila melanogaster	drosoph	AAF51494	0	0.63	11	P:defense response; P:apoptotic process; P:salivary gland cell autophagic cell death; P:immune response; P:macrophage activation; P:phagocytosis, engulfment; F:scavenger receptor activity; P:immune response-regulating cell surface receptor signaling pathway involved in phagocytosis; P:regulation of phagocytosis; C:integral component of plasma membrane; P:cell adhesion	tr|A4UZX7|A4UZX7_DROME	Croquemort, isoform B	62.7	4.7e-196	681.8	OG5_129842	dmel|FBpp0077748
GMOY005058-RA	Neurexin IV	6818.87	1.59783	2.54121e-37	3.39856e-35	7113.6	1.46825	7.4734e-17	1.20845e-14	nrx gene product	Drosophila melanogaster	drosoph	AAF49951	0	0.93	21	P:establishment or maintenance of cell polarity; P:establishment of blood-nerve barrier; P:septate junction assembly; P:synaptic vesicle targeting; P:regulation of tube size, open tracheal system; P:dorsal closure; P:synaptic vesicle docking involved in exocytosis; C:pleated septate junction; P:protein localization; P:nerve maturation; P:cell adhesion involved in heart morphogenesis; P:axon enshe…	sp|Q94887|NRX4_DROME	Neurexin-4	85.3	0	2223.4	OG5_128166	dmel|FBpp0075731
GMOY001338-RA	hypothetical protein	227.311	1.58844	4.09089e-12	1.08005e-10	251.157	1.07596	0.000111813	0.00172226	CG5971 gene product	Drosophila melanogaster	drosoph	AAF50387	8.29e-157	0.7	6	F:DNA clamp loader activity; C:nuclear pre-replicative complex; P:pre-replicative complex assembly involved in nuclear cell cycle DNA replication; F:aminoacyl-tRNA ligase activity; P:tRNA aminoacylation for protein translation; F:ATP binding	tr|Q9VSM9|Q9VSM9_DROME	CG5971-PA	70.8	2.5e-116	416.8	OG5_126808	dmel|FBpp0076371
GMOY003713-RA	hypothetical protein	9.48206	1.58569	0.000733421	0.00465985	10.2751	1.24431	0.00800136	0.0559127	CG14020 gene product	Drosophila melanogaster	drosoph	AAF52251	5.89e-82	0.65	2	P:regulation of biological process; P:cell cycle; P:organelle organization	tr|Q9VMR1|Q9VMR1_DROME	CG14020, isoform A	45	2.5e-81	300.1	OG5_168553	dmel|FBpp0078727
GMOY010899-RA	Gliotactin	5071.57	1.57974	4.84169e-43	9.37944e-41	5236.78	1.52316	2.18584e-20	8.03294e-18	gli gene product	Drosophila melanogaster	drosoph	AAF53482	0	0.63	1	F:carboxylic ester hydrolase activity	tr|Q7KT70|Q7KT70_DROME	FI18641p1	77	4.4e-292	1001.1	OG5_138448	dmel|FBpp0080328
GMOY008553-RA	hypothetical protein	1324.21	1.57622	1.10706e-16	4.5157e-15	1521.3	0.88006	1.08803e-05	0.000219353	CG10550 gene product	Drosophila melanogaster	drosoph	AAF56447	1.92e-143	0.6333	1	F:transferase activity, transferring phosphorus-containing groups	tr|D3TQU1|D3TQU1_GLOMM	Hypothetical conserved protein	99.1	1.4e-260	896	OG5_180035	dmel|FBpp0084234
GMOY001094-RA	hypothetical protein	59.8118	1.57368	4.9349e-07	6.72102e-06	64.1733	1.11017	0.00631369	0.0470472	actin-binding protein anillin-like	Musca domestica	nr	XP_005179020	0	0.7	1	F:phospholipid binding	sp|Q9V4P1|ANLN_DROME	Actin-binding protein anillin	57	5.4e-183	639.8	OG5_133480	dmel|FBpp0087986
GMOY010373-RA	rbsn-5: rabenosyn-5	3408.28	1.57363	9.42646e-20	4.71785e-18	3773.79	1.05389	1.87412e-06	4.63371e-05	No_Hits	NA	nr	NA	NA	NA	0	NA	No_Hits	NA	NA	NA	NA	No_Hits	No_Hits
GMOY000148-RA	TBB1: tubulin beta-1 chain	36382.6	1.55051	3.06757e-28	2.90992e-26	37991.1	1.40672	2.63436e-14	3.13218e-12	betatub56d gene product	Drosophila melanogaster	drosoph	AAF57555	0	0.9933	10	P:centrosome duplication; C:tubulin complex; F:GTP binding; P:GTP catabolic process; C:microtubule; P:protein polymerization; P:muscle attachment; F:GTPase activity; F:structural constituent of cytoskeleton; P:salivary gland morphogenesis	sp|Q27U48|TBB1_GLOMM	Tubulin beta-1 chain	100	1.9e-265	912.1	OG5_126611	aaeg|AAEL002851-PA
GMOY003411-RA	hypothetical protein	100.094	1.54873	9.86752e-09	1.7164e-07	106.259	1.27067	0.000165778	0.00241063	CG10623 gene product	Drosophila melanogaster	drosoph	AAF53726	2.57e-143	0.755	2	F:selenocysteine methyltransferase activity; F:homocysteine S-methyltransferase activity	tr|D3TRN2|D3TRN2_GLOMM	Homocysteine S-methyltransferase	99.4	6.9e-196	680.6	OG5_128779	dmel|FBpp0080731
GMOY003760-RA	hypothetical protein	148.379	1.54592	4.34278e-09	8.16323e-08	163.074	1.06755	0.0006554	0.00749492	CG7633 gene product	Drosophila melanogaster	drosoph	AAF48927	4.31e-123	0.96	1	C:membrane	tr|Q8MZ13|Q8MZ13_DROME	CG33253, isoform A	88.9	6.2e-130	461.5	OG5_126714	dmel|FBpp0074439
GMOY008399-RA	purple	492.793	1.5455	1.8948e-21	1.05155e-19	519.346	1.33816	5.21834e-11	3.40244e-09	pr gene product	Drosophila melanogaster	drosoph	AAF58478	4.19e-66	0.72	11	P:positive regulation of transcription from RNA polymerase II promoter; C:transcription factor complex; P:specification of segmental identity, labial segment; P:tetrahydrobiopterin biosynthetic process; P:pteridine biosynthetic process; F:6-pyruvoyltetrahydropterin synthase activity; P:proboscis development; F:RNA polymerase II distal enhancer sequence-specific DNA binding transcription factor ac…	sp|P48611|PTPS_DROME	6-pyruvoyl tetrahydrobiopterin synthase	62.5	9.1e-55	210.7	OG5_130654	dmel|FBpp0088418
GMOY010273-RA	coiled	568.455	1.54281	1.76172e-24	1.28322e-22	596.827	1.34869	2.2543e-10	1.27455e-08	CG2813 gene product	Drosophila melanogaster	drosoph	AAF51476	5.96e-56	0.85	6	C:cytoplasm; P:maintenance of blood-brain barrier; P:wound healing; P:regulation of tube size, open tracheal system; P:establishment of blood-brain barrier; P:septate junction assembly	tr|Q9VPR7|Q9VPR7_DROME	CG2813-PA	64.2	8.5e-53	204.1	OG5_149327	dmel|FBpp0077729
GMOY009859-RA	hypothetical protein	286.722	1.53606	8.58964e-17	3.57522e-15	302.573	1.34676	3.42105e-10	1.88158e-08	CG11897 gene product	Drosophila melanogaster	drosoph	AAF56869	0	0.8	4	C:integral component of membrane; F:ATPase activity, coupled to transmembrane movement of substances; F:ATP binding; P:transmembrane transport	tr|Q961D3|Q961D3_DROME	CG11897, isoform A	67.3	0	1823.9	OG5_126561	dmel|FBpp0084755
GMOY002420-RA	ciboulot	1913.18	1.53223	2.41356e-16	9.46628e-15	2103.78	1.09766	2.1855e-11	1.57765e-09	EG:EG0007.11 gene product	Drosophila melanogaster	drosoph	AAF45919	7.27e-62	0.88	5	F:actin monomer binding; P:larval central nervous system remodeling; P:cytoskeleton organization; P:brain development; C:cytosol	tr|O97428|O97428_DROME	CG4944-PA, isoform A	84	5e-54	208	OG5_131627	dmel|FBpp0070607
GMOY001989-RA	Macroglobulin complement-related	5057.95	1.52992	1.67497e-22	1.05111e-20	5236.38	1.43909	1.43786e-12	1.22369e-10	CG18589 gene product	Drosophila melanogaster	drosoph	AAF52601	0	0.6167	7	C:extracellular space; P:antibacterial humoral response; P:lateral inhibition; F:protein binding; P:phagocytosis, recognition; P:defense response to fungus; F:endopeptidase inhibitor activity	tr|Q9VLT3|Q9VLT3_DROME	LD23292p	80.5	0	2889	OG5_142604	dmel|FBpp0079165
GMOY006526-RA	hypothetical protein	2610.6	1.52873	1.7696e-37	2.40607e-35	2856.54	1.07952	7.3358e-12	5.70288e-10	CG4357 gene product	Drosophila melanogaster	drosoph	AAF49927	8.55e-61	0.92	9	F:sodium:chloride symporter activity; P:rubidium ion transport; P:amino acid transmembrane transport; C:plasma membrane; F:amino acid transmembrane transporter activity; P:potassium ion transport; C:integral component of membrane; F:sodium:potassium:chloride symporter activity; P:chloride transport	tr|M9PCA7|M9PCA7_DROME	Sodium chloride cotransporter 69, isoform C	81	2.7e-61	232.3	OG5_128886	dmel|FBpp0075719
GMOY000121-RA	hypothetical protein	3160.71	1.52717	1.07642e-22	7.02512e-21	3384.4	1.21077	6.01493e-10	3.17848e-08	CG10960 gene product	Drosophila melanogaster	drosoph	AAF49874	0	0.7467	6	P:transmembrane transport; P:positive regulation of JAK-STAT cascade; C:integral component of membrane; F:glucose transmembrane transporter activity; P:proteolysis; F:serine-type endopeptidase activity	tr|D3TR19|D3TR19_GLOMM	Solute carrier family 2	99.2	1e-269	926.4	OG5_137264	dmel|FBpp0075674
GMOY003115-RA	Actin-related protein 2/3 complex, subunit	818.709	1.52526	6.69836e-22	3.90323e-20	885.496	1.1631	3.63635e-10	1.97082e-08	CG9881 gene product	Drosophila melanogaster	drosoph	AAF51237	1.38e-85	0.92	7	C:Arp2/3 protein complex; P:phagocytosis; P:cell morphogenesis; P:Arp2/3 complex-mediated actin nucleation; F:actin binding; F:structural constituent of cytoskeleton; C:lamellipodium	tr|D3TQE4|D3TQE4_GLOMM	Actin-related protein 2/3 complex subunit 5	100	1.3e-80	296.6	OG5_128798	dmel|FBpp0077378
GMOY002475-RA	luna	321.663	1.5146	8.13322e-09	1.44241e-07	321.333	1.65618	2.37893e-07	7.17673e-06	CG12029 gene product	Drosophila melanogaster	drosoph	AAF47785	1.2e-42	0.87	2	F:nucleic acid binding; F:metal ion binding	tr|Q8MR37|Q8MR37_DROME	HL07808p	42.1	4.7e-100	362.8	OG5_138467	dmel|FBpp0087305
GMOY000561-RA	hypothetical protein	145.75	1.51075	3.71511e-07	5.13693e-06	158.41	1.06573	0.00323332	0.0278985	CG10999 gene product	Drosophila melanogaster	drosoph	AAF51947	1.72e-52	0.76	3	F:molecular_function; P:biological_process; C:cellular_component	tr|C9QPD4|C9QPD4_DROME	CG42675, isoform E	37.1	4.8e-12	70.5	OG5_129716	dmel|FBpp0078283
GMOY009317-RA	Carbonyl reductase	2656.31	1.50887	1.90949e-33	2.29083e-31	2850.98	1.13803	7.80451e-07	2.12456e-05	carbonyl isoform b	Musca domestica	nr	XP_005187050	6.63e-162	0.812	2	P:metabolic process; F:catalytic activity	tr|Q7K0F7|Q7K0F7_DROME	Carbonyl reductase, isoform A	65.7	8.4e-134	474.6	OG5_135695	dmel|FBpp0085612
GMOY002110-RA	ader3: aldehyde reductase	3421.56	1.5052	4.83039e-29	4.74775e-27	3593.14	1.31368	5.67105e-14	6.27374e-12	CG6084 gene product	Drosophila melanogaster	drosoph	AAF50039	1.97e-120	0.79	2	P:oxidation-reduction process; F:oxidoreductase activity	tr|D3TRQ9|D3TRQ9_GLOMM	Aldo-keto reductase	92.1	4.2e-154	541.6	OG5_126583	agam|AGAP011050-PA
GMOY006813-RA	hypothetical protein	1154.51	1.49618	3.1159e-22	1.91124e-20	1234.54	1.17468	2.78391e-08	1.02776e-06	CG17121 gene product	Drosophila melanogaster	drosoph	AAF56086	0	0.93	2	F:oxidoreductase activity, acting on the CH-OH group of donors, NAD or NADP as acceptor; P:metabolic process	tr|Q9VCR9|Q9VCR9_DROME	CG17121	80.5	2.8e-167	585.9	OG5_144135	dmel|FBpp0083754
GMOY000118-RA	hypothetical protein	2898.83	1.48856	3.77267e-22	2.28048e-20	3216.01	0.963413	1.96936e-07	6.12822e-06	bumetanide-sensitive sodium- -chloride cotransporter-like	Musca domestica	nr	XP_005177699	0	0.892	4	F:cation:chloride symporter activity; C:integral component of membrane; P:ion transport; P:transmembrane transport	tr|Q9VTW8|Q9VTW8_DROME	GH27027p	81.4	0	1158.7	OG5_128886	dmel|FBpp0075719
GMOY002443-RA	SRPN2: Serpin 2	1593.78	1.48798	5.83646e-28	5.34987e-26	1713.69	1.14196	4.31906e-11	2.90997e-09	sp4 gene product	Drosophila melanogaster	drosoph	AAG22209	1.18e-131	0.7233	7	F:cysteine-type endopeptidase inhibitor activity; C:extracellular space; P:negative regulation of endopeptidase activity; F:serine-type endopeptidase inhibitor activity; P:regulation of proteolysis; C:endoplasmic reticulum; P:negative regulation of peptide hormone processing	tr|Q2PQQ0|Q2PQQ0_GLOMM	Serine protease inhibitor 4	98.5	4.2e-227	785	OG5_126693	dmel|FBpp0085523
GMOY004751-RA	hypothetical protein	983.729	1.48794	5.66053e-28	5.24756e-26	1015.05	1.41575	9.12904e-16	1.2757e-13	CG4558 gene product	Drosophila melanogaster	drosoph	AAF46213	1.56e-145	0.74	0	NA	tr|D3TPC9|D3TPC9_GLOMM	Hypothetical conserved protein	100	2e-231	798.9	OG5_162982	dmel|FBpp0289414
GMOY005020-RA	hypothetical protein	63.527	1.48505	3.03208e-07	4.28695e-06	69.911	1.02819	0.00212385	0.0198243	CG14223 gene product	Drosophila melanogaster	drosoph	AAF48997	1.35e-66	0.7	0	NA	tr|Q9VWE5|Q9VWE5_DROME	CG14223, isoform A	48.1	2.2e-109	394	OG5_158652	dmel|FBpp0074527
GMOY000195-RA	hypothetical protein	1656.79	1.48323	1.2677e-39	1.98883e-37	1849.32	0.922112	1.99332e-10	1.15114e-08	serine protease -like	Musca domestica	nr	XP_005175813	0	0.824	2	F:serine-type peptidase activity; P:proteolysis	tr|Q9VS02|Q9VS02_DROME	CG9953	70	2e-202	703	OG5_127207	dmel|FBpp0076608
GMOY006258-RA	Uracil-DNA degrading factor	1691.26	1.47545	1.53477e-21	8.57578e-20	1836.42	1.04132	1.80498e-05	0.000346633	CG18410 gene product	Drosophila melanogaster	drosoph	AAF56338	1.77e-128	0.87	6	F:nuclease activity; P:catabolic process; P:DNA metabolic process; F:DNA binding; P:multicellular organismal development; F:RNA binding; F:hydrolase activity	tr|D3TNK0|D3TNK0_GLOMM	Hypothetical conserved protein	100	4.8e-186	647.9	OG5_162711	dmel|FBpp0084116
GMOY011830-RA	hypothetical protein	14.9843	1.46622	0.0011674	0.00690621	15.0576	1.37222	0.00343445	0.0294148	CG10823 gene product	Drosophila melanogaster	drosoph	AAF55878	6.56e-23	0.91	3	P:G-protein coupled receptor signaling pathway; C:integral component of membrane; F:G-protein coupled receptor activity	tr|Q8IN35|Q8IN35_DROME	RE47636p	44.3	3.4e-25	113.6	OG5_149419	isca|EEC06515
GMOY005890-RA	hypothetical protein	180.043	1.46239	2.26751e-08	3.80625e-07	174.773	1.86573	6.58794e-09	2.80176e-07	CG12120 gene product	Drosophila melanogaster	drosoph	AAF46466	2.09e-39	0.88	34	C:astral microtubule; F:GTP binding; P:penicillin biosynthetic process; P:visual perception; P:mitotic spindle organization; P:mitotic spindle assembly checkpoint; P:cuticle pigmentation; P:axon guidance; P:female pronucleus assembly; F:myosin binding; P:heart development; P:dopamine biosynthetic process; P:flight behavior; C:cytosol; C:tubulin complex; F:structural constituent of cytoskeleton; P…	tr|Q9W369|Q9W369_DROME	Mutant tan	75.3	1.5e-35	146.4	OG5_136342	aaeg|AAEL002457-PA
GMOY002582-RA	thoc5	3431.89	1.45292	8.49165e-30	8.99673e-28	3520	1.41833	3.0583e-19	9.3319e-17	CG2980 gene product	Drosophila melanogaster	drosoph	AAF47114	1e-31	0.54	0	NA	sp|Q9W1F4|THOC5_DROME	THO complex subunit 5	36.8	1.1e-100	365.2	OG5_130349	cpip|CPIJ018891
GMOY011883-RA	crumbs	524.505	1.45205	5.56787e-09	1.02766e-07	528.141	1.57951	4.22195e-09	1.87552e-07	crb gene product	Drosophila melanogaster	drosoph	AAF56276	0	0.78	29	F:protein kinase C binding; F:spectrin binding; P:negative regulation of Notch signaling pathway; C:subapical complex; P:dorsal closure, amnioserosa morphology change; P:negative regulation of organ growth; P:regulation of imaginal disc growth; P:membrane organization; P:rhabdomere development; C:cell-cell adherens junction; P:photoreceptor cell maintenance; C:rhabdomere; P:positive regulation of…	sp|P10040|CRB_DROME	Protein crumbs	68.1	0	3254.5	OG5_126619	dmel|FBpp0110307
GMOY005818-RA	hypothetical protein	486.147	1.44574	2.86002e-12	7.70034e-11	511.519	1.2182	2.38179e-06	5.63064e-05	CG15369 gene product	Drosophila melanogaster	drosoph	AAF46465	6.47e-26	0.69	1	F:cysteine-type endopeptidase inhibitor activity	tr|Q9W370|Q9W370_DROME	CG15369, isoform B	54.5	2.8e-24	109.4	OG5_155405	dmel|FBpp0071244
GMOY000520-RA	hypothetical protein	422.762	1.44544	2.84833e-15	1.01915e-13	448.003	1.19396	8.48049e-08	2.88087e-06	CG8121 gene product	Drosophila melanogaster	drosoph	AAF54359	1.88e-146	0.92	0	NA	tr|Q9VHF5|Q9VHF5_DROME	CG8121, isoform A	84.4	4e-127	451.8	OG5_152399	dmel|FBpp0081495
GMOY013044-RA	hypothetical protein	529.302	1.44392	3.88677e-20	1.99423e-18	559.804	1.11409	0.000100418	0.00157341	No_Hits	NA	nr	NA	NA	NA	3	P:tubulin complex assembly; F:beta-tubulin binding; P:post-chaperonin tubulin folding pathway	No_Hits	NA	NA	NA	NA	OG5_128690	cpip|CPIJ003559
GMOY006477-RA	hypothetical protein	311.685	1.44268	3.61173e-12	9.59755e-11	317.792	1.44508	9.33821e-09	3.87177e-07	CG11428 gene product	Drosophila melanogaster	drosoph	AAF48304	1.57e-42	0.47	3	F:metallocarboxypeptidase activity; F:zinc ion binding; P:proteolysis	tr|A0A0B4KI64|A0A0B4KI64_DROME	CG31019, isoform B	68.2	3e-245	845.5	OG5_132794	dmel|FBpp0085027
GMOY003201-RA	hypothetical protein	155.855	1.44061	1.12526e-06	1.42361e-05	163.547	1.37415	1.7445e-07	5.53111e-06	No_Hits	NA	nr	NA	NA	NA	0	NA	tr|Q8SYR5|Q8SYR5_DROME	CG31142	31.5	8.4e-21	97.8	OG5_185953	dmel|FBpp0083880
GMOY009510-RA	transmembrane protein 179	792.169	1.43876	3.0359e-21	1.64019e-19	849.131	1.10372	3.48269e-09	1.59082e-07	CG13603 gene product	Drosophila melanogaster	drosoph	AAF56215	1.24e-102	0.84	0	NA	tr|D3TNJ1|D3TNJ1_GLOMM	Transmembrane protein 179	100	2.6e-133	472.2	OG5_135242	dmel|FBpp0083897
GMOY006162-RA	LanB1	876.365	1.43843	1.17338e-10	2.62258e-09	912.068	1.27788	4.23138e-06	9.47665e-05	LanB1 gene product	Drosophila melanogaster	drosoph	AAF52563	0	0.83	8	P:organ morphogenesis; P:embryonic morphogenesis; P:cell migration; P:tissue development; P:basement membrane assembly; C:basal lamina; P:gonad development; F:protein binding	sp|P11046|LAMB1_DROME	Laminin subunit beta-1	71	0	2733	OG5_129932	dmel|FBpp0079113
GMOY003351-RA	hypothetical protein	1078.17	1.43726	2.4543e-28	2.38359e-26	1101.91	1.41949	7.21604e-17	1.19065e-14	CG5582 gene product	Drosophila melanogaster	drosoph	AAF45960	2.19e-142	0.87	1	C:membrane	tr|Q9VVL0|Q9VVL0_DROME	Battenin	79.2	2.5e-116	416	OG5_129202	dmel|FBpp0074933
GMOY011466-RA	hypothetical protein	2229.4	1.4324	1.56352e-25	1.21478e-23	2425.13	0.998722	1.17613e-06	3.02834e-05	CG7523 gene product	Drosophila melanogaster	drosoph	AAF55449	3.69e-64	0.65	0	NA	tr|Q9VEH2|Q9VEH2_DROME	CG7523	49.8	8.2e-62	235	OG5_135705	dmel|FBpp0082923
GMOY009151-RA	hypothetical protein	19.4201	1.43235	0.000773715	0.00487411	19.6457	1.40942	0.00191795	0.0182861	hypothetical protein	Neisseria lactamica	nr	WP_052300237	6.3e-07	0.43	0	NA	No_Hits	NA	NA	NA	NA	OG5_158708	tvag|TVAG_088480
GMOY004055-RA	hypothetical protein	320.081	1.43204	4.16315e-15	1.45693e-13	318.265	1.61675	3.33674e-12	2.75281e-10	No_Hits	NA	nr	NA	NA	NA	0	NA	tr|D3TNI7|D3TNI7_GLOMM	Hypothetical conserved secreted protein	100	2.2e-15	78.6	No_Hits	No_Hits
GMOY008025-RA	hypothetical protein	23.1655	1.42677	0.000309449	0.00220671	22.6478	1.61437	0.000296966	0.00392958	ethanolaminephosphotransferase 1- partial	Musca domestica	nr	XP_005190914	1.76e-118	0.836	3	C:cell; F:transferase activity; P:biosynthetic process; P:lipid metabolic process	tr|X2J9T3|X2J9T3_DROME	CG7149, isoform B	68	3.5e-90	328.9	OG5_126828	dmel|FBpp0079119
GMOY002213-RA	hypothetical protein	5056.77	1.42543	5.67725e-23	3.76545e-21	5123.37	1.44834	5.02767e-13	4.61917e-11	CG18679 gene product	Drosophila melanogaster	drosoph	AAF47012	3.03e-10	0.59	0	NA	tr|Q8IN49|Q8IN49_DROME	CG31195	84.7	0	1481.8	OG5_139082	dmel|FBpp0083401
GMOY002000-RA	Glutathione S transferase D1	8342.08	1.41918	2.14785e-23	1.46018e-21	8624.31	1.31597	5.74219e-14	6.27374e-12	GstD1 gene product	Drosophila melanogaster	drosoph	AAF54786	9.93e-111	0.8533	7	C:cytoplasm; F:glutathione transferase activity; F:DDT-dehydrochlorinase activity; P:response to oxidative stress; P:glutathione metabolic process; F:glutathione peroxidase activity; F:protein binding	tr|D3TSA7|D3TSA7_GLOMM	Glutathione S-transferase	100	1.2e-120	430.3	OG5_126942	dmel|FBpp0099824
GMOY008444-RA	dihydrofolate reductase	84.939	1.40846	3.22713e-07	4.52352e-06	94.8634	0.879173	0.00515639	0.0401685	Dhfr gene product	Drosophila melanogaster	drosoph	AAF55324	3.87e-79	0.78	8	P:pyrimidine deoxyribonucleotide interconversion; P:glycine biosynthetic process; F:dihydrofolate reductase activity; F:protein binding; P:folic acid-containing compound metabolic process; P:'de novo' IMP biosynthetic process; P:oxidation-reduction process; F:NADP binding	tr|D3TND9|D3TND9_GLOMM	Dihydrofolate reductase	100	4.3e-142	501.9	OG5_128410	dmel|FBpp0110210
GMOY007510-RA	lipid storage droplet-1	1901.28	1.40364	2.3054e-13	7.01772e-12	1937.32	1.37916	1.72035e-08	6.65503e-07	CG10217 gene product	Drosophila melanogaster	drosoph	AAF56181	0	0.93	0	NA	tr|Q9VCI4|Q9VCI4_DROME	CG10217, isoform A	83.4	0	1100.5	OG5_146418	dmel|FBpp0083855
GMOY011569-RA	hypothetical protein	424.046	1.40002	3.7802e-16	1.44107e-14	451.439	1.08927	8.92196e-07	2.37283e-05	No_Hits	NA	nr	NA	NA	NA	0	NA	tr|Q0E8J5|Q0E8J5_DROME	Zormin, isoform K	46.5	1.2e-18	90.9	No_Hits	No_Hits
GMOY009174-RA	Fasciclin	6837.87	1.39862	4.3435e-19	2.0967e-17	6824.92	1.52704	1.13993e-13	1.18158e-11	Fas3	Drosophila melanogaster	nr	NP_001097173	0	0.828	13	P:anatomical structure morphogenesis; P:cellular component organization; P:cell differentiation; P:multicellular organismal development; C:plasma membrane; C:cell; P:biological_process; P:cell recognition; C:cellular_component; P:reproduction; P:behavior; P:response to external stimulus	tr|Q8INX7|Q8INX7_DROME	Fasciclin 3, isoform C	66.8	2.1e-180	630.6	OG5_154955	dmel|FBpp0111717
GMOY009073-RA	hypothetical protein	26.6704	1.39535	0.000588222	0.00387969	27.3959	1.33871	0.00183789	0.0176059	CG10252 gene product	Drosophila melanogaster	drosoph	AAF56163	5.41e-94	0.6767	1	C:cytosol; C:protein complex	tr|Q9VCJ6|Q9VCJ6_DROME	AT18965p	48.9	1.2e-59	228	OG5_128157	dmel|FBpp0083866
GMOY009013-RA	hypothetical protein	168.694	1.39335	5.60316e-07	7.49354e-06	162.047	1.89531	7.09912e-12	5.57246e-10	CG4221 gene product	Drosophila melanogaster	drosoph	AAF55252	0	0.65	3	F:protein binding; F:RNA binding; F:zinc ion binding	tr|Q9VF10|Q9VF10_DROME	CG4221	58.1	3.1e-264	909.4	OG5_135305	dmel|FBpp0082655
GMOY004360-RA	tetraspanin 42Ei	2737.78	1.39182	1.28044e-29	1.32226e-27	2762.88	1.44447	1.04719e-18	2.49017e-16	CG12845 gene product	Drosophila melanogaster	drosoph	AAF59310	2.03e-69	0.56	1	C:integral component of membrane	tr|D3TM31|D3TM31_GLOMM	Tetraspanin	99.5	3.4e-122	435.6	OG5_181897	dmel|FBpp0088094
GMOY007679-RA	saposin-related protein	16615.7	1.38971	6.47369e-22	3.79945e-20	17395.4	1.18435	1.92349e-09	9.36832e-08	sap-r gene product	Drosophila melanogaster	drosoph	AAF57097	0	0.6233	5	P:dsRNA transport; P:ribonucleoside biosynthetic process; C:fusome; P:ribonucleotide biosynthetic process; P:ribonucleoside triphosphate biosynthetic process	tr|D3TL69|D3TL69_GLOMM	Saposin-related protein (Fragment)	94	0	1200.7	OG5_130508	dmel|FBpp0085075
GMOY003170-RA	Vacuolar protein sorting	1123.68	1.38503	8.6934e-22	4.99442e-20	1233.78	0.923204	1.3947e-08	5.55476e-07	NA	Drosophila melanogaster	drosoph	AAF49322	4.61e-105	0.92	2	P:protein transport; C:ESCRT III complex	tr|D3TNV0|D3TNV0_GLOMM	Putative uncharacterized protein	100	8.8e-126	447.2	OG5_128328	dmel|FBpp0074964
GMOY001978-RA	hypothetical protein	470.286	1.38451	1.12903e-16	4.5824e-15	474.045	1.42941	1.72319e-11	1.26654e-09	CG12814 gene product	Drosophila melanogaster	drosoph	AAF54504	1e-122	0.84	0	NA	tr|A0A0B4KFK4|A0A0B4KFK4_DROME	CG12814, isoform E	68.3	9.6e-160	560.8	OG5_155421	dmel|FBpp0110083
GMOY003977-RB	hypothetical protein	1340.68	1.38394	1.19836e-21	6.7422e-20	1422.1	1.09652	1.8975e-08	7.27077e-07	CG4357 gene product	Drosophila melanogaster	drosoph	AAF49927	4.69e-52	0.73	8	F:sodium:chloride symporter activity; P:rubidium ion transport; P:amino acid transmembrane transport; C:plasma membrane; F:amino acid transmembrane transporter activity; P:potassium ion transport; F:sodium:potassium:chloride symporter activity; P:chloride transport	tr|M9PCA7|M9PCA7_DROME	Sodium chloride cotransporter 69, isoform C	63.5	1.6e-62	236.9	OG5_128886	dmel|FBpp0075719
GMOY008578-RA	oxidation resistance protein	24370.1	1.37901	2.16865e-32	2.49181e-30	24317.8	1.51774	4.95664e-27	2.67163e-24	l 82fd gene product	Drosophila melanogaster	drosoph	AAF52047	3.75e-118	0.95	6	P:response to stress; P:response to biotic stimulus; P:catabolic process; P:anatomical structure morphogenesis; P:multicellular organismal development; P:regulation of biological process; C:cytoplasm; C:nucleus	tr|D3TQP1|D3TQP1_GLOMM	Oxidation resistance protein	100	1.7e-113	406.4	OG5_127978	dmel|FBpp0110233
GMOY010786-RA	Myosin light chain cytoplasmic	2149.06	1.37703	3.05533e-31	3.46186e-29	2212.32	1.29355	3.11641e-19	9.3319e-17	Mlc-c gene product	Drosophila melanogaster	drosoph	AAF46048	2.52e-89	0.97	7	C:myosin VI complex; C:myosin VII complex; C:myosin II complex; F:myosin heavy chain binding; F:calcium ion binding; C:myosin V complex; P:actin filament-based movement	tr|D3TPR2|D3TPR2_GLOMM	Myosin essential light chain	99.3	3.2e-73	271.9	OG5_130101	dmel|FBpp0070749
GMOY000161-RA	hypothetical protein	84.7116	1.3735	1.42979e-07	2.16005e-06	88.5621	1.16288	0.00021851	0.0030565	CG3609 gene product	Drosophila melanogaster	drosoph	AAF51262	4.41e-133	0.75	2	F:oxidoreductase activity; P:oxidation-reduction process	tr|Q9VQB4|Q9VQB4_DROME	CG3609, isoform B	57	5.7e-113	405.2	OG5_128107	dmel|FBpp0077468
GMOY002869-RA	hypothetical protein	2393.91	1.37051	8.67621e-27	7.37297e-25	2423.63	1.36689	3.13981e-11	2.18839e-09	CG10353 gene product	Drosophila melanogaster	drosoph	AAF48676	0	0.71	0	NA	tr|Q76NS2|Q76NS2_DROME	Anoctamin	64.9	0	1282.7	OG5_127202	dmel|FBpp0112944
GMOY003765-RA	moesin	8045.66	1.36585	1.57646e-26	1.29907e-24	8220.81	1.32331	9.15161e-16	1.2757e-13	moe gene product	Drosophila melanogaster	drosoph	AAF46415	0	0.94	19	C:subapical complex; F:phosphatidylinositol-4,5-bisphosphate binding; C:actin filament; P:pole plasm protein localization; P:olfactory behavior; P:establishment or maintenance of epithelial cell apical/basal polarity; P:establishment or maintenance of polarity of larval imaginal disc epithelium; F:actin binding; C:spindle; P:regulation of actin cytoskeleton organization; C:fusome; P:regulation of…	tr|D3TNC2|D3TNC2_GLOMM	Radixin	96.5	0	1125.5	OG5_129438	dmel|FBpp0071213
GMOY005152-RA	retrotransposon protein	149.095	1.35998	2.12161e-09	4.17063e-08	146.846	1.53939	4.62694e-07	1.31721e-05	CG13941 gene product	Drosophila melanogaster	drosoph	AAF57081	1.74e-92	0.83	3	F:molecular_function; P:biological_process; C:cellular_component	tr|Q7JV70|Q7JV70_DROME	Arc2	69.6	3.6e-75	278.9	OG5_176559	dmel|FBpp0086675
GMOY004727-RA	hypothetical protein	75.2756	1.35602	4.53097e-05	0.000417668	75.6408	1.34038	0.000519666	0.00623368	CG16713	Drosophila yakuba	nr	XP_002087860	1.75e-22	0.77	2	F:enzyme regulator activity; P:cell differentiation; P:cell-cell signaling	tr|Q9VQT7|Q9VQT7_DROME	CG16713-PA	53.9	3.7e-24	108.2	OG5_135488	dmel|FBpp0077236
GMOY010765-RA	Gamma-interferon-inducible lysosomal thiol reductase	4543.69	1.35481	1.41791e-27	1.27114e-25	4556.72	1.43736	2.82951e-18	5.86579e-16	CG9796 gene product	Drosophila melanogaster	drosoph	AAF54945	1.66e-103	0.5933	0	NA	tr|D3TR27|D3TR27_GLOMM	Gamma-interferon inducible lysosomal thiol reductase	100	1.9e-139	492.7	OG5_128734	dmel|FBpp0082228
GMOY003933-RA	scyl: scylla	2572.77	1.3533	2.27022e-12	6.21491e-11	2542.13	1.542	4.98518e-11	3.3037e-09	scylla gene product	Drosophila melanogaster	drosoph	AAF50074	4.43e-39	0.83	7	C:cytoplasm; P:head involution; P:multicellular organism reproduction; P:negative regulation of growth; P:cell death; P:cellular response to DNA damage stimulus; P:negative regulation of signal transduction	sp|Q9VTH4|SCLLA_DROME	Protein scylla	47.5	1.8e-45	180.6	OG5_136007	dmel|FBpp0099774
GMOY011976-RA	hypothetical protein	3160.2	1.34999	6.53731e-17	2.76328e-15	3169.83	1.41586	5.04161e-11	3.31393e-09	CG18623 gene product	Drosophila melanogaster	drosoph	AAF52199	1.38e-06	0.72	0	NA	tr|E1JHT6|E1JHT6_DROME	Reticulon-like protein	33.6	5.1e-44	176.4	No_Hits	No_Hits
GMOY003467-RA	Orphan GPCR 4: Putative Orphan GPCR 4	1241.05	1.3497	1.22786e-12	3.45409e-11	1312.86	1.06311	3.84909e-05	0.000679474	EG:22E5.11 gene product	Drosophila melanogaster	drosoph	AAF45709	0	0.75	3	C:integral component of membrane; F:G-protein coupled receptor activity; P:G-protein coupled receptor signaling pathway	sp|Q9W534|MOODY_DROME	G-protein coupled receptor moody	58.2	3e-160	563.1	OG5_142852	dmel|FBpp0070327
GMOY012238-RA	hypothetical protein	219.152	1.34929	4.43287e-06	5.00878e-05	223.474	1.28534	0.000227751	0.00315303	No_Hits	NA	nr	NA	NA	NA	0	NA	tr|D3TSG6|D3TSG6_GLOMM	Hypothetical secreted peptide	100	1.5e-33	139	No_Hits	No_Hits
GMOY008424-RA	hypothetical protein	889.973	1.34143	1.2894e-18	6.04537e-17	941.812	1.06423	2.77802e-07	8.22722e-06	CG4511 gene product	Drosophila melanogaster	drosoph	AAF54565	3.96e-113	0.93	1	F:nucleotide binding	tr|Q9VGV8|Q9VGV8_DROME	CG4511, isoform A	81.9	4.7e-105	378.3	OG5_127313	dmel|FBpp0081763
GMOY006433-RA	hypothetical protein	449.13	1.34134	4.1522e-18	1.89238e-16	486.08	0.926274	6.16103e-05	0.00103344	NA	Musca domestica	nr	XP_005189826	3.08e-48	0.952	0	NA	sp|Q9VHI4|SF3B5_DROME	Probable splicing factor 3B subunit 5	89.4	1.1e-41	166.4	OG5_128788	dmel|FBpp0081484
GMOY003709-RA	hypothetical protein	906.524	1.33597	1.94874e-18	9.03285e-17	928.575	1.24551	2.11776e-08	8.00096e-07	fax gene product	Drosophila melanogaster	drosoph	AAF49465	0	0.88	2	P:axonogenesis; F:protein binding	sp|Q95RI5|FAXC_DROME	Failed axon connections	73.5	1e-168	592	OG5_129013	dmel|FBpp0075170
GMOY009772-RA	hypothetical protein	52.049	1.33536	0.000109072	0.000894277	51.8276	1.3621	0.000931925	0.0100596	No_Hits	NA	nr	NA	NA	NA	0	NA	No_Hits	NA	NA	NA	NA	No_Hits	No_Hits
GMOY004675-RA	glutathione S-transferase	1542.05	1.33209	2.85004e-24	2.05758e-22	1596.17	1.18952	1.96462e-11	1.43098e-09	CG6662 gene product	Drosophila melanogaster	drosoph	AAF50402	7.96e-105	0.75	9	P:pteridine biosynthetic process; F:glutathione transferase activity; P:glutathione metabolic process; F:glutathione dehydrogenase (ascorbate) activity; F:protein homodimerization activity; F:pyrimidodiazepine synthase activity; C:cytoplasm; P:eye pigment biosynthetic process; F:transferase activity, transferring sulfur-containing groups	tr|D3TMM4|D3TMM4_GLOMM	Glutathione S-transferase	98	8.8e-146	513.8	OG5_126817	dmel|FBpp0076376
GMOY000748-RA	hypothetical protein	1077.97	1.32423	2.31864e-18	1.06867e-16	1139.1	1.01475	7.8093e-05	0.00126024	hypothetical protein FF38_00256	Lucilia cuprina	nr	KNC32807	1.6e-30	0.55	0	NA	No_Hits	NA	NA	NA	NA	OG5_137475	dmel|FBpp0085196
GMOY005030-RA	hypothetical protein	263.771	1.32211	4.36637e-12	1.14169e-10	275.727	1.1184	2.54034e-06	5.95322e-05	PREDICTED: uncharacterized protein LOC106096055	Stomoxys calcitrans	nr	XP_013119034	1.2e-40	0.63	0	NA	No_Hits	NA	NA	NA	NA	NO_GROUP	dmel|FBpp0074398
GMOY007810-RA	hypothetical protein	1840.14	1.31497	5.98122e-18	2.69585e-16	1833.18	1.445	8.255e-18	1.62785e-15	klp67a gene product	Drosophila melanogaster	drosoph	AAF50296	0	0.64	15	P:sister chromatid biorientation; P:cytokinesis; P:spindle assembly; C:spindle microtubule; P:microtubule polymerization; P:male meiotic chromosome movement towards spindle pole; P:mitotic spindle organization; C:kinetochore; P:spindle elongation; P:centrosome separation; C:kinesin complex; C:cytoplasm; F:microtubule binding; F:ATP binding; F:microtubule motor activity	tr|Q9VSW5|Q9VSW5_DROME	Kinesin-like protein	50.3	1.3e-203	707.6	OG5_127280	dmel|FBpp0076227
GMOY003836-RA	hypothetical protein	1786.25	1.31352	5.63707e-21	2.98618e-19	1889.72	1.0335	6.99688e-08	2.42789e-06	intron-binding protein aquarius-like	Musca domestica	nr	XP_005185025	0	0.852	3	C:nucleus; P:nucleobase-containing compound metabolic process	tr|Q7KSN8|Q7KSN8_DROME	CG31368, isoform D	74.2	0	2197.5	OG5_129398	dmel|FBpp0081950
GMOY009359-RA	hypothetical protein	7905.5	1.30478	3.91539e-19	1.91268e-17	8554.35	0.905486	6.12055e-07	1.70637e-05	fatty-acid amide hydrolase 2-b-like isoform x1	Musca domestica	nr	XP_005176412	0	0.86	1	F:carbon-nitrogen ligase activity, with glutamine as amido-N-donor	tr|Q7K2E1|Q7K2E1_DROME	CG8839, isoform A	72.7	2.8e-219	760	OG5_132214	dmel|FBpp0087070
GMOY003981-RB	Piezo	3878.36	1.303	1.39662e-17	6.26023e-16	3948.43	1.25678	2.21857e-10	1.26318e-08	piezo	Drosophila melanogaster	nr	NP_001188718	0	0.646	2	F:ion channel activity; C:cell	sp|M9MSG8|PIEZO_DROME	Piezo-type mechanosensitive ion channel component	47.5	0	1748.4	OG5_128692	dmel|FBpp0289560
GMOY004789-RA	inflated	4142.3	1.29866	1.04073e-09	2.15488e-08	4069.1	1.48355	4.32472e-08	1.54714e-06	if gene product	Drosophila melanogaster	drosoph	AAF48661	0	0.78	31	P:maintenance of protein location; P:sensory perception of smell; P:cell-matrix adhesion; P:compound eye development; P:midgut development; P:axon guidance; P:Malpighian tubule bud morphogenesis; P:myofibril assembly; P:salivary gland morphogenesis; F:receptor activity; F:RNA polymerase II distal enhancer sequence-specific DNA binding transcription factor activity; P:ventral cord development; P:c…	sp|P12080|ITA2_DROME	Integrin alpha-PS2	58.5	0	1354	OG5_129341	dmel|FBpp0074131
GMOY007838-RA	hypothetical protein	1942.64	1.29829	4.60875e-18	2.08879e-16	1990.62	1.18862	1.54928e-07	5.01039e-06	suppressor of cytokine signaling at 36E, isoform A	Drosophila melanogaster	nr	NP_724096	0	89.80%	2	F:protein binding; P:intracellular signal transduction	tr|Q9VJA1|Q9VJA1_DROME	Suppressor of cytokine signaling SOCS36E	47.9	3.8e-90	330.5	OG5_134077	aaeg|AAEL000393-PA
GMOY008458-RA	Actin 88F	20.3378	1.29736	0.00157417	0.00893367	18.4757	1.91016	3.61856e-05	0.000644407	act88F	Drosophila melanogaster	nr	NP_524367	0	0.9933	6	P:transport; P:cellular component organization; F:nucleotide binding; P:anatomical structure morphogenesis; P:cell differentiation; P:multicellular organismal development; P:cytoskeleton organization; C:cytoskeleton; C:protein complex; F:structural molecule activity; C:cytoplasm	sp|P83967|ACT6_DROME	Actin, indirect flight muscle	100	1.6e-220	762.7	OG5_126595	dmel|FBpp0082597
GMOY002348-RA	hypothetical protein	3052.87	1.2952	1.91467e-22	1.19236e-20	3051.15	1.3648	1.16804e-12	1.00464e-10	CG1105 gene product	Drosophila melanogaster	drosoph	AAF54075	0	0.86	0	NA	tr|D3TPJ4|D3TPJ4_GLOMM	Thioredoxin binding protein tBP-2/VDUP1	76.4	3.6e-180	630.2	OG5_131946	dmel|FBpp0081159
GMOY006464-RA	hypothetical protein	20.415	1.29517	0.003462	0.0172529	21.217	1.17448	0.0086024	0.0589411	CG11836 gene product	Drosophila melanogaster	drosoph	AAF56393	3.34e-130	0.72	2	F:serine-type endopeptidase activity; P:proteolysis	tr|E1JIW3|E1JIW3_DROME	CG11836, isoform I	79.7	6.4e-138	488	OG5_126639	dmel|FBpp0289490
GMOY003169-RA	hypothetical protein	1609.55	1.29226	3.02837e-28	2.90652e-26	1694.86	1.03947	3.57458e-10	1.95274e-08	CG8976 gene product	Drosophila melanogaster	drosoph	AAF58600	5.74e-78	0.76	3	P:protein glycosylation; C:membrane; F:galactosyltransferase activity	tr|A1Z8R6|A1Z8R6_DROME	CG33145, isoform B	60.3	6.3e-73	271.6	OG5_149278	dmel|FBpp0087154
GMOY003350-RA	hypothetical protein	512.174	1.28989	9.35085e-19	4.4095e-17	524.085	1.22361	1.32686e-11	9.84187e-10	PREDICTED: battenin-like	Musca domestica	nr	XP_005176717	3.32e-76	0.8467	1	C:cell	tr|Q9VVL0|Q9VVL0_DROME	Battenin	73.5	2.6e-60	229.2	OG5_129202	dmel|FBpp0074933
GMOY008257-RA	hypothetical protein	2969.04	1.28969	1.10288e-29	1.1535e-27	3053.53	1.14715	7.4956e-08	2.58983e-06	akap200 gene product	Drosophila melanogaster	drosoph	AAF52674	6.89e-14	0.65	0	NA	tr|Q86BM5|Q86BM5_DROME	A kinase anchor protein 200, isoform G	27	1.7e-40	165.6	No_Hits	No_Hits
GMOY004807-RA	Cortactin	2509.92	1.28872	1.85856e-16	7.36027e-15	2513.93	1.34689	3.28016e-11	2.26668e-09	cortactin gene product	Drosophila melanogaster	drosoph	AAF55840	0	0.67	9	C:sperm individualization complex; F:proline-rich region binding; C:protein complex; P:regulation of cell shape; P:positive regulation of receptor-mediated endocytosis; P:border follicle cell migration; C:cytoskeleton; C:lamellipodium; C:ruffle	tr|Q9VDF4|Q9VDF4_DROME	Cortactin, isoform A	60.4	5.8e-187	651.7	OG5_131080	dmel|FBpp0083441
GMOY011056-RA	hypothetical protein	426.292	1.27268	2.70062e-16	1.04913e-14	405.66	1.68429	3.82667e-13	3.59751e-11	No_Hits	NA	nr	NA	NA	NA	0	NA	No_Hits	NA	NA	NA	NA	No_Hits	No_Hits
GMOY001986-RA	Ced-12	597.959	1.25614	1.04616e-15	3.82717e-14	613.377	1.16106	1.3174e-09	6.61562e-08	CG5336 gene product	Drosophila melanogaster	drosoph	AAF53164	0	0.86	8	P:phagocytosis; P:central nervous system development; P:activation of Rac GTPase activity; P:myoblast fusion; P:actin filament organization; C:microtubule associated complex; P:border follicle cell migration; F:binding	tr|Q9VKB2|Q9VKB2_DROME	CG5336-PA	78.9	0	1128.2	OG5_129010	dmel|FBpp0079912
GMOY004640-RA	hypothetical protein	10.1439	1.25408	0.00662672	0.0294449	9.89192	1.15813	0.0133669	0.0831316	CG7142 gene product	Drosophila melanogaster	drosoph	AAF55527	1.91e-130	0.825	2	F:serine-type endopeptidase activity; P:proteolysis	tr|Q9VEA0|Q9VEA0_DROME	CG7142	68.9	8.7e-102	367.9	OG5_135952	dmel|FBpp0083021
GMOY002526-RA	hypothetical protein	143.319	1.24872	0.000170939	0.00132433	135.428	1.60663	7.37717e-05	0.0011977	No_Hits	NA	nr	NA	NA	NA	0	NA	No_Hits	NA	NA	NA	NA	No_Hits	No_Hits
GMOY007273-RA	Leucine-rich repeat activity-regulated protein at synapses	201.848	1.24368	1.32999e-08	2.26988e-07	217.957	0.823303	0.00702177	0.0507791	CG15658 gene product	Drosophila melanogaster	drosoph	AAF46694	5.43e-118	0.59	12	P:phagocytosis; P:epithelial cell migration; P:neuron projection morphogenesis; P:extracellular matrix organization; P:mesoderm development; P:organ development; P:cell morphogenesis involved in neuron differentiation; P:embryo development; P:chemotaxis; P:regulation of cellular process; P:anatomical structure formation involved in morphogenesis; F:protein binding	tr|D3TNL7|D3TNL7_GLOMM	Hypothetical conserved protein	96.9	1.1e-194	676.8	OG5_158514	dmel|FBpp0071509
GMOY004949-RA	hypothetical protein	999.623	1.24121	7.33636e-22	4.24468e-20	1065.05	0.908415	2.10992e-06	5.07699e-05	CG7655 gene product	Drosophila melanogaster	drosoph	AAF55455	8.08e-98	0.77	2	C:nuclear envelope; P:lateral inhibition	tr|D3TQ25|D3TQ25_GLOMM	Hypothetical conserved protein	100	1.7e-149	526.2	OG5_133700	dmel|FBpp0082912
GMOY006002-RA	putative secreted peptide	1008.8	1.24113	1.32746e-14	4.38439e-13	1031.04	1.1131	2.05773e-05	0.000389619	leucine-rich repeat-containing g-protein coupled receptor 6 isoform x2	Stomoxys calcitrans	nr	XP_013111639	2.5e-75	0.65	1	F:protein binding	No_Hits	NA	NA	NA	NA	OG5_174818	dmel|FBpp0289787
GMOY007807-RA	heat shock protein 23	227.532	1.24083	7.61479e-09	1.36231e-07	241.025	0.93932	0.000307125	0.00403102	Hsp26 gene product	Drosophila melanogaster	drosoph	AAF50288	1.12e-51	0.65	8	C:microtubule associated complex; P:determination of adult lifespan; P:behavioral response to starvation; P:defense response to bacterium; P:imaginal disc-derived wing morphogenesis; P:cold acclimation; F:myosin binding; P:defense response to fungus	tr|D3TMP8|D3TMP8_GLOMM	Heat shock protein 23	100	4.7e-118	421.4	OG5_128990	dmel|FBpp0076224
GMOY003878-RA	hypothetical protein	144.842	1.23789	5.2912e-05	0.000478025	155.552	0.87321	0.0137122	0.0846282	CG2556 gene product	Drosophila melanogaster	drosoph	AAF48170	5.97e-36	0.67	0	NA	tr|D3TMC6|D3TMC6_GLOMM	Putative uncharacterized protein	99.8	2.2e-237	818.9	OG5_154930	agam|AGAP010972-PA
GMOY007272-RA	Multiple C2 domain and transmembrane region protein	491.044	1.23564	8.71206e-16	3.23059e-14	508.704	1.02074	5.01715e-05	0.000861224	CG15078 gene product	Drosophila melanogaster	drosoph	AAF57640	0	0.81	1	F:protein binding	tr|A0A0C4DHG8|A0A0C4DHG8_DROME	Multiple C2 domain and transmembrane region protein, isoform E	74.7	0	1394.4	OG5_127860	dmel|FBpp0110270
GMOY013047-RA	chickadee	3562.1	1.22835	2.19069e-21	1.19944e-19	3719.64	0.996903	8.18165e-07	2.19773e-05	No_Hits	NA	nr	NA	NA	NA	1	F:actin binding	sp|P25843|PROF_DROME	Profilin	93.7	1.3e-64	243	OG5_127737	dmel|FBpp0078864
GMOY009616-RA	hypothetical protein	64.0893	1.22809	2.21007e-05	0.000216185	68.3994	0.930687	0.00515706	0.0401685	CG12973 gene product	Drosophila melanogaster	drosoph	XP_004530164.1	7.8e-31	0.61	0	NA	tr|Q9VP43|Q9VP43_DROME	CG32436	45.9	1.4e-37	154.1	OG5_215817	dmel|FBpp0077999
GMOY010834-RA	pch2: pch2	97.7336	1.22789	6.80015e-05	0.000590794	93.504	1.52077	4.25079e-05	0.000742282	CG11744 gene product	Drosophila melanogaster	drosoph	AAF54251	2.22e-111	0.5667	3	F:ATP binding; F:nucleoside-triphosphatase activity; F:oxidoreductase activity, acting on the CH-CH group of donors	tr|Q8SX76|Q8SX76_DROME	LD24646p	57.3	4.3e-102	369.8	OG5_128995	dmel|FBpp0081381
GMOY002513-RA	alde3: aldehyde dehydrogenase	2912.84	1.2273	3.07937e-14	9.89034e-13	3061.83	0.957491	4.70374e-05	0.000810869	CG3752 gene product	Drosophila melanogaster	drosoph	AAF48980	0	0.74	8	P:pyruvate metabolic process; F:aldehyde dehydrogenase (NAD) activity; C:lipid particle; P:acetaldehyde metabolic process; C:mitochondrial matrix; P:response to ethanol; F:acetaldehyde dehydrogenase (acetylating) activity; P:oxidation-reduction process	tr|Q0QHK6|Q0QHK6_GLOMM	1-pyrroline-5-carboxylate dehydrogenase 2	97.2	9.2e-305	1043.9	OG5_126638	dmel|FBpp0079406
GMOY013096-RA	Charged multivesicular body protein 2b	499.54	1.22293	1.06582e-15	3.8817e-14	518.736	1.04798	3.6842e-08	1.32977e-06	charged multivesicular body 2b-B	Musca domestica	nr	XP_005180868	9.4e-107	0.93	1	P:vacuolar transport	tr|Q9VRJ5|Q9VRJ5_DROME	Charged multivesicular body protein...	79.7	1.9e-92	336.3	OG5_133191	dmel|FBpp0076869
GMOY008906-RA	hypothetical protein	295.085	1.21891	2.39348e-09	4.66015e-08	301.859	1.09905	4.30874e-05	0.000750779	arp14d gene product	Drosophila melanogaster	drosoph	AAF51860	2.04e-28	0.98	7	C:Arp2/3 protein complex; P:cell morphogenesis; P:Arp2/3 complex-mediated actin nucleation; F:ATP binding; F:actin binding; F:structural constituent of cytoskeleton; C:actin filament	tr|D3TND2|D3TND2_GLOMM	Actin-related protein ARP2/3 complex subunit ARP2	96.4	7.3e-26	114.4	OG5_128705	trub|ENSTRUP00000029594
GMOY005982-RA	SCP: sterol carrier protein	1084.41	1.21784	1.60112e-12	4.44283e-11	1172.99	0.805757	0.000552461	0.00654934	CG11151 gene product	Drosophila melanogaster	drosoph	AAF48311	2.39e-59	0.65	4	F:sterol binding; F:estradiol 17-beta-dehydrogenase activity; C:lipid particle; C:intracellular organelle	tr|Q9VY92|Q9VY92_DROME	CG11151, isoform B	86.2	9e-50	193.7	OG5_132813	dmel|FBpp0073650
GMOY004683-RA	hypothetical protein	62.4286	1.21462	0.00013498	0.00107536	64.2659	1.01936	0.00941919	0.0634618	CG11206 gene product	Drosophila melanogaster	drosoph	AAF46835	0	0.94	1	F:protein binding	tr|Q9W263|Q9W263_DROME	Liprin-gamma, isoform A	87.9	1.9e-163	573.9	OG5_133691	dmel|FBpp0112019
GMOY006432-RA	Pmm: Phosphomannomutase	548.016	1.21168	3.50158e-16	1.34112e-14	546.128	1.26964	1.1102e-10	6.79998e-09	CG8073 gene product	Drosophila melanogaster	drosoph	AAF58988	0	0.715	5	F:phosphomannomutase activity; C:cytosol; P:carbohydrate catabolic process; F:phosphoglucomutase activity; F:magnesium ion binding	tr|D3TP20|D3TP20_GLOMM	Phosphoglucomutase	100	0	1251.5	OG5_127613	cpip|CPIJ017045
GMOY006490-RA	GluR-Clumsy1: ionotropic glutamate receptor	40.7563	1.20874	0.000445261	0.00305247	42.1313	1.03835	0.0085982	0.0589411	CG8681 gene product	Drosophila melanogaster	drosoph	AAF53980	0	0.6633	9	F:ionotropic glutamate receptor activity; P:regulation of synaptic activity; P:positive regulation of synaptic transmission, glutamatergic; C:neuromuscular junction; C:postsynaptic membrane; P:positive regulation of neuromuscular synaptic transmission; C:ionotropic glutamate receptor complex; P:regulation of neurotransmitter secretion; C:postsynaptic density	tr|Q0E8N6|Q0E8N6_DROME	Clumsy, isoform B	64.8	0	1317.4	OG5_127034	dmel|FBpp0110195
GMOY004147-RA	hypothetical protein	517.616	1.20778	0.00399583	0.0195081	492.859	1.30268	0.00521107	0.0404722	PREDICTED: uncharacterized protein LOC106088445	Stomoxys calcitrans	nr	XP_013109423	1.4e-30	0.61	0	NA	No_Hits	NA	NA	NA	NA	No_Hits	No_Hits
GMOY005808-RA	hypothetical protein	349.509	1.20504	7.89017e-09	1.40235e-07	357.044	1.13256	1.9589e-06	4.74183e-05	CG5916 gene product	Drosophila melanogaster	drosoph	AAF55279	3.93e-172	0.88	2	F:Rab GTPase activator activity; P:regulation of Rab GTPase activity	tr|Q9VEY4|Q9VEY4_DROME	CG5916, isoform A	75.5	2.4e-148	522.7	OG5_127311	dmel|FBpp0082705
GMOY008087-RA	Neuroglian	3457.42	1.19829	4.65729e-09	8.69431e-08	3489.26	1.17463	2.44137e-06	5.75467e-05	nrg gene product	Drosophila melanogaster	drosoph	AAF46387	0	0.57	23	P:neuron cell-cell adhesion; P:central complex development; P:mushroom body development; P:septate junction assembly; P:regulation of female receptivity; P:dendrite morphogenesis; C:filopodium; F:calcium ion binding; P:female courtship behavior; P:male courtship behavior; P:epidermal growth factor receptor signaling pathway; P:regulation of tube size, open tracheal system; P:axon extension; C:ple…	sp|P20241|NRG_DROME	Neuroglian	77.9	0	1983.8	OG5_128647	dmel|FBpp0071155
GMOY006094-RA	PGRP: peptidoglycan recognition protein	1760.91	1.19479	3.02002e-25	2.30255e-23	1833.43	0.986432	2.43424e-10	1.3573e-08	CG4432 gene product	Drosophila melanogaster	drosoph	AAF50302	7.35e-73	0.51	3	F:zinc ion binding; P:peptidoglycan catabolic process; F:N-acetylmuramoyl-L-alanine amidase activity	tr|Q2PQQ8|Q2PQQ8_GLOMM	Peptidoglycan recognition protein LC	91.2	1.1e-208	724.2	OG5_158473	dmel|FBpp0088492
GMOY007230-RA	Hex: hexokinase	12337	1.19104	9.07007e-16	3.34813e-14	13166.5	0.863715	1.64125e-08	6.41037e-07	CG3001 gene product	Drosophila melanogaster	drosoph	AAF46507	0	0.78	9	C:cytosol; P:cellular glucose homeostasis; P:flight; F:ATP binding; P:lateral inhibition; P:glycolysis; F:glucokinase activity; F:mannokinase activity; F:fructokinase activity	tr|D3TRU8|D3TRU8_GLOMM	Hexokinase	99.8	0	1144.4	OG5_126743	dmel|FBpp0071296
GMOY005473-RA	SCARA5: Scavenger Receptor Class A, Member 5	1072.78	1.18942	3.19549e-11	7.6899e-10	1100.06	1.06527	3.70401e-06	8.3186e-05	CG3921 gene product	Drosophila melanogaster	drosoph	AAF51061	0	0.8	3	F:carbohydrate binding; F:scavenger receptor activity; C:membrane	tr|Q9VQV1|Q9VQV1_DROME	CG3921, isoform A	67.1	0	4135.9	OG5_137242	dmel|FBpp0077185
GMOY004768-RA	hypothetical protein	2920.02	1.18393	1.06212e-26	8.93273e-25	3017.07	1.02278	2.30459e-13	2.32907e-11	CG9947 gene product	Drosophila melanogaster	drosoph	AAF48613	7.2e-167	0.8	1	C:membrane	tr|D3TS55|D3TS55_GLOMM	Transmembrane protein 30A	100	1.6e-211	732.6	OG5_127172	dmel|FBpp0074076
GMOY001484-RA	hypothetical protein	358.666	1.18137	2.71234e-06	3.24447e-05	356.251	1.25017	3.32692e-05	0.000603097	No_Hits	NA	nr	NA	NA	NA	0	NA	tr|D3TL42|D3TL42_GLOMM	Hypothetical nonconserved protein (Fragment)	46.2	4.5e-79	292.7	No_Hits	No_Hits
GMOY001238-RA	Gelsolin	2701.6	1.18091	5.35329e-08	8.56503e-07	2762.3	1.05128	0.000277754	0.0037303	gel gene product	Drosophila melanogaster	drosoph	AAF52162	0	0.78	14	C:cytosol; P:cell-cell adhesion; P:sarcomere organization; P:endoplasmic reticulum localization; C:presynaptic cytoskeletal matrix assembled at active zones; P:photoreceptor cell morphogenesis; P:phagocytosis; P:spermatid development; F:actin binding; P:mitochondrion localization; C:actin filament; P:nucleus localization; P:inter-male aggressive behavior; C:extracellular region	sp|Q07171|GELS_DROME	Gelsolin	66.6	1,2E-310	1063.1	OG5_127042	dmel|FBpp0078611
GMOY008664-RA	Centrocortin	314.948	1.17776	3.95156e-11	9.39848e-10	338.347	0.79888	0.000128704	0.001945	CG1962 gene product	Drosophila melanogaster	drosoph	AAF53912	1.44e-92	0.66	17	P:female meiosis chromosome segregation; P:central nervous system development; P:embryonic cleavage; P:photoreceptor cell morphogenesis; C:spindle pole; P:asymmetric neuroblast division; P:mitotic spindle organization; P:pole cell formation; C:cleavage furrow; P:midgut development; P:peripheral nervous system development; F:protein binding; P:asymmetric cell division; P:regulation of centriole-ce…	tr|Q9VIK6|Q9VIK6_DROME	Centrocortin, isoform A	47.4	1.7e-91	335.1	OG5_134109	dmel|FBpp0080929
GMOY007042-RA	hypothetical protein	599.334	1.17365	9.3396e-11	2.12828e-09	653.41	0.725352	0.00204596	0.019212	insulin-like growth factor-binding protein complex acid labile subunit-like isoform x1	Musca domestica	nr	XP_005176444	0	0.7233	1	F:protein binding	tr|Q9VE49|Q9VE49_DROME	CG7702, isoform A	48.8	2.6e-141	500	OG5_174794	dmel|FBpp0083080
GMOY008599-RA	cellular repressor of transcription	2730.01	1.16867	1.24186e-11	3.07936e-10	2951.58	0.753968	0.00101585	0.0108211	creg gene product	Drosophila melanogaster	drosoph	AAF55414	1.32e-55	0.74	5	P:negative regulation of transcription from RNA polymerase II promoter; F:transcription factor binding; F:FMN binding; F:oxidoreductase activity; P:oxidation-reduction process	tr|D3TMX0|D3TMX0_GLOMM	Cellular repressor of transcription	99.4	9.5e-86	313.9	OG5_131960	dmel|FBpp0088836
GMOY007773-RA	hypothetical protein	1326.76	1.16866	1.13732e-07	1.75393e-06	1355.3	1.05962	7.37729e-05	0.0011977	Lasp	Musca domestica	nr	XP_005182369	2.18e-60	0.7467	7	C:cell; P:reproduction; P:anatomical structure morphogenesis; P:cell differentiation; P:multicellular organismal development; C:plasma membrane; F:actin binding; C:cytoskeleton; P:cytoplasm organization; P:regulation of biological process; P:embryo development	tr|M9NDA6|M9NDA6_DROME	Lasp, isoform C	54.9	4.9e-57	219.5	OG5_132862	apis|XP_001942795
GMOY006995-RA	scyl: scylla	928.478	1.16471	6.72191e-10	1.40609e-08	839.094	1.96078	8.82567e-15	1.11493e-12	scylla gene product	Drosophila melanogaster	drosoph	AAF50074	6.34e-66	0.81	7	C:cytoplasm; P:head involution; P:multicellular organism reproduction; P:negative regulation of growth; P:cell death; P:cellular response to DNA damage stimulus; P:negative regulation of signal transduction	sp|Q9VTH4|SCLLA_DROME	Protein scylla	48.7	1.9e-60	230.3	OG5_136007	dmel|FBpp0075899
GMOY008619-RA	Rab10	1642.97	1.16251	7.02208e-21	3.69588e-19	1675.58	1.06847	6.26841e-10	3.26968e-08	rab10 gene product	Drosophila melanogaster	drosoph	AAF50924	5.24e-139	0.8567	19	P:lateral inhibition; P:regulation of cell shape; P:cell adhesion; C:vesicle; P:regulation of cell migration; P:protein secretion; F:GTP binding; P:negative regulation of dendrite morphogenesis; P:small GTPase mediated signal transduction; C:neuronal cell body; P:actin filament organization; C:cell trailing edge; P:basal protein localization; P:growth of a germarium-derived egg chamber; C:basal p…	tr|D3TNT5|D3TNT5_GLOMM	Rab protein 10	100	2.4e-114	409.1	OG5_127321	dmel|FBpp0077029
GMOY003298-RA	geranylgeranyltransferase type II beta subunit	1579.34	1.16011	6.38377e-14	2.01076e-12	1637.89	0.971021	8.23356e-07	2.20425e-05	betaggt-ii gene product	Drosophila melanogaster	drosoph	AAF51183	0	0.5933	4	F:CAAX-protein geranylgeranyltransferase activity; P:single-organism process; F:Rab geranylgeranyltransferase activity; P:protein geranylgeranylation	tr|D3TMI7|D3TMI7_GLOMM	Geranylgeranyltransferase type II beta subunit	100	1.4e-210	729.6	OG5_127744	dmel|FBpp0077316
GMOY009367-RA	hypothetical protein	2258.25	1.15893	5.25372e-22	3.12846e-20	2313.43	1.04584	4.09537e-13	3.80587e-11	CG5554 gene product	Drosophila melanogaster	drosoph	AAF47072	5.68e-111	0.9	3	P:cell redox homeostasis; C:integral component of membrane; F:protein disulfide isomerase activity	tr|Q9W1I7|Q9W1I7_DROME	CG5554, isoform A	60.1	2e-108	390.2	OG5_132995	dmel|FBpp0072035
GMOY005137-RA	hypothetical protein	98.7411	1.15788	5.89306e-06	6.45872e-05	105.941	0.82655	0.00492704	0.0388506	No_Hits	NA	nr	NA	NA	NA	0	NA	No_Hits	NA	NA	NA	NA	No_Hits	No_Hits
GMOY006519-RA	hypothetical protein	104.084	1.15783	0.0147404	0.0556236	124.941	1.01926	0.00416547	0.0341214	No_Hits	NA	nr	NA	NA	NA	0	NA	tr|Q9VKR8|Q9VKR8_DROME	CG17108	53.2	8.8e-37	151.4	No_Hits	No_Hits
GMOY007740-RA	Ajuba LIM protein	612.208	1.15467	7.42654e-13	2.17153e-11	626.37	1.03625	1.78979e-07	5.65253e-06	CG11063 gene product	Drosophila melanogaster	drosoph	AAF57400	1.31e-149	0.97	9	P:protein localization to centrosome; F:zinc ion binding; C:adherens junction; F:actin binding; P:mitosis; P:hippo signaling; F:thyroid hormone receptor binding; F:ligand-dependent nuclear receptor binding; P:positive regulation of imaginal disc growth	tr|M9MSC9|M9MSC9_DROME	Ajuba LIM protein, isoform C	52.7	1.5e-203	707.2	OG5_132529	dmel|FBpp0073665
GMOY009775-RA	membrane glycoprotein LIG-1	39580.6	1.15257	4.80093e-15	1.65958e-13	39408	1.20106	1.81821e-10	1.05757e-08	CG9562 gene product	Drosophila melanogaster	drosoph	AAF50932	4.7e-16	0.4567	1	F:protein binding	tr|D3TLJ5|D3TLJ5_GLOMM	Membrane glycoprotein LIG-1	98.8	0	1116.7	OG5_158515	dmel|FBpp0071729
GMOY007085-RA	actin 5C	13755.6	1.15228	0.000981877	0.00599562	14379.2	1.03136	0.00132504	0.0134585	actin-4	Drosophila melanogaster	nr	NP_511052.1	0	1	13	C:nuclear chromosome; C:protein complex; P:biological_process; C:cytoskeleton; P:reproduction; P:anatomical structure morphogenesis; P:cell differentiation; P:multicellular organismal development; P:transport; P:cellular component organization; P:cytoskeleton organization; F:nucleotide binding; F:structural molecule activity; P:behavior; C:lipid particle	tr|D3TQK0|D3TQK0_GLOMM	Actin 5C	100	3.1e-220	761.9	OG5_126595	apis|NP_001119672
GMOY011716-RA	Ggt-1: gamma-glutamyl transpeptidase	447.158	1.13852	0.0160641	0.0597044	482.788	2.22533	3.1463e-15	4.10287e-13	CG6461 gene product	Drosophila melanogaster	drosoph	AAF48854	0	0.69	2	F:gamma-glutamyltransferase activity; P:glutathione metabolic process	tr|Q9VWT3|Q9VWT3_DROME	Gamma-glutamyl transpeptidase, isoform A	63.5	6.3e-209	725.7	OG5_127021	dmel|FBpp0074393
GMOY010245-RA	mannose-1-phosphate guanylyltransferase	330.92	1.13755	4.36319e-12	1.14169e-10	357.338	0.743206	0.000237615	0.00326166	CG1129 gene product	Drosophila melanogaster	drosoph	AAF58116	0	0.59	2	F:nucleotidyltransferase activity; P:biosynthetic process	tr|D3TPL4|D3TPL4_GLOMM	GDP-mannose pyrophosphorylase	100	5.1e-254	874.4	OG5_129964	dmel|FBpp0086475
GMOY009406-RA	acyl-CoA reductase	1743.71	1.13685	1.01885e-23	7.16533e-22	1783.86	1.02248	4.1957e-12	3.42649e-10	CG8306 gene product	Drosophila melanogaster	drosoph	AAF53014	0	0.6667	1	F:fatty-acyl-CoA reductase (alcohol-forming) activity	tr|D3TP92|D3TP92_GLOMM	Acyl-CoA reductase	99.8	8.6e-302	1033.1	OG5_162878	dmel|FBpp0086266
GMOY004213-RA	hypothetical protein	816.334	1.13674	4.12281e-17	1.80827e-15	816.311	1.15281	5.32468e-11	3.444e-09	CG7332 gene product	Drosophila melanogaster	drosoph	AAF48903	0	0.78	3	F:calcium ion binding; P:biological_process; C:cellular_component	sp|Q9VWN5|F188A_DROME	Protein FAM188A homolog	62.3	3.2e-181	632.5	OG5_130604	dmel|FBpp0074418
GMOY002020-RA	Meltrin	1697.27	1.13668	2.61952e-09	5.07603e-08	1736.22	1.02085	6.73164e-06	0.000144748	CG7649 gene product	Drosophila melanogaster	drosoph	AAF55088	0	0.78	3	P:proteolysis; F:metalloendopeptidase activity; F:zinc ion binding	tr|Q400M8|Q400M8_DROME	Meltrin, isoform D	58	0	1089.7	OG5_129483	dmel|FBpp0099550
GMOY003269-RA	hypothetical protein	366.28	1.13272	4.49286e-08	7.24363e-07	384.298	0.870602	0.000837698	0.00922723	CG42389, isoform F	Drosophila melanogaster	nr	NP_609801	1.13e-17	0.7	3	F:molecular_function; P:biological_process; C:cellular_component	tr|Q9VJJ9|Q9VJJ9_DROME	CG42389, isoform F	51.5	4.6e-91	332.8	No_Hits	No_Hits
GMOY009518-RA	hypothetical protein	150.899	1.13083	1.60557e-07	2.40334e-06	159.109	0.798657	0.0115752	0.0748288	hypothetical protein FF38_09326	Lucilia cuprina	nr	KNC34816.1	0	0.9	2	F:catalytic activity; P:metabolic process	D3TNT8_GLOMM	Acyl-CoA synthetase	100	0	2781	OG5_126609	dmel|FBpp0083935
GMOY002225-RA	hypothetical protein	2737.05	1.12965	1.49946e-13	4.65118e-12	3030.36	0.605784	0.00239347	0.0217674	atp-binding cassette sub-family g member 1-like	Musca domestica	nr	XP_005176223	0	0.9167	4	C:integral component of membrane; P:ATP catabolic process; F:ATP binding; F:ATPase activity	tr|Q8IPV3|Q8IPV3_DROME	CG3164, isoform C	82.6	0	1076.6	OG5_128747	dmel|FBpp0077812
GMOY006412-RA	hypothetical protein	31.8443	1.12679	0.00146733	0.00841808	31.0749	1.14538	0.00704877	0.0509288	hypothetical protein FF38_08027	Lucilia cuprina	nr	KNC22844	5.9e-71	0.77	0	NA	No_Hits	NA	NA	NA	NA	NO_GROUP	dmel|FBpp0080848
GMOY001004-RA	hypothetical protein	494.663	1.11774	5.32743e-11	1.24781e-09	526.093	0.790543	0.000244731	0.00335365	CG14968 gene product	Drosophila melanogaster	drosoph	AAF47753	6.32e-100	0.84	1	F:protein binding	tr|D3TNP0|D3TNP0_GLOMM	Hypothetical conserved protein	100	4e-108	388.7	OG5_152449	dmel|FBpp0072949
GMOY003188-RA	meiotic recombination	136.705	1.11695	4.74367e-07	6.47138e-06	151.75	0.610061	0.016098	0.095002	double-strand break repair protein mre11-like	Musca domestica	nr	XP_005184597	0	0.726	4	F:endonuclease activity; C:nucleus; P:double-strand break repair; F:manganese ion binding	tr|Q9XYZ4|Q9XYZ4_DROME	CG16928-PA	52.6	1.1e-186	651	OG5_127969	dmel|FBpp0079802
GMOY002359-RA	rhomboid-4	2455.47	1.11398	1.90874e-21	1.05213e-19	2454.7	1.13148	9.97546e-15	1.22199e-12	CG1697 gene product	Drosophila melanogaster	drosoph	AAF48067	0	0.87	5	C:integral component of membrane; P:proteolysis; F:calcium ion binding; F:serine-type endopeptidase activity; C:plasma membrane	tr|Q9VYW6|Q9VYW6_DROME	Rhomboid-4	76.2	1.5e-181	633.3	OG5_131421	dmel|FBpp0073365
GMOY007013-RA	subdued	1646.85	1.11141	8.41464e-13	2.43428e-11	1634.64	1.16258	8.05691e-09	3.39271e-07	PREDICTED: anoctamin-2-like isoform X2	Musca domestica	nr	XP_005184747	0	0.81	1	C:cell	tr|Q9VDV4|Q9VDV4_DROME	Anoctamin	75.8	0	1214.5	OG5_127202	dmel|FBpp0083215
GMOY005491-RA	Ddc: Dopa decaboxylase	104.672	1.11122	0.000604208	0.00395596	98.7889	1.45577	0.000150736	0.00223205	ddc gene product	Drosophila melanogaster	drosoph	AAF45911	0	0.9433	14	P:serotonin biosynthetic process from tryptophan; P:eclosion rhythm; P:wing disc development; F:aromatic-L-amino-acid decarboxylase activity; P:anesthesia-resistant memory; P:response to wounding; P:growth; P:thermotaxis; P:regulation of adult chitin-containing cuticle pigmentation; P:long-term memory; P:thermosensory behavior; F:pyridoxal phosphate binding; P:courtship behavior; P:dopamine biosy…	sp|P05031|DDC_DROME	Aromatic-L-amino-acid decarboxylase	83	4.4e-255	877.9	OG5_129065	dmel|FBpp0080710
GMOY003273-RA	hypothetical protein	147.42	1.1094	3.89704e-05	0.00036417	143.831	1.21746	0.00046405	0.0056686	CG5896 gene product	Drosophila melanogaster	drosoph	AAF56675	7.03e-58	0.6	6	P:innate immune response; P:positive regulation of Toll signaling pathway; C:extracellular region; P:defense response to Gram-positive bacterium; P:proteolysis; F:serine-type endopeptidase activity	tr|Q9VB68|Q9VB68_DROME	Gram-pitive specific serine protease, isoform B	42.8	2e-52	203.8	OG5_168147	dmel|FBpp0084482
GMOY006949-RA	hypothetical protein	641.794	1.10644	1.58201e-13	4.88864e-12	661.65	0.942308	2.66212e-06	6.2206e-05	GI24621	Drosophila mojavensis	nr	XP_001999621	4.55e-81	0.8167	1	C:integral component of membrane	tr|Q8IN71|Q8IN71_DROME	Anoctamin	70.8	5.8e-70	261.5	OG5_127202	dmel|FBpp0083215
GMOY010406-RA	Photoreceptor dehydrogenase	566.508	1.10608	1.24559e-09	2.54675e-08	572.406	1.04492	1.0536e-05	0.000213493	pdh gene product	Drosophila melanogaster	drosoph	AAF49480	9.9e-112	0.69	16	P:phagocytosis; F:retinol dehydrogenase activity; F:neuropeptide hormone activity; F:alcohol dehydrogenase (NAD) activity; P:neuron projection morphogenesis; P:neuropeptide signaling pathway; P:positive regulation of adenylate cyclase activity involved in G-protein coupled receptor signaling pathway; P:gravitaxis; C:extracellular space; P:retinol metabolic process; P:locomotor rhythm; P:regulatio…	tr|Q7KNR7|Q7KNR7_DROME	Photoreceptor dehydrogenase, isoform C	73	3.5e-89	325.5	OG5_130538	dmel|FBpp0075184
GMOY007784-RA	hypothetical protein	382.891	1.10442	2.58646e-09	5.02388e-08	384.82	1.08869	1.71281e-06	4.28733e-05	CG13893 gene product	Drosophila melanogaster	drosoph	AAF47396	6.54e-167	0.78	4	C:intracellular; F:transporter activity; P:transport; C:integral component of membrane	tr|Q8SYC4|Q8SYC4_DROME	CG13893	60.2	1.4e-145	513.8	OG5_126879	dmel|FBpp0072461
GMOY000854-RA	hypothetical protein	1255.96	1.09996	5.93142e-14	1.87553e-12	1320.76	0.810874	0.000149493	0.00221771	CG9047 gene product	Drosophila melanogaster	drosoph	AAF47286	5.31e-94	0.9	0	NA	tr|Q86BN4|Q86BN4_DROME	Na,K-ATPase interacting, isoform J	79.5	3.3e-77	288.5	OG5_141242	dmel|FBpp0111597
GMOY002822-RA	hypothetical protein	159.18	1.09841	1.62203e-05	0.000164175	166.008	0.863321	0.00349606	0.0298161	bromodomain-containing protein ddb_g0280777-like	Bactrocera dorsalis	nr	XP_011205100	6.9e-23	0.83	0	NA	No_Hits	NA	NA	NA	NA	No_Hits	No_Hits
GMOY008591-RA	arp2: actin-related protein 2	1095	1.09737	3.18255e-15	1.12395e-13	1079.63	1.18609	1.38645e-10	8.18209e-09	arp14d gene product	Drosophila melanogaster	drosoph	AAF47603	0	0.7667	17	P:phagocytosis; C:actin filament; P:mushroom body development; P:skeletal myofibril assembly; P:cell morphogenesis; P:maintenance of protein location in cell; P:Arp2/3 complex-mediated actin nucleation; P:sperm individualization; F:actin binding; C:Arp2/3 protein complex; C:Ino80 complex; C:microtubule associated complex; P:inter-male aggressive behavior; C:lipid particle; F:ATP binding; F:struct…	tr|D3TND2|D3TND2_GLOMM	Actin-related protein ARP2/3 complex subunit ARP2	100	1.2e-195	679.9	OG5_128705	aaeg|AAEL011750-PA
GMOY004082-RA	Cctgamma	2462.9	1.09629	3.04228e-11	7.36466e-10	2491.78	1.02628	1.83541e-06	4.55192e-05	cctgamma gene product	Drosophila melanogaster	drosoph	AAF55350	0	0.6667	9	P:protein folding; P:mitotic spindle organization; C:chaperonin-containing T-complex; P:terminal branching, open tracheal system; P:trachea morphogenesis; F:unfolded protein binding; C:microtubule associated complex; F:ATPase activity, coupled; F:ATP binding	tr|D3TN28|D3TN28_GLOMM	T-complex protein 1 subunit gamma	100	8,1E-311	1063.1	OG5_127483	dmel|FBpp0082787
GMOY007081-RA	Kinesin-like protein at 10A	652.992	1.09198	2.06909e-15	7.46886e-14	665.822	0.972519	4.91573e-07	1.38964e-05	kinesin-like protein klp10a-like isoform x1	Ceratitis capitata	nr	XP_004520422	0	0.8433	6	F:microtubule binding; P:microtubule-based movement; F:ATP binding; C:kinesin complex; F:microtubule motor activity; C:microtubule	sp|Q960Z0|KI10A_DROME	Kinesin-like protein Klp10A	69.9	9,8E-310	1060.1	OG5_127200	dmel|FBpp0073334
GMOY003011-RA	hypothetical protein	421.919	1.09083	0.0112909	0.0449542	407.786	1.22165	0.00765946	0.0540845	No_Hits	NA	nr	NA	NA	NA	0	NA	tr|D3TSE9|D3TSE9_GLOMM	Putative secreted peptide	97.9	4.8e-19	93.2	OG5_197759	dmel|FBpp0080625
GMOY001231-RA	hypothetical protein	968.743	1.08502	1.94578e-12	5.36273e-11	998.236	0.902034	5.54912e-05	0.000942534	No_Hits	NA	nr	NA	NA	NA	0	NA	No_Hits	NA	NA	NA	NA	No_Hits	No_Hits
GMOY010974-RA	HPX: Hemopexin	240.228	1.08306	1.6202e-07	2.4208e-06	256.535	0.750847	0.00112309	0.0117163	CG4859 gene product	Drosophila melanogaster	drosoph	AAF47255	0	0.89	4	P:proteolysis; C:extracellular matrix; F:zinc ion binding; F:metalloendopeptidase activity	tr|Q9W122|Q9W122_DROME	Matrix metalloproteinase 1, isoform C	77.4	1.3e-251	866.7	OG5_129064	dmel|FBpp0271771
GMOY005367-RA	Ate1	960.115	1.08252	2.14632e-16	8.45878e-15	963.953	1.05368	3.61861e-08	1.31195e-06	ate1 gene product	Drosophila melanogaster	drosoph	AAF58506	6.46e-148	0.6667	2	P:protein arginylation; F:arginyltransferase activity	tr|D3TPY4|D3TPY4_GLOMM	Arginyl-tRNA--protein transferase 1	69.4	1.9e-206	716.5	OG5_129077	dmel|FBpp0085627
GMOY000726-RA	hypothetical protein	258.197	1.07971	8.55825e-09	1.51122e-07	272.821	0.771165	0.00276559	0.0245712	PREDICTED: uncharacterized protein LOC106094423	Stomoxys calcitrans	nr	XP_013117090	1.8e-129	0.71	0	NA	No_Hits	NA	NA	NA	NA	OG5_187123	dmel|FBpp0081456
GMOY000711-RA	hypothetical protein	1377.74	1.07891	1.39672e-16	5.61304e-15	1443.74	0.786794	0.00106174	0.0112064	CG8026, isoform B	Drosophila melanogaster	nr	NP_610468	2.08e-167	0.93	7	P:folic acid transport; C:mitochondrial inner membrane; F:transmembrane transporter activity; F:folic acid transporter activity; P:transmembrane transport; P:mitochondrial transport; C:integral component of membrane	tr|Q95T49|Q95T49_DROME	CG8026, isoform B	85.7	1.3e-151	533.5	OG5_127110	dmel|FBpp0087691
GMOY008363-RA	hypothetical protein	375.714	1.07878	6.56171e-06	7.12789e-05	364.696	1.23047	3.47027e-05	0.00062488	CG2225 gene product	Drosophila melanogaster	drosoph	AAF57225	1.94e-174	0.53	0	NA	tr|Q9V9R1|Q9V9R1_DROME	CG2225, isoform A	46.2	1.4e-243	840.9	OG5_155413	dmel|FBpp0085272
GMOY004395-RA	hypothetical protein	1930.37	1.07658	3.10618e-12	8.33561e-11	1878.72	1.23482	2.06944e-09	9.90027e-08	sktl gene product	Drosophila melanogaster	drosoph	AAF46627	0	0.85	13	P:phosphatidylinositol metabolic process; P:salivary gland cell autophagic cell death; P:spermatid development; F:1-phosphatidylinositol-4-phosphate 5-kinase activity; P:maintenance of oocyte nucleus location involved in oocyte dorsal/ventral axis specification; C:cell cortex; P:peripheral nervous system development; P:cortical actin cytoskeleton organization; P:oocyte microtubule cytoskeleton po…	tr|Q9W2R3|Q9W2R3_DROME	LP03320p	63.7	6.9e-260	895.6	OG5_126948	dmel|FBpp0071491
GMOY009129-RA	chaperonin complex component TcP-1 theta subunit CCT8	3921.06	1.07628	1.41751e-14	4.66293e-13	3990.33	0.974676	4.86538e-08	1.72529e-06	CG8258 gene product	Drosophila melanogaster	drosoph	AAF59029	0	0.6267	7	P:system development; C:protein complex; P:single-organism cellular process; C:intracellular part; F:ATP binding; P:protein folding; F:unfolded protein binding	tr|D3TM06|D3TM06_GLOMM	Chaperonin complex component TcP-1 theta subunit CCT8	99.8	0	1078.2	OG5_127923	dmel|FBpp0087764
GMOY007911-RA	hypothetical protein	705.786	1.06998	2.62772e-12	7.16954e-11	728.565	0.894706	1.79623e-06	4.46847e-05	CG7713 gene product	Drosophila melanogaster	drosoph	AAF55468	1.52e-78	0.89	0	NA	tr|Q9VEF6|Q9VEF6_DROME	CG7713, isoform A	82.8	6e-79	291.2	OG5_155015	dmel|FBpp0082937
GMOY004253-RA	hypothetical protein	733.672	1.06924	1.33223e-12	3.72204e-11	729.232	1.08631	3.43997e-07	1.00405e-05	CG1764 gene product	Drosophila melanogaster	drosoph	AAF48248	6.93e-107	0.79	2	F:dimethylargininase activity; C:cytoplasm	tr|Q9VYF0|Q9VYF0_DROME	CG1764, isoform B	65.6	3.2e-86	316.2	OG5_132130	dmel|FBpp0073627
GMOY010682-RA	hypothetical protein	788.839	1.06877	4.74941e-14	1.50761e-12	817.702	0.835132	0.000314541	0.00412166	ras-related protein ral-a isoform x2	Bactrocera cucurbitae	nr	XP_014101940	1.6e-138	0.97	7	C:intracellular; C:membrane; F:GTPase activity; F:GTP binding; P:intracellular protein transport; P:nucleocytoplasmic transport; P:small GTPase mediated signal transduction	tr|Q962I2|Q962I2_DROME	RAL2	93.4	2.4e-104	375.9	OG5_132433	dmel|FBpp0070559
GMOY009042-RA	hypothetical protein	152.551	1.06709	7.33072e-07	9.61479e-06	156.665	0.912823	0.000591539	0.00688143	phosphatidate phosphatase ppapdc1b-like isoform x4	Musca domestica	nr	XP_005190572	8.28e-105	0.69	2	F:catalytic activity; C:membrane	tr|D3TLR8|D3TLR8_GLOMM	Phosphatidic acid phosphatase type 2 domain containing 1B	100	9e-235	810.1	OG5_127088	dmel|FBpp0078341
GMOY007842-RA	hypothetical protein	3619.13	1.06579	8.13931e-15	2.75521e-13	3644.66	1.02061	3.28337e-09	1.51692e-07	CG10413 gene product	Drosophila melanogaster	drosoph	AAF53679	0	0.78	3	F:sodium:potassium:chloride symporter activity; P:transmembrane transport; C:membrane	tr|Q9VJ75|Q9VJ75_DROME	CG10413, isoform A	67.8	0	1226.1	OG5_130455	dmel|FBpp0080630
GMOY000663-RA	beta subunit of type I geranylgeranyl transferase	1653.54	1.0648	1.15972e-14	3.86165e-13	1658.35	1.03702	3.74035e-08	1.34403e-06	betaggt-i gene product	Drosophila melanogaster	drosoph	AAF57592	7.28e-161	0.8	4	F:CAAX-protein geranylgeranyltransferase activity; P:embryonic heart tube development; P:neurogenesis; P:Ras protein signal transduction	tr|Q24173|Q24173_DROME	Beta subunit of type I geranylgeranyl transferase, isoform A	61.8	1.7e-137	486.9	OG5_129786	dmel|FBpp0078630
GMOY005693-RA	hypothetical protein	185.572	1.06369	6.03452e-07	8.03093e-06	183.089	1.1121	1.32575e-05	0.000262712	CG10152 gene product	Drosophila melanogaster	drosoph	AAF56147	1.65e-41	0.78	1	F:protein binding	tr|A0A0B4KGP4|A0A0B4KGP4_DROME	Beat-IV, isoform B	52.6	5.3e-117	419.1	OG5_144039	dmel|FBpp0083825
GMOY009685-RA	Vinculin	1799.89	1.05955	1.15905e-05	0.000119842	1824.13	0.936455	0.00366055	0.0308609	vinculin-like isoform x1	Musca domestica	nr	XP_005183978	0	0.95	3	P:cell adhesion; F:structural molecule activity; C:actin cytoskeleton	sp|O46037|VINC_DROME	Vinculin	89.4	0	1676.8	OG5_132249	dmel|FBpp0070404
GMOY005860-RA	hypothetical protein	434.409	1.05767	1.35965e-10	3.02235e-09	397.4	1.64987	1.04322e-13	1.10979e-11	dream gene product	Drosophila melanogaster	drosoph	AAF57292	5.56e-49	0.69	3	P:apoptotic process; F:cysteine-type endopeptidase activity; P:proteolysis	tr|Q7KHK9|Q7KHK9_DROME	DREAM	42.2	1.8e-97	354.4	OG5_152270	dmel|FBpp0087167
GMOY004142-RA	hypothetical protein	1217.24	1.05329	9.31844e-08	1.448e-06	1172.17	1.28686	6.61889e-09	2.80176e-07	CG8180 gene product	Drosophila melanogaster	drosoph	AAF58134	1.13e-85	0.68	0	NA	tr|Q7K3C2|Q7K3C2_DROME	CG8180, isoform A	48.7	3.4e-134	476.5	OG5_174981	dmel|FBpp0086492
GMOY002488-RA	hypothetical protein	473.452	1.04661	4.09209e-09	7.72762e-08	496.707	0.782459	0.000531085	0.00634279	No_Hits	NA	nr	NA	NA	NA	0	NA	tr|D3TMV6|D3TMV6_GLOMM	Putative uncharacterized protein	100	2.8e-52	201.8	No_Hits	No_Hits
GMOY006878-RA	hypothetical protein	342.95	1.04586	3.23202e-05	0.000306591	342.991	1.00641	0.00134551	0.0136321	CG8398 gene product	Drosophila melanogaster	drosoph	AAF50653	2.27e-160	0.71	1	F:protein binding	tr|Q9VRX8|Q9VRX8_DROME	CG8398, isoform A	60.6	1.5e-150	530.4	OG5_155176	dmel|FBpp0076687
GMOY010249-RA	Fimbrin	3876.06	1.04543	4.79027e-12	1.24455e-10	3731.02	1.26279	1.1369e-10	6.91116e-09	fim gene product	Drosophila melanogaster	drosoph	AAF48722	0	0.93	3	P:female meiosis chromosome segregation; F:actin binding; F:calcium ion binding	tr|O61604|O61604_DROME	Fimbrin	87.7	0	1162.9	OG5_127614	dmel|FBpp0074217
GMOY005036-RA	hypothetical protein	536.942	1.04269	7.77058e-12	1.96871e-10	553.543	0.863525	5.61916e-06	0.000123119	protein arv1-like	Musca domestica	nr	XP_005177243	5.03e-56	0.658	0	NA	tr|Q8SYH1|Q8SYH1_DROME	CG32442, isoform A	45	1.2e-56	217.6	OG5_130657	dmel|FBpp0088739
GMOY005114-RA	capulet	4545.38	1.04133	1.55638e-10	3.4409e-09	4286.21	1.39988	4.97098e-12	4.01904e-10	PREDICTED: adenylyl cyclase-associated protein 1-like	Musca domestica	nr	XP_005189279	0	0.834	11	P:multicellular organismal development; P:anatomical structure morphogenesis; P:cell differentiation; P:organelle organization; P:cellular homeostasis; P:cellular component organization; P:regulation of biological process; P:cytoskeleton organization; P:reproduction; F:actin binding; F:protein binding; C:cytoplasm	tr|Q9VPX6|Q9VPX6_DROME	Adenylyl cyclase-associated protein	63.2	3.9e-197	685.6	OG5_127770	dmel|FBpp0099391
GMOY003464-RA	hypothetical protein	3298.05	1.03848	3.04605e-17	1.34323e-15	3342.71	0.941471	8.81694e-08	2.98264e-06	Cdc42 gene product	Drosophila melanogaster	drosoph	AAF49007	7.11e-128	0.99	34	P:transforming growth factor beta receptor signaling pathway; P:maintenance of cell polarity; F:GTP binding; P:dendrite morphogenesis; P:establishment of neuroblast polarity; C:growth cone; P:regulation of axonogenesis; P:suture of dorsal opening; P:cortical actin cytoskeleton organization; P:cellularization; P:dorsal appendage formation; P:regulation of synaptic growth at neuromuscular junction;…	tr|D3TMK2|D3TMK2_GLOMM	Ras-related small GTPase rho type	100	2.4e-108	389	OG5_129885	dmel|FBpp0074520
GMOY004790-RA	hypothetical protein	158.083	1.03791	7.46265e-05	0.000639499	157.428	1.02842	0.00143541	0.0142922	if gene product	Drosophila melanogaster	drosoph	AAF48661	2.57e-30	0.83	32	P:maintenance of protein location; P:sensory perception of smell; P:cell-matrix adhesion; P:compound eye development; P:midgut development; P:axon guidance; P:Malpighian tubule bud morphogenesis; P:myofibril assembly; P:salivary gland morphogenesis; F:receptor activity; F:metal ion binding; F:RNA polymerase II distal enhancer sequence-specific DNA binding transcription factor activity; P:ventral …	sp|P12080|ITA2_DROME	Integrin alpha-PS2	74.3	1.2e-27	119.8	OG5_129341	dmel|FBpp0074131
GMOY011451-RA	fatty acid bindin protein	63.5334	1.03458	0.000636298	0.0041329	59.2029	1.35476	0.000480355	0.00583133	CG6783 gene product	Drosophila melanogaster	drosoph	AAF54655	5.73e-50	0.89	5	C:microtubule associated complex; P:long-term memory; P:transport; F:fatty acid binding; F:transporter activity	tr|D3TLL9|D3TLL9_GLOMM	Fatty acid-binding protein FABP	100	8e-71	263.8	OG5_129604	aaeg|AAEL005997-PA
GMOY008468-RA	hypothetical protein	128.537	1.02729	6.65902e-05	0.000582422	118.011	1.46267	1.74773e-05	0.00033724	CG14528 gene product	Drosophila melanogaster	drosoph	AAF56827	0	0.66	3	C:integral component of membrane; P:proteolysis; F:metalloendopeptidase activity	tr|Q9VAS2|Q9VAS2_DROME	CG14528	46.6	5.2e-179	626.7	OG5_166117	dmel|FBpp0084698
GMOY011396-RA	hypothetical protein	3870.67	1.02005	1.06411e-08	1.84311e-07	4291.58	0.496882	0.0160645	0.0949429	charged multivesicular body protein 7-like	Ceratitis capitata	nr	XP_004522048	1.23e-78	0.536	1	P:protein transport	tr|D3TPK5|D3TPK5_GLOMM	Intermediate in Toll signal transduction pathway	73.1	2.6e-48	191	OG5_132273	dmel|FBpp0077896
GMOY005209-RA	hypothetical protein	239.826	1.01777	8.44441e-08	1.3172e-06	251.135	0.766384	0.000860733	0.00944237	CG18870 gene product	Drosophila melanogaster	drosoph	AAG22192	2.98e-123	0.71	0	NA	tr|Q9I7V5|Q9I7V5_DROME	CG18870, isoform A	58.6	1.2e-108	391	OG5_158616	dmel|FBpp0071605
GMOY000220-RA	Protein Kinase D	1204.02	1.01434	1.90882e-09	3.77049e-08	1201.5	1.01981	2.5832e-08	9.66905e-07	CG7125 gene product	Drosophila melanogaster	drosoph	AAF55536	2.78e-84	0.83	4	P:intracellular signal transduction; P:protein phosphorylation; F:protein kinase C activity; F:ATP binding	tr|Q9VE91|Q9VE91_DROME	Serine/threonine-protein kinase	70.8	0	1198	OG5_130080	dmel|FBpp0083011
GMOY003736-RA	hypothetical protein	446.516	1.00732	6.99209e-08	1.10119e-06	431.899	1.14944	8.93105e-06	0.000186583	PREDICTED: uncharacterized protein LOC105209954 isoform X2	Bactrocera cucurbitae	nr	XP_011178946	7e-10	0.67	0	NA	No_Hits	NA	NA	NA	NA	No_Hits	No_Hits
GMOY001115-RA	INPP5: inositol-1	787.545	1.00594	5.59148e-13	1.65874e-11	823.717	0.754001	3.13662e-06	7.16371e-05	CG6805 gene product	Drosophila melanogaster	drosoph	AAF57919	2.67e-145	0.76	2	F:inositol trisphosphate phosphatase activity; P:phosphatidylinositol dephosphorylation	tr|Q7K161|Q7K161_DROME	CG6805, isoform A	61.8	1.3e-123	440.7	OG5_158384	dmel|FBpp0086120
GMOY004154-RA	UTP-glucose-1-phospahate uridlytransferase	996.461	1.00418	6.18026e-12	1.57558e-10	996.629	0.961072	1.65e-05	0.000320679	CG4347 gene product	Drosophila melanogaster	drosoph	AAF50300	0	0.92	2	P:metabolic process; F:UTP:glucose-1-phosphate uridylyltransferase activity	tr|D3TMX2|D3TMX2_GLOMM	UDP-glucose pyrophosphorylase	99.2	1.4e-296	1015.8	OG5_128034	dmel|FBpp0099884
GMOY001720-RA	hypothetical protein	337.806	1.00404	5.75281e-09	1.0594e-07	335.24	1.03185	8.16208e-07	2.19773e-05	nbs	Musca domestica	nr	XP_005176769	9.45e-125	0.596	6	P:DNA metabolic process; P:organelle organization; P:response to stress; P:signal transduction; P:cell death; P:cell cycle; F:protein binding	tr|M9NF67|M9NF67_DROME	Nibrin	36.2	2e-69	261.5	OG5_133106	dmel|FBpp0289426
GMOY006343-RA	hypothetical protein	1914.72	1.00186	5.69951e-15	1.95364e-13	2015.82	0.700188	0.000152488	0.00224701	sentrin sumo-specific protease senp7	Musca domestica	nr	XP_005185643	0	0.65	2	P:proteolysis; F:cysteine-type peptidase activity	tr|Q9VRY4|Q9VRY4_DROME	LD13895p	65.8	2.1e-51	201.4	OG5_131076	aaeg|AAEL001372-PA
GMOY009094-RA	dscam: down syndrome cell adhesion	244.243	1.00125	1.99591e-05	0.000196413	257.741	0.695865	0.0160571	0.0949429	dscam gene product	Drosophila melanogaster	drosoph	AAF59271	0	0.5867	1	F:protein binding	tr|Q0E9I5|Q0E9I5_DROME	Down syn cell adhesion molecule 1, isoform R	83.5	4.1e-187	655.2	OG5_128592	bmor|BGIBMGA010363
GMOY011265-RA	secreted thioredoxin-like protein	1481.39	1.00092	1.45579e-13	4.53295e-12	1508.62	0.86781	6.03129e-06	0.000131437	CG8297 gene product	Drosophila melanogaster	drosoph	AAF58094	1.02e-63	0.6	1	P:cell redox homeostasis	tr|D3TNP5|D3TNP5_GLOMM	Secreted thioredoxin-like protein	99.7	8e-175	610.5	OG5_133926	dmel|FBpp0086426
GMOY007078-RA	hypothetical protein	332.635	0.998273	0.00119032	0.00701637	317.235	1.17975	0.00172369	0.0167299	CG15202 gene product	Drosophila melanogaster	drosoph	AAF48006	4.34e-34	0.8	1	C:extracellular space	tr|Q9VZ25|Q9VZ25_DROME	CG15202, isoform B	64.4	1.9e-33	140.2	OG5_152067	dmel|FBpp0073294
GMOY005221-RA	prenyl protease type I	743.791	0.99562	6.48683e-13	1.91045e-11	768.059	0.798526	9.16892e-06	0.000190079	caax prenyl metalloprotease	Lucilia sericata	nr	AEX33292	0	0.8833	4	C:membrane; F:metalloendopeptidase activity; P:proteolysis; P:CAAX-box protein processing	tr|Q7K172|Q7K172_DROME	LD04933p	67.8	4.4e-185	645.2	OG5_127953	dmel|FBpp0086207
GMOY002246-RA	sphingomyelin phosphodiesterase	204.141	0.995312	5.44707e-06	6.02947e-05	215.08	0.696266	0.0101352	0.0672768	CG3376 gene product	Drosophila melanogaster	drosoph	AAF47189	0	0.62	2	F:sphingomyelin phosphodiesterase activity; P:sphingomyelin catabolic process	tr|D3TNH1|D3TNH1_GLOMM	Sphingomyelin phosphodiesterase	99.3	0	1535.4	OG5_128629	dmel|FBpp0072173
GMOY001258-RA	Ras opposite	8541.72	0.995039	3.14872e-16	1.21166e-14	8591.21	0.934916	4.04877e-09	1.80853e-07	rop gene product	Drosophila melanogaster	drosoph	AAF47844	0	0.635	10	P:synaptic vesicle priming; C:vesicle membrane; P:vesicle docking involved in exocytosis; P:regulation of pole plasm oskar mRNA localization; C:cytosol; P:response to light stimulus; C:extrinsic component of membrane; C:terminal bouton; P:cytokinesis; F:syntaxin binding	sp|Q07327|ROP_DROME	Protein ROP	77.6	8.1e-286	980.3	OG5_127453	dmel|FBpp0073119
GMOY002913-RA	chaperonin complex component TcP-1 beta subunit CCT2	3726.62	0.992192	9.65573e-16	3.54826e-14	3788.45	0.87511	2.66488e-08	9.88329e-07	CG7033 gene product	Drosophila melanogaster	drosoph	AAF46442	0	0.68	7	C:microtubule associated complex; P:phagocytosis; P:mitotic spindle organization; C:cytoplasmic part; F:unfolded protein binding; P:protein folding; F:ATP binding	tr|D3TMR1|D3TMR1_GLOMM	Chaperonin complex component TcP-1 beta subunit CCT2	96.5	4.7e-287	984.2	OG5_127730	dmel|FBpp0071226
GMOY007435-RA	rolled: Downstream of raf1	5203.67	0.989723	6.90976e-20	3.47962e-18	5119.31	1.04333	1.99959e-09	9.68067e-08	mitogen-activated protein kinase erk-a-like	Ceratitis capitata	nr	XP_004521541	0	0.948	23	P:embryo development; P:regulation of biological process; P:cell-cell signaling; P:response to stress; P:anatomical structure morphogenesis; P:cell proliferation; P:behavior; P:multicellular organismal development; P:cell differentiation; P:biological_process; P:signal transduction; F:protein binding; C:plasma membrane; C:cytoplasm; F:protein kinase activity; F:signal transducer activity; F:nucle…	sp|P40417|ERKA_DROME	Mitogen-activated protein kinase ERK-A	86	6.3e-188	654.4	OG5_126781	dmel|FBpp0112422
GMOY011186-RA	actin-related protein 87C [	552.59	0.986009	1.08342e-10	2.43047e-09	561.493	0.877109	1.92634e-06	4.69317e-05	No_Hits	NA	nr	NA	NA	NA	NA	NA	tr|D3TPW6|D3TPW6_GLOMM	Actin-related protein 87C	100	2.6e-218	755.4	OG5_129186	dmel|FBpp0082121
GMOY008974-RA	hypothetical protein	2011.5	0.981316	2.63533e-16	1.02866e-14	1960.01	1.09469	1.35818e-10	8.07771e-09	esterase b1-like	Drosophila erecta	nr	XP_001979200	0	0.676	1	F:cholinesterase activity	tr|D3TQI3|D3TQI3_GLOMM	Alpha-esterase 2	46.9	8.5e-137	488	OG5_134375	dmel|FBpp0081064
GMOY001977-RA	hypothetical protein	1239.77	0.98125	8.12095e-13	2.35768e-11	1204.81	1.11903	6.76468e-11	4.30649e-09	bitesize, isoform E	Drosophila melanogaster	nr	NP_001097794	0	0.8967	12	P:cytoskeleton organization; P:anatomical structure morphogenesis; P:embryo development; C:cytoplasmic membrane-bounded vesicle; P:biological_process; P:cellular component organization; P:transport; F:transporter activity; P:regulation of biological process; P:growth; C:cell; F:protein binding	tr|A8JR10|A8JR10_DROME	Bitesize, isoform E	71.9	4.7e-220	762.3	OG5_131832	dmel|FBpp0099988
GMOY004710-RA	hypothetical protein	1433.54	0.979939	1.31231e-08	2.24877e-07	1465.81	0.828815	9.61196e-05	0.00151487	CG12163 gene product	Drosophila melanogaster	drosoph	AAF52055	1.35e-154	0.64	9	P:wing disc development; C:fusome; P:salivary gland cell autophagic cell death; P:proteolysis; F:cysteine-type endopeptidase activity; F:structural constituent of chitin-based larval cuticle; C:extracellular matrix; C:extracellular region; F:cysteine-type endopeptidase inhibitor activity	tr|D3TN89|D3TN89_GLOMM	Cysteine proteinase cathepsin F	96.9	1.8e-168	589.3	OG5_126607	dmel|FBpp0078465
GMOY002863-RA	calcium-independent phospholipase A2 VIA	2241.19	0.979614	8.06414e-11	1.84796e-09	2212.05	1.0172	2.01803e-07	6.22741e-06	CG6718 gene product	Drosophila melanogaster	drosoph	AAF58464	0	0.87	4	C:cytosol; F:calcium-independent phospholipase A2 activity; P:lipid metabolic process; F:protein binding	tr|Q9VT60|Q9VT60_DROME	Calcium-independent phospholipase A2 VIA, isoform A	77.5	0	1379.4	OG5_133095	dmel|FBpp0076092
GMOY007539-RA	apontic	182.366	0.978425	0.000758132	0.00479445	178.045	1.0381	0.00341713	0.0293286	apt gene product	Drosophila melanogaster	drosoph	AAF47031	0	0.75	0	NA	tr|O61602|O61602_DROME	Apontic	65.7	7.9e-169	591.3	OG5_175028	dmel|FBpp0071975
GMOY004373-RA	formin	2078.8	0.978397	7.72846e-06	8.18815e-05	2222.44	0.623716	0.00932531	0.0631035	hypothetical protein FF38_07787	Lucilia cuprina	nr	KNC32949	0	0.73	2	F:actin binding; P:cellular component organization	No_Hits	NA	NA	NA	NA	OG5_130865	dmel|FBpp0112380
GMOY006194-RA	Ras-related small GTPase rho type	8928.47	0.977212	7.58881e-19	3.59939e-17	9020.03	0.888666	2.10612e-09	1.00165e-07	ras-like gtp-binding protein rho1 isoform x1	Bactrocera cucurbitae	nr	XP_011196721	5.2e-138	0.99	5	C:intracellular; C:membrane; F:GTP binding; P:small GTPase mediated signal transduction; P:protein transport	tr|D3TPA3|D3TPA3_GLOMM	Ras-related small GTPase rho type	100	7.4e-109	391	OG5_128099	dmel|FBpp0086353
GMOY010124-RA	hypothetical protein	17.4533	0.975471	0.0193627	0.0690088	16.499	1.09161	0.01697	0.09935	CG4914 gene product	Drosophila melanogaster	drosoph	AAF49721	0	0.86	2	P:proteolysis; F:serine-type endopeptidase activity	tr|Q9VUG2|Q9VUG2_DROME	CG4914	83.7	3.4e-153	539.3	OG5_142493	dmel|FBpp0075456
GMOY000940-RA	hypothetical protein	462.235	0.974946	3.12297e-11	7.53762e-10	481.262	0.735083	7.13947e-05	0.00116847	CG10585 gene product	Drosophila melanogaster	drosoph	XP_005178014.1	0	0.85	1	F:trans-hexaprenyltranstransferase activity	tr|Q9VP87|Q9VP87_DROME	CG10585, isoform A	73.9	4.7e-174	608.6	OG5_133417	dmel|FBpp0077945
GMOY005991-RA	Charged multivesicular body protein	1546.37	0.974253	4.60297e-16	1.73046e-14	1600.61	0.758506	1.55029e-06	3.9047e-05	charged multivesicular body protein 1b-like	Ceratitis capitata	nr	XP_004535537	3.26e-120	0.972	1	P:protein transport	tr|Q95SH2|Q95SH2_DROME	Charged multivesicular body protein 1, isoform A	95.1	1.4e-101	366.7	OG5_127432	dmel|FBpp0074859
GMOY003107-RA	hypothetical protein	857.892	0.972639	1.76559e-05	0.000176732	846.294	0.988308	0.00078521	0.00876854	was wasl-interacting protein family member 1-like isoform x1	Musca domestica	nr	XP_005185278	3.73e-77	0.6933	1	F:actin binding	tr|E1JGR7|E1JGR7_DROME	Verprolin 1, isoform I	54.1	2.4e-117	420.2	OG5_130332	cpip|CPIJ008382
GMOY011365-RA	acox1: acyl-CoA oxidase	7708.54	0.971161	5.62906e-12	1.44408e-10	7887.74	0.81255	1.23989e-05	0.000246909	BcDNA:GH07485 gene product	Drosophila melanogaster	drosoph	AAF57794	0	0.86	5	F:palmitoyl-CoA oxidase activity; F:flavin adenine dinucleotide binding; C:peroxisome; P:fatty acid beta-oxidation; F:acyl-CoA dehydrogenase activity	tr|D3TSF3|D3TSF3_GLOMM	Acyl-coenzyme A oxidase	100	0	1412.9	OG5_127307	dmel|FBpp0088517
GMOY006338-RA	septin	2651.91	0.966224	6.25889e-19	3.00353e-17	2625.16	0.975229	1.76566e-08	6.7978e-07	CG2916 gene product	Drosophila melanogaster	drosoph	AAF55783	0	0.91	11	F:protein binding; P:cellularization; C:septin ring; F:GTP binding; P:GTP catabolic process; C:germline ring canal; C:microtubule associated complex; P:neurogenesis; F:GTPase activity; C:septin complex; P:cytokinesis	tr|D3TMW1|D3TMW1_GLOMM	Septin	100	1.1e-239	826.6	OG5_128829	dmel|FBpp0083352
GMOY000293-RA	frizzled	381.652	0.965303	1.11177e-07	1.71778e-06	386.713	0.846548	0.000153359	0.00224829	low quality protein: frizzled-2-like	Ceratitis capitata	nr	XP_004522177	0	0.878	7	C:integral component of membrane; P:G-protein coupled receptor signaling pathway; P:multicellular organismal development; F:Wnt-activated receptor activity; P:Wnt signaling pathway; F:G-protein coupled receptor activity; F:protein binding	sp|Q9VVX3|FRIZ2_DROME	Frizzled-2	84.9	0	1224.5	OG5_132674	dmel|FBpp0111803
GMOY001239-RA	hypothetical protein	137.452	0.96445	0.000252656	0.00185691	126.67	1.32288	0.000157351	0.00230052	Gmfb8	Glossina morsitans morsitans	nr	AAL83358	1.7e-06	0.51	0	NA	tr|D3TRD5|D3TRD5_GLOMM	Gmfb8d	44.3	2e-47	186.8	No_Hits	No_Hits
GMOY009031-RA	hypothetical protein	193.499	0.960986	2.1479e-05	0.000210608	194.616	0.916877	0.000424553	0.00528079	CG1943 gene product	Drosophila melanogaster	drosoph	AAF54072	1.14e-38	0.73	1	P:wing disc dorsal/ventral pattern formation	tr|Q9VI56|Q9VI56_DROME	CG1943, isoform A	57.6	2.7e-34	142.9	OG5_152380	dmel|FBpp0081149
GMOY008505-RA	hypothetical protein	346.844	0.959336	9.09286e-06	9.53181e-05	354.401	0.791149	0.0046554	0.0371559	proton-coupled amino acid transporter 4-like isoform x3	Musca domestica	nr	XP_005176195	8.71e-32	0.756	2	C:integral component of membrane; C:membrane	tr|M9U1|M9U1_DROME	CG43693, isoform G	49.1	4.7e-30	129	No_Hits	No_Hits
GMOY002187-RA	Rab30	1769.05	0.958386	8.39518e-15	2.81843e-13	1818.69	0.774987	1.56128e-06	3.92017e-05	ras-related protein rab-30-like	Ceratitis capitata	nr	XP_004533938	2.05e-127	0.922	3	F:GTP binding; P:small GTPase mediated signal transduction; P:protein transport	tr|Q9VM50|Q9VM50_DROME	RE14786p	85.1	5.8e-103	371.3	OG5_134541	dmel|FBpp0079054
GMOY008811-RA	lethal (2) giant discs	1473.4	0.957774	5.65105e-08	9.02177e-07	1424.32	1.1049	6.04316e-07	1.69062e-05	lethal giant discs isoform a	Musca domestica	nr	XP_005186845	0	0.77	11	P:anatomical structure morphogenesis; P:multicellular organismal development; F:lipid binding; P:transport; P:signal transduction; C:plasma membrane; P:cellular component organization; P:regulation of biological process; P:protein transport; C:cytoplasm; F:protein binding	sp|Q9VKJ9|C2D1_DROME	Coiled-coil and C2 domain-containing protein 1-like	66	2,1E-310	1062.4	OG5_132242	dmel|FBpp0079786
GMOY010675-RA	hypothetical protein	48.76	0.955069	0.00661737	0.0294193	44.0718	1.36531	0.00119369	0.0123889	hypothetical protein FF38_01693	Lucilia cuprina	nr	KNC32858	4.1e-37	0.86	0	NA	No_Hits	NA	NA	NA	NA	NO_GROUP	dmel|FBpp0073330
GMOY000578-RA	hypothetical protein	798.164	0.953487	1.81089e-09	3.58573e-08	800.75	0.893993	9.63293e-06	0.000197671	mrna cap guanine-n7 methyltransferase-like	Musca domestica	nr	XP_005187370	0	0.838	5	P:7-methylguanosine mRNA capping; F:mRNA (guanine-N7-)-methyltransferase activity; F:RNA binding; P:RNA (guanine-N7)-methylation; F:transferase activity, transferring phosphorus-containing groups	sp|Q9VJQ4|MCES_DROME	mRNA cap guanine-N7 methyltransferase	70.8	6.2e-153	539.3	OG5_127958	dmel|FBpp0080257
GMOY001043-RA	hypothetical protein	275.512	0.945262	6.52149e-05	0.000573301	264.039	1.07636	0.0011159	0.0116715	chit gene product	Drosophila melanogaster	drosoph	AAF57965	0	0.89	5	F:chitinase activity; C:extracellular space; P:carbohydrate metabolic process; P:cuticle chitin catabolic process; F:chitin binding	tr|D3TL14|D3TL14_GLOMM	Chitinase (Fragment)	100	4.6e-257	884.4	OG5_144072	dmel|FBpp0086257
GMOY007913-RA	hypothetical protein	488.196	0.943728	1.15625e-06	1.45791e-05	509.327	0.682317	0.00713898	0.0513968	heat shock factor-binding protein 1-like	Musca domestica	nr	XP_005187322	1.08e-45	0.978	1	P:wing disc development	tr|Q9VK90|Q9VK90_DROME	CG5446, isoform C	94.2	2.9e-40	162.2	OG5_129928	dmel|FBpp0079969
GMOY006240-RA	Vacuolar protein sorting 37B	527.072	0.943257	7.67925e-09	1.37084e-07	547.508	0.707946	0.000202791	0.00289164	CG1115 gene product	Drosophila melanogaster	drosoph	AAF52060	4.48e-41	0.78	1	C:ESCRT I complex	tr|D3TKK6|D3TKK6_GLOMM	Uncharacterized conserved protein	100	3.9e-123	438.3	OG5_133494	dmel|FBpp0078424
GMOY007953-RA	hypothetical protein	1102.05	0.939017	2.37491e-13	7.17575e-12	1175.19	0.566037	0.00506285	0.0396255	hypothetical protein FF38_11730	Lucilia cuprina	nr	KNC30667	1.3e-60	0.58	0	NA	No_Hits	NA	NA	NA	NA	OG5_186979	dmel|FBpp0112126
GMOY009749-RA	hypothetical protein	4445.57	0.93843	2.72435e-16	1.05333e-14	4510.86	0.798381	6.38473e-05	0.00106146	CG9628 gene product	Drosophila melanogaster	drosoph	AAF49725	3.44e-50	0.75	3	F:molecular_function; P:biological_process; C:cellular_component	tr|D3TKR0|D3TKR0_GLOMM	Hypothetical conserved protein (Fragment)	98.6	1.9e-77	286.2	OG5_168541	dmel|FBpp0075430
GMOY003822-RA	T-complex Chaperonin	3185.5	0.937201	4.53591e-10	9.56174e-09	3285.29	0.734392	0.000102103	0.00159671	t-complex protein 1 subunit epsilon-like isoform x2	Musca domestica	nr	XP_005181153	0	0.97	4	C:cytoplasm; P:protein folding; F:ATP binding; F:unfolded protein binding	tr|Q7KKI0|Q7KKI0_DROME	GM12270p	91.2	5.4e-250	860.9	OG5_127343	dmel|FBpp0087095
GMOY006802-RA	hypothetical protein	4240.1	0.933702	3.08043e-06	3.61584e-05	3990.46	1.2217	1.33516e-06	3.39458e-05	hypothetical protein FF38_04874, partial	Lucilia cuprina	nr	KNC28632	0	0.64	3	F:zinc ion binding; F:Rab GTPase binding; P:endocytic recycling	No_Hits	NA	NA	NA	NA	OG5_135002	dmel|FBpp0075632
GMOY009078-RA	hypothetical protein	69.3312	0.933638	0.000595076	0.00390872	66.6883	1.05094	0.00232659	0.0213513	PREDICTED: uncharacterized protein LOC101890547 isoform X1	Musca domestica	nr	XP_005185813	1.2e-111	0.79	0	NA	No_Hits	NA	NA	NA	NA	OG5_174792	agam|AGAP003573-PA
GMOY006446-RA	hypothetical protein	1165.76	0.931955	7.4155e-09	1.32957e-07	1211.21	0.705967	9.21408e-06	0.000190526	No_Hits	NA	nr	NA	NA	NA	0	NA	No_Hits	NA	NA	NA	NA	No_Hits	No_Hits
GMOY004027-RA	GOT1: aspartate aminotransferase, cytoplasmic	891.847	0.930369	1.19696e-12	3.37882e-11	941.123	0.614226	0.000133574	0.0019999	CG8430 gene product	Drosophila melanogaster	drosoph	AAF56939	0	0.68	9	P:neurotransmitter receptor metabolic process; P:synapse assembly; F:L-aspartate:2-oxoglutarate aminotransferase activity; P:imaginal disc-derived wing morphogenesis; P:glutamate biosynthetic process; C:mitochondrial matrix; C:lipid particle; P:aspartate metabolic process; F:pyridoxal phosphate binding	tr|D3TRZ7|D3TRZ7_GLOMM	Aspartate aminotransferase	95.1	2.7e-223	771.9	OG5_126737	aaeg|AAEL012579-PA
GMOY009471-RA	hypothetical protein	51.296	0.92429	0.00230378	0.0123241	50.4404	0.945289	0.00927204	0.0628897	CG18262 gene product	Drosophila melanogaster	drosoph	AAF46337	8.6e-77	0.83	1	F:metal ion binding	tr|Q9W3J0|Q9W3J0_DROME	CG18262	46.8	1.3e-112	404.4	OG5_197718	dmel|FBpp0071109
GMOY000826-RA	Ectoderm-expressed	40467.1	0.920818	4.46268e-08	7.20922e-07	39222.5	1.03619	1.76877e-06	4.41375e-05	CG7915 gene product	Drosophila melanogaster	drosoph	AAF50491	0	0.81	2	P:signal transduction; F:protein binding	tr|M9NE45|M9NE45_DROME	Ectoderm-expressed 4, isoform I	56.4	0	1616.7	OG5_134766	dmel|FBpp0111510
GMOY012054-RA	RNaseX25: Ribonuclease X25	2347.66	0.916593	4.51243e-13	1.34352e-11	2281.93	1.01811	4.27045e-09	1.8867e-07	RNaseX25 gene product	Drosophila melanogaster	drosoph	AAF50502	1.55e-119	0.79	5	P:RNA catabolic process; C:extracellular space; P:multicellular organism reproduction; F:RNA binding; F:ribonuclease T2 activity	tr|D3TLW3|D3TLW3_GLOMM	Ribonuclease	100	3.6e-219	758.1	OG5_128552	dmel|FBpp0076469
GMOY000252-RA	Kinesin light chain	3912.27	0.915734	2.58665e-13	7.78666e-12	3866.18	0.922864	1.22085e-07	4.01241e-06	NA	Ceratitis capitata	nr	XP_004537680	0	0.9567	3	F:microtubule motor activity; C:kinesin complex; F:protein binding	sp|P46824|KLC_DROME	Kinesin light chain	89.1	6.9e-265	910.6	OG5_128578	dmel|FBpp0075683
GMOY004549-RA	Septin	156.17	0.915007	3.8384e-06	4.39182e-05	156.978	0.83456	0.000763237	0.00854677	septin isoform a	Musca domestica	nr	XP_005189424	1.33e-158	0.78	10	F:protein binding; P:cellularization; C:septin ring; F:GTP binding; P:GTP catabolic process; C:microtubule associated complex; P:neurogenesis; F:GTPase activity; C:septin complex; P:cytokinesis	sp|P54359|SEPT2_DROME	Septin-2	63.6	1.6e-84	310.8	OG5_128829	dmel|FBpp0083352
GMOY003417-RA	putative kinase	412.585	0.909926	2.46482e-08	4.1205e-07	441.298	0.536161	0.0053627	0.0415699	CG8080 gene product	Drosophila melanogaster	drosoph	AAF58993	0	0.79	3	F:NAD+ kinase activity; P:NAD metabolic process; P:NADP biosynthetic process	tr|D3TLZ3|D3TLZ3_GLOMM	Putative kinase	99.3	7.4e-243	837	OG5_133714	dmel|FBpp0087714
GMOY009618-RA	hypothetical protein	80.9677	0.909662	0.000605712	0.00396263	78.4801	0.980247	0.00283723	0.0250426	CG6968 gene product	Drosophila melanogaster	drosoph	AAF51713	0	0.66	0	NA	tr|Q9VP43|Q9VP43_DROME	CG32436	47.2	0	1518.1	OG5_215817	dmel|FBpp0077999
GMOY001089-RA	hypothetical protein	350.07	0.907923	1.38548e-05	0.000141816	337.819	1.02097	0.000235104	0.00323819	mucin-5ac isoform x2	Musca domestica	nr	XP_011291243	3.1e-53	0.5	0	NA	No_Hits	NA	NA	NA	NA	No_Hits	No_Hits
GMOY007163-RA	hypothetical protein	1583.36	0.907595	2.98066e-11	7.23697e-10	1561.63	0.929198	6.14577e-08	2.14175e-06	NA	Drosophila melanogaster	drosoph	AAF46666	1.81e-14	0.59	2	C:cytoplasm; F:farnesoic acid O-methyltransferase activity	tr|D3TP44|D3TP44_GLOMM	Farnesoic acid O-methyltransferase isoform 1 (Fragment)	98.4	6.2e-65	246.5	OG5_133911	bmor|BGIBMGA002604
GMOY012311-RA	hypothetical protein	933.32	0.901046	9.2183e-09	1.6138e-07	964.326	0.685157	0.000290668	0.00385254	glucose transporter isoform r	Drosophila melanogaster	nr	NP_001261233	0	0.854	3	C:integral component of membrane; F:glucose transmembrane transporter activity; P:transmembrane transport	sp|Q8IRI6|GTR1_DROME	Glucose transporter type 1	88.6	3.5e-246	848.6	OG5_127135	agam|AGAP007340-PB
GMOY003658-RA	klaroid	2927.37	0.897871	3.35788e-08	5.51178e-07	2826.14	1.02362	2.87535e-06	6.62314e-05	CG18584 gene product	Drosophila melanogaster	drosoph	AAF57400	7.01e-175	0.7	0	NA	tr|A0A0B4KEE4|A0A0B4KEE4_DROME	Klaroid, isoform A	49.7	2.8e-159	560.8	OG5_133056	dmel|FBpp0085492
GMOY001657-RA	fritz	105.339	0.897282	0.00021711	0.00162345	104.634	0.870085	0.00293056	0.025698	wd repeat-containing and planar cell polarity effector protein fritz-like isoform x2	Musca domestica	nr	XP_005184791	0	0.7933	1	F:protein binding	tr|M900|M900_DROME	Fritz, isoform D	59.5	1.8e-285	979.9	OG5_135344	dmel|FBpp0077577
GMOY001850-RA	hypothetical protein	501.397	0.895568	6.46987e-08	1.02488e-06	538.773	0.496614	0.010991	0.0717786	CG1707 gene product	Drosophila melanogaster	drosoph	AAF59267	9.74e-105	0.92	2	F:metal ion binding; F:lactoylglutathione lyase activity	tr|A1Z6X6|A1Z6X6_DROME	CG1707	81.2	4.1e-86	315.1	OG5_127627	dmel|FBpp0088085
GMOY010651-RA	peanut	1061.96	0.89072	1.14225e-07	1.7582e-06	1003.88	1.11431	1.07543e-05	0.000217372	pnut gene product	Drosophila melanogaster	drosoph	AAF59112	0	0.86	16	P:cellularization; C:septin ring; P:vesicle docking involved in exocytosis; F:GTP binding; P:GTP catabolic process; F:actin binding; F:microtubule binding; P:cytokinesis, actomyosin contractile ring assembly; F:ubiquitin protein ligase binding; P:positive regulation of apoptotic process; C:microtubule associated complex; P:compound eye photoreceptor development; F:GTPase activity; P:vesicle targe…	sp|P40797|PNUT_DROME	Protein peanut	81.2	9.3e-251	863.6	OG5_129485	dmel|FBpp0087869
GMOY010939-RA	hypothetical protein	2895.03	0.888351	5.21485e-11	1.22602e-09	2816.14	0.973556	1.14763e-07	3.80269e-06	No_Hits	NA	nr	NA	NA	NA	0	NA	tr|D3TRE1|D3TRE1_GLOMM	Kenny (Fragment)	99.2	9.7e-278	953.7	OG5_137835	dmel|FBpp0072333
GMOY000746-RA	nero	340.973	0.88685	1.37633e-07	2.09089e-06	353.006	0.655659	0.00243616	0.0220811	deoxyhypusine hydroxylase-like	Musca domestica	nr	XP_005183746	3.93e-173	0.89	5	P:oxidation-reduction process; F:metal ion binding; F:deoxyhypusine monooxygenase activity; P:peptidyl-lysine modification to hypusine; C:extrinsic component of endoplasmic reticulum membrane	sp|Q9V9U4|DOHH_DROME	Deoxyhypusine hydroxylase	77.3	4.2e-131	465.3	OG5_128124	dmel|FBpp0085222
GMOY004832-RA	hypothetical protein	4107.97	0.885459	2.67545e-12	7.26079e-11	4262.98	0.645757	2.47378e-05	0.00046084	hypothetical protein FF38_07885	Lucilia cuprina	nr	KNC24885	3.2e-82	0.5	0	NA	No_Hits	NA	NA	NA	NA	NO_GROUP	dmel|FBpp0112169
GMOY011889-RA	hypothetical protein	2951.82	0.882981	5.14873e-17	2.2224e-15	2971.71	0.785696	2.07748e-07	6.38648e-06	CG6454, isoform E	Drosophila melanogaster	nr	NP_001262915	0	0.7833	1	F:protein binding	tr|Q9VC89|Q9VC89_DROME	CG6454, isoform D	70	0	1520.4	OG5_130428	aaeg|AAEL007310-PA
GMOY005048-RA	Dihydroxyacetone phosphate acyltransferase	496.412	0.882226	4.71508e-10	9.91382e-09	511.258	0.665577	0.00160351	0.0157342	dihydroxyacetone phosphate isoform a	Musca domestica	nr	XP_005187494	0	0.758	4	F:glycerol-3-phosphate O-acyltransferase activity; P:cellular lipid metabolic process; C:peroxisome; F:glycerone-phosphate O-acyltransferase activity	tr|Q9VBQ6|Q9VBQ6_DROME	Dihydroxyacetone phosphate acyltransferase, isoform A	58.7	5.7e-226	781.6	OG5_129498	dmel|FBpp0084271
GMOY008931-RA	charlatan	213.593	0.881734	0.00101605	0.00614451	205.923	1.07602	2.94432e-05	0.000539791	CG11798 gene product	Drosophila melanogaster	drosoph	AAF58171	2.35e-57	0.52	10	P:regulation of transcription from RNA polymerase II promoter; F:sequence-specific DNA binding RNA polymerase II transcription factor activity; P:nervous system development; P:negative regulation of cellular process; F:nucleic acid binding; P:ciliary or bacterial-type flagellar motility; F:motor activity; F:structural molecule activity; C:bacterial-type flagellum; F:metal ion binding	tr|A0A0B4K876|A0A0B4K876_DROME	Charlatan, isoform H	43.2	4.2e-205	713	OG5_158812	dmel|FBpp0110305
GMOY001891-RA	hypothetical protein	339.902	0.879894	8.9187e-09	1.5647e-07	336.13	0.875999	1.23978e-05	0.000246909	CG7861 gene product	Drosophila melanogaster	drosoph	AAF57288	0	0.77	0	NA	tr|A1Z6J5|A1Z6J5_DROME	FI05242p	66.3	2.4e-167	586.3	OG5_128733	dmel|FBpp0085326
GMOY002729-RA	Ser1: Serine protease 1	221.082	0.876207	0.000199835	0.0015067	211.003	1.03706	0.000289586	0.00384451	CG5390 gene product	Drosophila melanogaster	drosoph	AAF52904	1.38e-128	0.6333	3	C:extracellular region; F:serine-type endopeptidase activity; P:proteolysis	tr|D3TLI8|D3TLI8_GLOMM	Large serine protease	100	2.9e-253	872.8	OG5_142367	dmel|FBpp0079653
GMOY010870-RA	hypothetical protein	720.759	0.875132	3.11166e-07	4.38427e-06	709.738	0.889997	6.14697e-05	0.00103323	glycerol-3-phosphate mitochondrial-like isoform x2	Musca domestica	nr	XP_005177861	0	0.8933	5	P:glycerol-3-phosphate metabolic process; C:glycerol-3-phosphate dehydrogenase complex; F:glycerol-3-phosphate dehydrogenase activity; F:calcium ion binding; P:oxidation-reduction process	tr|Q7K569|Q7K569_DROME	Glycerol-3-phosphate dehydrogenase	76.6	0	1100.1	OG5_127215	dmel|FBpp0086443
GMOY008922-RA	hypothetical protein	25222	0.874524	1.24659e-07	1.9116e-06	23851.7	1.11343	1.73029e-07	5.50765e-06	No_Hits	NA	nr	NA	NA	NA	0	NA	No_Hits	NA	NA	NA	NA	No_Hits	No_Hits
GMOY007700-RA	hypothetical protein	745.734	0.873728	0.000117539	0.00095222	710.984	1.04434	0.000281669	0.00376413	CG4393 gene product	Drosophila melanogaster	drosoph	AAF56132	0	0.7	1	F:protein binding	tr|Q9VCM6|Q9VCM6_DROME	CG4393, isoform B	60.2	5.4e-277	952.2	OG5_132174	dmel|FBpp0083822
GMOY004245-RA	Ras-related small GTPase rho type	468.32	0.873234	2.10132e-07	3.05572e-06	466.533	0.82239	0.000112521	0.00172953	Rac1 gene product	Drosophila melanogaster	drosoph	AAF47469	2.73e-129	0.96	46	P:regulation of dendrite morphogenesis; P:axon extension; C:extrinsic component of plasma membrane; F:GTP binding; P:rhabdomere development; P:immune response-regulating cell surface receptor signaling pathway involved in phagocytosis; P:regulation of hemocyte differentiation; P:head involution; P:microtubule-based process; P:negative regulation of lamellipodium assembly; P:regulation of axonogen…	tr|D3T0|D3T0_GLOMM	Ras-related small GTPase rho type	100	1.3e-109	393.3	OG5_126995	dmel|FBpp0072614
GMOY001434-RA	Endonuclease G inhibitor	2997.78	0.872766	9.42112e-15	3.1499e-13	2948.41	0.896697	1.07174e-08	4.39832e-07	BG:DS07473.2 gene product	Drosophila melanogaster	drosoph	AAF53507	1.46e-63	0.57	5	P:positive regulation of Notch signaling pathway; P:motor neuron axon guidance; F:ribonuclease inhibitor activity; P:negative regulation of endoribonuclease activity; F:hydrolase activity, acting on acid anhydrides	tr|D3TP81|D3TP81_GLOMM	Hypothetical conserved protein	99.7	3e-202	701.8	NO_GROUP	dmel|FBpp0080382
GMOY006869-RA	roundabout	504.53	0.866838	1.31486e-08	2.24877e-07	491.069	0.936098	1.92719e-06	4.69317e-05	roundabout homolog 2-like	Ceratitis capitata	nr	XP_004537652	0	0.7733	1	F:protein binding	tr|Q9W213|Q9W213_DROME	Roundabout, isoform A	65.7	0	1684.1	OG5_128686	dmel|FBpp0071834
GMOY011074-RA	hypothetical protein	2044.33	0.866548	2.11025e-13	6.44771e-12	2100.59	0.658239	0.000441303	0.00545556	prominin-like protein	Stomoxys calcitrans	nr	XP_013116613	0	0.83	1	C:integral component of membrane	sp|P82295|PROML_DROME	Prominin-like protein	31.5	2.8e-146	517.3	OG5_132719	agam|AGAP005710-PA
GMOY006406-RA	Niemann-Pick type C-2h	104.457	0.864803	0.0205966	0.0722732	97.3914	1.06886	0.0128387	0.0809049	CG11314 gene product	Drosophila melanogaster	drosoph	AAF57081	9.72e-49	0.73	5	F:sterol binding; P:sterol transport; P:mesoderm development; P:hemolymph coagulation; C:extracellular region	tr|D3TR84|D3TR84_GLOMM	Fat body protein	99.3	5.4e-87	317.8	OG5_149372	dmel|FBpp0085085
GMOY007963-RA	hypothetical protein	11096.5	0.864478	2.95471e-15	1.04802e-13	10863.7	0.915329	8.25508e-12	6.28211e-10	GH21494	Drosophila grimshawi	nr	XP_001986679	8.73e-115	0.9	1	C:integral component of membrane	tr|D3TP01|D3TP01_GLOMM	Ca2+/calmodulin-dependent protein kinase	100	2.2e-134	476.9	OG5_141256	dmel|FBpp0085504
GMOY004126-RA	hypothetical protein	478.031	0.864055	2.98603e-08	4.92122e-07	452.93	1.08598	1.61794e-07	5.17039e-06	No_Hits	NA	nr	NA	NA	NA	0	NA	No_Hits	NA	NA	NA	NA	No_Hits	No_Hits
GMOY000984-RA	Mitogen-activated protein kinase phosphatase	340.01	0.863203	1.90708e-06	2.31517e-05	332.706	0.91418	4.22907e-05	0.000740088	CG14080 gene product	Drosophila melanogaster	drosoph	AAF49193	1.56e-110	0.7	2	F:MAP kinase tyrosine/serine/threonine phosphatase activity; P:protein dephosphorylation	sp|Q9VVW5|DUSK3_DROME	Dual specificity protein phosphatase Mpk3	61.1	1.7e-134	477.2	OG5_134354	dmel|FBpp0074802
GMOY009715-RA	Sorting nexin	781.061	0.858888	6.84774e-10	1.42874e-08	781.159	0.786777	2.07648e-05	0.000392252	sorting nexin-12-like	Musca domestica	nr	XP_005176083	5.52e-112	0.968	10	P:wing disc development; C:retromer complex; P:phagocytosis; F:phosphatidylinositol binding; P:protein stabilization; C:early endosome; P:positive regulation of canonical Wnt signaling pathway; P:positive regulation of Wnt protein secretion; P:regulation of Wnt signaling pathway by Wnt protein secretion; P:intracellular protein transport	tr|Q9VG51|Q9VG51_DROME	RE52028p	95.8	4.4e-90	328.2	OG5_129323	dmel|FBpp0082110
GMOY011098-RA	hypothetical protein	2896.79	0.857079	5.60167e-07	7.49354e-06	2781.62	1.00133	3.42782e-06	7.76299e-05	CG9598 gene product	Drosophila melanogaster	drosoph	AAF49739	9.42e-159	0.82	1	F:protein binding	No_Hits	NA	NA	NA	NA	OG5_139195	dmel|FBpp0271930
GMOY006003-RA	putative membrane protein	7825.05	0.856133	4.25467e-17	1.85613e-15	7764.74	0.829712	4.86434e-10	2.58738e-08	CG7739 gene product	Drosophila melanogaster	drosoph	AAF49618	0	0.78	0	NA	tr|D3TMT0|D3TMT0_GLOMM	Putative membrane protein	99.8	0	1245	OG5_129241	dmel|FBpp0075349
GMOY008795-RA	Rab1	4962.83	0.855633	5.2294e-12	1.35005e-10	5299.96	0.483072	0.00100586	0.0107546	Rab1 gene product	Drosophila melanogaster	drosoph	AAF55873	9.07e-145	0.98	13	P:regulation of cell shape; P:cell adhesion; C:vesicle; P:regulation of cell migration; P:protein secretion; F:GTP binding; P:negative regulation of dendrite morphogenesis; P:small GTPase mediated signal transduction; C:neuronal cell body; P:actin filament organization; P:ER to Golgi vesicle-mediated transport; C:lipid particle; F:GTPase activity	tr|D3TLV4|D3TLV4_GLOMM	Rab protein 1	100	1.3e-115	413.3	OG5_127310	dmel|FBpp0083503
GMOY011137-RA	Ras-related GTPase	1102.21	0.855076	3.83306e-09	7.27211e-08	1107.02	0.75862	0.000271674	0.0036608	rala gene product	Drosophila melanogaster	drosoph	AAF54388	1.56e-114	0.79	44	P:perineurial glial growth; F:GTP binding; P:oocyte axis specification; P:anterior/posterior axis specification, embryo; P:negative regulation of JNK cascade; P:regulation of hemocyte differentiation; P:negative regulation of compound eye retinal cell programmed cell death; P:instar larval development; P:gastrulation; P:positive regulation of cell proliferation; P:G1/S transition of mitotic cell …	tr|D3TQ15|D3TQ15_GLOMM	Ras-related GTPase	100	8.5e-106	380.6	OG5_127403	agam|AGAP002219-PA
GMOY006580-RA	hypothetical protein	389.469	0.85345	1.98432e-05	0.000195745	395.244	0.702802	0.00823973	0.0574295	cysteine proteinase	Lucilia cuprina	nr	KNC30128	6.3e-80	0.89	0	NA	tr|D3PK81|D3PK81_DROME	CG12163, isoform C	44.5	2.9e-53	206.8	OG5_126607	bmor|BGIBMGA005131
GMOY005327-RA	mu-crystallin	279.516	0.848165	1.82869e-07	2.69774e-06	292.083	0.566591	0.00484274	0.0382733	CG4872 gene product	Drosophila melanogaster	drosoph	AAF48676	2.23e-59	0.63	0	NA	tr|D3TP91|D3TP91_GLOMM	Mu-crystallin	99.7	3e-194	675.2	OG5_128502	dmel|FBpp0074113
GMOY004012-RA	hypothetical protein	403.844	0.848137	3.07949e-06	3.61584e-05	415.07	0.652104	0.00350602	0.0298695	vesicle transport protein sft2a-like	Drosophila mojavensis	nr	XP_002008280	1.52e-88	0.902	2	C:integral component of membrane; P:vesicle-mediated transport	tr|Q9VPD4|Q9VPD4_DROME	CG5104	78.5	1.6e-68	256.5	OG5_128482	dmel|FBpp0077867
GMOY009219-RA	hypothetical protein	2639.33	0.847852	2.19619e-07	3.18641e-06	2619.06	0.813646	0.000109085	0.00168956	tectonin beta-propeller repeat-containing	Musca domestica	nr	XP_005176914	0	0.82	4	F:carbohydrate binding; C:integral component of membrane; F:protein binding; F:DNA binding	sp|Q9VWB0|TECPR_DROME	Tectonin beta-propeller repeat-containing protein	70.2	0	2028.8	OG5_133898	dmel|FBpp0074615
GMOY013060-RA	hypothetical protein	1509.9	0.847605	3.62024e-11	8.66097e-10	1489.19	0.844725	2.7408e-06	6.38599e-05	hypothetical protein FF38_13809	Lucilia cuprina	nr	KNC23756	0	0.88	1	C:dynactin complex	tr|Q7K130|Q7K130_DROME	Dynactin 4, p62 subunit	60	9.1e-181	630.9	OG5_130757	dmel|FBpp0088018
GMOY011348-RA	Extended synaptotagmin-like protein 2 ortholog (H. sapiens)	13892.5	0.847192	9.84091e-13	2.80707e-11	13339.4	0.994941	1.72236e-10	1.00908e-08	CG6643 gene product	Drosophila melanogaster	drosoph	AAF56313	0	0.84	1	F:protein binding	tr|Q7KS16|Q7KS16_DROME	Extended synaptotagmin-like protein 2 ortholog, isoform B	70.7	0	1184.1	OG5_130110	dmel|FBpp0084032
GMOY006057-RA	hypothetical protein	516.098	0.845015	0.000553153	0.00368377	469.888	1.20973	0.00050054	0.0060401	CG12482 gene product	Drosophila melanogaster	drosoph	AAF48352	2.27e-51	0.93	0	NA	tr|A8JUW4|A8JUW4_DROME	Lethal (1) G0469, isoform C	52.6	1.9e-94	343.6	OG5_174746	dmel|FBpp0112230
GMOY001654-RA	capping protein beta	848.039	0.844888	3.54164e-07	4.92209e-06	818.913	0.94613	2.55178e-05	0.000473882	cpb gene product	Drosophila melanogaster	drosoph	AAF51349	0	0.96	10	P:wing disc development; C:WASH complex; P:cell morphogenesis; P:cytoplasmic transport, nurse cell to oocyte; F:actin binding; P:regulation of lamellipodium assembly; C:F-actin capping protein complex; P:negative regulation of filopodium assembly; P:border follicle cell migration; P:barbed-end actin filament capping	tr|D3TP08|D3TP08_GLOMM	F-actin capping protein beta subunit	100	1.3e-160	563.1	OG5_128870	dmel|FBpp0077549
GMOY013058-RA	jra: jun-related antigen	2283.34	0.843797	1.39942e-11	3.45954e-10	2254.24	0.818697	9.52349e-05	0.00150386	transcription factor AP-1	Stomoxys calcitrans	nr	XP_013114399	2.8e-83	0.75	3	F:transcription factor activity, sequence-specific DNA binding; P:regulation of transcription, DNA-templated; F:sequence-specific DNA binding	sp|P18289|JRA_DROME	Transcription factor AP-1	60.4	4.6e-73	272.3	OG5_131442	dmel|FBpp0087498
GMOY005024-RA	hypothetical protein	286.401	0.842754	2.06222e-06	2.49609e-05	278.299	0.899329	0.000318348	0.0041648	cytokine receptor	Musca domestica	nr	XP_005192086	0	0.75	1	F:protein binding	sp|Q9VWE0|DOME_DROME	Cytokine receptor	38.1	1.3e-141	501.5	OG5_155380	dmel|FBpp0074525
GMOY000247-RA	Rpb12	266.618	0.838085	0.00033174	0.00235129	273.84	0.649847	0.0157252	0.0934839	dna-directed rna polymerases and iii subunit rpabc4	Bactrocera cucurbitae	nr	XP_011180449	1e-32	0.96	3	F:DNA-directed RNA polymerase activity; P:transcription, DNA-templated; F:DNA binding	tr|Q6IGE3|Q6IGE3_DROME	HDC06513	91.4	1.3e-25	112.5	OG5_130124	aaeg|AAEL013457-PA
GMOY000861-RA	Wsck	849.622	0.833419	5.5906e-07	7.49354e-06	813.415	0.981051	6.96672e-06	0.000149406	tyrosine-protein kinase wsck-like	Musca domestica	nr	XP_005187918	0	0.7667	4	P:protein phosphorylation; F:protein kinase activity; F:ATP binding; F:protein binding	sp|P83097|WSCK_DROME	Putative tyrosine-protein kinase Wsck	54.9	1.1e-244	844	OG5_155357	dmel|FBpp0084049
GMOY008106-RA	hypothetical protein	5229.3	0.829103	4.09742e-07	5.62739e-06	5374.55	0.610616	0.0108198	0.0707751	CG10527 gene product	Drosophila melanogaster	drosoph	AAF46666	4.88e-171	0.89	2	C:cytoplasm; F:farnesoic acid O-methyltransferase activity	tr|D3TSA5|D3TSA5_GLOMM	Farnesoic acid O-methyltransferase	75.4	5.6e-63	239.6	OG5_133911	dmel|FBpp0071470
GMOY006224-RA	Ras suppressor protein	1165.56	0.82673	4.17559e-10	8.84792e-09	1201.41	0.588858	0.00734603	0.0526064	BG:BACR48E02.4 gene product	Drosophila melanogaster	drosoph	AAF53320	1.4e-145	0.6767	1	F:protein binding	tr|D3TMM8|D3TMM8_GLOMM	Ras suppressor protein	100	9.7e-162	567	OG5_133429	dmel|FBpp0080089
GMOY007676-RA	Chloride channel-b	2322.48	0.822539	3.54153e-08	5.78994e-07	2330.43	0.727956	0.000130967	0.00197549	h(+) cl(-) exchange transporter 7-like	Musca domestica	nr	XP_005191002	0	0.828	6	F:adenyl nucleotide binding; F:voltage-gated chloride channel activity; P:sensory perception of touch; P:transmembrane transport; C:integral component of membrane; P:chloride transport	tr|Q7JZ25|Q7JZ25_DROME	Chloride channel protein	74	0	1113.2	OG5_128607	dmel|FBpp0086939
GMOY012047-RA	hypothetical protein	1263.89	0.815968	3.033e-06	3.57464e-05	1269.18	0.71703	0.000893395	0.00972153	proton-coupled amino acid transporter 4-like isoform x2	Musca domestica	nr	XP_005176193	0	0.918	0	NA	tr|Q8IQF2|Q8IQF2_DROME	CG43693, isoform C	80.6	8e-202	700.7	OG5_127000	dmel|FBpp0075973
GMOY001909-RA	hypothetical protein	222.023	0.815016	6.92156e-05	0.000598792	222.788	0.743552	0.00127401	0.0130219	CG9849 gene product	Drosophila melanogaster	drosoph	AAF46933	2.05e-49	0.88	2	C:extracellular region; P:muscle cell fate determination	tr|D3TP56|D3TP56_GLOMM	Uncharacterized conserved protein	100	3.1e-60	228.4	OG5_136364	dmel|FBpp0071862
GMOY011502-RA	hypothetical protein	402.072	0.813444	0.00082749	0.00517292	393.077	0.840277	0.00258138	0.0231894	AAEL007079-PA	Aedes aegypti	nr	XP_001658101	0	0.79	0	NA	No_Hits	NA	NA	NA	NA	OG5_208347	aaeg|AAEL007079-PA
GMOY002159-RA	hypothetical protein	140.729	0.81119	0.000148254	0.00117082	136.632	0.87125	0.00208596	0.0195423	endonuclease iii-like protein 1-like	Musca domestica	nr	XP_005183119	7.33e-134	0.856	4	P:base-excision repair; F:endonuclease activity; F:DNA binding; F:4 iron, 4 sulfur cluster binding	tr|Q9VIH0|Q9VIH0_DROME	Endonuclease III homolog	62.3	1.4e-93	340.9	OG5_126913	dmel|FBpp0088883
GMOY012258-RA	hypothetical protein	38.6091	0.809953	0.0195764	0.0694065	36.0792	1.07291	0.00649209	0.0479348	No_Hits	NA	nr	NA	NA	NA	0	NA	tr|D3TSI1|D3TSI1_GLOMM	Hypothetical secreted peptide	98.7	2.1e-39	158.7	No_Hits	No_Hits
GMOY004180-RA	hypothetical protein	2557.99	0.809785	6.99398e-09	1.26232e-07	2516.33	0.815026	3.25281e-06	7.38735e-05	t-complex protein 1 subunit delta-like	Musca domestica	nr	XP_005180228	0	0.9167	4	C:cytoplasm; P:protein folding; F:ATP binding; F:unfolded protein binding	tr|Q9VK69|Q9VK69_DROME	T-complex protein 1 subunit delta	85.9	6e-261	897.5	OG5_127832	dmel|FBpp0079992
GMOY001629-RA	lethal (2) giant larvae	1247.22	0.807737	9.34975e-06	9.77888e-05	1192.8	0.950453	5.11521e-05	0.000876197	protein lethal giant larvae-like isoform x1	Tribolium castaneum	nr	XP_967375	0	0.786	4	C:plasma membrane; P:exocytosis; P:cell cycle; F:protein binding	sp|P08111|L2GL_DROME	Lethal(2) giant larvae protein	68.1	0	1597.8	OG5_131681	dmel|FBpp0077829
GMOY008802-RA	Myosin 31DF	4593.39	0.805423	6.05923e-09	1.10584e-07	4458.53	0.877375	8.11676e-07	2.19773e-05	GH10476	Drosophila grimshawi	nr	XP_001988622	0	0.898	3	C:myosin complex; F:ATP binding; F:motor activity	sp|Q23978|MY31D_DROME	Myosin-IA	78.9	0	1590.1	OG5_126672	dmel|FBpp0079625
GMOY005341-RA	hypothetical protein	3095.61	0.804408	0.000265855	0.00193179	2952.04	0.969373	0.000125998	0.00192207	PREDICTED: uncharacterized protein LOC101895136	Musca domestica	nr	AAF45514	0	0.6233	7	P:actin filament organization; P:morphogenesis of embryonic epithelium; P:gastrulation involving germ band extension; P:positive regulation of cell size; P:apical junction assembly; P:establishment of planar polarity of embryonic epithelium; P:positive regulation of multicellular organism growth	tr|A0A0B4K657|A0A0B4K657_DROME	Bitesize, isoform I	47.3	2,2E-311	1067	NO_GROUP	cpip|CPIJ001092
GMOY006753-RA	Na[+]/H[+] hydrogen exchanger	2210.2	0.801169	1.6709e-11	4.1182e-10	2163.18	0.828688	1.0971e-07	3.66533e-06	sodium hydrogen exchanger 8-like	Musca domestica	nr	XP_005178440	0	0.898	5	F:sodium:hydrogen antiporter activity; P:transmembrane transport; P:regulation of pH; C:integral component of membrane; P:sodium ion transport	tr|Q9VPJ1|Q9VPJ1_DROME	Sodium/hydrogen exchanger	77.9	3.7e-287	984.9	OG5_126729	dmel|FBpp0077819
GMOY005505-RA	hypothetical protein	112.953	0.800599	0.000395114	0.00275029	112.181	0.731796	0.0117449	0.075486	hypothetical protein FF38_06430	Lucilia cuprina	nr	KNC28815	0	0.66	0	NA	No_Hits	NA	NA	NA	NA	No_Hits	No_Hits
GMOY003471-RA	Ras oncogene at 64B	3404.62	0.800021	8.38941e-10	1.74594e-08	3310.04	0.857456	1.25498e-06	3.21093e-05	ras64b gene product	Drosophila melanogaster	drosoph	AAF47845	6.65e-101	0.8033	44	P:perineurial glial growth; P:oocyte axis specification; P:anterior/posterior axis specification, embryo; P:negative regulation of JNK cascade; P:regulation of hemocyte differentiation; P:negative regulation of compound eye retinal cell programmed cell death; P:instar larval development; P:gastrulation; P:positive regulation of cell proliferation; P:G1/S transition of mitotic cell cycle; P:cell f…	tr|D3TP17|D3TP17_GLOMM	Ras-related GTPase	100	1.5e-113	406.4	OG5_127403	dmel|FBpp0073068
GMOY008227-RA	Phosphatidylinositol glycan anchor biosynthesis, class V ortholog (H. sapiens)	272.153	0.799776	2.77314e-05	0.000267098	266.603	0.83633	0.000140203	0.00209527	PREDICTED: GPI mannosyltransferase 2-like	Musca domestica	nr	XP_005191261	0	0.714	3	P:peripheral nervous system development; P:GPI anchor biosynthetic process; F:transferase activity, transferring hexosyl groups	sp|Q9V7W1|PIGV_DROME	GPI mannosyltransferase 2	49.6	2.6e-129	459.9	OG5_128414	dmel|FBpp0086200
GMOY003651-RA	polypeptide GalNAc transferase	344.831	0.799197	4.06654e-06	4.61403e-05	340.42	0.774532	0.000575325	0.00673155	polypeptide c transferase 3	Musca domestica	nr	XP_005179697	0	0.888	8	P:oligosaccharide biosynthetic process; C:integral component of membrane; P:regulation of cell adhesion mediated by integrin; F:polypeptide N-acetylgalactosaminyltransferase activity; C:Golgi stack; P:extracellular matrix constituent secretion; P:O-glycan processing; P:cell-substrate adhesion	sp|Q9Y117|GALT3_DROME	Polypeptide N-acetylgalactosaminyltransferase 3	76.3	0	1087.4	OG5_149433	dmel|FBpp0088130
GMOY009389-RA	nervy	1437.76	0.798872	3.16391e-05	0.000300479	1469.73	0.616025	0.00522801	0.0405647	protein cbfa2t2- partial	Musca domestica	nr	XP_005175751	0	0.7133	2	P:regulation of transcription, DNA-templated; F:sequence-specific DNA binding transcription factor activity	tr|Q9W186|Q9W186_DROME	LD17501p	51	7.7e-149	525.4	OG5_130666	dmel|FBpp0072174
GMOY010466-RA	wmd: wing morphogenesis defect	1213.96	0.796516	5.56246e-09	1.02766e-07	1223.75	0.677436	7.55363e-05	0.00122387	CG3957 gene product	Drosophila melanogaster	drosoph	AAF47023	0	0.68	5	C:microtubule associated complex; P:imaginal disc-derived wing morphogenesis; F:receptor binding; P:DNA repair; C:Smc5-Smc6 complex	tr|D3TNT2|D3TNT2_GLOMM	Serine/threonine kinase receptor-associated protein	100	1.2e-16	85.9	OG5_129553	dmel|FBpp0112025
GMOY007233-RA	hypothetical protein	3320.79	0.79551	5.02271e-11	1.18426e-09	3487.51	0.48669	0.00209945	0.0196459	CG2789 gene product	Drosophila melanogaster	drosoph	AAF51482	1.74e-63	0.8	3	C:integral component of membrane; C:mitochondrial envelope; F:benzodiazepine receptor activity	tr|Q9VPR1|Q9VPR1_DROME	CG2789-PA	66.5	1.6e-66	250	OG5_129542	dmel|FBpp0077726
GMOY003176-RA	hypothetical protein	19133.1	0.793589	6.89201e-09	1.24945e-07	18192.9	0.966489	1.97831e-07	6.12822e-06	CG6803 gene product	Drosophila melanogaster	drosoph	AAF55133	0	0.82	3	P:wing disc development; P:skeletal muscle myosin thick filament assembly; C:A band	tr|D3TSC6|D3TSC6_GLOMM	Zeelin1	86.8	1.7e-179	626.3	OG5_155299	dmel|FBpp0082490
GMOY001278-RA	Actin binding protein	650.088	0.791768	2.63181e-07	3.76673e-06	632.479	0.839498	3.48923e-05	0.000626899	PREDICTED: drebrin-like protein-like	Musca domestica	nr	XP_005180490	0	0.7867	2	F:actin binding; C:intracellular	sp|Q9VU84|DBNL_DROME	Drebrin-like protein	70.6	2.9e-215	745.7	OG5_129996	dmel|FBpp0075561
GMOY005083-RA	hypothetical protein	234.067	0.790528	9.8895e-05	0.000819071	237.787	0.63965	0.00900504	0.0613877	upf0415 protein c7orf25 homolog	Musca domestica	nr	XP_005191322	0	0.806	0	NA	tr|Q9W0M6|Q9W0M6_DROME	CG42553	52	3.8e-108	389.4	OG5_132697	dmel|FBpp0072479
GMOY008303-RA	connector enhancer of ksr	1684.02	0.789784	1.41813e-07	2.14641e-06	1611.77	0.922272	5.93914e-06	0.000129778	NA	Ceratitis capitata	nr	XP_004537412	0	0.77	1	F:protein binding	tr|Q7KNQ9|Q7KNQ9_DROME	Connector enhancer of KSR protein CNK	49	0	1387.1	OG5_130611	agam|AGAP009167-PA
GMOY009390-RA	hypothetical protein	1593.13	0.785023	2.0177e-10	4.41298e-09	1682.3	0.446407	0.0102494	0.067812	long-chain fatty acid transport protein 4-like	Musca domestica	nr	XP_005192170	0	0.816	2	P:metabolic process; F:catalytic activity	tr|D3TPP2|D3TPP2_GLOMM	Very-long-chain acyl-CoA synthetase	99.8	0	1325.8	OG5_127399	dmel|FBpp0072175
GMOY007804-RA	hypothetical protein	60.56	0.781672	0.0140694	0.0535098	52.4197	1.35958	0.00066412	0.00755467	hsp27 gene product	Drosophila melanogaster	drosoph	AAF50285	1.36e-57	0.68	7	C:cytoskeleton; C:protein complex; P:multicellular organismal development; P:response to external stimulus; P:response to stress; P:response to biotic stimulus; P:anatomical structure morphogenesis; F:protein binding	sp|P02518|HSP27_DROME	Heat shock protein 27	56.4	1.2e-60	230.7	OG5_128990	dmel|FBpp0076182
GMOY008516-RA	Vacuolar protein sorting	343.443	0.778251	1.59377e-05	0.000161515	349.571	0.608828	0.0103055	0.0680201	CG12770 gene product	Drosophila melanogaster	drosoph	AAF59143	8.39e-133	0.95	6	P:sperm individualization; P:actin cytoskeleton organization; P:regulation of multivesicular body size involved in endosome transport; F:protein binding; P:compound eye development; P:negative regulation of growth of symbiont in host	tr|D3TRI5|D3TRI5_GLOMM	Vacuolar sorting protein vPS28	100	3.2e-117	418.7	OG5_128770	dmel|FBpp0087901
GMOY003593-RA	ankyrin	3400.5	0.777886	2.8718e-10	6.19791e-09	3324.99	0.80766	2.66043e-08	9.88329e-07	CG5822 gene product	Drosophila melanogaster	drosoph	AAF53926	2.39e-85	0.6333	2	P:single-organism process; F:protein binding	tr|D3TMT8|D3TMT8_GLOMM	Ankyrin	100	1.1e-105	380.2	OG5_134482	dmel|FBpp0078646
GMOY002516-RA	hypothetical protein	298.051	0.777356	0.000165002	0.00128936	282.308	0.957081	0.000279218	0.00374375	hypothetical protein FF38_11504	Lucilia cuprina	nr	KNC29583	7e-18	0.92	0	NA	No_Hits	NA	NA	NA	NA	No_Hits	No_Hits
GMOY000497-RA	hypothetical protein	3645.62	0.776671	1.91444e-12	5.29423e-11	3538.87	0.838154	1.47118e-08	5.83062e-07	CG14207 gene product	Drosophila melanogaster	drosoph	AAF48980	1.79e-99	0.95	4	P:regulation of autophagy; C:Z disc; P:protein lipidation; P:regulation of translational initiation by eIF2 alpha phosphorylation	tr|D3TMD9|D3TMD9_GLOMM	HspB1	100	1.5e-96	349.7	OG5_138316	dmel|FBpp0074503
GMOY013041-RA	hypothetical protein	626.906	0.775752	6.85763e-09	1.24598e-07	630.041	0.666503	7.58401e-05	0.00122633	No_Hits	NA	nr	NA	NA	NA	2	F:RNA-3'-phosphate cyclase activity; P:RNA processing	sp|O77264|RTCA_DROME	RNA 3'-terminal phosphate cyclase	51	6.4e-93	338.6	OG5_129746	dmel|FBpp0070316
GMOY010754-RA	WW domain-containing protein	6529.52	0.775475	5.33814e-11	1.24781e-09	6627.69	0.619466	8.69852e-06	0.000182196	CG10939 gene product	Drosophila melanogaster	drosoph	AAF57879	1.83e-53	0.6267	13	P:regulation of cell shape; C:precatalytic spliceosome; P:olfactory behavior; P:actin cytoskeleton organization; C:catalytic step 2 spliceosome; P:central nervous system morphogenesis; C:apical part of cell; P:regulation of synaptic growth at neuromuscular junction; P:positive regulation of lamellipodium assembly; P:mRNA splicing, via spliceosome; P:imaginal disc-derived wing morphogenesis; P:pos…	tr|D3TLC3|D3TLC3_GLOMM	WW domain-containing protein	100	2.3e-152	535.8	OG5_134216	dmel|FBpp0086065
GMOY008349-RA	Abelson interacting protein	2144.56	0.77527	3.1966e-09	6.12156e-08	2066.76	0.87341	5.11483e-07	1.44088e-05	abl interactor 2-like isoform x2	Musca domestica	nr	XP_005178014	0	0.9133	2	F:protein binding; C:cytoplasm	tr|A0A0B4KH51|A0A0B4KH51_DROME	Abelson interacting protein, isoform C	88.9	1.4e-245	846.3	OG5_129342	dmel|FBpp0111809
GMOY006852-RA	par-6	382.924	0.774893	3.03065e-06	3.57464e-05	385.832	0.649799	0.00180699	0.0173716	par-6 gene product	Drosophila melanogaster	drosoph	AAF48757	5.45e-148	0.85	20	P:phagocytosis; P:apical protein localization; C:subapical complex; P:regulation of cell shape; F:protein binding; P:cell adhesion; P:establishment of neuroblast polarity; P:negative regulation of protein kinase activity; P:establishment or maintenance of epithelial cell apical/basal polarity; P:zonula adherens assembly; C:apical cortex; P:oocyte axis specification; P:establishment or maintenance…	tr|D3TQC1|D3TQC1_GLOMM	Cell polarity protein PAR6	100	1.8e-191	666	OG5_131702	dmel|FBpp0074229
GMOY004507-RA	saccharopine dehydrogenase	391.056	0.774759	0.00154201	0.00877861	375.052	0.8747	0.00438086	0.0353133	CG5167 gene product	Drosophila melanogaster	drosoph	AAF54804	3.66e-55	0.81	3	F:oxidoreductase activity; P:oxidation-reduction process; C:lipid particle	tr|D3TNJ2|D3TNJ2_GLOMM	Saccharopine dehydrogenase domain-containing protein (Fragment)	77.2	2.6e-170	595.9	OG5_128445	aaeg|AAEL002861-PA
GMOY010008-RA	farnesyltransferase beta subunit	474.359	0.774729	6.61083e-08	1.04518e-06	478.613	0.631717	0.00409339	0.0337195	CG17565 gene product	Drosophila melanogaster	drosoph	AAF55310	0	0.81	5	F:Rab geranylgeranyltransferase activity; P:regulation of cell proliferation; C:protein farnesyltransferase complex; C:Rab-protein geranylgeranyltransferase complex; P:protein farnesylation	tr|D3TP88|D3TP88_GLOMM	Farnesyltransferase beta subunit	99.8	2e-270	928.7	OG5_128081	dmel|FBpp0082737
GMOY011157-RA	Histone deacetylase	174.458	0.774427	6.7444e-05	0.000587324	174.166	0.706694	0.00276979	0.0245815	histone deacetylase 3-like	Musca domestica	nr	XP_005178084	0	0.95	7	P:histone H4 deacetylation; F:NAD-dependent histone deacetylase activity (H3-K18 specific); P:regulation of transcription, DNA-templated; F:NAD-dependent histone deacetylase activity (H3-K14 specific); P:histone H3 deacetylation; F:NAD-dependent histone deacetylase activity (H4-K16 specific); F:NAD-dependent histone deacetylase activity (H3-K9 specific)	tr|Q7KTS4|Q7KTS4_DROME	Histone deacetylase	88.2	5.3e-236	814.3	OG5_126742	dmel|FBpp0078414
GMOY009874-RA	chaperonin complex component TcP-1 eta subunit CCT7	1943.71	0.773149	6.48339e-06	7.06162e-05	1905.42	0.784362	0.000125213	0.0019137	CG8351 gene product	Drosophila melanogaster	drosoph	AAF54292	0	0.6867	9	C:microtubule associated complex; P:phagocytosis; P:neurogenesis; P:cytoplasmic microtubule organization; P:mitotic spindle organization; C:lipid particle; F:ATP binding; F:unfolded protein binding; P:protein folding	tr|D3TLV7|D3TLV7_GLOMM	Chaperonin complex component TcP-1 eta subunit CCT7	100	1,6E-311	1065.4	OG5_127782	dmel|FBpp0081401
GMOY009236-RA	Ras-related GTPase	1222.07	0.771617	2.07899e-07	3.03479e-06	1213.04	0.711397	0.000531231	0.00634279	rap2l gene product	Drosophila melanogaster	drosoph	AAF47155	7.42e-114	0.8167	45	P:substrate-dependent cell migration, cell extension; P:compound eye photoreceptor fate commitment; F:GTP binding; P:rhabdomere development; F:carbamoyl-phosphate synthase (glutamine-hydrolyzing) activity; C:multivesicular body; C:rough endoplasmic reticulum; P:negative regulation of compound eye retinal cell programmed cell death; C:cell leading edge; P:photoreceptor cell morphogenesis; F:carbam…	tr|D3TQW7|D3TQW7_GLOMM	Ras-related GTPase	100	7.1e-102	367.5	OG5_130400	dmel|FBpp0072086
GMOY011992-RA	lecithin-cholesterol acyltransferase	1415.57	0.770075	6.12604e-11	1.42383e-09	1442.86	0.590569	6.92305e-05	0.00113766	CG18858 gene product	Drosophila melanogaster	drosoph	AAG22446	0	0.78	2	F:O-acyltransferase activity; P:lipid metabolic process	tr|D3TMQ0|D3TMQ0_GLOMM	1-O-acylceramide synthase	99.5	8.6e-252	866.7	OG5_128356	dmel|FBpp0080896
GMOY004639-RA	parvin	1244.24	0.769867	4.79034e-08	7.69284e-07	1177.18	0.9672	1.17448e-07	3.87579e-06	CG12533 gene product	Drosophila melanogaster	drosoph	AAF49016	0	0.93	3	P:actin cytoskeleton reorganization; F:actin binding; P:cell adhesion	tr|Q9VWD0|Q9VWD0_DROME	GH23568p	83.8	3.1e-181	632.1	OG5_131380	dmel|FBpp0074562
GMOY003766-RA	hypothetical protein	530.437	0.769463	5.55727e-06	6.12652e-05	534.266	0.651785	0.00217426	0.0201824	CG1885 gene product	Drosophila melanogaster	drosoph	AAF46419	1.64e-135	0.83	2	P:tetrapyrrole biosynthetic process; F:uroporphyrinogen-III synthase activity	tr|D3TQC3|D3TQC3_GLOMM	Uroporphyrinogen III synthase UR/HEM4	100	1.3e-155	546.6	OG5_131318	dmel|FBpp0071211
GMOY011611-RA	hypothetical protein	2312.85	0.76893	3.68808e-06	4.24363e-05	2231.93	0.852992	4.40853e-05	0.000766515	hf32982 protein	Musca domestica	nr	ACR61381	0	0.7333	1	F:phospholipid binding	tr|Q9VLE4|Q9VLE4_DROME	CG32982, isoform A	65.4	2e-221	766.5	OG5_162648	dmel|FBpp0079372
GMOY003261-RA	TPR repeat-containing protein	885.772	0.768477	1.67127e-06	2.04718e-05	868.151	0.77201	0.00015258	0.00224701	EG:63B12.5 gene product	Drosophila melanogaster	drosoph	AAF45676	0	0.71	6	C:cytosol; P:response to anesthetic; C:peroxisomal membrane; F:peroxisome matrix targeting signal-1 binding; P:protein import into peroxisome matrix, docking; F:protein binding	tr|D3TMS0|D3TMS0_GLOMM	TPR repeat-containing protein	100	0	1158.3	OG5_128408	dmel|FBpp0070351
GMOY002109-RA	hypothetical protein	1001.29	0.766936	4.00977e-06	4.5623e-05	1002.97	0.667947	0.00101455	0.0108211	CG1114 gene product	Drosophila melanogaster	drosoph	AAF52050	7.28e-133	0.8	11	P:cellular response to hypoxia; P:trachea morphogenesis; P:oxidation-reduction process; F:peptidyl-proline 4-dioxygenase activity; F:L-ascorbic acid binding; P:peptidyl-proline hydroxylation to 4-hydroxy-L-proline; P:positive regulation of cell growth; C:nucleoplasm; P:protein localization; F:iron ion binding; P:cellular response to DNA damage stimulus	tr|Q9VN98|Q9VN98_DROME	GH23732p	72.5	1.9e-107	386.7	OG5_131326	dmel|FBpp0078427
GMOY006126-RA	kermit	360.121	0.765692	2.59079e-05	0.000251017	352.602	0.777589	0.000397781	0.00500165	pdz domain-containing protein gipc1-like isoform x1	Ceratitis capitata	nr	XP_004535940	0	0.8467	1	F:protein binding	tr|Q7JX82|Q7JX82_DROME	GH21964p	73.3	5.5e-137	485	OG5_130355	dmel|FBpp0087889
GMOY003117-RA	hypothetical protein	376.067	0.765531	4.9513e-07	6.73211e-06	356.314	0.903825	0.000649107	0.00745459	atp-binding cassette sub-family g member 1-like	Musca domestica	nr	XP_005179171	0	0.69	3	F:ATPase activity; F:ATP binding; C:membrane	tr|Q9VQF1|Q9VQF1_DROME	CG31689, isoform B	53.5	2.6e-174	609.8	OG5_155248	dmel|FBpp0077389
GMOY000346-RA	hypothetical protein	226.883	0.764217	1.13024e-05	0.00011716	224.691	0.706653	0.00174547	0.016921	g patch domain-containing protein 1 homolog	Musca domestica	nr	XP_005183532	0	0.594	1	F:nucleic acid binding	sp|Q9VUA0|GPTC1_DROME	G patch domain-containing protein 1 homolog	40.6	1.6e-189	661	OG5_130339	dmel|FBpp0075534
GMOY006964-RA	Acetylcholine esterase	123.395	0.762881	0.0125623	0.0488713	111.043	1.20032	0.000344554	0.00445004	ace gene product	Drosophila melanogaster	drosoph	AAF54915	0	0.94	21	F:acetylcholinesterase activity; F:zinc ion binding; P:heart development; F:peptidyl-dipeptidase activity; P:spermatid nucleus differentiation; C:extracellular space; P:response to organophosphorus; P:metamorphosis; C:cytoplasm; P:sperm individualization; F:metalloendopeptidase activity; P:positive regulation of circadian sleep/wake cycle, sleep; P:choline catabolic process; P:proteolysis; P:phot…	tr|A0A0B4KGI5|A0A0B4KGI5_DROME	Carboxylic ester hydrolase	87.6	6.4e-285	977.2	OG5_126875	dmel|FBpp0082248
GMOY003024-RB	CDIPT: CDP-diacylglycerol--inositol 3-phosphatidyltransferase	3224.84	0.762709	1.44205e-07	2.17454e-06	3278.29	0.59217	0.00216923	0.0201589	CG8231 gene product	Drosophila melanogaster	drosoph	AAF48503	0	0.91	11	C:microtubule associated complex; P:protein folding; F:ATPase activity, coupled; C:chaperonin-containing T-complex; P:cytoplasmic microtubule organization; P:mitotic spindle organization; F:ATP binding; P:mitosis; F:unfolded protein binding; P:centriole replication; C:lipid particle	tr|D3TMK9|D3TMK9_GLOMM	Chaperonin complex component TcP-1 zeta subunit	100	9.4e-304	1039.6	OG5_127428	dmel|FBpp0073902
GMOY003613-RA	AAA+-type ATPase	2865.49	0.761716	8.76594e-13	2.51805e-11	2839.15	0.71594	1.57087e-07	5.05994e-06	BcDNA:GH02678 gene product	Drosophila melanogaster	drosoph	AAF46321	0	0.7133	7	P:establishment or maintenance of epithelial cell apical/basal polarity; P:phagocytosis; P:actin cytoskeleton organization; F:ATP binding; F:ATPase activity; P:intracellular protein transport; P:negative regulation of growth of symbiont in host	tr|D3TM40|D3TM40_GLOMM	AAA+-type ATPase	100	2.3e-255	878.6	OG5_127508	dmel|FBpp0074278
GMOY000850-RA	Synaptosomal-associated protein 24kDa	3724.39	0.760299	3.60705e-06	4.15625e-05	3457.59	1.05216	4.16657e-07	1.1989e-05	snap24 gene product	Drosophila melanogaster	drosoph	AAF54443	1.55e-127	0.95	4	P:neurotransmitter secretion; P:vesicle-mediated transport; F:soluble NSF attachment protein activity; C:secretory granule	tr|Q9VH76|Q9VH76_DROME	Synaptosomal-associated protein	89.2	2e-103	372.9	OG5_131016	dmel|FBpp0081641
GMOY007347-RA	caspase	176.429	0.759993	0.000334791	0.00236674	166.351	0.941088	0.00069081	0.00784438	Ice gene product	Drosophila melanogaster	drosoph	AAF56939	4.49e-172	0.9	9	P:spermatid differentiation; F:cysteine-type endopeptidase activity; P:response to X-ray; P:nurse cell apoptotic process; P:positive regulation of compound eye retinal cell programmed cell death; P:proteolysis; P:sterol regulatory element binding protein cleavage; P:neuron remodeling; P:salivary gland histolysis	tr|D3TL84|D3TL84_GLOMM	Caspase (Fragment)	99.7	1.1e-196	683.3	OG5_130238	dmel|FBpp0084848
GMOY009366-RA	hu li tai shao	7077.06	0.756048	7.11244e-11	1.63446e-09	7074.91	0.661474	5.13906e-05	0.000878421	hu li tai isoform q	Musca domestica	nr	XP_005188909	0	0.874	14	P:centrosome organization; P:spectrosome organization; P:adult somatic muscle development; C:female germline ring canal inner rim; P:sarcomere organization; C:spectrosome; F:actin binding; C:fusome; P:testicular fusome organization; C:lipid particle; P:photoreceptor cell axon guidance; C:plasma membrane; P:female germ-line cyst formation; P:meiotic spindle organization	tr|A0A0B4K7A5|A0A0B4K7A5_DROME	Hu li tai shao, isoform Q	76.9	0	1143.3	OG5_127052	dmel|FBpp0085732
GMOY007414-RA	Hillarin	440.532	0.751561	9.0535e-05	0.000754428	441.512	0.651027	0.00640535	0.0474683	PREDICTED: uncharacterized protein LOC101455512 isoform X1	Ceratitis capitata	nr	XP_004526361	0	0.9633	1	F:zinc ion binding	tr|Q0E908|Q0E908_DROME	Hillarin, isoform A	93.1	0	1214.1	OG5_132861	dmel|FBpp0085568
GMOY001340-RA	hypothetical protein	2391.11	0.750214	2.97451e-07	4.22754e-06	2489.67	0.473035	0.00977736	0.0652227	No_Hits	NA	nr	NA	NA	NA	0	NA	tr|D3TP52|D3TP52_GLOMM	Uncharacterized conserved secreted glycine-rich protein	96	6.2e-170	594.3	OG5_163082	dmel|FBpp0076928
GMOY009675-RA	hypothetical protein	768.639	0.748715	7.51956e-07	9.84664e-06	763.646	0.681862	0.00109641	0.0115123	No_Hits	NA	nr	NA	NA	NA	0	NA	No_Hits	NA	NA	NA	NA	No_Hits	No_Hits
GMOY005170-RA	Krueppel target at 95D	1335.12	0.748257	4.04916e-06	4.6007e-05	1353.79	0.587426	0.00369958	0.0310926	KrT95D gene product	Drosophila melanogaster	drosoph	AAF47031	0	0.71	0	NA	tr|Q8MRS5|Q8MRS5_DROME	AT03104p	68.8	0	1375.9	OG5_130924	dmel|FBpp0083895
GMOY000905-RA	GTPase Ran/TC4/gSP1	3349.15	0.748159	4.48419e-11	1.06343e-09	3450.8	0.512546	0.00225136	0.0207315	ran gene product	Drosophila melanogaster	drosoph	AAF48008	1.69e-151	0.98	18	C:mitotic spindle; P:regulation of cell shape; F:protein binding; P:cell adhesion; P:neuron projection morphogenesis; P:nucleocytoplasmic transport; P:meiotic chromosome segregation; C:nuclear microtubule; F:GTP binding; P:GTP catabolic process; P:intracellular protein transport; P:small GTPase mediated signal transduction; P:actin filament organization; F:Ran GTPase activator activity; C:microtu…	tr|D3TM84|D3TM84_GLOMM	GTPase Ran/TC4/gSP1	100	4.9e-126	448	OG5_127514	dmel|FBpp0073327
GMOY003096-RA	hypothetical protein	124.147	0.748077	0.00136223	0.00790401	119.825	0.827782	0.00422696	0.0344903	CG13887 gene product	Drosophila melanogaster	drosoph	AAF47419	2.93e-67	0.82	3	C:integral component of membrane; P:intracellular protein transport; C:endoplasmic reticulum	tr|D3TRX9|D3TRX9_GLOMM	B-cell receptor-associated protein 31	79.3	6.3e-82	302	OG5_128681	dmel|FBpp0072480
GMOY010894-RA	hypothetical protein	1895.75	0.741681	3.02651e-08	4.97788e-07	1865.29	0.715892	0.000153501	0.00224829	PREDICTED: leucine-rich repeat-containing protein 16A-like isoform X4	Musca domestica	nr	XP_005181870	0	0.924	2	P:cilium assembly; F:myosin I binding	tr|E1JGZ7|E1JGZ7_DROME	CG1399, isoform G	86.3	0	1427.9	OG5_130148	dmel|FBpp0088013
GMOY007434-RA	arouser	5904.1	0.741668	2.06443e-08	3.47251e-07	5703.25	0.816386	9.50121e-07	2.50219e-05	epidermal growth factor receptor kinase substrate 8-like protein 1-like isoform x1	Drosophila mojavensis	nr	XP_002003608	0	0.66	1	F:protein binding	tr|Q9VPU7|Q9VPU7_DROME	Arouser, isoform C	56.4	1.8e-231	800	OG5_131937	dmel|FBpp0077697
GMOY002281-RA	hypothetical protein	445.851	0.741654	0.000134741	0.0010745	455.786	0.542637	0.00864337	0.0591716	GJ19404	Drosophila virilis	nr	XP_002059726	3.6e-97	0.57	0	NA	No_Hits	NA	NA	NA	NA	OG5_152444	dmel|FBpp0099389
GMOY009374-RA	hypothetical protein	1634.87	0.739346	5.77166e-09	1.05998e-07	1626.94	0.670184	1.40145e-05	0.00027636	PREDICTED: uncharacterized protein LOC101889088	Musca domestica	nr	XP_005189486	0	0.8633	3	F:Rho guanyl-nucleotide exchange factor activity; F:phospholipid binding; P:regulation of Rho protein signal transduction	tr|A1ZAQ3|A1ZAQ3_DROME	CG30456, isoform B	52.4	1.3e-180	630.9	OG5_174653	dmel|FBpp0271844
GMOY009603-RA	ader1: aldehyde reductase	3378.11	0.737796	1.65793e-10	3.64567e-09	3450.15	0.543707	0.000350452	0.00451898	GE20116	Drosophila yakuba	nr	AAF49891	0	0.81	2	P:oxidation-reduction process; F:oxidoreductase activity	tr|D3TLG1|D3TLG1_GLOMM	Aldo/keto reductase	99.7	1.3e-169	594.7	OG5_126583	dmel|FBpp0088362
GMOY006302-RA	Tetraspanin 96F	271.589	0.73641	5.72513e-05	0.000512685	274.399	0.583924	0.0129006	0.0810425	tetraspanin isoform b	Musca domestica	nr	XP_005180417	8.45e-169	0.946	1	C:integral component of membrane	tr|Q9V3X2|Q9V3X2_DROME	Tetraspanin	85.4	5.3e-138	488	OG5_132558	dmel|FBpp0084286
GMOY000505-RA	nucleotide binding protein 2	1054.44	0.735886	8.98147e-08	1.3983e-06	1092.51	0.477434	0.0115783	0.0748288	CG4858 gene product	Drosophila melanogaster	drosoph	AAF51623	5.76e-132	0.9	3	F:ATP binding; P:iron-sulfur cluster assembly; F:4 iron, 4 sulfur cluster binding	tr|D3TNK2|D3TNK2_GLOMM	Cytosolic Fe-S cluster assembly factor NUBP2 homolog	100	5.4e-148	521.2	OG5_126620	dmel|FBpp0077868
GMOY005676-RA	hypothetical protein	6950.86	0.735785	1.72675e-09	3.42745e-08	6703.76	0.817179	1.97491e-07	6.12822e-06	atp-dependent rna helicase dhx8-like	Musca domestica	nr	XP_005188641	0	0.9633	4	F:RNA binding; F:ATP binding; F:ATP-dependent helicase activity; F:protein binding	tr|A1Z9L3|A1Z9L3_DROME	FI05376p	81.6	0	1952.9	OG5_126599	dmel|FBpp0086647
GMOY003362-RA	Hermansky-Pudlak Syndrome 4 ortholog (H. sapiens)	580.259	0.735633	3.57504e-06	4.1252e-05	541.165	0.999967	4.16687e-07	1.1989e-05	CG4966 gene product	Drosophila melanogaster	drosoph	AAF57814	0	0.72	5	C:lysosome; P:metabolic process; P:regulation of biological process; P:regulation of gene expression, epigenetic; P:cellular component organization; P:transcription, DNA-templated; C:endosome	tr|A1ZAX8|A1ZAX8_DROME	Hermansky-Pudlak syn 4 ortholog, isoform A	62.8	2e-306	1049.3	OG5_152435	dmel|FBpp0086017
GMOY011657-RA	14-3-3epsilon	8456.92	0.735385	4.7672e-09	8.87918e-08	8171.42	0.796855	1.84272e-05	0.000353042	14-3-3zeta gene product	Drosophila melanogaster	drosoph	AAF55519	0	0.8533	28	P:axon guidance; P:determination of adult lifespan; P:Ras protein signal transduction; P:wing disc dorsal/ventral pattern formation; P:pole cell migration; P:compound eye photoreceptor cell differentiation; P:oocyte microtubule cytoskeleton polarization; P:protein folding; P:olfactory learning; P:cell proliferation; P:protein stabilization; P:response to UV; C:cytoplasm; F:protein heterodimerizat…	tr|D3TRP1|D3TRP1_GLOMM	Multifunctional chaperone	100	6.8e-143	504.2	OG5_126706	dmel|FBpp0082987
GMOY006264-RA	hypothetical protein	213.225	0.731122	0.000469534	0.00319471	211.01	0.68891	0.00756864	0.053914	GD25265	Drosophila simulans	nr	XP_002082351	2.86e-67	0.99	1	F:zinc ion binding	tr|Q0E908|Q0E908_DROME	Hillarin, isoform A	96.4	2e-62	235.7	OG5_132861	dmel|FBpp0085568
GMOY010807-RA	Kinesin heavy chain	2651.64	0.728823	1.25073e-07	1.91435e-06	2554.56	0.809106	8.66061e-06	0.000181873	kinesin heavy chain-like isoform x1	Musca domestica	nr	XP_005188392	0	0.9333	6	F:microtubule binding; P:microtubule-based movement; F:ATP binding; C:kinesin complex; F:microtubule motor activity; C:microtubule	sp|P17210|KINH_DROME	Kinesin heavy chain	85.7	0	1617.4	OG5_127646	dmel|FBpp0086328
GMOY003664-RA	Pyridoxal kinase	708.503	0.727279	3.95673e-08	6.43008e-07	740.216	0.434183	0.00761506	0.0540379	pyridoxal kinase-like	Musca domestica	nr	XP_005190107	9.81e-152	0.7967	2	F:pyridoxal kinase activity; P:pyridoxal 5'-phosphate salvage	tr|D3TLQ6|D3TLQ6_GLOMM	Pyridoxal/pyridoxine/pyridoxamine kinase	100	2.2e-172	602.4	OG5_127394	agam|AGAP005929-PA
GMOY000343-RA	hypothetical protein	4720.28	0.725106	2.699e-09	5.20531e-08	4524.65	0.832577	2.24794e-07	6.85835e-06	CG17365 gene product	Drosophila melanogaster	drosoph	AAF51711	0	0.87	0	NA	sp|Q8SWR2|BICRD_DROME	Bicaudal D-related protein homolog	76.4	3.1e-218	755.7	OG5_134725	dmel|FBpp0075500
GMOY007894-RA	Protein tyrosine phosphatase 69D	2344.17	0.717634	6.69409e-11	1.54267e-09	2296.55	0.714203	1.24997e-06	3.20825e-05	tyrosine-protein phosphatase 69d-like isoform x1	Ceratitis capitata	nr	XP_004523016	0	0.81	3	F:protein tyrosine phosphatase activity; P:protein dephosphorylation; F:protein binding	sp|P16620|PTP69_DROME	Tyrosine-protein phosphatase 69D	62.1	0	1864.4	OG5_149427	dmel|FBpp0075645
GMOY007305-RA	hypothetical protein	249.685	0.716805	0.0289426	0.0943447	225.765	1.00558	0.0137803	0.0847895	CG6426 gene product	Drosophila melanogaster	drosoph	AAF57940	4.19e-53	0.78	1	F:lysozyme activity	tr|D3TQQ5|D3TQQ5_GLOMM	Hypothetical conserved protein	66.4	2.3e-51	200.3	OG5_139035	dmel|FBpp0086191
GMOY002162-RA	alpha-Esterase-3	514.383	0.715183	1.21652e-05	0.000125307	497.109	0.776062	8.16424e-05	0.00130709	esterase b1-like	Musca domestica	nr	XP_005178691	0	0.75	1	F:carboxylic ester hydrolase activity	tr|Q8SZW5|Q8SZW5_DROME	Alpha-Esterase-3, isoform A	54.1	3.3e-182	636	OG5_134375	dmel|FBpp0289723
GMOY003436-RA	opossum	229.52	0.710567	6.51316e-05	0.000573187	226.342	0.668215	0.00309914	0.0270006	transmembrane emp24 domain-containing protein 5-like	Musca domestica	nr	XP_005189219	1.01e-123	0.89	2	P:transport; C:integral component of membrane	tr|Q9VXY9|Q9VXY9_DROME	Opossum, isoform A	73.9	4.3e-87	318.5	OG5_133715	dmel|FBpp0073785
GMOY004941-RA	hypothetical protein	1282.37	0.710254	1.87216e-07	2.74695e-06	1239.47	0.767998	1.70203e-05	0.000329998	CG7967 gene product	Drosophila melanogaster	drosoph	AAF47540	1.38e-135	0.75	0	NA	tr|D3TPI3|D3TPI3_GLOMM	Uncharacterized conserved protein	100	6.6e-177	617.5	OG5_129256	dmel|FBpp0072691
GMOY001200-RA	hypothetical protein	348.572	0.705598	0.000153091	0.00120551	334.89	0.767107	0.00322749	0.0278785	leucine-rich repeat-containing protein 59-like	Musca domestica	nr	XP_005181977	3.49e-66	0.7567	1	F:protein binding	tr|Q9VT05|Q9VT05_DROME	CG3408, isoform A	48.1	3.3e-73	273.1	OG5_134974	dmel|FBpp0076155
GMOY009342-RA	sugar transporter	539.459	0.704318	4.92291e-06	5.494e-05	526.982	0.705976	0.000537927	0.00639579	CG4797 gene product	Drosophila melanogaster	drosoph	AAF47067	0	0.5867	3	C:integral component of membrane; F:glucose transmembrane transporter activity; P:transmembrane transport	tr|Q8MLQ7|Q8MLQ7_DROME	CG4797	64.1	4.9e-191	665.2	OG5_163038	dmel|FBpp0072148
GMOY007455-RA	hypothetical protein	737.798	0.702216	1.1908e-06	1.49671e-05	728.015	0.657057	0.000615932	0.00714463	serine threonine-protein kinase pakd-like isoform x1	Drosophila pseudoobscura pseudoobscura	nr	XP_001357313	0	0.96	0	NA	tr|Q7KTB0|Q7KTB0_DROME	CG18507, isoform A	89.1	2.1e-168	589.3	OG5_149613	dmel|FBpp0080105
GMOY013092-RA	methylenetetrahydrofolate dehydrogenase	557.807	0.70175	0.00392699	0.0192064	541.361	0.743146	0.00423112	0.0344903	bifunctional methylenetetrahydrofolate dehydrogenase mitochondrial isoform X2	Musca domestica	nr	XP_005178673	1.9e-176	0.88	3	P:folic acid-containing compound biosynthetic process; P:oxidation-reduction process; F:methylenetetrahydrofolate dehydrogenase (NADP+) activity	sp|Q04448|MTDC_DROME	Bifunctional methylenetetrahydrofol...	66.3	9.8e-111	397.5	OG5_126671	aaeg|AAEL014871-PA
GMOY011402-RA	pink	584.867	0.70114	1.65724e-06	2.03305e-05	549.353	0.90646	3.06252e-06	7.01429e-05	hermansky-pudlak syndrome 5 protein homolog	Musca domestica	nr	XP_005182605	0	0.8433	1	F:protein binding	sp|Q9VHN9|HPS5_DROME	Hermansky-Pudlak syn 5 protein homolog	66.6	0	1146	OG5_168289	dmel|FBpp0081373
GMOY009123-RA	hypothetical protein	2015.51	0.700892	8.72349e-09	1.53463e-07	1967.85	0.705969	1.4206e-05	0.000278776	hypothetical protein FF38_00769, partial	Lucilia cuprina	nr	KNC23404	0	0.66	0	NA	No_Hits	NA	NA	NA	NA	OG5_133282	aaeg|AAEL010311-PA
GMOY007990-RA	GlyP: Glycogen phosphorylase	4279.42	0.70045	7.5629e-08	1.18422e-06	4379.72	0.490607	0.00239085	0.0217674	GlyP gene product	Drosophila melanogaster	drosoph	AAF51303	0	0.95	6	P:flight; F:glycogen phosphorylase activity; P:glycogen catabolic process; C:protein complex; F:pyridoxal phosphate binding; F:protein homodimerization activity	sp|Q9XTL9|PYG_DROME	Glycogen phosphorylase	90	0	1452.2	OG5_126999	dmel|FBpp0099923
GMOY009420-RA	CCAP: cardioactive peptide	148.885	0.699967	0.00091284	0.00563309	145.275	0.703028	0.0115767	0.0748288	CG4910 gene product	Drosophila melanogaster	drosoph	AAF51507	4.02e-39	0.78	0	NA	sp|Q9VCW0|CCAP_DROME	Cardioactive peptide	55.5	5.1e-40	161.8	OG5_158374	dmel|FBpp0083726
GMOY007893-RA	DISCO Interacting Protein	928.322	0.698199	0.000210891	0.0015813	896.771	0.7457	0.0021246	0.0198243	disco-interacting protein 2-like isoform x1	Ceratitis capitata	nr	XP_004523018	0	0.88	4	P:metabolic process; F:transcription factor binding; F:catalytic activity; C:nucleus	sp|Q9W0S9|DIP2_DROME	Disco-interacting protein 2	82.2	0	2865.1	OG5_127582	dmel|FBpp0072420
GMOY009170-RA	G protein alpha o subunit	1894.56	0.697399	4.50186e-09	8.42344e-08	1886.04	0.601862	0.0016482	0.0160745	G-oalpha47A gene product	Drosophila melanogaster	drosoph	AAF58789	0	0.92	19	F:signal transducer activity; P:negative regulation of synaptic growth at neuromuscular junction; P:Wnt signaling pathway; P:septate junction assembly; P:sensory perception of sweet taste; C:heterotrimeric G-protein complex; F:GTP binding; P:GTP catabolic process; P:establishment of imaginal disc-derived wing hair orientation; P:asymmetric cell division; P:ventral cord development; F:G-protein be…	tr|D3TR64|D3TR64_GLOMM	G protein alpha subunit	91.8	6.4e-186	647.5	OG5_126802	dmel|FBpp0087359
GMOY004077-RA	Bardet-Biedl syndrome 1 ortholog (H. sapiens)	78.2	0.696177	0.00762879	0.0328768	65.0725	1.52813	3.32594e-05	0.000603097	BBS1	Musca domestica	nr	AAF55324	0	0.76	2	P:anatomical structure morphogenesis; P:cellular component organization; F:protein binding	tr|Q9VS19|Q9VS19_DROME	Bardet-Biedl syn 1 ortholog	57.7	8.4e-203	704.5	OG5_131481	dmel|FBpp0076621
GMOY003121-RA	hypothetical protein	406.459	0.694402	0.000587068	0.00387969	390.165	0.779615	0.00124419	0.0127818	CG10098 gene product	Drosophila melanogaster	drosoph	AAF54061	8.66e-105	0.67	2	F:dipeptidase activity; P:proteolysis	tr|D3TR87|D3TR87_GLOMM	Hypothetical conserved protein	100	3.8e-208	721.5	OG5_136416	dmel|FBpp0081084
GMOY001078-RA	hypothetical protein	178.291	0.692814	0.000756717	0.00478922	174.549	0.664829	0.00783592	0.055037	CG14949 gene product	Drosophila melanogaster	drosoph	AAF47671	4.63e-61	0.74	0	NA	tr|Q9VZZ2|Q9VZZ2_DROME	CG14949-PA	56.9	4.9e-51	198.7	OG5_168224	dmel|FBpp0072826
GMOY009356-RA	aminolevulinate, delta-, synthase 2	1195.78	0.690402	3.81364e-06	4.36962e-05	1157.96	0.727272	0.000464145	0.0056686	CG4016 gene product	Drosophila melanogaster	drosoph	AAF58417	0	0.5933	4	P:biosynthetic process; F:serine Clmitoyltransferase activity; C:serine Clmitoyltransferase complex; F:pyridoxal phosphate binding	tr|D3TPA5|D3TPA5_GLOMM	Serine palmitoyltransferase	97.3	2.6e-268	921.8	OG5_128841	dmel|FBpp0086844
GMOY009834-RB	silver	1391.27	0.688093	3.24641e-05	0.000307242	1344.52	0.729627	0.0010287	0.010911	svr gene product	Drosophila melanogaster	drosoph	AAF45514	0	0.74	8	F:metallocarboxypeptidase activity; P:phagocytosis; P:imaginal disc-derived wing morphogenesis; P:long-term memory; C:perinuclear region of cytoplasm; C:extracellular region; P:proteolysis; F:zinc ion binding	sp|P42787|CBPD_DROME	Carboxypeptidase D	66.3	0	1261.5	OG5_130608	dmel|FBpp0089126
GMOY003600-RA	putative salivary secreted peptide	1965.74	0.688049	2.44571e-06	2.94278e-05	1937.84	0.641999	0.000988561	0.0106002	PREDICTED: uncharacterized protein LOC106089577	Stomoxys calcitrans	nr	XP_013110914	2e-170	0.76	1	C:integral component of membrane	No_Hits	NA	NA	NA	NA	OG5_135927	dmel|FBpp0077793
GMOY004891-RA	hypothetical protein	525.859	0.687221	1.51575e-06	1.8764e-05	511.574	0.711277	9.68344e-05	0.00152316	hypothetical protein FF38_02666	Lucilia cuprina	nr	KNC27194	1e-06	0.45	0	NA	No_Hits	NA	NA	NA	NA	OG5_133701	dmel|FBpp0077702
GMOY000219-RA	Dynein light chain 90F	1382.4	0.686374	7.74434e-09	1.37944e-07	1404.7	0.505001	0.00094432	0.0101662	Dlc90F gene product	Drosophila melanogaster	drosoph	AAF55532	8.45e-70	0.97	8	C:dynein complex; P:determination of adult lifespan; P:positive regulation of retrograde axon cargo transport; F:ATPase activity, coupled; P:spermatid development; P:mitosis; F:dynein intermediate chain binding; F:protein homodimerization activity	sp|Q94524|DYLT_DROME	Dynein light chain Tctex-type	92.8	2.9e-58	221.9	OG5_128214	dmel|FBpp0082996
GMOY002276-RA	hypothetical protein	1027.19	0.684626	0.000218643	0.00163342	978.446	0.802233	0.000417844	0.00520535	No_Hits	NA	nr	NA	NA	NA	0	NA	tr|D3TQ48|D3TQ48_GLOMM	Hypothetical conserved protein	97.3	6.3e-165	577.8	No_Hits	No_Hits
GMOY009488-RA	hypothetical protein	175.081	0.683631	0.00339382	0.0170171	167.727	0.756262	0.0132292	0.0825291	ankyrin repeat and sterile alpha motif domain-containing protein 1b- partial	Musca domestica	nr	XP_005189325	4.32e-44	0.86	1	F:protein binding	tr|Q9VC09|Q9VC09_DROME	CG11168, isoform A	74.7	1.7e-36	149.8	OG5_132174	dmel|FBpp0084091
GMOY004577-RA	hypothetical protein	828.663	0.682838	3.01698e-06	3.56703e-05	827.703	0.575911	0.00229552	0.0211141	CG11576 gene product	Drosophila melanogaster	drosoph	AAF57205	1.23e-161	0.75	0	NA	tr|Q9V9S9|Q9V9S9_DROME	CG11576	58.5	3.6e-145	513.1	OG5_131745	dmel|FBpp0085211
GMOY006562-RA	hypothetical protein	523.375	0.682375	0.00182786	0.0100551	505.427	0.711626	0.0159026	0.0941921	CG13503 gene product	Drosophila melanogaster	drosoph	AAF46800	3.22e-16	0.59	1	F:actin binding	tr|E1JGR7|E1JGR7_DROME	Verprolin 1, isoform I	51.5	6.2e-70	261.9	OG5_130332	dmel|FBpp0112017
GMOY011694-RA	hypothetical protein	256.287	0.681599	0.00339253	0.0170171	244.225	0.792251	0.00187512	0.01792	GI15899	Drosophila mojavensis	nr	XP_002010391	0	0.84	4	F:metalloendopeptidase activity; P:proteolysis; F:zinc ion binding; C:proteinaceous extracellular matrix	tr|Q9W493|Q9W493_DROME	CG4096, isoform B	65.1	0	1133.2	OG5_126771	dmel|FBpp0070771
GMOY004652-RA	lysosomal-associated membrane protein	39451.2	0.681552	1.80518e-08	3.05532e-07	38921.4	0.630111	0.000189534	0.00272181	CG3305 gene product	Drosophila melanogaster	drosoph	AAF57215	6.59e-39	0.65	1	C:membrane	tr|D3TLJ9|D3TLJ9_GLOMM	Lysosomal-associated membrane protein	99	1.1e-174	610.1	OG5_134736	dmel|FBpp0085251
GMOY002439-RA	hypothetical protein	123.984	0.681472	0.00862591	0.0364612	114.564	0.976756	0.00111789	0.0116772	CG9752 gene product	Drosophila melanogaster	drosoph	AAF46709	4.41e-163	0.81	3	F:molecular_function; P:biological_process; C:cellular_component	tr|Q9W2I2|Q9W2I2_DROME	CG9752	62.4	8e-131	464.5	OG5_130329	dmel|FBpp0071542
GMOY001522-RA	hypothetical protein	603.41	0.679693	7.40331e-06	7.88462e-05	594.48	0.620757	0.00377962	0.0316338	CG12009 gene product	Drosophila melanogaster	drosoph	AAF47752	1.7e-58	0.56	3	P:chitin metabolic process; F:chitin binding; C:extracellular region	tr|Q9VZR6|Q9VZR6_DROME	CG12009, isoform A	28.4	3.7e-70	264.6	OG5_168603	dmel|FBpp0072917
GMOY009864-RA	hypothetical protein	3098.36	0.675596	0.000116839	0.000949372	2980.24	0.741443	0.000913835	0.00990397	PREDICTED: microtubule-associated protein futsch-like	Ceratitis capitata	nr	XP_004520117	0	0.752	3	P:protein phosphorylation; F:protein serine/threonine kinase activity; F:ATP binding	tr|Q9VH03|Q9VH03_DROME	CG43143, isoform E	70.3	2.5e-299	1027.3	OG5_132133	dmel|FBpp0089073
GMOY006635-RA	hypothetical protein	307.177	0.674939	0.000341033	0.0024067	299.846	0.670615	0.00309691	0.0270006	sorting nexin-29-like isoform x1	Ceratitis capitata	nr	XP_004531384	1.47e-153	0.638	1	F:phosphatidylinositol binding	tr|Q9VK31|Q9VK31_DROME	CG5439	50.8	4.6e-131	466.1	OG5_132549	dmel|FBpp0080016
GMOY001205-RA	Glutamate-cysteine ligase catalytic subunit	2706.35	0.671338	3.80166e-05	0.000356482	2734.96	0.513478	0.00760432	0.0540254	Gcs gene product	Drosophila melanogaster	drosoph	AAF46321	0	0.82	6	C:glutamate-cysteine ligase complex; F:glutamate-cysteine ligase activity; F:protein binding; P:cellular response to DNA damage stimulus; P:glutathione biosynthetic process; C:perinuclear region of cytoplasm	tr|D3TN86|D3TN86_GLOMM	Gamma-glutamylcysteine synthetase	100	0	1373.6	OG5_128698	dmel|FBpp0089361
GMOY007179-RA	hypothetical protein	495.768	0.670349	0.000759933	0.00480212	480.778	0.689121	0.00674938	0.0494282	syntaxin isoform a	Drosophila mojavensis	nr	XP_001998795	0	0.974	15	F:SNAP receptor activity; P:cellularization; P:regulation of pole plasm oskar mRNA localization; C:integral component of membrane; P:muscle contraction; P:intracellular protein transport; P:haltere development; P:synaptic vesicle docking involved in exocytosis; P:synaptic vesicle fusion to presynaptic membrane; P:cuticle development; C:synaptic vesicle; C:plasma membrane; P:cytokinesis; F:transla…	sp|Q24547|STX1A_DROME	Syntaxin-1A	93.7	2.2e-148	523.5	OG5_126868	dmel|FBpp0083973
GMOY006800-RA	hypothetical protein	468.062	0.669816	0.0154975	0.0580481	434.105	0.866049	0.0134952	0.0834801	CG11259 gene product	Drosophila melanogaster	drosoph	AAF49857	7.35e-53	0.74	1	F:protein binding	tr|Q9VU34|Q9VU34_DROME	LD45758p	65.1	6.1e-47	184.9	OG5_134692	phum|PHUM002170
GMOY003799-RA	hypothetical protein	2243.77	0.667002	3.11221e-06	3.64267e-05	2119	0.813702	0.000133284	0.00199926	CG15512 gene product	Drosophila melanogaster	drosoph	AAF56962	2.4e-93	0.51	0	NA	tr|Q7K1D9|Q7K1D9_DROME	CG31038, isoform B	53	1.3e-71	269.2	OG5_175506	dmel|FBpp0084864
GMOY009929-RA	hypothetical protein	1832.83	0.66286	9.78213e-06	0.000101919	1763.57	0.729565	8.98797e-05	0.00142766	na pump alpha isoform g	Drosophila melanogaster	nr	NP_996248	1.14e-138	0.98	20	P:determination of adult lifespan; P:monovalent inorganic cation transport; P:sensory perception of sound; P:regulation of cell shape; P:jump response; P:synaptic growth at neuromuscular junction; P:septate junction assembly; P:response to mechanical stimulus; C:basolateral plasma membrane; F:metal ion binding; P:trachea morphogenesis; P:ATP biosynthetic process; F:sodium:potassium-exchanging ATP…	tr|E1JIR4|E1JIR4_DROME	Na pump alpha subunit, isoform I	94.2	2.3e-115	412.5	OG5_127003	dmel|FBpp0088502
GMOY004463-RA	hypothetical protein	403.553	0.660661	8.04968e-05	0.000681924	404.529	0.543696	0.00597189	0.0452085	hypothetical protein FF38_08917	Lucilia cuprina	nr	KNC26226	1.1e-49	0.72	0	NA	No_Hits	NA	NA	NA	NA	OG5_162957	dmel|FBpp0099724
GMOY011014-RA	hypothetical protein	2756.44	0.660613	3.57084e-07	4.95423e-06	2713.6	0.616081	0.000289039	0.00384355	phosphatidylethanolamine-binding protein homolog -like	Musca domestica	nr	XP_005176249	1.41e-86	0.768	3	F:molecular_function; P:biological_process; C:cellular_component	tr|Q9VK60|Q9VK60_DROME	CG6180	68.5	8.8e-71	265	OG5_127642	dmel|FBpp0079979
GMOY002628-RA	hypothetical protein	1778.93	0.656883	0.00051929	0.00347813	1680.86	0.800599	0.00090164	0.00978491	CG10641 gene product	Drosophila melanogaster	drosoph	AAF53731	1.54e-50	0.97	4	C:muscle tendon junction; F:calcium ion binding; C:plasma membrane; P:mesoderm development	sp|Q9VJ26|EFHD2_DROME	EF-hand domain-containing protein D2 homolog	87.6	2.5e-55	212.2	OG5_131843	aaeg|AAEL006006-PA
GMOY000922-RA	phosphoethanolamine cytidylyltransferase	1906.61	0.653367	1.26619e-06	1.58186e-05	1856.79	0.655959	0.000391141	0.00494857	CG5547 gene product	Drosophila melanogaster	drosoph	AAF53257	0	0.8067	9	C:microtubule associated complex; C:mitotic spindle; F:choline-phosphate cytidylyltransferase activity; P:neurogenesis; P:centrosome duplication; P:cytoplasmic microtubule organization; P:mitotic spindle organization; C:lipid particle; P:biosynthetic process	tr|D3TLH0|D3TLH0_GLOMM	Phosphoethanolamine cytidylyltransferase	93.8	9.4e-216	746.9	OG5_127671	dmel|FBpp0080020
GMOY009213-RA	Protein tyrosine phosphatase 10D	841.348	0.652936	0.000263984	0.00192284	807.055	0.721534	0.00177124	0.0170888	low quality protein: tyrosine-protein phosphatase 10d- partial	Musca domestica	nr	XP_005183225	0	0.8633	3	F:protein tyrosine phosphatase activity; P:peptidyl-tyrosine dephosphorylation; F:protein binding	sp|P35992|PTP10_DROME	Tyrosine-protein phosphatase 10D	79.7	0	3135.1	OG5_132503	dmel|FBpp0089120
GMOY010261-RA	Tetraspanin 39D	315.058	0.652735	6.03603e-05	0.000536989	293.119	0.889035	1.74609e-05	0.00033724	cd63 antigen-like	Musca domestica	nr	XP_005179156	7.06e-94	0.85	1	C:integral component of membrane	tr|Q9VID1|Q9VID1_DROME	Tetraspanin	70.4	1.2e-96	350.5	OG5_131579	dmel|FBpp0271912
GMOY011297-RA	CYB5R: cytochrome-b5 reductase	1462.94	0.648682	5.82696e-07	7.78008e-06	1427.1	0.637386	0.0010183	0.0108328	CG5946 gene product	Drosophila melanogaster	drosoph	AAG22320	1e-162	0.69	3	P:oxidation-reduction process; P:inter-male aggressive behavior; F:cytochrome-b5 reductase activity, acting on NAD(P)H	tr|X2JGK6|X2JGK6_DROME	CG5946, isoform G	72.9	1.1e-147	520.8	OG5_126955	dmel|FBpp0075810
GMOY004375-RA	Heat shock protein	8714.98	0.64818	7.61797e-08	1.19056e-06	8135.79	0.8655	1.66321e-08	6.46493e-07	Hsp83 gene product	Drosophila melanogaster	drosoph	AAF47734	0	0.96	20	P:centrosome cycle; P:regulation of circadian sleep/wake cycle, sleep; P:cold acclimation; P:protein folding; P:regulation of cell shape; P:negative regulation of transposition; P:mitotic spindle organization; P:spermatogenesis; P:pole plasm mRNA localization; C:polytene chromosome interband; P:actin filament organization; P:torso signaling pathway; C:centrosome; F:unfolded protein binding; P:res…	tr|D3TS03|D3TS03_GLOMM	Endoplasmic reticulum glucose-regulated protein	99.9	0	1414.1	OG5_126623	dmel|FBpp0072904
GMOY010185-RA	vsg: visgun	4113.37	0.646287	7.32853e-06	7.81519e-05	4046.04	0.601376	0.00125583	0.0128686	CG4729 gene product	Drosophila melanogaster	drosph	AAF49471	0	0.8	2	P:metabolic process; F:1-acylglycerol-3-phosphate O-acyltransferase activity	tr|D3TLD4|D3TLD4_GLOMM	Lysophosphatidic acid acyltransferase	100	1e-227	786.6	OG5_130707	dmel|FBpp0075175
GMOY008674-RA	hypothetical protein	1308.84	0.646188	2.28516e-08	3.82799e-07	1276.39	0.637595	0.000214604	0.00301228	rna polymerase-associated protein ctr9 homolog	Musca domestica	nr	XP_005176768	0	0.896	1	F:protein binding	tr|D3TQB0|D3TQB0_GLOMM	Hypothetical conserved protein	100	1.7e-134	478.8	OG5_128845	aaeg|AAEL011480-PA
GMOY003550-RA	egghead	314.866	0.646038	0.000462328	0.00315093	311.167	0.581128	0.0142382	0.0871014	egh gene product	Drosophila melanogaster	drosoph	AAF48176	0	0.87	11	P:axon guidance; C:integral component of plasma membrane; P:oocyte microtubule cytoskeleton organization; P:dsRNA transport; P:cell fate commitment; P:male courtship behavior; P:regulation of oviposition; P:maintenance of polarity of follicular epithelium; P:border follicle cell migration; P:negative regulation of female receptivity, post-mating; F:beta-1,4-mannosyltransferase activity	sp|O01346|EGH_DROME	Beta-1,4-mannosyltransferase egh	92.7	2.5e-142	503.1	OG5_141090	dmel|FBpp0070423
GMOY007624-RA	Syntaxin	493.536	0.645995	6.52245e-06	7.09468e-05	462.711	0.830856	1.00741e-05	0.000205161	syntaxin-4-like isoform x1	Ceratitis capitata	nr	XP_004535291	1.7e-120	0.8433	3	F:protein binding; P:vesicle-mediated transport; C:membrane	sp|Q7KVY7|STX4_DROME	Syntaxin-4	57.7	3.1e-99	359.4	OG5_175197	dmel|FBpp0070471
GMOY000465-RA	hypothetical protein	3153.63	0.64485	5.24517e-06	5.82972e-05	3053.3	0.680575	3.82994e-05	0.000677573	GI15229	Drosophila mojavensis	nr	XP_002009443	0	0.874	3	F:catalytic activity; P:lateral inhibition; P:nucleoside metabolic process	tr|Q9W3D6|Q9W3D6_DROME	CG12065, isoform A	75.4	4.2e-307	1051.2	OG5_136447	dmel|FBpp0071161
GMOY010513-RA	Rho GTPase activating protein at 1A	1616.64	0.643671	1.18353e-06	1.49e-05	1611.16	0.538972	0.00199742	0.0188879	serine-rich adhesin for platelets-like isoform x8	Ceratitis capitata	nr	XP_004523915	0	0.79	7	F:Rho guanyl-nucleotide exchange factor activity; P:regulation of Rho protein signal transduction; F:protein binding; P:protein phosphorylation; F:protein serine/threonine kinase activity; F:GTPase activator activity; C:intracellular	tr|Q29QE1|Q29QE1_DROME	GH15984p	63.9	0	1680.2	OG5_131841	dmel|FBpp0111833
GMOY010392-RA	hypothetical protein	3513.47	0.641806	1.19252e-06	1.49671e-05	3392.81	0.684292	5.26693e-05	0.000898379	unc-112-related isoform x1	Musca domestica	nr	XP_005177686	0	0.9167	1	F:phospholipid binding	sp|Q9VZI3|UN112_DROME	Unc-112-related protein	79.7	0	1178.3	OG5_130325	dmel|FBpp0073065
GMOY005380-RA	SNARE protein PEP12/VAM3/syntaxin 7/syntaxin 17	2558.47	0.640584	2.29457e-05	0.000223913	2505.92	0.604886	0.00561693	0.0431271	CG5081 gene product	Drosophila melanogaster	drosoph	AAF51725	4.58e-106	0.83	12	P:positive regulation of endocytosis; P:establishment or maintenance of apical/basal cell polarity; P:regulation of epithelial cell proliferation; P:establishment or maintenance of polarity of follicular epithelium; P:multicellular organism growth; F:SNAP receptor activity; P:negative regulation of cell proliferation; C:early endosome; P:pupariation; P:synaptic vesicle docking involved in exocyto…	tr|D3TML6|D3TML6_GLOMM	SNARE protein P12/VAM3/syntaxin 7/syntaxin 17	100	4.9e-158	554.7	OG5_128082	dmel|FBpp0078008
GMOY003956-RA	hypothetical protein	89.7623	0.638512	0.0112229	0.0448945	85.4782	0.742249	0.0134751	0.0834801	No_Hits	NA	nr	NA	NA	NA	0	NA	tr|D3TM63|D3TM63_GLOMM	Mitochondrial ribosomal protein L3	87.3	1.7e-21	100.1	No_Hits	No_Hits
GMOY000073-RA	specifically Rac1-associated protein	1166.83	0.637854	5.7647e-06	6.33806e-05	1130.63	0.664003	0.000208046	0.00294065	cytoplasmic fmr1-interacting	Musca domestica	nr	XP_005181420	0	0.8867	1	C:cytoplasm	sp|Q9VF87|CYFIP_DROME	Cytoplasmic FMR1-interacting protein	95.3	0	2117.8	OG5_129332	dmel|FBpp0082541
GMOY009651-RA	capricious	4695.16	0.633177	8.14813e-05	0.000688834	4601.06	0.604955	0.00150129	0.0148567	trn gene product	Drosophila melanogaster	drosoph	AAF52174	0	0.64	6	P:phagocytosis; C:membrane; C:cell part; P:motor neuron axon guidance; P:imaginal disc-derived wing morphogenesis; P:cell migration	tr|Q0E8F0|Q0E8F0_DROME	Capricious, isoform D	52.3	3.1e-211	733	OG5_142474	dmel|FBpp0110304
GMOY004653-RA	hypothetical protein	170.893	0.633158	0.00258804	0.0135515	153.778	1.02024	0.000204931	0.00290678	BG:DS01068.1 gene product	Drosophila melanogaster	drosoph	AAF53382	1.58e-13	0.86	0	NA	sp|Q7KT91|C3390_DROME	Non-lysosomal glucosylceramidase	75.6	2.7e-15	78.2	OG5_130651	dmel|FBpp0080197
GMOY001688-RA	myotubularin	957.418	0.631767	2.48624e-05	0.000241174	922.094	0.679037	0.000480218	0.00583133	myotubularin-related protein 2-like	Musca domestica	nr	XP_005177837	0	0.91	2	F:protein tyrosine phosphatase activity; P:peptidyl-tyrosine dephosphorylation	tr|Q9VMI9|Q9VMI9_DROME	LD28822p	81.8	7.3e-292	1000.3	OG5_128154	dmel|FBpp0078854
GMOY008286-RA	hypothetical protein	1290.61	0.631743	7.1275e-06	7.65081e-05	1309.41	0.447247	0.00937914	0.0632974	2-hydroxyacyl- lyase 1-like	Musca domestica	nr	XP_005185450	0	0.8833	4	P:metabolic process; F:catalytic activity; F:magnesium ion binding; F:thiamine pyrophosphate binding	tr|Q7K3B7|Q7K3B7_DROME	CG11208	76.8	4.9e-266	914.4	OG5_126899	dmel|FBpp0085630
GMOY001290-RA	Proteasome alpha4 subunit, Testis-specific	1331.76	0.628833	5.13055e-05	0.000466091	1315.21	0.574326	0.000450605	0.00554511	Pros28.1 gene product	Drosophila melanogaster	drosoph	AAF48573	1.65e-142	0.92	5	C:microtubule associated complex; C:proteasome core complex, alpha-subunit complex; P:proteasome-mediated ubiquitin-dependent protein catabolic process; P:cellular response to DNA damage stimulus; F:threonine-type endopeptidase activity	tr|D3TP07|D3TP07_GLOMM	Proteasome subunit alpha type	100	1.3e-138	490	OG5_127424	cpip|CPIJ007179
GMOY004651-RA	Na+/K+ ATPase beta subunit	6596.46	0.628799	7.08195e-06	7.62197e-05	6138.12	0.848394	2.77281e-06	6.42355e-05	CG8663 gene product	Drosophila melanogaster	drosoph	AAF53995	7.28e-123	0.8133	9	P:sodium ion transport; C:sodium:potassium-exchanging ATPase complex; F:sodium:potassium-exchanging ATPase activity; C:septate junction; P:cell adhesion involved in heart morphogenesis; P:potassium ion transport; P:septate junction assembly; P:sensory perception of sound; P:establishment of glial blood-brain barrier	tr|D3TLK5|D3TLK5_GLOMM	Na+/K+ ATPase beta subunit	100	2.9e-131	465.7	OG5_131864	dmel|FBpp0081048
GMOY011826-RA	Nucleoplasmin	2011.23	0.626925	3.64341e-05	0.000343221	1975.6	0.57021	0.0129442	0.0811272	PREDICTED: nucleoplasmin-like protein-like	Ceratitis capitata	nr	XP_004534140	6.75e-62	0.868	1	F:nucleic acid binding	tr|D3TRL8|D3TRL8_GLOMM	Nucleoplasmin	100	3.6e-89	325.1	OG5_133436	dmel|FBpp0084918
GMOY008700-RA	hypothetical protein	19563.2	0.625729	3.01097e-06	3.56703e-05	19153.7	0.602414	9.40237e-05	0.00149055	eukaryotic translation initiation factor 4 gamma 2- partial	Ceratitis capitata	nr	XP_004537439	0	0.73	2	F:protein binding; F:RNA binding	tr|Q0E996|Q0E996_DROME	NAT1, isoform A	58.7	1,4E-310	1063.1	OG5_132868	dmel|FBpp0100139
GMOY006667-RA	hypothetical protein	1240.54	0.625404	1.53153e-05	0.000155788	1132.35	0.946178	6.27443e-07	1.73563e-05	PREDICTED: uncharacterized protein LOC101450272 isoform X3	Ceratitis capitata	nr	XP_004535785	0	0.8367	3	F:calcium ion binding; P:cytoskeletal anchoring at plasma membrane; C:dystrophin-associated glycoprotein complex	tr|Q8STB9|Q8STB9_DROME	Dystroglycan type II	67	1.4e-228	790	OG5_132724	dmel|FBpp0086396
GMOY009663-RA	hypothetical protein	3207.17	0.620831	1.84497e-07	2.71683e-06	3252.31	0.432152	0.014324	0.0874648	CG10517 gene product	Drosophila melanogaster	drosoph	XP_005177445.1	2.03e-98	0.69	0	NA	tr|Q961L8|Q961L8_DROME	CG33056, isoform B	49.8	1.6e-87	320.5	NO_GROUP	dmel|FBpp0077970
GMOY001655-RA	hypothetical protein	1439.91	0.619596	3.19e-06	3.71772e-05	1401.05	0.615087	0.000540838	0.00642096	transmembrane protein 87a-like	Musca domestica	nr	XP_005184793	0	0.73	1	C:integral component of membrane	tr|Q9VQ34|Q9VQ34_DROME	CG17660	74.2	6.1e-167	585.1	OG5_128246	dmel|FBpp0077578
GMOY010192-RA	sowah: sosondowah	596.27	0.619557	1.93022e-05	0.000191101	572.77	0.670434	0.000654426	0.00749438	No_Hits	NA	nr	NA	NA	NA	1	F:protein binding	tr|B7Z0B0|B7Z0B0_DROME	Sosondowah, isoform G	47.8	2.6e-106	383.6	OG5_146449	dmel|FBpp0113103
GMOY000253-RA	hypothetical protein	517.38	0.617375	3.99304e-05	0.000371863	493.195	0.708084	0.000555824	0.00657955	huntingtin-interacting protein 1-like	Ceratitis capitata	nr	XP_004537679	1.25e-154	0.584	2	F:phospholipid binding; F:actin binding	tr|Q8MQJ8|Q8MQJ8_DROME	Huntingtin interacting protein 1	34.1	1.2e-121	435.6	OG5_129034	aaeg|AAEL014598-PA
GMOY001076-RA	hypothetical protein	2620.98	0.616043	2.09975e-05	0.000206135	2518.26	0.655437	0.00436301	0.0352895	PREDICTED: uncharacterized protein LOC106092783	Stomoxys calcitrans	nr	XP_013115160	4.8e-124	0.64	0	NA	No_Hits	NA	NA	NA	NA	OG5_167991	dmel|FBpp0072815
GMOY004491-RA	hypothetical protein	1855.08	0.615909	3.72067e-05	0.000350095	1761	0.720328	0.000886389	0.00967133	non-lysosomal glucosylceramidase-like	Musca domestica	nr	XP_005188323	0	0.8933	4	P:glucosylceramide catabolic process; C:plasma membrane; F:glucosylceramidase activity; C:integral component of membrane	sp|Q7KT91|C3390_DROME	Non-lysosomal glucosylceramidase	79.1	0	1461.8	OG5_130651	dmel|FBpp0080197
GMOY006247-RA	hypothetical protein	1763.59	0.615555	0.000118523	0.000957337	1661.27	0.766708	0.000128584	0.001945	CG10641 gene product	Drosophila melanogaster	drosoph	AAF53731	3.2e-21	0.85	4	C:muscle tendon junction; F:calcium ion binding; C:plasma membrane; P:mesoderm development	sp|Q9VJ26|EFHD2_DROME	EF-hand domain-containing protein D2 homolog	63.7	5.1e-24	107.8	OG5_131843	dmel|FBpp0080727
GMOY007458-RA	hypothetical conserved protein	7964.97	0.614483	6.05817e-09	1.10584e-07	7647.85	0.676718	1.02119e-06	2.65476e-05	ref p protein	Drosophila melanogaster	nr	CAJ35000	2.66e-61	0.544	2	F:zinc ion binding; F:protein binding	tr|D3TLE6|D3TLE6_GLOMM	Hypothetical conserved protein	99.6	0	1136.3	OG5_168052	dmel|FBpp0080794
GMOY010869-RA	hypothetical protein	517.902	0.613313	6.90588e-05	0.00059807	507.264	0.575142	0.0064302	0.0476082	adp-ribosylation factor 6-like	Ceratitis capitata	nr	XP_004530164	5.92e-121	0.99	3	F:GTP binding; C:intracellular; P:small GTPase mediated signal transduction	sp|P40946|ARF3_DROME	ADP-ribosylation factor 3	97.7	6.6e-97	350.9	OG5_131338	cpip|CPIJ014206
GMOY005325-RA	hypothetical protein	219.535	0.612978	0.00279647	0.0145071	204.192	0.805753	0.00177112	0.0170888	short spindle 3	Ceratitis capitata	nr	XP_004521692	4.49e-119	0.81	2	P:mitotic spindle elongation; C:spindle	tr|Q9VJ35|Q9VJ35_DROME	LD01527p	56.4	2.4e-67	253.1	OG5_131938	aaeg|AAEL001482-PA
GMOY010193-RA	sowah: sosondowah	344.279	0.612768	0.000444487	0.00304973	333.849	0.609605	0.00831429	0.0577005	No_Hits	NA	nr	NA	NA	NA	0	NA	tr|Q960W9|Q960W9_DROME	LD31582p	57.4	1.4e-92	337.4	OG5_146449	dmel|FBpp0113103
GMOY010698-RA	hypothetical protein	449.122	0.611355	1.42408e-05	0.00014522	438.866	0.589258	0.00107998	0.0113759	gpi transamidase component pig-t-like	Musca domestica	nr	XP_005181260	0	0.746	2	P:attachment of GPI anchor to protein; C:GPI-anchor transamidase complex	tr|Q9W3G0|Q9W3G0_DROME	CG11190	55.6	4.2e-186	649	OG5_129963	dmel|FBpp0071123
GMOY011319-RA	hypothetical protein	356.831	0.610056	0.000451805	0.00308179	334.896	0.796842	8.68446e-05	0.00138216	haloacid dehalogenase-like hydrolase domain-containing protein 2-like	Musca domestica	nr	XP_005188204	4.92e-141	0.834	2	P:metabolic process; F:hydrolase activity	tr|Q9VLM9|Q9VLM9_DROME	CG17294	69.4	8.9e-99	357.8	OG5_132399	dmel|FBpp0079267
GMOY007052-RA	hypothetical protein	381.465	0.609244	0.000353835	0.00249059	374.011	0.582349	0.00399184	0.033	ikk gene product	Drosophila melanogaster	drosoph	AAF55267	1.98e-96	0.5867	21	P:smoothened signaling pathway; P:regulation of embryonic development; P:regulation of oocyte development; P:intracellular mRNA localization involved in anterior/posterior axis specification; P:oocyte anterior/posterior axis specification; C:cell part; P:cellular component organization; P:memory; C:extracellular space; P:imaginal disc-derived appendage morphogenesis; P:circadian behavior; P:regul…	sp|Q9VEZ5|IKKB_DROME	Inhibitor of nuclear factor kappa-B kinase subunit beta	32.4	1.7e-90	332	OG5_131581	dmel|FBpp0082690
GMOY000923-RA	hypothetical protein	200.882	0.606561	0.00286459	0.014772	182.034	0.933754	0.000462129	0.00566108	PREDICTED: uncharacterized protein LOC101898864	Musca domestica	nr	XP_005175688	1.4e-72	0.63	0	NA	No_Hits	NA	NA	NA	NA	OG5_158884	dmel|FBpp0288372
GMOY001797-RA	hypothetical protein	464.113	0.604582	2.86689e-05	0.00027483	454.457	0.566665	0.00310683	0.0270385	GL17295	Drosophila persimilis	nr	XP_002017646	3.74e-70	0.6633	1	F:calcium ion binding	tr|D3TP68|D3TP68_GLOMM	Ca2+-binding protein	58.7	6.2e-54	208	OG5_127426	dmel|FBpp0087367
GMOY009980-RA	SET domain binding factor	1038.27	0.604357	0.000305836	0.00218669	989.189	0.691874	0.00138354	0.0138955	sbf gene product	Drosophila melanogaster	drosoph	AAF54700	0	0.6633	18	P:mitotic cell cycle; F:protein tyrosine/serine/threonine phosphatase activity; C:recycling endosome; C:transcription elongation factor complex; P:endocytic recycling; P:positive regulation of transcription elongation from RNA polymerase II promoter; F:Rab GTPase binding; F:phospholipid binding; F:protein binding, bridging; F:Rab guanyl-nucleotide exchange factor activity; F:phosphatase binding; …	tr|Q7KSP6|Q7KSP6_DROME	SET domain binding factor, isoform B	75.9	0	3060	OG5_131105	dmel|FBpp0082003
GMOY002770-RA	hypothetical protein	22625.8	0.600363	0.00125765	0.00737062	21473.4	0.702006	0.00336341	0.0288982	spectrin beta chain-like isoform x5	Musca domestica	nr	XP_005179388	0	0.962	4	F:actin binding; F:phospholipid binding; F:structural constituent of cytoskeleton; C:spectrin	sp|Q00963|SPTCB_DROME	Spectrin beta chain	93.2	0	4234.5	OG5_126924	dmel|FBpp0074228
GMOY002553-RA	20S proteasome regulatory subunit beta type PSMB4/PRE4	1194.82	0.59936	5.35826e-06	5.93922e-05	1189.01	0.492175	0.00359917	0.0305024	CG12000 gene product	Drosophila melanogaster	drosoph	AAF52041	5.28e-98	0.75	9	P:proteasome-mediated ubiquitin-dependent protein catabolic process; P:mitotic spindle elongation; P:neurogenesis; P:centrosome organization; P:cell proliferation; C:cytoplasm; C:proteasome core complex; P:cellular response to DNA damage stimulus; F:threonine-type endopeptidase activity	tr|D3TMW2|D3TMW2_GLOMM	Proteasome subunit beta type	100	1.7e-160	562.8	OG5_127562	dmel|FBpp0078448
GMOY001024-RA	Uch-L5-related	372.088	0.599011	0.000140711	0.00111557	355.937	0.675306	0.000714639	0.00809224	uch-l3 gene product	Drosophila melanogaster	drosoph	AAF50257	0	0.7	9	F:endopeptidase activity; P:proteasome-mediated ubiquitin-dependent protein catabolic process; P:protein deubiquitination; C:cytoplasm; F:ubiquitin thiolesterase activity; F:omega peptidase activity; P:neurogenesis; C:proteasome regulatory particle; F:ubiquitin-specific protease activity	tr|D3TPP8|D3TPP8_GLOMM	Ubiquitin carboxyl-terminal hydrolase	100	1.2e-187	653.3	OG5_128387	dmel|FBpp0076200
GMOY011477-RA	Formaldehyde dehydrogenase	814.901	0.598938	0.000104489	0.00085892	802.756	0.531536	0.0107263	0.0702203	Fdh gene product	Drosophila melanogaster	drosoph	AAF54571	0	0.91	9	F:S-nitrosoglutathione reductase activity; F:zinc ion binding; P:ethanol oxidation; F:S-(hydroxymethyl)glutathione dehydrogenase activity; F:octanol dehydrogenase activity; P:regulation of peptidyl-cysteine S-nitrosylation; F:alcohol dehydrogenase (NAD) activity; P:regulation of nitric oxide metabolic process; P:visual learning	tr|D3TLQ9|D3TLQ9_GLOMM	S-(hydroxymethyl)glutathione dehydrogenase	100	1.6e-225	779.2	OG5_127257	dmel|FBpp0081767
GMOY006133-RA	aspartyl protease	6956	0.596311	8.28992e-07	1.0769e-05	7159.28	0.346928	0.0168395	0.0987293	cathd gene product	Drosophila melanogaster	drosoph	AAF45770	0	0.7667	8	C:lysosome; C:microtubule associated complex; P:defense response to Gram-negative bacterium; P:nurse cell apoptotic process; P:salivary gland cell autophagic cell death; P:proteolysis; F:aspartic-type endopeptidase activity; C:extracellular region	tr|D3TMW6|D3TMW6_GLOMM	Aspartyl protease	100	1.1e-233	806.6	OG5_126885	dmel|FBpp0087972
GMOY000156-RA	hypothetical protein	819.814	0.59572	0.000960466	0.00588691	800.946	0.564105	0.0145541	0.0882082	No_Hits	NA	nr	NA	NA	NA	1	F:calcium-transporting ATPase activity	tr|Q59DP9|Q59DP9_DROME	Calcium-transporting ATPase	54	9.4e-18	87.8	OG5_126645	dmel|FBpp0289782
GMOY009607-RA	hypothetical conserved protein	1695.39	0.594783	8.59558e-06	9.05978e-05	1733.42	0.374978	0.0144776	0.0879423	PREDICTED: uncharacterized protein LOC101896632 isoform X1	Musca domestica	nr	XP_005180447	0	0.71	4	F:calcium ion binding; P:homophilic cell adhesion; C:plasma membrane; F:protein binding	tr|D3TLZ2|D3TLZ2_GLOMM	Hypothetical conserved protein	100	2e-289	993.4	OG5_158753	dmel|FBpp0075708
GMOY010886-RA	hypothetical protein	416.599	0.593507	0.000492302	0.00332467	412.434	0.510312	0.0170651	0.0998346	neuralized-like protein 2-like	Musca domestica	nr	XP_005180960	8.94e-145	0.778	1	P:intracellular signal transduction	tr|Q9W112|Q9W112_DROME	CG3894	56	2.1e-85	313.5	OG5_135065	dmel|FBpp0289407
GMOY006059-RA	hypothetical protein	245.247	0.591008	0.00256525	0.0134667	231.194	0.708694	0.00834111	0.0578369	CG13404 gene product	Drosophila melanogaster	drosoph	AAF48364	3.06e-65	0.66	0	NA	tr|Q9VY41|Q9VY41_DROME	CG13404	65.1	5.3e-59	224.9	OG5_136777	dmel|FBpp0288818
GMOY006641-RA	X11L	1145.63	0.590806	0.00100271	0.00608639	1096.41	0.64988	0.00593731	0.0450734	CG5678 gene product	Drosophila melanogaster	drosoph	AAF48741	0	0.91	1	F:protein binding	tr|E1JJN6|E1JJN6_DROME	X11L, isoform B	65.9	0	1189.5	OG5_130749	dmel|FBpp0074225
GMOY000901-RA	dolichol-phosphate mannosyltransferase	818.674	0.589437	0.000386984	0.00270061	805.196	0.53755	0.00653002	0.0481269	CG10166 gene product	Drosophila melanogaster	drosoph	AAF53817	2.96e-140	0.92	2	F:dolichyl-phosphate beta-D-mannosyltransferase activity; P:protein glycosylation	tr|D3TNN1|D3TNN1_GLOMM	Dolichol-phosphate mannosyltransferase	98.7	1.1e-134	476.9	OG5_127079	dmel|FBpp0080817
GMOY011690-RA	hypothetical protein	2775.56	0.588465	3.89567e-05	0.00036417	2576.68	0.806905	4.61566e-06	0.000102803	lethal isoform a	Musca domestica	nr	XP_005183854	0	0.79	3	F:molecular_function; P:biological_process; C:cellular_component	tr|D3TSL7|D3TSL7_GLOMM	Hypothetical conserved secreted protein	91.2	5e-286	981.1	OG5_146596	dmel|FBpp0071081
GMOY009637-RA	lethal (3) 76BDm	3102.04	0.58757	2.99076e-07	4.23588e-06	3002.71	0.602401	5.91781e-05	0.00099678	trafficking protein particle complex subunit 8-like	Musca domestica	nr	XP_005180658	0	0.754	0	NA	tr|Q9VW22|Q9VW22_DROME	CG8793-PA	59.7	0	1563.5	OG5_129906	dmel|FBpp0074734
GMOY011196-RA	hypothetical protein	1426.5	0.587066	0.000282924	0.00203716	1279.4	0.985258	5.86531e-07	1.64656e-05	CG12581 gene product	Drosophila melanogaster	drosoph	AAF52174	1.66e-171	0.74	0	NA	tr|Q9VMY3|Q9VMY3_DROME	CG12581, isoform A	71.2	7.4e-258	887.5	OG5_142322	dmel|FBpp0078601
GMOY001709-RA	conserved phosducin-like protein	236.121	0.58529	0.00108062	0.00648213	220.685	0.753995	0.0010806	0.0113759	CG13449 gene product	Drosophila melanogaster	drosoph	AAF49607	0	0.71	0	NA	tr|Q9VUR8|Q9VUR8_DROME	CG13449, isoform A	55.9	3.9e-163	573.2	OG5_163000	dmel|FBpp0075343
GMOY005313-RA	hypothetical protein	5065.44	0.580118	1.4129e-05	0.000144261	4726.72	0.765184	1.96593e-05	0.000374871	PREDICTED: LOW QUALITY PROTEIN: probable phospholipid-transporting ATPase IIB-like	Ceratitis capitata	nr	XP_004534500	0	0.92	8	F:ATP binding; F:phospholipid-translocating ATPase activity; F:magnesium ion binding; P:cation transport; C:integral component of membrane; P:phospholipid transport; F:ATPase activity, coupled to transmembrane movement of ions, phosphorylative mechanism; F:cation-transporting ATPase activity	tr|Q9VK06|Q9VK06_DROME	Phospholipid-transporting ATPase	77	0	1933.7	OG5_127596	dmel|FBpp0080040
GMOY013099-RA	F1-ATPase chaperone	2309.07	0.57844	7.87413e-06	8.33167e-05	2287.5	0.485497	0.00437513	0.0353023	T-complex 1 subunit alpha	Ceratitis capitata	nr	XP_004523100	0	0.98	3	F:ATP binding; F:unfolded protein binding; P:protein folding	sp|P12613|TCPA_DROME	T-complex protein 1 subunit alpha	91.9	4.1e-288	987.6	OG5_127998	dmel|FBpp0083684
GMOY004979-RA	Activating transcription factor	2025.85	0.574084	0.00272049	0.014156	1940.91	0.621849	0.0114489	0.07417	a3-3 gene product	Drosophila melanogaster	drosoph	AAF45599	6.79e-64	0.57	8	P:immune response; F:sequence-specific DNA binding; P:nervous system development; F:protein binding; P:lipid homeostasis; C:nucleus; F:sequence-specific DNA binding transcription factor activity; P:regulation of transcription, DNA-templated	tr|Q9XZS8|Q9XZS8_DROME	Activating transcription factor 3, isoform A	37.3	1.3e-27	122.5	OG5_134174	dmel|FBpp0070234
GMOY008279-RA	hypothetical protein	929.772	0.571232	3.44803e-05	0.000325191	916.447	0.498313	0.00563557	0.0431473	CG14997 gene product	Drosophila melanogaster	drosoph	AAF47867	0	0.8	2	P:oxidation-reduction process; F:oxidoreductase activity	tr|D3TMK7|D3TMK7_GLOMM	Mitochondrial sulfide quinone oxidoreductase	100	1.8e-271	932.2	OG5_129122	dmel|FBpp0073081
GMOY004686-RA	hypothetical protein	396.871	0.568677	0.00161744	0.00910002	361.861	0.851787	0.000340168	0.00440042	CG18250 gene product	Drosophila melanogaster	drosoph	AAF58068	7.77e-25	0.6	0	NA	tr|Q8STB9|Q8STB9_DROME	Dystroglycan type II	45.7	3.1e-25	112.8	OG5_132724	dmel|FBpp0086396
GMOY002177-RA	ACAT3: acetyl-CoA acyltransferase	1164.49	0.565313	1.58215e-06	1.95267e-05	1103.95	0.668627	2.85614e-05	0.000526011	CG9149 gene product	Drosophila melanogaster	drosoph	AAF47470	2.18e-166	0.6667	5	C:microtubule associated complex; P:monocarboxylic acid metabolic process; P:mitotic spindle organization; C:lipid particle; F:transferase activity, transferring acyl groups other than amino-acyl groups	tr|Q9W0H6|Q9W0H6_DROME	CG9149	69.9	8.8e-161	564.3	OG5_126757	dmel|FBpp0072560
GMOY000959-RA	integrin-linked kinase	886.182	0.562384	0.00103866	0.00625802	832.495	0.706664	0.00104295	0.0110226	Ilk gene product	Drosophila melanogaster	drosoph	NP_524367.1	0	0.95	11	P:protein phosphorylation; P:cytoskeletal anchoring at plasma membrane; F:protein serine/threonine kinase activity; P:integrin-mediated signaling pathway; P:cell-matrix adhesion; F:ATP binding; C:focal adhesion; F:protein binding; P:regulation of signal transduction; P:apposition of dorsal and ventral imaginal disc-derived wing surfaces; P:muscle attachment	tr|D3TMU2|D3TMU2_GLOMM	Integrin-linked kinase	99.6	2.4e-268	921.8	OG5_132787	dmel|FBpp0077962
GMOY013070-RA	fatty acid desaturase	920.12	0.560628	2.9512e-05	0.000281919	890.784	0.567232	0.000561146	0.00662316	sphingolipid delta-4-desaturase	Chrysomya megacephala	nr	AHI54576.1	0	0.95	3	F:sphingolipid delta-4 desaturase activity; C:integral component of membrane; P:sphingolipid biosynthetic process	tr|Q94515|Q94515_DROME	Des-1 protein	87.1	2.1e-172	602.4	OG5_128204	dmel|FBpp0078810
GMOY009640-RA	hypothetical protein	712.915	0.560552	0.000850225	0.00530667	706.158	0.478905	0.00600131	0.0453735	PREDICTED: uncharacterized protein LOC101449319	Ceratitis capitata	nr	XP_004537685	8.1e-43	0.6	0	NA	No_Hits	NA	NA	NA	NA	OG5_168682	dmel|FBpp0074696
GMOY006307-RA	Regulatory particle non-ATPase	658.932	0.559087	1.57363e-05	0.000159673	657.218	0.433707	0.0105032	0.0690957	rpn4 gene product	Drosophila melanogaster	drosoph	AAF47286	0	0.89	5	F:endopeptidase activity; C:proteasome regulatory particle, lid subcomplex; P:proteasome-mediated ubiquitin-dependent protein catabolic process; P:regulation of exit from mitosis; F:protein binding	tr|D3TN29|D3TN29_GLOMM	26S proteasome regulatory complex subunit RPN9/PSMD13	100	1.3e-219	759.6	OG5_127891	dmel|FBpp0083860
GMOY007252-RA	flightless I	1244.95	0.55754	5.81173e-05	0.0005193	1233.86	0.455912	0.0118393	0.0758957	protein flightless-1-like	Musca domestica	nr	XP_005177524	0	0.9033	1	F:actin binding	sp|Q24020|FLII_DROME	Protein flightless-1	78.5	0	2006.9	OG5_133648	dmel|FBpp0076893
GMOY002316-RA	Signal transducing adaptor molecule	3385.48	0.555985	0.000113674	0.000926423	3362.01	0.449681	0.00847128	0.0585369	signal transducing adapter molecule 1-like	Ceratitis capitata	nr	XP_004536279	0	0.67	2	F:protein binding; P:intracellular protein transport	tr|Q9XTL2|Q9XTL2_DROME	Jak pathway signal transduction adaptor molecule	48.4	2.1e-157	553.9	OG5_129713	dmel|FBpp0079732
GMOY002730-RA	hypothetical protein	1962	0.551438	5.54382e-07	7.45082e-06	1815.6	0.771638	9.30897e-08	3.12295e-06	neutral and basic amino acid transport protein rbat-like	Musca domestica	nr	XP_005178047	0	0.81	3	F:catalytic activity; F:cation binding; P:carbohydrate metabolic process	No_Hits	NA	NA	NA	NA	OG5_158702	cpip|CPIJ000760
GMOY000146-RA	hypothetical conserved protein	2491.73	0.549452	0.000113636	0.000926423	2376.83	0.618199	0.000701624	0.00795601	probable atp-dependent rna helicase dhx35-like	Musca domestica	nr	XP_005187426	0	0.622	4	F:phosphotransferase activity, for other substituted phosphate groups; C:membrane; P:phospholipid biosynthetic process; F:helicase activity	tr|D3TLJ4|D3TLJ4_GLOMM	Hypothetical conserved protein	100	4.7e-222	769.2	OG5_130943	cpip|CPIJ017391
GMOY009955-RA	actin-related protein ARP2/3 complex subunit ARPC2	1490.27	0.549225	6.43148e-05	0.000567222	1428.91	0.588208	0.00285708	0.0251629	CG10954 gene product	Drosophila melanogaster	drosoph	AAF54972	0	0.96	2	P:regulation of actin filament polymerization; C:cytoskeleton	tr|D3TMA4|D3TMA4_GLOMM	Actin-related protein ARP2/3 complex subunit ARPC2	100	1.4e-171	599.7	OG5_128966	dmel|FBpp0080890
GMOY003458-RA	deep orange	2457.55	0.547774	7.65883e-06	8.12493e-05	2388.73	0.535017	0.000364337	0.0046535	vacuolar protein sorting-associated protein 18 homolog	Musca domestica	nr	XP_005186234	0	0.7733	2	P:vesicle-mediated transport; P:intracellular protein transport	sp|Q24314|VPS18_DROME	Vacuolar protein sorting-associated protein 18 homolog	53.7	3.5e-304	1042	OG5_128477	dmel|FBpp0070259
GMOY006618-RA	hypothetical protein	2993.79	0.546779	2.199e-07	3.18641e-06	2807.54	0.695893	6.14142e-06	0.000133119	core 3-alpha-l-fucosyltransferase	Glossina morsitans	nr	CAE46766	0	0.81	5	C:Golgi cisterna membrane; P:fucosylation; P:protein glycosylation; F:glycoprotein 3-alpha-L-fucosyltransferase activity; C:integral component of membrane	tr|Q70G57|Q70G57_9MUSC	Putative core 3-alpha-L-fucosyltransferase	98	1.4e-243	839.3	OG5_126881	aaeg|AAEL000244-PA
GMOY003720-RA	hypothetical protein	665.862	0.546341	0.00598181	0.0271449	609.949	0.820588	0.00017083	0.00247076	CG10916 gene product	Drosophila melanogaster	drosoph	AAF57732	6.65e-49	0.6	2	F:protein binding; F:zinc ion binding	tr|Q7K1R6|Q7K1R6_DROME	CG10916, isoform A	47	2.9e-53	206.5	OG5_149356	dmel|FBpp0085928
GMOY004288-RA	HEM-protein	3668.53	0.545254	5.10528e-06	5.68198e-05	3448.48	0.683771	9.80835e-06	0.000200761	hem gene product	Drosophila melanogaster	drosoph	AAF51820	0	0.96	41	P:melanization defense response; P:axon extension; P:imaginal disc eversion; P:regulation of transcription from RNA polymerase II promoter; P:positive regulation of JUN kinase activity; P:chorion-containing eggshell pattern formation; P:dorsal closure, spreading of leading edge cells; P:cortical actin cytoskeleton organization; P:cellular response to arsenic-containing substance; P:negative regul…	sp|P55162|HEM_DROME	Membrane-associated protein Hem	94.5	0	2116.3	OG5_130605	dmel|FBpp0078162
GMOY002766-RA	Regulatory particle triple-A ATPase	1403.08	0.541552	3.22245e-06	3.75018e-05	1414.24	0.369227	0.0118467	0.0758957	PREDICTED: 26S protease regulatory subunit 6B	Musca domestica	nr	XP_005179381	0	0.9833	7	P:proteasome-mediated ubiquitin-dependent protein catabolic process; F:nucleoside-triphosphatase activity; C:proteasome regulatory particle, base subcomplex; F:endopeptidase activity; F:ATP binding; C:cytoplasm; P:cellular response to DNA damage stimulus	tr|D3TN39|D3TN39_GLOMM	26S proteasome regulatory complex ATPase RPT3	100	6e-234	807.4	OG5_127831	dmel|FBpp0073292
GMOY003563-RA	CENP-meta	2424.91	0.54133	6.7722e-05	0.000588994	2272.38	0.683897	0.000387156	0.0049062	hypothetical protein FF38_07584	Lucilia cuprina	nr	KNC25376	0	0.71	5	C:kinesin complex; F:microtubule motor activity; F:ATP binding; F:microtubule binding; P:microtubule-based movement	No_Hits	NA	NA	NA	NA	OG5_126585	dmel|FBpp0079804
GMOY009462-RA	meics: meiotic central spindle	484.687	0.538021	0.000118411	0.000957337	463.712	0.587178	0.00188106	0.0179555	zinc finger protein 423-like	Ceratitis capitata	nr	XP_004523591	6.8e-82	0.55	2	F:nucleic acid binding; F:metal ion binding	No_Hits	NA	NA	NA	NA	OG5_132371	bmaa|14883.m00053
GMOY008918-RA	hypothetical protein	476.829	0.537311	0.00250549	0.0131956	451.506	0.628676	0.00932699	0.0631035	BcDNA:LD28247 gene product	Drosophila melanogaster	drosoph	AAF47995	0	0.9	3	P:G-protein coupled receptor signaling pathway; F:catalytic activity; F:G-protein coupled receptor activity	tr|D3TR44|D3TR44_GLOMM	Lanthionine synthetase C-like protein 1	100	2.7e-253	871.7	OG5_128365	dmel|FBpp0073285
GMOY008002-RA	cdc37: Cdc37	1551.35	0.536355	7.1987e-06	7.71709e-05	1460.79	0.661714	8.20253e-05	0.00131062	cdc37 gene product	Drosophila melanogaster	drosoph	AAF47571	3.09e-150	0.85	8	C:cytoplasm; F:protein tyrosine kinase activator activity; F:chaperone binding; P:intracellular signal transduction; F:unfolded protein binding; F:protein kinase binding; P:neurogenesis; P:transmembrane receptor protein tyrosine kinase signaling pathway	sp|Q24276|CDC37_DROME	Hsp90 co-chaperone Cdc37	74.2	8.7e-163	570.9	OG5_133705	dmel|FBpp0072660
GMOY004061-RA	hypothetical protein	601.037	0.536087	0.00049324	0.00332825	587.367	0.491848	0.0129109	0.0810439	CG14969- partial	Drosophila melanogaster	nr	NP_647809	6.6e-55	0.65	0	NA	tr|Q95SH7|Q95SH7_DROME	CG14969	41.1	1.2e-52	204.5	OG5_134653	dmel|FBpp0072944
GMOY002049-RA	Niemann-Pick type C-1a	9366.36	0.535694	0.000233601	0.00173089	9068.6	0.533996	0.00273332	0.0243917	niemann-pick c1 isoform x1	Musca domestica	nr	XP_005183449	0	0.89	3	C:integral component of membrane; P:cholesterol transport; F:hedgehog receptor activity	tr|Q9VL24|Q9VL24_DROME	Niemann-Pick type C-1a, isoform A	68.8	0	1798.9	OG5_128206	dmel|FBpp0079547
GMOY011147-RA	hypothetical protein	981.515	0.534738	0.000266945	0.00193749	940.67	0.57387	0.0027629	0.0245712	CG12213 gene product	Drosophila melanogaster	drosoph	AAF54724	7.32e-31	0.46	2	P:positive regulation of JAK-STAT cascade; F:molecular_function	tr|D3TQB9|D3TQB9_GLOMM	Hypothetical secreted conserved protein	97.6	0	1190.6	OG5_149519	dmel|FBpp0112135
GMOY007248-RA	supercoiling factor	721.387	0.533338	6.66043e-05	0.000582422	694.702	0.55398	0.00136176	0.0137451	scf gene product	Drosophila melanogaster	drosoph	AAF52636	5.68e-86	0.82	8	C:polytene chromosome puff; F:calcium ion binding; P:dosage compensation by hyperactivation of X chromosome; P:chromatin organization; P:DNA topological change; P:positive regulation of transcription, DNA-templated; C:cytoplasm; F:DNA topoisomerase activity	tr|D3TMK6|D3TMK6_GLOMM	Calumenin	100	8.9e-196	680.2	OG5_129808	dmel|FBpp0088881
GMOY001887-RA	lambik	1341.04	0.533252	0.00316321	0.0160983	1243.14	0.72375	0.00156015	0.015364	leucine-rich repeats and immunoglobulin-like domains protein 3-like	Musca domestica	nr	XP_005184132	0	0.6867	1	F:protein binding	tr|A1ZAB1|A1ZAB1_DROME	Lambik	54	3.2e-249	859.8	OG5_130419	dmel|FBpp0086374
GMOY004661-RA	hypothetical protein	1047.72	0.532459	2.89322e-05	0.000277029	953.104	0.826684	5.39919e-06	0.000118944	CG15216 gene product	Drosophila melanogaster	drosoph	AAF57251	0	0.76	0	NA	tr|M9PDE6|M9PDE6_DROME	CG42748, isoform K	64.4	2.1e-163	573.5	OG5_134666	dmel|FBpp0085294
GMOY011743-RA	Major Facilitator Superfamily Transporter	6504.22	0.532209	1.23391e-06	1.5439e-05	6255.02	0.561064	6.86138e-05	0.00112982	major facilitator superfamily transporter isoform f	Ceratitis capitata	nr	XP_004527238	0	0.7767	2	C:integral component of membrane; P:transmembrane transport	tr|D3TLM4|D3TLM4_GLOMM	Sodium-dependent phosphate transporter	100	6.6e-198	688	OG5_144238	cpip|CPIJ013090
GMOY011173-RA	Ubiquitin-conjugating enzyme variant 1A	2418.57	0.532174	0.000322753	0.00229357	2330.18	0.547469	0.00606586	0.0456048	ubiquitin-conjugating enzyme e2 variant 1-like	Musca domestica	nr	XP_005178618	2.14e-91	0.9667	1	F:acid-amino acid ligase activity	tr|D3TSB6|D3TSB6_GLOMM	Ubiquitin-conjugating enzyme E2	100	1.7e-82	302.8	OG5_127771	dmel|FBpp0076859
GMOY010052-RA	hypothetical protein	394.67	0.530622	0.00905846	0.0378775	370.064	0.659821	0.00854637	0.0587192	PREDICTED: probable serine/threonine protein kinase DDB_G0277071-like isoform X1	Musca domestica	nr	XP_005184696	2.33e-36	0.624	1	F:phospholipid binding	tr|E1JHC2|E1JHC2_DROME	CG32982, isoform E	46.7	8.9e-42	167.9	OG5_162648	dmel|FBpp0079372
GMOY009011-RA	Synapse-associated protein 47kD	1448.59	0.530444	5.16773e-05	0.000467953	1398.24	0.541115	0.000985546	0.0105819	synapse-associated protein isoform a	Drosophila ananassae	nr	XP_001954997	0	0.7067	2	P:regulation of short-term neuronal synaptic plasticity; P:associative learning	sp|Q960T2|SAP47_DROME	Synapse-associated protein of 47 kDa	63.3	5e-183	638.6	OG5_132678	dmel|FBpp0082662
GMOY011032-RA	hypothetical protein	2817.48	0.530435	0.00184336	0.0101335	2692.94	0.583664	0.00539089	0.0417485	CG8222 gene product	Drosophila melanogaster	drosoph	AAF52626	1.21e-90	0.58	1	F:protein binding	tr|Q7KTI7|Q7KTI7_DROME	Receptor protein-tyrosine kinase	46.6	1.8e-41	169.5	OG5_130320	dmel|FBpp0089341
GMOY008525-RA	glyoxylase	442.965	0.529561	0.000998143	0.00606318	424.31	0.572153	0.0061902	0.0462122	CG4365 gene product	Drosophila melanogaster	drosoph	AAF58646	0	0.5367	2	F:hydrolase activity; F:protein binding	tr|Q961J0|Q961J0_DROME	GH21160p	59.3	6.2e-186	649	OG5_155159	dmel|FBpp0087243
GMOY006345-RA	scavenger receptor acting in neural tissue and majority of rhodopsin is absent	1377.78	0.528634	3.98076e-05	0.000371143	1347.4	0.475097	0.00815365	0.0568785	CG12789 gene product	Drosophila melanogaster	drosoph	AAF52518	0	0.77	2	C:membrane; P:cell adhesion	tr|Q9VM10|Q9VM10_DROME	Scavenger receptor acting in neural tissue and majority of rhodopsin is absent, isoform A	62.2	3.5e-205	712.2	OG5_158694	dmel|FBpp0079088
GMOY003330-RA	hypothetical protein	1611.39	0.527752	0.000121809	0.000981933	1508.18	0.686817	2.18172e-05	0.00041117	CG1635 gene product	Drosophila melanogaster	drosoph	AAF57163	0	0.86	0	NA	tr|Q95TK5|Q95TK5_DROME	CG1635	70.7	3.9e-170	595.5	OG5_129371	dmel|FBpp0085157
GMOY000799-RA	AGXT: alanine-glyoxylate aminotransferase	2330.39	0.527019	1.80967e-05	0.000180701	2338.51	0.370755	0.010236	0.0677791	CG11241 gene product	Drosophila melanogaster	drosoph	AAF51130	0	0.61	2	F:transaminase activity; F:pyridoxal phosphate binding	tr|D3TRZ5|D3TRZ5_GLOMM	Alanine-glyoxylate transaminase 1	100	3,7E-313	1070.8	OG5_128761	dmel|FBpp0112101
GMOY002940-RA	serine/threonine protein kinase	729.17	0.525095	0.000781109	0.0049131	699.319	0.556495	0.00737021	0.0527329	CG9374 gene product	Drosophila melanogaster	drosoph	AAF54972	0	0.77	3	F:ATP binding; P:protein phosphorylation; F:protein serine/threonine kinase activity	tr|D3TMT6|D3TMT6_GLOMM	Serine/threonine protein kinase	98.5	1.1e-302	1036.2	OG5_131104	dmel|FBpp0082281
GMOY007046-RA	hypothetical protein	5544.18	0.522132	2.98376e-06	3.54316e-05	5363.11	0.523069	0.000176229	0.00253525	GK15553	Drosophila willistoni	nr	XP_002065630	0	0.82	2	F:transferase activity, transferring hexosyl groups; P:metabolic process	tr|D3TSD8|D3TSD8_GLOMM	UDP-glucuronosyl and UDP-glucosyl transferase	95.3	9,9E-314	1072.8	OG5_126667	dmel|FBpp0080618
GMOY000172-RA	hypothetical protein	4508.28	0.52021	0.000101477	0.000837516	4264.53	0.619057	0.000220134	0.0030686	hypothetical protein FF38_08954	Lucilia cuprina	nr	KNC27308	3.2e-20	0.62	0	NA	No_Hits	NA	NA	NA	NA	OG5_127973	dmel|FBpp0089183
GMOY000755-RA	Cadherin 74A	837.588	0.519649	0.00110965	0.00663676	788.029	0.645582	0.000884099	0.00965938	CG6445 gene product	Drosophila melanogaster	drosoph	AAF49351	0	0.79	9	C:integral component of plasma membrane; P:homophilic cell adhesion; C:apical plasma membrane; P:calcium-dependent cell-cell adhesion; C:microvillus; F:calcium ion binding; P:cell-cell adhesion mediated by cadherin; P:dorsal appendage formation; F:protein homodimerization activity	tr|Q9VVG0|Q9VVG0_DROME	Cadherin 74A, isoform A	63.5	0	2347	OG5_138460	dmel|FBpp0075002
GMOY001789-RA	hypothetical protein	1691.85	0.519634	3.16228e-05	0.000300479	1597.95	0.620434	0.000329285	0.00426646	PREDICTED: neurobeachin-like protein 1-like	Musca domestica	nr	XP_005176752	0	0.92	2	F:sphingomyelin phosphodiesterase activator activity; F:protein binding	tr|M9NE09|M9NE09_DROME	CG43367, isoform E	85.4	0	1582.8	OG5_128817	dmel|FBpp0073080
GMOY008944-RA	varicose	2409.72	0.518594	7.21825e-06	7.72789e-05	2240.83	0.69935	4.57552e-06	0.000102191	maguk p55 subfamily member 6-like isoform x1	Musca domestica	nr	XP_005182796	0	0.91	1	F:protein binding	tr|Q7KT16|Q7KT16_DROME	FI17352p1	79.6	1.3e-299	1026.2	OG5_132119	dmel|FBpp0088886
GMOY009782-RA	hypothetical protein	3394.43	0.517608	1.67246e-05	0.00016907	3323.3	0.461145	0.0037847	0.0316436	wbp2 isoform f	Ceratitis capitata	nr	XP_004530600	2.17e-101	0.81	4	P:hippo signaling; P:positive regulation of transcription, DNA-templated; C:cytoplasm; P:positive regulation of imaginal disc growth	tr|D3TRS0|D3TRS0_GLOMM	WW domain binding protein wBP-2	99.7	2.8e-220	761.9	OG5_132815	aaeg|AAEL002597-PB
GMOY002713-RA	hypothetical protein	2707.52	0.516864	0.000825034	0.00516159	2524.66	0.676147	0.00110248	0.011561	PREDICTED: protein spire-like, partial	Musca domestica	nr	XP_005190857	0	0.702	6	P:vesicle-mediated transport; F:microtubule binding; C:cell cortex; P:pole plasm oskar mRNA localization; F:actin binding; P:actin nucleation	sp|Q9U1K1|SPIR_DROME	Protein spire	72.5	1.7e-110	398.7	OG5_134140	dmel|FBpp0080884
GMOY002641-RA	hypothetical protein	672.773	0.516126	0.00117312	0.00693	629.113	0.653375	0.00494353	0.0388506	No_Hits	NA	nr	NA	NA	NA	0	NA	No_Hits	NA	NA	NA	NA	No_Hits	No_Hits
GMOY001281-RA	hypothetical protein	231.218	0.515801	0.00371574	0.0183547	201.364	0.976	0.000325519	0.00424487	PREDICTED: putative uncharacterized protein DDB_G0279653, partial	Musca domestica	nr	XP_011294469	4.1e-28	0.62	0	NA	No_Hits	NA	NA	NA	NA	No_Hits	No_Hits
GMOY010719-RA	hypothetical protein	1382.08	0.514937	1.09307e-05	0.000113596	1368.29	0.410466	0.00949715	0.0638805	CG10220 gene product	Drosophila melanogaster	drosoph	AAF53997	4.31e-76	0.7	0	NA	tr|D3TQ96|D3TQ96_GLOMM	Alpha-tubulin folding cofactor B	97.8	4.6e-124	442.6	OG5_135567	dmel|FBpp0090944
GMOY001445-RA	blown fuse	258.119	0.512275	0.00786695	0.0337072	241.347	0.646834	0.00886437	0.0604797	blown fuse protein	Musca domestica	nr	AAF56038	2.03e-145	0.574	1	F:phospholipid binding	No_Hits	NA	NA	NA	NA	OG5_185899	dmel|FBpp0088026
GMOY001758-RA	hypothetical protein	1403.67	0.511579	0.000446522	0.00305633	1376.22	0.457848	0.00291974	0.0256868	armadillo repeat-containing protein 6 homolog	Musca domestica	nr	AAF50653	0	0.802	1	F:binding	sp|Q7K486|ARMC6_DROME	Armadillo repeat-containing protein 6 homolog	63.6	1e-168	590.9	OG5_132276	dmel|FBpp0085950
GMOY005131-RA	stck: steamer duck (focal adhesion protein PINCH-1)	1920.56	0.510913	0.000429715	0.00295583	1859.44	0.501928	0.00691369	0.0502673	steamer duck, isoform B	Drosophila melanogaster	nr	NP_731241	0	0.895	7	P:head involution; P:negative regulation of JNK cascade; F:zinc ion binding; P:embryonic pattern specification; P:dorsal closure; C:cell leading edge; P:apposition of dorsal and ventral imaginal disc-derived wing surfaces	tr|D3TNG5|D3TNG5_GLOMM	Focal adhesion protein PINCH-1	80.3	7.9e-141	497.7	OG5_130503	dmel|FBpp0081336
GMOY007327-RA	thp1p: transcription-associated recombination protein	5896.12	0.509594	0.000138102	0.00109702	5601.86	0.581906	0.0013309	0.013501	dlg1 gene product	Drosophila melanogaster	drosoph	AAF48038	0	0.8967	36	P:regulation of border follicle cell delamination; C:cytoskeleton; F:guanylate kinase activity; F:epidermal growth factor receptor binding; C:smooth septate junction; C:apicolateral plasma membrane; P:establishment or maintenance of polarity of larval imaginal disc epithelium; F:structural molecule activity; P:positive phototaxis; C:neuromuscular junction; C:cytosol; C:basolateral plasma membrane…	sp|P31007|DLG1_DROME	Disks large 1 tumor suppressor protein	89.6	1.4e-16	87.4	OG5_128958	cpip|CPIJ009531
GMOY003460-RA	Adaptor Protein complex 1/2, beta subunit	2557.51	0.509137	2.05868e-05	0.000202346	2428.47	0.585793	0.000373387	0.00474659	ap-1 complex subunit beta-1-like	Ceratitis capitata	nr	XP_004518380	0	0.948	5	F:protein transporter activity; P:vesicle-mediated transport; P:intracellular protein transport; C:clathrin adaptor complex; F:binding	tr|Q24253|Q24253_DROME	AP complex subunit beta	93.5	0	1681.8	OG5_127081	dmel|FBpp0074558
GMOY011752-RA	putative glyoxalase	1665.18	0.506222	3.11624e-05	0.000296643	1577.53	0.593156	0.000413699	0.00518567	CG1532 gene product	Drosophila melanogaster	drosoph	AAF50868	9.73e-127	0.78	1	P:neurogenesis	tr|D3TNM3|D3TNM3_GLOMM	Putative glyoxalase	100	1.2e-174	610.1	OG5_131304	dmel|FBpp0076960
GMOY013105-RA	alpha Spectrin	8853.65	0.505079	0.00562498	0.0259111	8313.19	0.62376	0.0084855	0.0585369	spectrin alpha chain isoform X2	Musca domestica	nr	XP_005177514	0	0.98	2	F:protein binding; F:calcium ion binding	tr|M9PBI5|M9PBI5_DROME	Alpha spectrin, isoform C	93.6	0	4513.4	OG5_126924	dmel|FBpp0072672
GMOY004670-RA	rhea	6918.47	0.504174	0.00888366	0.037242	6469.15	0.640899	0.00905702	0.0615862	talin-2-like isoform x3	Ceratitis capitata	nr	XP_004525280	0	0.928	8	F:structural constituent of cytoskeleton; P:cytoskeletal anchoring at plasma membrane; F:actin binding; C:focal adhesion; P:cell adhesion; C:ruffle; F:insulin receptor binding; C:actin cytoskeleton	tr|Q9VSL8|Q9VSL8_DROME	Rhea, isoform B	83.8	0	4628.9	OG5_129801	dmel|FBpp0076353
GMOY000966-RA	division abnormally delayed	969.62	0.503826	0.00836761	0.0355351	907.411	0.636572	0.00601921	0.0454205	division abnormally delayed	Ceratitis capitata	nr	XP_004525364	0	0.746	3	C:membrane; F:heparan sulfate proteoglycan binding; C:proteinaceous extracellular matrix	sp|Q24114|DALY_DROME	Division abnormally delayed protein	52.2	1.7e-164	577.4	OG5_135931	dmel|FBpp0076310
GMOY002726-RA	Dynein light intermediate chain	988.822	0.499631	8.30737e-05	0.000700119	954.747	0.497033	0.00554485	0.0427768	cytoplasmic dynein 1 light intermediate chain 1-like	Musca domestica	nr	XP_005180376	0	0.9	3	P:microtubule-based movement; C:cytoplasmic dynein complex; F:microtubule motor activity	tr|Q9VZ20|Q9VZ20_DROME	Dynein light intermediate chain, isoform A	79.9	9.9e-215	743.8	OG5_129450	dmel|FBpp0073297
GMOY003579-RA	hypothetical protein	3155.4	0.497242	0.00102898	0.00620886	3039.74	0.503182	0.0121814	0.0776607	Atpalpha gene product	Drosophila melanogaster	drosoph	AAF55827	0	0.98	20	P:determination of adult lifespan; P:monovalent inorganic cation transport; P:sensory perception of sound; P:regulation of cell shape; P:jump response; P:synaptic growth at neuromuscular junction; P:septate junction assembly; P:response to mechanical stimulus; C:basolateral plasma membrane; F:metal ion binding; P:trachea morphogenesis; P:ATP biosynthetic process; F:sodium:potassium-exchanging ATP…	sp|P13607|ATNA_DROME	Sodium/potassium-transporting ATPase subunit alpha	94.5	0	1648.6	OG5_127003	dmel|FBpp0088502
GMOY000302-RA	armitage	561.716	0.496264	0.00218033	0.0117407	542.645	0.485863	0.0153009	0.0917715	probable rna helicase armi-like	Musca domestica	nr	XP_005191189	0	0.77	1	P:RNA interference	sp|Q6J5K9|ARMI_DROME	Probable RNA helicase armi	47.5	0	1102.4	OG5_129032	dmel|FBpp0100101
GMOY002898-RA	cytosolic sorting protein GGA2/TOM	2984.61	0.494448	0.000160723	0.00125954	2807.84	0.609414	0.000306589	0.00403053	PREDICTED: TOM1-like protein 2-like	Musca domestica	nr	XP_005186648	0	0.87	2	P:intracellular protein transport; C:intracellular	tr|D3TND3|D3TND3_GLOMM	Cytosolic sorting protein GGA2/TOM1	99.6	3.7e-289	991.1	OG5_129871	dmel|FBpp0076189
GMOY003819-RA	hypothetical protein	248.242	0.494359	0.00962489	0.0396637	230.528	0.660747	0.00745657	0.0533036	tyrosine-protein kinase src42a-like isoform x3	Musca domestica	nr	XP_005177458	7.08e-74	0.886	4	F:protein tyrosine kinase activity; P:protein phosphorylation; F:ATP binding; F:protein binding	sp|Q9V9J3|SRC42_DROME	Tyrosine-protein kinase Src42A	78.6	4e-51	198.4	OG5_127750	dmel|FBpp0085320
GMOY007501-RA	hypothetical protein	423.841	0.494271	0.00129061	0.00754213	395.144	0.647831	0.00147642	0.0146464	intracellular protein transport protein uso1-like isoform x6	Musca domestica	nr	XP_005181724	2.44e-140	0.7867	0	NA	tr|Q9VCH2|Q9VCH2_DROME	CG33111, isoform A	56.6	1.1e-116	418.3	OG5_174960	dmel|FBpp0083914
GMOY003837-RA	methuselah-like	316.668	0.494016	0.00642358	0.02873	301.274	0.568002	0.00762286	0.0540379	probable g-protein coupled receptor mth-like 5-like	Musca domestica	nr	XP_005185012	0	0.8433	5	F:G-protein coupled receptor activity; P:response to stress; P:determination of adult lifespan; P:G-protein coupled receptor signaling pathway; C:integral component of membrane	sp|Q9VGG8|MTH5_DROME	Probable G-protein coupled receptor Mth-like 5	67.7	5.1e-192	668.3	OG5_158810	dmel|FBpp0081989
GMOY009504-RA	hypothetical protein	979.985	0.492214	0.0001454	0.00114939	921.812	0.607648	0.000357007	0.00458159	RING finger and transmembrane domain-containing 1 isoform X2	Musca domestica	nr	XP_011294050	1e-156	0.67	2	F:zinc ion binding; F:protein binding	No_Hits	NA	NA	NA	NA	OG5_131990	dmel|FBpp0083971
GMOY007202-RA	hypothetical protein	354.702	0.49183	0.00408081	0.0198872	338.274	0.547256	0.00699225	0.0506109	hypothetical protein FF38_07223	Lucilia cuprina	nr	KNC31392	0	0.76	0	NA	No_Hits	NA	NA	NA	NA	OG5_140071	aaeg|AAEL009640-PA
GMOY000016-RA	hypothetical protein	927.54	0.48875	0.000384662	0.00268901	891.082	0.504691	0.00553665	0.0427544	CG12309 gene product	Drosophila melanogaster	drosoph	AAF58761	7.58e-98	0.72	0	NA	tr|Q8MS78|Q8MS78_DROME	CG12309	55.1	4.9e-88	322.4	OG5_175295	dmel|FBpp0087310
GMOY001925-RA	GTPase Rab5/YPT51	679.297	0.487214	0.000589248	0.00387981	660.368	0.460024	0.00904283	0.0615415	chrw gene product	Drosophila melanogaster	drosoph	AAF47018	1.57e-111	0.6833	40	F:GTP binding; P:germ-line stem cell division; P:rhabdomere development; P:Golgi vesicle fusion to target membrane; C:trans-Golgi network transport vesicle; P:oocyte microtubule cytoskeleton polarization; P:actin cytoskeleton reorganization; C:recycling endosome; P:cortical actin cytoskeleton organization; P:regulation of trichome morphogenesis; P:spermatocyte division; P:cellularization; C:fusom…	tr|D3TQT4|D3TQT4_GLOMM	GTPase Rab5/YPT51	100	2.7e-150	528.9	OG5_132710	dmel|FBpp0072029
GMOY000434-RA	singed	2373.71	0.486907	0.000263471	0.00192082	2245.41	0.572487	0.00129371	0.0131734	sn gene product	Drosophila melanogaster	drosoph	AAF46307	0	0.96	36	F:sequence-specific DNA binding transcription factor activity; P:positive regulation of histone deacetylation; F:repressing transcription factor binding; P:mesodermal cell fate determination; P:dendrite morphogenesis; P:ventral furrow formation; C:neuron projection; P:Malpighian tubule morphogenesis; P:compound eye development; P:mesodermal cell fate specification; P:dorsal/ventral axis specifica…	tr|D3TMG6|D3TMG6_GLOMM	Fascin	99.6	3.6e-264	908.3	OG5_131258	dmel|FBpp0071056
GMOY013023-RA	sosie	337.969	0.486615	0.00438152	0.0210633	297.877	0.916207	4.65562e-05	0.000804288	No_Hits	NA	nr	NA	NA	NA	0	NA	No_Hits	NA	NA	NA	NA	OG5_158453	dmel|FBpp0084080
GMOY004035-RA	hypothetical protein	4432.57	0.485449	0.00196972	0.0107485	4068.08	0.718957	5.67745e-05	0.000960297	GK20142	Drosophila willistoni	nr	XP_002064394	1.95e-51	0.93	1	F:protein binding	tr|A8JUZ8|A8JUZ8_DROME	CG34417, isoform D	87.2	1.2e-44	176.4	OG5_134477	aaeg|AAEL012429-PA
GMOY008527-RA	hypothetical protein	521.191	0.480571	0.0037191	0.0183547	487.936	0.611244	0.00434759	0.0352207	low quality protein: cdk5 and abl1 enzyme substrate 1-like	Musca domestica	nr	XP_005178580	0	0.752	3	P:regulation of cell cycle; F:cyclin-dependent protein serine/threonine kinase regulator activity; P:regulation of cell division	tr|A1Z9G1|A1Z9G1_DROME	CG6191, isoform A	68.5	2.7e-12	72	OG5_133455	dmel|FBpp0086798
GMOY008923-RA	putative seven transmembrane receptor	1695.18	0.479426	6.98429e-05	0.00060294	1622.52	0.512997	0.000729843	0.00824132	CG12004 gene product	Drosophila melanogaster	drosoph	AAF47516	0	0.95	0	NA	tr|D3TQ11|D3TQ11_GLOMM	Putative seven transmembrane receptor	100	3.8e-244	841.3	OG5_126850	aaeg|AAEL005262-PA
GMOY002030-RA	hypothetical protein	1886.04	0.478396	3.79659e-05	0.000356416	1793.16	0.539776	0.000792819	0.0088413	1-aminocyclopropane-1-carboxylate oxidase-like isoform x1	Musca domestica	nr	XP_005181049	0	0.8867	2	P:oxidation-reduction process; F:oxidoreductase activity, acting on paired donors, with incorporation or reduction of molecular oxygen, 2-oxoglutarate as one donor, and incorporation of one atom each of oxygen into both donors	tr|Q9VCZ2|Q9VCZ2_DROME	CG5346	72.7	1.3e-175	613.6	OG5_126909	dmel|FBpp0083682
GMOY007609-RA	hypothetical protein	2991.35	0.474734	4.28496e-05	0.000396784	2910.17	0.433124	0.0087917	0.0600346	CG5290 gene product	Drosophila melanogaster	drosoph	AAF49283	0	0.73	2	P:neurogenesis; F:protein binding	tr|Q9VVM8|Q9VVM8_DROME	CG5290-PA	55.5	1.5e-252	870.2	OG5_128247	dmel|FBpp0074918
GMOY005973-RA	Death regulator Nedd2-like caspase	296.759	0.474696	0.0240913	0.081993	252.707	1.11632	7.63772e-07	2.08618e-05	nc gene product	Drosophila melanogaster	drosoph	AAF54639	3.15e-90	0.4967	25	P:regulation of gene expression; P:macromolecule catabolic process; F:protein homodimerization activity; P:dendrite morphogenesis; P:salivary gland cell autophagic cell death; P:head involution; P:single organism signaling; P:organelle organization; P:hemocyte development; P:zymogen activation; P:protein autoprocessing; F:cysteine-type endopeptidase activity; P:determination of adult lifespan; P:…	sp|Q9XYF4|ICENC_DROME	Caspase Nc	37.6	1.8e-77	287.7	OG5_163044	dmel|FBpp0076076
GMOY007263-RA	vacuolar H+-ATPase v0 sector accessory subunit S1 Ac45	5408.79	0.472243	4.49882e-06	5.07627e-05	5329.28	0.379431	0.0049411	0.0388506	CG8029 gene product	Drosophila melanogaster	drosoph	AAF58966	5.42e-74	0.56	5	C:plasma membrane proton-transporting V-type ATPase complex; F:proton-transporting ATP synthase activity, rotational mechanism; P:ATP hydrolysis coupled proton transport; F:proton-transporting ATPase activity, rotational mechanism; C:proton-transporting V-type ATPase, V1 domain	tr|D3TLD3|D3TLD3_GLOMM	Vacuolar H+-ATPase v0 sector accessory subunit S1 Ac45	99.7	5.3e-224	774.2	OG5_155215	dmel|FBpp0087668
GMOY005111-RA	Centaurin gamma 1A	2561.44	0.470949	0.0121645	0.0475733	2387.68	0.609243	0.0121894	0.0776607	ceng1a gene product	Drosophila melanogaster	drosoph	AAF53350	0	0.75	8	F:ARF GTPase activator activity; F:zinc ion binding; P:regulation of ARF GTPase activity; F:GTP binding; C:intracellular; C:membrane; P:protein transport; F:protein binding	sp|Q9NGC3|CEG1A_DROME	Centaurin-gamma-1A	71.1	6.6e-107	386.7	OG5_129489	dmel|FBpp0080123
GMOY003594-RA	hypothetical protein	198.713	0.469623	0.0125718	0.0488851	181.12	0.694585	0.00588182	0.0446941	PREDICTED: ankyrin-3	Stomoxys calcitrans	nr	XP_013110675	0	0.7	2	F:protein binding; P:intracellular signal transduction	No_Hits	NA	NA	NA	NA	OG5_163495	dmel|FBpp0078668
GMOY008383-RA	flyers-cup	1288.28	0.469186	0.000224711	0.00167262	1227.19	0.520274	0.00166591	0.016208	BcDNA:GH09045 gene product	Drosophila melanogaster	drosoph	AAF54976	0	0.6567	1	F:protein binding	tr|A8JQZ7|A8JQZ7_DROME	Flyers-cup, isoform E	50.1	1.1e-153	541.6	OG5_131439	dmel|FBpp0082311
GMOY007375-RA	hypothetical conserved protein	3176.38	0.468924	0.000429438	0.00295583	2987.29	0.573174	0.00192103	0.0182939	No_Hits	NA	nr	NA	NA	NA	0	NA	tr|D3TLV8|D3TLV8_GLOMM	Hypothetical conserved protein	100	1.5e-77	286.2	OG5_133681	dmel|FBpp0072894
GMOY009117-RA	LIMK1: LIM Kinase 1	1701.42	0.464846	0.000490839	0.00332029	1538.07	0.761012	1.00017e-05	0.000204201	CG1848 gene product	Drosophila melanogaster	drosoph	AAF48176	0	0.64	5	F:zinc ion binding; F:protein binding; P:protein phosphorylation; F:protein kinase activity; F:ATP binding	sp|Q8IR79|LIMK1_DROME	LIM domain kinase 1	45.6	5.1e-284	975.3	OG5_131191	dmel|FBpp0073493
GMOY004276-RA	hypothetical protein	721.766	0.464234	0.000648827	0.00419756	677.918	0.571083	0.00160358	0.0157342	hypothetical protein FF38_00178	Lucilia cuprina	nr	KNC22565	0	0.64	2	F:DNA binding; P:DNA repair	No_Hits	NA	NA	NA	NA	OG5_130345	dmel|FBpp0073890
GMOY004468-RA	Rho GTPase activating protein at 5A	260.735	0.463624	0.00566744	0.0260177	242.764	0.597764	0.0120182	0.0768727	CG3208 gene product	Drosophila melanogaster	drosoph	AAF46047	0	0.6133	8	P:regulation of Rac GTPase activity; P:adherens junction maintenance; P:cell-cell adhesion; P:regulation of MAPK cascade; P:compound eye development; F:diacylglycerol binding; F:protein binding; C:intracellular	tr|Q9W4A9|Q9W4A9_DROME	Rho GTPase activating protein at 5A, isoform A	68	8.4e-187	651	OG5_132284	dmel|FBpp0070751
GMOY006531-RA	hypothetical protein	5414.2	0.461185	1.74021e-05	0.000174621	5272.49	0.414024	0.0044642	0.0358778	CG1311 gene product	Drosophila melanogaster	drosoph	AAF47876	0	0.86	3	F:molecular_function; P:biological_process; C:cellular_component	tr|M9PHD2|M9PHD2_DROME	CG1311, isoform B	75.2	1,4E-312	1069.3	OG5_132356	dmel|FBpp0073088
GMOY010035-RA	Mig-2-like	469.412	0.459275	0.00436564	0.0209994	437.464	0.612476	0.00201484	0.0190082	Mtl gene product	Drosophila melanogaster	drosoph	AAF56727	5.13e-134	0.96	17	P:establishment of ommatidial planar polarity; P:lamellipodium assembly; P:germ-band shortening; P:cellular response to DNA damage stimulus; P:actin filament bundle assembly; P:dorsal closure, elongation of leading edge cells; F:GTP binding; P:establishment of imaginal disc-derived wing hair orientation; P:JNK cascade; P:small GTPase mediated signal transduction; P:head involution; C:intracellula…	tr|Q7JWS8|Q7JWS8_DROME	AT17867p	95.4	1e-106	383.6	OG5_126995	dmel|FBpp0084561
GMOY010190-RA	transferrin 2 (phosphoglucomutase/phosphomannomutase)	5048.18	0.459169	0.000138973	0.00110287	4835.39	0.482343	0.00299497	0.0262344	CG10620 gene product	Drosophila melanogaster	drosoph	AAF49900	0	0.86	14	F:ferric iron binding; F:iron ion transmembrane transporter activity; C:septate junction; P:cellular iron ion homeostasis; P:septate junction assembly; C:early endosome; C:recycling endosome; P:iron ion transport; C:anchored component of plasma membrane; C:extracellular region; P:carbohydrate metabolic process; F:intramolecular transferase activity, phosphotransferases; F:protein binding; F:magne…	tr|Q9VTZ5|Q9VTZ5_DROME	LD22449p	75.8	0	1227.6	OG5_134207	dmel|FBpp0075698
GMOY009095-RA	cora: coracle	5708.6	0.456929	0.004418	0.0212012	5389.99	0.540129	0.00781366	0.0549334	cora gene product	Drosophila melanogaster	drosoph	AAF57592	0	0.87	26	P:cytoskeleton organization; C:smooth septate junction; F:structural molecule activity; P:establishment or maintenance of cell polarity; F:neuropeptide hormone activity; P:maintenance of imaginal disc-derived wing hair orientation; P:behavioral response to ethanol; P:neuropeptide signaling pathway; P:chitin-based embryonic cuticle biosynthetic process; P:adult somatic muscle development; P:septat…	sp|Q9V8R9|41_DROME	Protein 4.1 homolog	72.2	0	1903.3	OG5_128746	aaeg|AAEL007888-PA
GMOY004802-RA	hypothetical protein	1490.12	0.452613	0.000954303	0.00585794	1403.67	0.547235	0.00120005	0.012439	CG13510 gene product	Drosophila melanogaster	drosoph	AAF46879	3.76e-14	0.58	0	NA	tr|D3TPR6|D3TPR6_GLOMM	Hypothetical conserved protein	99.3	2.7e-88	322	OG5_128409	dmel|FBpp0071773
GMOY006191-RA	aldehyde reductase	1983.31	0.450428	0.000133828	0.00106931	1908.01	0.453866	0.00282714	0.0249858	CG9436 gene product	Drosophila melanogaster	drosoph	AAF57732	6.65e-122	0.6833	2	F:alditol:NADP+ 1-oxidoreductase activity; P:oxidation-reduction process	tr|D3TPT2|D3TPT2_GLOMM	Aldo/keto reductase family protein	99.6	7.7e-166	581.6	OG5_126583	dmel|FBpp0085467
GMOY004134-RA	hypothetical protein	1355.46	0.449475	0.00747771	0.0323796	1204.94	0.804767	0.000370566	0.00471815	CG13937, isoform D	Drosophila melanogaster	nr	NP_647673	1.49e-137	0.8433	3	P:carbohydrate biosynthetic process; C:integral component of membrane; F:HNK-1 sulfotransferase activity	tr|Q8IRG5|Q8IRG5_DROME	CG13937, isoform F	69.8	1.9e-120	429.9	OG5_155147	dmel|FBpp0072741
GMOY000859-RA	MAN1	516.433	0.447626	0.00534259	0.0248064	479.806	0.600687	0.00405377	0.0334778	hypothetical protein FF38_08458	Lucilia cuprina	nr	KNC28871	0	0.74	1	C:integral component of nuclear inner membrane	No_Hits	NA	NA	NA	NA	OG5_134636	dmel|FBpp0072075
GMOY003790-RA	misato	1198.93	0.447186	0.000286089	0.00205458	1154.8	0.443664	0.0056328	0.0431473	protein misato	Lucilia cuprina	nr	KNC33984	0	0.81	1	F:GTPase activity	sp|O01939|MST_DROME	Protein misato	43.4	3.2e-127	453.8	OG5_130183	cpip|CPIJ012456
GMOY003278-RA	Zinc finger protein 30C	3778.35	0.443555	0.000868428	0.00539987	3660.86	0.419585	0.00222531	0.0205853	zf30c gene product	Drosophila melanogaster	drosoph	AAF52805	0	0.5567	3	P:neuron development; F:nucleic acid binding; F:metal ion binding	tr|Q9VL91|Q9VL91_DROME	LD23102p	56.9	8.9e-165	578.9	OG5_186249	dmel|FBpp0079461
GMOY005943-RA	short spindle	821.975	0.442396	0.00483176	0.0227584	759.816	0.613325	0.00180986	0.0173785	CG18397 gene product	Drosophila melanogaster	drosoph	AAF53722	0	0.7	0	NA	tr|Q9VJ35|Q9VJ35_DROME	LD01527p	55.2	0	1338.2	OG5_131938	dmel|FBpp0080734
GMOY010429-RA	hypothetical protein	355.738	0.439664	0.0082763	0.0352207	331.644	0.571911	0.0118884	0.0761025	CG10376 gene product	Drosophila melanogaster	drosoph	AAF53694	9.22e-136	0.65	1	F:catalytic activity	tr|Q9VJ61|Q9VJ61_DROME	CG10376	51.6	5.6e-111	399.1	OG5_132000	dmel|FBpp0080672
GMOY010828-RA	raga: raga	726.338	0.434986	0.00151815	0.00866693	692.87	0.468844	0.00967687	0.0646591	CG11968 gene product	Drosophila melanogaster	drosoph	AAF54312	0	0.68	9	P:regulation of autophagy; P:cellular response to starvation; P:positive regulation of TOR signaling; P:positive regulation of cell growth; F:GTPase activity; F:protein heterodimerization activity; C:cytoplasm; F:GTP binding; C:nucleus	tr|D3TN70|D3TN70_GLOMM	GTP-binding protein	100	1e-177	620.2	OG5_128588	dmel|FBpp0081491
GMOY002954-RA	Septin	1585.99	0.433906	0.00431189	0.0208176	1494.75	0.514912	0.0137754	0.0847895	PREDICTED: septin-4-like	Musca domestica	nr	XP_005186906	0	0.9733	3	F:GTP binding; P:cell cycle; C:septin complex	tr|Q0KHR7|Q0KHR7_DROME	Septin 4, isoform A	94.7	1.1e-188	656.8	OG5_131961	dmel|FBpp0074141
GMOY001369-RA	Ubiquitin activating enzyme	4704.81	0.432787	0.0018722	0.0102713	4394.1	0.557851	0.00238945	0.0217674	ubiquitin-like modifier-activating enzyme 1-like	Musca domestica	nr	XP_005184436	0	0.8733	4	F:ligase activity; F:small protein activating enzyme activity; P:cellular protein modification process; F:ATP binding	tr|Q8T0L3|Q8T0L3_DROME	GH24511p	71.1	0	1673.7	OG5_127070	dmel|FBpp0087583
GMOY005019-RA	Ubiquilin	3521.62	0.430366	0.00131504	0.00766841	3373.46	0.448984	0.00093034	0.0100559	PREDICTED: ubiquilin-1-like	Musca domestica	nr	XP_005189617	0	0.8867	1	F:protein binding	tr|Q9VWD9|Q9VWD9_DROME	LD38919p	76.5	2.3e-238	822.4	OG5_127163	dmel|FBpp0074519
GMOY002319-RA	Regulatory particle non-ATPase	2340.36	0.429764	0.000260993	0.00190616	2245.85	0.435432	0.00764977	0.0540735	26s proteasome non-atpase regulatory subunit 2-like	Musca domestica	nr	XP_005187604	0	0.948	6	P:regulation of protein catabolic process; P:RNA metabolic process; F:enzyme regulator activity; C:proteasome complex; P:regulation of catalytic activity; F:binding	tr|Q9VW54|Q9VW54_DROME	26S proteasome regulatory complex subunit p97	85.9	0	1553.5	OG5_127950	dmel|FBpp0074662
GMOY009451-RA	csw: son of sevenless	4810.95	0.427234	0.00627806	0.0281874	4261.3	0.797272	0.000107635	0.0016703	tyrosine-protein phosphatase corkscrew-like isoform x2	Musca domestica	nr	XP_005180482	0	0.764	2	P:protein dephosphorylation; F:phosphoprotein phosphatase activity	tr|M9PGI1|M9PGI1_DROME	Protein-tyrosine-phosphatase	86	1.8e-53	209.1	OG5_130331	dmel|FBpp0070363
GMOY011164-RA	hypothetical protein	2884.57	0.426359	0.00350381	0.0174293	2632.66	0.652909	0.00064127	0.00740421	PREDICTED: uncharacterized protein DDB_G0283357-like	Musca domestica	nr	XP_005178075	0	0.7167	4	P:protein phosphorylation; F:protein binding; F:protein tyrosine kinase activity; F:ATP binding	tr|Q8INJ8|Q8INJ8_DROME	Non-specific protein-tyrosine kinase	73.8	9.6e-105	379.4	OG5_133402	aaeg|AAEL001017-PA
GMOY003596-RA	Hsp70/Hsp90 organizing protein homolog	1704.78	0.424197	0.00179474	0.00992641	1597.92	0.530734	0.0020357	0.019138	hsp70 hsp90 organizing protein	Glossina morsitans morsitans	nr	ABD60989	0	0.9267	1	F:protein binding	tr|D3TN69|D3TN69_GLOMM	Hsp70/Hsp90 organizing protein-like protein	100	5.1e-288	987.3	OG5_128289	dmel|FBpp0077790
GMOY000140-RA	hypothetical protein	1484.31	0.423985	0.000936686	0.00577151	1427.46	0.421933	0.00709099	0.0511424	sulfhydryl oxidase 2-like	Musca domestica	nr	XP_005174845	0	0.72	3	P:cell redox homeostasis; F:thiol oxidase activity; P:oxidation-reduction process	tr|Q7JQR3|Q7JQR3_DROME	Sulfhydryl oxidase	53.5	1e-195	681	OG5_129038	dmel|FBpp0086873
GMOY008272-RA	hypothetical protein	902.503	0.422832	0.00258269	0.0135324	844.506	0.538311	0.00224282	0.0206814	neutral alpha-glucosidase ab-like isoform x1	Musca domestica	nr	AAF55873	0	0.8367	5	P:microtubule cytoskeleton organization; C:microtubule; F:hydrolase activity, hydrolyzing O-glycosyl compounds; P:carbohydrate metabolic process; F:carbohydrate binding	tr|Q7KMM4|Q7KMM4_DROME	BcDNA.GH04962	69.1	0	1356.7	OG5_126880	dmel|FBpp0070061
GMOY000174-RA	Calmodulin-binding protein related to a Rab3 GDP/GTP exchange protein	2403.27	0.422114	0.000255895	0.00187902	2307.05	0.423741	0.00603371	0.0454637	crag gene product	Drosophila melanogaster	drosoph	AAF53672	0	0.84	0	NA	tr|Q9W3D3|Q9W3D3_DROME	Calmodulin-binding protein related to a Rab3 GDP/GTP exchange protein, isoform A	69.2	0	2300	OG5_129471	dmel|FBpp0071165
GMOY007115-RA	hypothetical protein	848.919	0.420343	0.00109591	0.00656753	789.811	0.56156	0.000605015	0.00702809	src oncogene at isoform a	Musca domestica	nr	XP_005177458	0	0.954	18	P:negative regulation of epidermal growth factor receptor signaling pathway; F:non-membrane spanning protein tyrosine kinase activity; P:negative regulation of synaptic growth at neuromuscular junction; P:adherens junction organization; P:actin filament bundle assembly; P:dorsal closure, spreading of leading edge cells; P:epithelial cell-cell adhesion; P:tricarboxylic acid cycle; P:JNK cascade; P…	tr|A1Z6I9|A1Z6I9_DROME	Non-specific protein-tyrosine kinase	94.5	1.7e-220	762.7	OG5_127750	dmel|FBpp0085320
GMOY006006-RA	hypothetical protein	333.628	0.413595	0.00841242	0.0357068	306.979	0.600669	0.0028277	0.0249858	CG17081 gene product	Drosophila melanogaster	drosoph	AAF49663	0	0.66	0	NA	tr|Q960T6|Q960T6_DROME	Cep135, isoform A	47	6.8e-269	924.9	OG5_132847	dmel|FBpp0075391
GMOY010262-RA	Paxillin	8880.95	0.411949	0.00425861	0.0206182	7944.05	0.737601	9.32668e-06	0.000192363	GF15196	Drosophila ananassae	nr	XP_001961882	0	0.6967	1	F:zinc ion binding	tr|Q8INW7|Q8INW7_DROME	FI11475p	55.2	1.3e-177	620.9	OG5_128912	dmel|FBpp0099871
GMOY000122-RA	Cysteine string protein	1108.56	0.408759	0.00694779	0.0304896	1008.74	0.641167	0.00141713	0.0141977	Csp gene product	Drosophila melanogaster	drosoph	AAF51816	1.03e-82	0.65	10	P:locomotion involved in locomotory behavior; P:startle response; C:synaptic vesicle; P:brain morphogenesis; C:type Ib terminal bouton; P:exocytosis; P:synaptic vesicle uncoating; P:neurotransmitter secretion; C:type Is terminal bouton; C:plasma membrane	tr|M9PG83|M9PG83_DROME	Cysteine string protein, isoform D	93.3	3.3e-52	202.6	OG5_133414	dmel|FBpp0078146
GMOY004813-RA	dihydrolipoamide S-acetyltransferase	1165.06	0.407704	0.00105949	0.00637415	1103.12	0.465841	0.00361227	0.0305814	CG5261 gene product	Drosophila melanogaster	drosoph	AAF52515	5.76e-120	0.82	4	C:mitochondrial pyruvate dehydrogenase complex; C:lipid particle; F:dihydrolipoyllysine-residue acetyltransferase activity; P:acetyl-CoA biosynthetic process from pyruvate	tr|D3TLJ8|D3TLJ8_GLOMM	Acetyltransferase component of pyruvate dehydrogenase complex	99.8	8.5e-294	1006.5	OG5_128029	cpip|CPIJ016647
GMOY002290-RA	unextended	4398.18	0.406802	0.000413905	0.00285914	4062.41	0.576674	5.838e-05	0.000985392	metal transporter cnnm2-like isoform x1	Musca domestica	nr	XP_005185030	0	0.7533	1	F:adenyl nucleotide binding	tr|A0A0B7P9G0|A0A0B7P9G0_DROME	Unextended, isoform E	66.2	1.7e-204	710.7	OG5_126632	amel|XP_625178
GMOY007504-RA	hypothetical protein	3182.11	0.404601	0.00164068	0.00919278	2903.72	0.62663	0.000160007	0.00233512	actin-binding lim protein 3-like isoform x2	Ceratitis capitata	nr	XP_004533566	0	0.896	3	P:cytoskeleton organization; F:actin binding; F:zinc ion binding	tr|A0A0B4LGY1|A0A0B4LGY1_DROME	Unc-115a, isoform G	86.2	0	1449.1	OG5_129674	dmel|FBpp0289791
GMOY004176-RA	hypothetical protein	546.212	0.404443	0.00237512	0.012634	517.957	0.45525	0.00964277	0.0644845	low quality protein: palmitoyltransferase zdhhc15-like	Musca domestica	nr	XP_005177956	8.66e-51	0.78	1	F:metal ion binding	tr|A0A0B4LEL6|A0A0B4LEL6_DROME	Palmitoyltransferase	55.3	6.9e-23	106.3	OG5_126830	dmel|FBpp0087522
GMOY001193-RA	Kinesin-like protein at 64D	277.046	0.404162	0.0128071	0.0495683	256.959	0.548355	0.00901899	0.061431	kinesin-like protein at 64d	Drosophila mojavensis	nr	XP_002008152	0	0.946	12	P:axon guidance; P:sensory perception of sound; P:nonmotile primary cilium assembly; P:anterograde axon cargo transport; C:microtubule; F:microtubule motor activity; P:establishment or maintenance of microtubule cytoskeleton polarity; F:microtubule binding; P:sperm axoneme assembly; C:kinesin complex; F:ATP binding; P:sensory perception of smell	tr|Q9VRK9|Q9VRK9_DROME	Kinesin-like protein	83.6	0	1087.4	OG5_127071	dmel|FBpp0076861
GMOY002818-RA	schlank: schlank	2238.36	0.402082	0.0016338	0.00916682	2066.32	0.570691	0.000245983	0.0033651	GI21529	Drosophila mojavensis	nr	XP_002010755	0	0.91	4	F:sequence-specific DNA binding transcription factor activity; F:sequence-specific DNA binding; C:integral component of membrane; P:regulation of transcription, DNA-templated	tr|Q9W423|Q9W423_DROME	LD18904p	79.7	1.2e-184	643.7	OG5_126838	dmel|FBpp0070898
GMOY011566-RA	hypothetical protein	3440.86	0.400677	0.0056485	0.0259497	3218.88	0.50559	0.00875855	0.0598587	segmentation protein cap n collar-like	Musca domestica	nr	XP_005186163	0	0.7433	4	F:sequence-specific DNA binding; F:sequence-specific DNA binding transcription factor activity; P:regulation of transcription, DNA-templated; C:nucleus	sp|P20482|CNC_DROME	Segmentation protein cap'n'collar	43.8	3.1e-277	953	OG5_133451	cpip|CPIJ003645
GMOY004689-RA	lost	10757.3	0.398842	0.0034117	0.0170543	10139.4	0.472768	0.00790545	0.0553381	GH19050	Drosophila grimshawi	nr	XP_001989906	8.34e-148	0.768	3	P:folic acid-containing compound biosynthetic process; F:ATP binding; F:5-formyltetrahydrofolate cyclo-ligase activity	tr|Q9VN21|Q9VN21_DROME	LD30155p	58.3	2.4e-138	490	OG5_132360	dmel|FBpp0078561
GMOY005787-RA	FK506-binding protein 14 ortholog	1789.33	0.397563	0.00393085	0.0192138	1689.07	0.470395	0.0026061	0.0233855	fkbp13 gene product	Drosophila melanogaster	drosoph	AAF46726	8.22e-124	0.7567	12	P:muscle cell cellular homeostasis; P:peptidyl-proline modification; F:calcium ion binding; P:protein folding; P:regulation of Notch signaling pathway; C:extracellular space; F:peptidyl-prolyl cis-trans isomerase activity; F:FK506 binding; P:inter-male aggressive behavior; P:imaginal disc-derived wing margin morphogenesis; C:membrane; P:cellular response to DNA damage stimulus	tr|D3TSE2|D3TSE2_GLOMM	FKBP-type peptidyl-prolyl cis-trans isomerase	100	4.3e-119	424.9	OG5_133656	dmel|FBpp0289626
GMOY000391-RA	SH3PX1 ortholog (H. sapiens)	2169.81	0.394034	0.000489292	0.00331495	2021.48	0.520333	0.000395414	0.00498726	sorting nexin-33-like isoform x1	Musca domestica	nr	XP_005188483	0	0.8233	7	P:cell communication; F:protein binding; P:mitosis; P:phagosome-lysosome fusion involved in apoptotic cell clearance; P:intracellular protein transport; F:phosphatidylinositol-3,4,5-trisphosphate binding; C:phagocytic vesicle	tr|D3TRI4|D3TRI4_GLOMM	Sorting nexin 9	100	0	1123.6	OG5_130751	dmel|FBpp0076142
GMOY002254-RA	vps26: vacuolar protein sorting 26	942.315	0.393038	0.00911618	0.0380547	863.135	0.590574	0.00253709	0.0228932	EG:63B12.8 gene product	Drosophila melanogaster	drosoph	AAF45679	0	0.83	4	C:retromer complex; P:protein targeting; P:lysosome organization; P:vacuolar transport	tr|D3TNJ9|D3TNJ9_GLOMM	Vacuolar sorting-associated 26-like protein	100	4.3e-276	947.6	OG5_127354	dmel|FBpp0070298
GMOY001782-RA	shrb: shrub	2294.09	0.391453	0.000306802	0.00219167	2150.92	0.489109	0.000569706	0.00668516	GG10579	Drosophila erecta	nr	XP_001970351	6.85e-84	0.9	1	P:protein transport	tr|D3TLF1|D3TLF1_GLOMM	Hypothatical protein	100	4.4e-128	454.9	OG5_127666	dmel|FBpp0087704
GMOY011192-RA	myopic	1890.12	0.387748	0.0157765	0.0588847	1771.19	0.481672	0.014858	0.0896467	tyrosine-protein phosphatase non-receptor type 23	Musca domestica	nr	XP_005188154	0	0.87	3	F:protein tyrosine phosphatase activity; F:protein binding; P:protein dephosphorylation	No_Hits	NA	NA	NA	NA	OG5_131141	aaeg|AAEL010916-PA
GMOY008797-RA	TatD-related DNase	10462.1	0.387598	0.0020041	0.0109215	9897.35	0.439684	0.0145152	0.0881047	CG3308 gene product	Drosophila melanogaster	drosoph	AAF55876	0	0.7	1	F:endodeoxyribonuclease activity, producing 5'-phosphomonoesters	tr|D3TM29|D3TM29_GLOMM	TatD-related DNase	99.6	3.6e-149	525.4	OG5_126665	dmel|FBpp0083501
GMOY009628-RA	hypothetical protein	7936.48	0.386905	0.0253153	0.0851633	7102.56	0.682365	0.00217705	0.0201852	No_Hits	NA	nr	NA	NA	NA	0	NA	tr|D3TKZ8|D3TKZ8_GLOMM	Hypothetical conserved protein (Fragment)	99.8	1.7e-286	982.2	OG5_126560	tadh|fgeneshTA2_pg.C_scaffold_1000090
GMOY003692-RA	Ubiquitin-specific protease 12/46 ortholog	516.761	0.386082	0.0150224	0.0565282	471.341	0.592213	0.0110112	0.0718526	CG7023 gene product	Drosophila melanogaster	drosoph	AAF56066	6.74e-144	0.6467	3	P:ubiquitin-dependent protein catabolic process; F:ubiquitin thiolesterase activity; P:negative regulation of Notch signaling pathway	tr|Q9VCT9|Q9VCT9_DROME	RE52890p	70.2	3.7e-161	565.5	OG5_128027	dmel|FBpp0083704
GMOY001983-RA	Rab protein 6	1207.94	0.384224	0.00592353	0.0269365	1131.43	0.483227	0.00616968	0.0461442	rab6 gene product	Drosophila melanogaster	drosoph	AAF53168	8.59e-140	0.75	36	F:GTP binding; P:female meiosis chromosome segregation; C:cell trailing edge; P:dendrite morphogenesis; P:chromatin organization; P:axon guidance; P:oocyte microtubule cytoskeleton polarization; P:establishment or maintenance of apical/basal cell polarity; P:exocytosis; P:defense response to fungus; P:regulation of synapse structure and activity; P:R7 cell development; P:protein transport; P:Notc…	tr|D3TP82|D3TP82_GLOMM	Rab protein 6	100	1.5e-116	416.4	OG5_127256	dmel|FBpp0079943
GMOY009988-RA	hypothetical protein	2232.37	0.378719	0.00681255	0.0299929	2108.69	0.4372	0.0138257	0.0850043	rab11 gene product	Drosophila melanogaster	drosoph	AAF55850	1.2e-148	0.75	40	F:GTP binding; P:germ-line stem cell division; P:rhabdomere development; P:Golgi vesicle fusion to target membrane; C:trans-Golgi network transport vesicle; P:oocyte microtubule cytoskeleton polarization; P:actin cytoskeleton reorganization; C:recycling endosome; P:cortical actin cytoskeleton organization; P:regulation of trichome morphogenesis; P:spermatocyte division; P:cellularization; C:fusom…	tr|O18335|O18335_DROME	Drab11	96.7	2.3e-115	412.5	OG5_126971	dmel|FBpp0083413
GMOY004100-RA	polymerase delta-interacting protein PDIP1	679.096	0.375737	0.00379931	0.0186491	640.345	0.440054	0.00992185	0.066132	CG10465 gene product	Drosophila melanogaster	drosoph	AAF57336	0	0.69	5	P:regulation of circadian sleep/wake cycle, sleep; C:plasma membrane; P:protein homooligomerization; F:myosin binding; F:protein homodimerization activity	tr|D3TNR2|D3TNR2_GLOMM	Polymerase delta-interacting protein PDIP1	100	6e-178	620.9	OG5_134282	dmel|FBpp0085430
GMOY010573-RA	Rab protein geranylgeranyltransferase component A	6961.99	0.372476	0.000813889	0.00510354	6472.53	0.500174	0.000514097	0.00618523	gdi gene product	Drosophila melanogaster	drosoph	AAF52777	0	0.71	8	P:negative regulation of biological process; F:Rab GDP-dissociation inhibitor activity; P:neurotransmitter secretion; P:protein transport; P:vesicle-mediated transport; C:nuclear part; C:synaptic vesicle; C:microtubule associated complex	tr|D3TLZ8|D3TLZ8_GLOMM	Rab protein geranylgeranyltransferase component A	100	3.8e-261	897.9	OG5_127353	dmel|FBpp0079458
GMOY000935-RA	pantothenate kinase 1	2884.64	0.372137	0.000643039	0.00416673	2707.5	0.457601	0.0016587	0.0161574	fbl gene product	Drosophila melanogaster	drosoph	AAF51587	0	0.96	15	P:coenzyme A biosynthetic process; P:membrane organization; P:spermatogenesis; P:locomotion; C:cytoplasm; C:spindle; P:mitosis; P:chromosome segregation; P:meiosis; P:triglyceride homeostasis; F:pantothenate kinase activity; C:plasma membrane; F:ATP binding; P:imaginal disc-derived wing morphogenesis; P:cytokinesis	tr|D3TLZ6|D3TLZ6_GLOMM	Pantothenate kinase 1	99.8	1.8e-288	988.8	OG5_126914	dmel|FBpp0077845
GMOY001315-RA	hypothetical protein	6416.71	0.37208	0.00561767	0.0258921	5977.54	0.488512	0.00563159	0.0431473	titin isoform x4	Musca domestica	nr	XP_011290690	3.1e-150	0.63	0	NA	No_Hits	NA	NA	NA	NA	OG5_142424	dmel|FBpp0112294
GMOY006894-RA	hypothetical protein	2555.88	0.368753	0.00343841	0.0171773	2326.75	0.586366	0.000509839	0.00614314	selenium-binding protein 1-like	Musca domestica	nr	XP_005178931	0	0.828	1	F:selenium binding	tr|D3TMB9|D3TMB9_GLOMM	Selenium-binding protein	92.5	1e-275	946.4	OG5_131941	dmel|FBpp0082183
GMOY005925-RA	GABAb-R1b: metabotropic GABA-B receptor 1	1531.78	0.366351	0.00821378	0.0349911	1444.38	0.432242	0.00953107	0.0639491	CG7190 gene product	Drosophila melanogaster	drosoph	AAF51735	0	0.8067	1	C:Golgi membrane	tr|Q9VP27|Q9VP27_DROME	CG33214-PA	63.8	0	1432.2	OG5_132676	dmel|FBpp0078043
GMOY010574-RA	flippase2: phospholipid-translocating P-type ATPase, flippase	3515.6	0.360883	0.0046198	0.0219118	3290.59	0.450335	0.00993357	0.0661556	CG18419 gene product	Drosophila melanogaster	drosoph	AAF52779	0	0.83	7	F:cation-transporting ATPase activity; C:integral component of membrane; P:cation transport; F:phospholipid-translocating ATPase activity; P:phospholipid transport; F:ATP binding; F:magnesium ion binding	tr|Q7KTG6|Q7KTG6_DROME	Phospholipid-transporting ATPase	74.2	0	2221.4	OG5_128792	dmel|FBpp0088794
GMOY000886-RA	flare	1560.32	0.35546	0.0119543	0.0469119	1419.53	0.580818	0.000203169	0.00289194	actin-interacting protein 1-like	Musca domestica	nr	AAF53727	0	0.94	1	F:protein binding	sp|Q9VU68|WDR1_DROME	Actin-interacting protein 1	88	0	1116.3	OG5_129205	dmel|FBpp0075581
GMOY010516-RA	ATP7	1454.74	0.352785	0.00698205	0.0305741	1354.46	0.468456	0.00518555	0.0403127	copper-transporting atpase 2-like	Musca domestica	nr	XP_005188899	0	0.82	5	P:copper ion transport; F:copper ion binding; F:ATP binding; C:integral component of membrane; F:cation-transporting ATPase activity	tr|Q9VYT4|Q9VYT4_DROME	ATP7, isoform B	70.6	0	1705.3	OG5_126855	dmel|FBpp0271765
GMOY009395-RA	Rab escort protein	887.176	0.349259	0.00538901	0.0249793	821.485	0.484179	0.00255742	0.0230253	rab escort protein	Musca domestica	nr	XP_005176406	0	0.746	18	C:aster; C:membrane; C:histone acetyltransferase complex; P:neurotransmitter secretion; F:Rab GTPase binding; P:chromatin silencing; P:vesicle-mediated transport; F:Rab geranylgeranyltransferase activity; C:Rab-protein geranylgeranyltransferase complex; C:Ino80 complex; C:synaptic vesicle; C:microtubule associated complex; C:PRC1 complex; C:perinuclear region of cytoplasm; P:neurogenesis; P:mitot…	sp|Q9V8W3|RABEP_DROME	Rab proteins geranylgeranyltransferase component A	55.3	8.9e-169	591.3	OG5_131589	dmel|FBpp0085658
GMOY003317-RA	hypothetical protein	943.883	0.343684	0.00653792	0.0291775	891.773	0.392605	0.0118	0.0757165	GI22579	Drosophila mojavensis	nr	XP_002000344	0	0.96	5	C:cytoplasm; P:autophagic vacuole assembly; F:phosphatidylinositol-3,5-bisphosphate binding; F:phosphatidylinositol-3-phosphate binding; F:protein binding	tr|D3TPV5|D3TPV5_GLOMM	Uncharacterized conserved protein	99.7	6.7e-202	700.7	OG5_128185	dmel|FBpp0081440
GMOY004635-RA	lethal (3)	3537.07	0.341924	0.0183627	0.0662258	3267.65	0.481678	0.0129393	0.0811272	rhogef domain-containing protein gxci-like isoform x2	Musca domestica	nr	XP_005183652	2.64e-125	0.666	1	F:protein binding	tr|Q9VE96|Q9VE96_DROME	LD44138p	51.5	1.6e-158	557.4	OG5_158791	dmel|FBpp0083017
GMOY005508-RA	escl	687.287	0.340034	0.00959874	0.0396288	629.805	0.516665	0.00201319	0.0190082	polycomb protein esc-like	Musca domestica	nr	XP_005175104	0	0.85	1	F:protein binding	tr|Q9VKD5|Q9VKD5_DROME	CG5202-PA, isoform A	66.9	5.2e-178	621.7	OG5_130364	dmel|FBpp0079870
GMOY005462-RA	hypothetical protein	516.278	0.337669	0.012254	0.0478544	474.143	0.500999	0.00557087	0.0429366	histone-lysine n-methyltransferase setd3- partial	Musca domestica	nr	XP_005188555	0	0.74	1	F:protein binding	tr|Q9W3U1|Q9W3U1_DROME	CG32732	47	2.4e-115	413.7	OG5_130237	dmel|FBpp0070998
GMOY005981-RA	Gamma-tubulin ring protein	990.86	0.336802	0.0089488	0.0374765	901.988	0.540413	0.0015452	0.0152538	gamma-tubulin complex component 3 homolog	Musca domestica	nr	XP_005185990	0	0.792	3	P:microtubule cytoskeleton organization; C:spindle pole; C:microtubule organizing center	sp|Q9XYP8|GCP3_DROME	Gamma-tubulin complex component 3 homolog	48.2	8.4e-226	781.6	OG5_128216	dmel|FBpp0073672
GMOY007738-RA	hypothetical protein	1219.26	0.33464	0.0193158	0.0688716	1060.71	0.747626	0.000212941	0.00299414	phosphatidate phosphatase-like	Musca domestica	nr	XP_005185040	2.25e-131	0.7233	2	F:catalytic activity; C:membrane	tr|Q9VNT9|Q9VNT9_DROME	CG11426	51.8	8.6e-92	335.9	OG5_133432	dmel|FBpp0078158
GMOY007008-RA	phosphatase 1B	1583.14	0.332832	0.00867152	0.0366161	1482.03	0.414088	0.0158983	0.0941921	protein phosphatase 1b-like isoform x5	Ceratitis capitata	nr	XP_004530986	0	0.94	4	F:magnesium ion binding; F:manganese ion binding; P:protein dephosphorylation; F:protein serine/threonine phosphatase activity	tr|D3TQK9|D3TQK9_GLOMM	Phosphatase 1B	100	1.3e-216	749.6	OG5_126741	dmel|FBpp0084810
GMOY013090-RA	Relish	1624.6	0.328922	0.00584484	0.0266679	1489.21	0.501155	0.00116489	0.0121212	relish	Glossina morsitans morsitans	nr	AAZ91474	0	0.99	6	C:nucleus; F:DNA binding; F:transcription factor activity, sequence-specific DNA binding; F:protein binding; C:cytoplasm; P:regulation of transcription, DNA-templated	sp|Q94527|NFKB1_DROME	Nuclear factor NF-kappa-B p110 subunit	44.5	3.4e-202	703	OG5_132683	dmel|FBpp0088375
GMOY005754-RA	hypothetical protein	1773.27	0.328435	0.00696834	0.0305633	1653.15	0.429317	0.00359683	0.0305024	CG7565 gene product	Drosophila melanogaster	drosoph	AAF50494	0	0.74	1	F:chitinase activity	tr|Q9VSC9|Q9VSC9_DROME	CG7565	59.8	0	1224.9	OG5_132567	dmel|FBpp0271879
GMOY003259-RA	hypothetical protein	1787.78	0.322432	0.0171457	0.0628649	1647.39	0.468899	0.00758654	0.0539465	No_Hits	NA	nr	NA	NA	NA	0	NA	No_Hits	NA	NA	NA	NA	No_Hits	No_Hits
GMOY009835-RA	Rho GTPase activating protein at 16F	892.608	0.317097	0.0175384	0.0638742	826.592	0.442535	0.012696	0.0801929	CG7122 gene product	Drosophila melanogaster	drosoph	AAF48798	1.21e-138	0.6733	4	F:disulfide oxidoreductase activity; P:signal transduction; P:cell redox homeostasis; C:intracellular	tr|X2JCF3|X2JCF3_DROME	Rho GTPase activating protein at 16F, isoform E	48.4	1.4e-120	431.4	OG5_175443	dmel|FBpp0074287
GMOY003435-RA	hypothetical protein	940.335	0.3151	0.0221132	0.0765378	873.032	0.429928	0.0161209	0.0950172	CG6659 gene product	Drosophila melanogaster	drosoph	AAF48869	0	0.655	1	C:integral component of membrane	sp|Q9VWR8|DPY19_DROME	C-mannosyltransferase dpy-19 homolog	50.8	1.7e-254	876.7	OG5_131282	dmel|FBpp0074383
GMOY006524-RA	Rho GTPase activating protein p190	885.426	0.313301	0.0200716	0.0707624	815.99	0.455455	0.00996013	0.0662779	GJ16010	Drosophila virilis	nr	XP_002058293	0	0.8867	3	F:GTP binding; C:intracellular; P:small GTPase mediated signal transduction	tr|M9PHG0|M9PHG0_DROME	Rho GTPase activating protein p190, isoform D	80.4	0	2528.1	OG5_131126	dmel|FBpp0074257
GMOY000286-RA	plasma membrane calcium ATPase	6297.46	0.302251	0.0247727	0.0837355	5749.32	0.480477	0.0060049	0.0453735	plasma membrane calcium isoform k	Drosophila melanogaster	nr	AAF58276	0	0.928	7	F:calcium-transporting ATPase activity; P:calcium ion transmembrane transport; C:integral component of membrane; F:metal ion binding; P:cellular calcium ion homeostasis; F:ATP binding; C:plasma membrane	tr|Q59DQ0|Q59DQ0_DROME	Calcium-transporting ATPase	88.4	0	2000.7	OG5_126645	dmel|FBpp0289782
GMOY003116-RA	Dynamin related protein	781.404	0.301058	0.0205649	0.0722518	703.616	0.541096	0.00129909	0.0132115	dynamin-1-like isoform x1	Musca domestica	nr	XP_005179172	0	0.9067	3	P:GTP catabolic process; F:GTPase activity; F:GTP binding	tr|Q9VQE0|Q9VQE0_DROME	Dynamin related protein 1, isoform A	84.3	0	1212.6	OG5_126660	dmel|FBpp0077424
GMOY006372-RA	Glycoprotein	4875.1	0.298601	0.00610965	0.0275983	4502.54	0.426623	0.00773709	0.0545849	CG5520 gene product	Drosophila melanogaster	drosoph	AAF56765	0	0.7033	22	P:centrosome cycle; P:regulation of circadian sleep/wake cycle, sleep; P:cold acclimation; P:protein folding; P:regulation of cell shape; P:negative regulation of transposition; P:mitotic spindle organization; P:spermatogenesis; P:endodermal digestive tract morphogenesis; C:extracellular space; P:midgut development; P:pole plasm mRNA localization; C:polytene chromosome interband; P:actin filament…	tr|Q9VAY2|Q9VAY2_DROME	Glycoprotein 93	79	0	1256.1	OG5_126623	dmel|FBpp0084623
GMOY006772-RA	hypothetical protein	2286.39	0.29223	0.0292928	0.0951695	2077.92	0.493675	0.00116912	0.0121496	phosphatidylinositide phosphatase sac2-like isoform x1	Musca domestica	nr	XP_005175115	0	0.8033	1	F:phosphoric ester hydrolase activity	tr|Q0KI33|Q0KI33_DROME	CG7956, isoform F	66.4	0	1424.1	OG5_131507	dmel|FBpp0110191
GMOY007460-RA	HMG box-containing protein	2035.16	0.29169	0.0171716	0.0629035	1893.44	0.388398	0.015449	0.0923873	CG9418 gene product	Drosophila melanogaster	drosoph	AAF46682	2.87e-21	0.755	4	F:DNA binding; C:membrane; P:transmembrane transport; F:transporter activity	tr|D3TL66|D3TL66_GLOMM	HMG box-containing protein (Fragment)	81.4	1.2e-27	122.9	OG5_132666	cpip|CPIJ004396
GMOY006461-RA	hypothetical protein	1187.78	0.259165	0.0253256	0.0851633	1063.24	0.511272	0.000813062	0.00900495	CG17258 gene product	Drosophila melanogaster	drosoph	AAF51156	8.6e-118	0.73	0	NA	tr|M9B9|M9B9_DROME	CG17258, isoform C	49.8	1.3e-146	518.5	OG5_168231	dmel|FBpp0077352
GMOY011847-RA	hypothetical protein	4465.82	0.226908	0.0255674	0.085729	4127.24	0.33174	0.0131193	0.0819701	CG8135 gene product	Drosophila melanogaster	drosoph	AAF54372	0	0.82	3	F:molecular_function; P:biological_process; C:cellular_component	sp|Q8MRQ4|LMBD2_DROME	LMBR1 domain-containing protein 2 homolog	72.7	4.4e-301	1031.2	OG5_128525	dmel|FBpp0081508
GMOY000531-RA	ArfGAP with SH3 domain, ankyrin repeat and PH domain	6113.71	-0.284599	0.00478932	0.0226107	5754.03	-0.366576	0.00604881	0.0455351	CG2226 gene product	Drosophila melanogaster	drosoph	AAF55295	0	0.6233	5	P:single-organism process; F:ARF GTPase activator activity; P:regulation of ARF GTPase activity; F:zinc ion binding; F:protein binding	tr|A1Z7A6|A1Z7A6_DROME	ArfGAP with SH3 domain, ankyrin repeat and PH domain, isoform B	77.2	0	1835.8	OG5_129717	dmel|FBpp0099488
GMOY009608-RA	hypothetical protein	1185.7	-0.308434	0.0203071	0.0714383	1179.46	-0.555277	0.000641973	0.00740421	hypothetical protein FF38_03360	Lucilia cuprina	nr	KNC26871	0	0.9	2	F:serine-type endopeptidase activity; P:proteolysis	No_Hits	NA	NA	NA	NA	OG5_136757	dmel|FBpp0112081
GMOY003093-RA	NOS1: nitric-oxide synthase, invertebrate	23618.5	-0.310557	0.023423	0.0801196	24452.5	-0.656986	0.000720906	0.00815179	Nos gene product	Drosophila melanogaster	drosoph	AAF53014	0	0.91	34	P:negative regulation of transcription, DNA-templated; P:germ-line stem cell division; P:female meiosis chromosome segregation; P:dendrite morphogenesis; F:iron ion binding; P:oocyte anterior/posterior axis specification; P:cell fate determination; P:nitric oxide biosynthetic process; P:synapse assembly; P:nitric oxide mediated signal transduction; F:NADP binding; P:negative regulation of DNA rep…	sp|Q27571|N_DROME	Nitric oxide synthase	74.9	0	1964.5	OG5_130187	dmel|FBpp0079777
GMOY001512-RA	Major Facilitator Superfamily Transporter	1274.55	-0.319232	0.0290074	0.0945058	1381.06	-0.759711	0.00213732	0.0198852	inorganic phosphate cotransporter-like	Musca domestica	nr	XP_005176569	0	0.8333	2	P:transmembrane transport; C:integral component of membrane	tr|A1ZBD9|A1ZBD9_DROME	MFS15-RA protein	70.9	9.5e-197	684.1	OG5_142335	dmel|FBpp0085818
GMOY011640-RA	hypothetical protein	2572.14	-0.334177	0.0226342	0.0779443	2488.97	-0.506057	0.0018055	0.0173716	BcDNA:GH02439 gene product	Drosophila melanogaster	drosoph	AAF51958	0	0.95	0	NA	tr|D3TS28|D3TS28_GLOMM	Differentiation-related protein 1 protein	100	6.1e-195	677.6	OG5_137759	dmel|FBpp0078324
GMOY003420-RA	alicorn	10998.7	-0.335585	0.00474461	0.0224255	10665.8	-0.509983	0.00176686	0.0170874	5 -amp-activated protein kinase subunit beta-1-like	Musca domestica	nr	XP_005183743	9.31e-160	0.75	1	F:protein binding	tr|A1Z7Q8|A1Z7Q8_DROME	Alicorn, isoform A	62.6	3.2e-116	416	OG5_127587	dmel|FBpp0087705
GMOY000585-RA	anti-apoptotic BCl-2 family protein	2904.82	-0.35106	0.00660128	0.0293798	2713.35	-0.421649	0.00361815	0.0305991	buffy gene product	Drosophila melanogaster	drosoph	AAF46466	9.22e-112	0.745	1	P:regulation of apoptotic process	tr|D3TMP2|D3TMP2_GLOMM	Anti-apoptotic BCl-2 family protein	100	4.2e-143	506.1	OG5_134640	dmel|FBpp0087182
GMOY006967-RA	hypothetical protein	4264.47	-0.351157	0.0133408	0.0512645	3945.31	-0.395016	0.0126383	0.0799535	GK23927	Drosophila willistoni	nr	XP_002064581	0	0.71	2	F:protein binding; F:transferase activity, transferring phosphorus-containing groups	tr|Q9VKD0|Q9VKD0_DROME	CG6734	57.6	0	2236.8	OG5_132644	dmel|FBpp0079896
GMOY006365-RA	beta-Tubulin at 97EF	1607.78	-0.355509	0.00829075	0.0352638	1580.64	-0.571719	0.000815065	0.00900782	tubulin beta-1 chain-like	Ceratitis capitata	nr	XP_004523059	0	0.9733	7	C:microtubule; P:centrosome duplication; P:protein polymerization; P:GTP catabolic process; F:GTPase activity; F:structural constituent of cytoskeleton; F:GTP binding	tr|Q8MST5|Q8MST5_DROME	Beta-Tubulin at 97EF, isoform B	93.1	5.8e-243	837.4	OG5_126611	amel|XP_392313
GMOY010082-RA	flapwing	1994.64	-0.361197	0.00872034	0.0368032	1831.17	-0.386346	0.00713417	0.0513968	flw gene product	Drosophila melanogaster	drosoph	AAF46583	7.89e-163	0.8967	13	P:axon guidance; P:phagocytosis; C:polytene chromosome; P:mitotic spindle elongation; P:visual learning; P:olfactory learning; P:mitotic metaphase plate congression; F:myosin phosphatase activity; C:protein phosphatase type 1 complex; P:spindle assembly; P:chromosome condensation; P:protein dephosphorylation; P:adult locomotory behavior	tr|Q8T0U6|Q8T0U6_DROME	Serine/threonine-protein phosphatase	78.8	3.9e-172	602.1	OG5_126821	dmel|FBpp0071381
GMOY004580-RA	CD98 heavy chain	3805.7	-0.371419	0.0168533	0.0620719	3765.45	-0.597311	0.00437163	0.0353023	neutral and basic amino acid transport protein rbat-like isoform x4	Musca domestica	nr	XP_005179325	0	0.71	3	F:cation binding; P:carbohydrate metabolic process; F:N-acetyltransferase activity	tr|Q9VHX9|Q9VHX9_DROME	CD98 heavy chain, isoform A	51.3	1.4e-130	464.9	OG5_158452	dmel|FBpp0081314
GMOY006497-RA	hypothetical protein	3888.15	-0.371611	0.00456815	0.0217554	3618.35	-0.436397	0.00493999	0.0388506	osp gene product	Drosophila melanogaster	drosoph	AAF53402	1.48e-83	0.73	0	NA	sp|Q27421|P_DROME	Protein outspread	57	2.5e-110	399.4	OG5_132872	dmel|FBpp0088805
GMOY002902-RA	Succinyl-CoA:3-ketoacid CoA transferase	7496.88	-0.38243	0.0011831	0.0069839	7104.88	-0.494825	0.00466026	0.037158	CG1140 gene product	Drosophila melanogaster	drosoph	AAF47600	0	0.88	3	F:3-oxoacid CoA-transferase activity; C:mitochondrial matrix; P:ketone body catabolic process	tr|D3TLL4|D3TLL4_GLOMM	Succinyl-CoA:3-ketoacid-coenzyme A transferase	100	2.1e-300	1028.5	OG5_127302	dmel|FBpp0072723
GMOY004626-RA	RpS20: 40S ribosomal protein S20	2976.6	-0.383045	0.00597984	0.0271449	2811	-0.483928	0.0113394	0.0736378	RpS20 gene product	Drosophila melanogaster	drosoph	AAF55809	1.99e-73	0.95	4	F:structural constituent of ribosome; F:RNA binding; P:translation; C:small ribosomal subunit	tr|D3TMY7|D3TMY7_GLOMM	40S ribosomal protein S20	100	5.1e-64	241.1	OG5_126760	dmel|FBpp0083371
GMOY000076-RA	CTPsyn: CTP synthase	1687.43	-0.386043	0.000587383	0.00387969	1544.36	-0.402194	0.00515078	0.0401685	CG6854 gene product	Drosophila melanogaster	drosph	AAF49666	0	0.82	8	P:neurogenesis; F:CTP synthase activity; F:DNA binding; F:sequence-specific DNA binding transcription factor activity; C:cytoophidium; C:cytoplasm; P:negative regulation of transcription, DNA-templated; P:CTP biosynthetic process	sp|Q9VUL1|PYRG_DROME	CTP synthase	72.4	6.8e-242	835.1	OG5_126851	dmel|FBpp0075387
GMOY004435-RA	hypothetical protein	1052.16	-0.389039	0.00491286	0.0230605	1043.04	-0.628567	0.000229546	0.00317245	choline mitochondrial-like	Musca domestica	nr	XP_005182608	0	0.7533	4	F:flavin adenine dinucleotide binding; F:choline dehydrogenase activity; P:alcohol metabolic process; P:oxidation-reduction process	tr|Q9VBG8|Q9VBG8_DROME	CG6142	57.5	8.8e-208	721.1	OG5_149562	dmel|FBpp0084360
GMOY008882-RA	Molecule interacting with CasL	5294.52	-0.389802	0.0247468	0.0836999	4906.01	-0.447465	0.0125578	0.079569	CG11685 gene product	Drosophila melanogaster	drosoph	AAF54478	0	0.7867	2	F:zinc ion binding; F:protein binding	sp|Q86BA1|MICAL_DROME	Protein-methionine sulfoxide oxidase Mical	62.8	4.4e-84	313.2	OG5_128687	amel|XP_396755
GMOY010016-RA	GS1-like	991.603	-0.390053	0.0136313	0.0521349	935.792	-0.489776	0.0154748	0.0924176	GI17960	Drosophila mojavensis	nr	XP_002003517	1.4e-83	0.7033	2	F:hydrolase activity; P:metabolic process	tr|E2QCN9|E2QCN9_DROME	GS1-like, isoform B	54.7	5e-42	169.1	OG5_127060	cpip|CPIJ010605
GMOY009349-RA	Punch	388.71	-0.396568	0.0136738	0.0522731	375.102	-0.562751	0.00721676	0.0517724	gtp cyclohydrolase 1-like isoform x1	Musca domestica	nr	XP_005186553	1.34e-170	0.84	3	C:cytoplasm; F:GTP cyclohydrolase I activity; P:tetrahydrofolate biosynthetic process	sp|P48596|GCH1_DROME	GTP cyclohydrolase 1	82.2	1e-150	530.8	OG5_127507	dmel|FBpp0071507
GMOY005109-RA	Major Facilitator Superfamily	494.938	-0.398566	0.0286992	0.0938015	479.938	-0.570395	0.015556	0.0928191	CG6006 gene product	Drosophila melanogaster	drosoph	AAF55281	0	0.6333	3	P:transmembrane transport; F:carnitine transmembrane transporter activity; C:integral component of membrane	tr|A2RVG5|A2RVG5_DROME	CG6006, isoform C	76.5	9.8e-247	850.5	OG5_149382	dmel|FBpp0112387
GMOY000171-RA	hypothetical protein	2289.77	-0.402084	0.000238295	0.00175928	2155.59	-0.502219	0.000734763	0.0082853	ubiquitin-conjugating enzyme e2 h-like isoform x1	Musca domestica	nr	XP_005186125	4.16e-85	0.9733	1	F:acid-amino acid ligase activity	tr|D3TLQ3|D3TLQ3_GLOMM	Ubiquitin protein ligase	99.4	1.8e-88	322.8	OG5_128230	aaeg|AAEL013633-PA
GMOY004275-RA	hypothetical protein	16808.6	-0.410993	0.000169706	0.0013198	15126.7	-0.38181	0.00707791	0.0510937	hypothetical protein FF38_00183	Lucilia cuprina	nr	KNC22606	0	0.72	2	F:protein binding; P:protein targeting to Golgi	No_Hits	NA	NA	NA	NA	OG5_132517	dmel|FBpp0073859
GMOY006163-RA	hypothetical protein	1191.29	-0.421086	0.00106309	0.00639108	1090.73	-0.445095	0.00474853	0.0376529	BcDNA:LD21794 gene product	Drosophila melanogaster	drosoph	AAF52564	0	0.79	4	P:regulation of cell shape; F:protein serine/threonine phosphatase activity; P:cell adhesion; P:protein dephosphorylation	tr|Q9XZ28|Q9XZ28_DROME	CG7115, isoform A	71.1	9.1e-171	598.6	OG5_132090	dmel|FBpp0079146
GMOY007600-RA	cdc14	1604.22	-0.424717	0.000316975	0.00225841	1525.85	-0.558459	0.000433394	0.00538247	PREDICTED: uncharacterized protein DDB_G0283357-like, partial	Musca domestica	nr	XP_005191914	0	0.734	2	P:protein dephosphorylation; F:protein tyrosine/serine/threonine phosphatase activity	tr|Q9VLW7|Q9VLW7_DROME	Cdc14, isoform A	59.4	2.4e-236	817	OG5_127827	dmel|FBpp0079115
GMOY006340-RA	hypothetical protein	847.503	-0.425905	0.00378781	0.0186069	785.153	-0.483159	0.0126276	0.0799486	GF15040	Drosophila ananassae	nr	XP_001961574	0	0.86	3	P:protein polyglutamylation; P:neurogenesis; F:tubulin-tyrosine ligase activity	tr|Q9VQV6|Q9VQV6_DROME	CG3964, isoform B	65.6	0	1172.5	OG5_128244	dmel|FBpp0077190
GMOY005435-RA	hypothetical protein	1450.78	-0.426542	0.00150345	0.00859506	1333.03	-0.463361	0.00496053	0.0389378	CG12214 gene product	Drosophila melanogaster	drosoph	AAF58828	0	0.7233	6	P:positive regulation of microtubule depolymerization; P:sperm individualization; F:voltage-gated potassium channel activity; P:potassium ion transport; P:transmembrane transport; C:voltage-gated potassium channel complex	tr|A0A0B4KEI9|A0A0B4KEI9_DROME	KCNQ potassium channel, isoform H	83.9	9e-201	698.4	OG5_129255	aaeg|AAEL014162-PA
GMOY005198-RA	hypothetical protein	1589.45	-0.429661	0.000395539	0.0027509	1452	-0.447023	0.00665536	0.0489169	CG17075 gene product	Drosophila melanogaster	drosoph	AAF51524	2.78e-175	0.54	5	F:flavin adenine dinucleotide binding; F:tRNA dihydrouridine synthase activity; P:tRNA processing; P:oxidation-reduction process; F:zinc ion binding	tr|Q9VPM2|Q9VPM2_DROME	CG17075, isoform A	45.5	5.3e-207	719.9	OG5_129316	dmel|FBpp0077801
GMOY002887-RA	net	448.165	-0.437846	0.0119545	0.0469119	457.285	-0.761164	0.000215424	0.00301855	GK21091	Drosophila willistoni	nr	XP_002069237	1.45e-79	0.624	1	F:protein dimerization activity	tr|Q9VPI8|Q9VPI8_DROME	Net, isoform B	51.9	9e-91	331.6	OG5_136412	dmel|FBpp0288762
GMOY001946-RA	putative aminopeptidase	2840.88	-0.439451	0.0208701	0.072947	2775.5	-0.635935	0.00638	0.0473666	CG9285 gene product	Drosophila melanogaster	drosoph	AAF54991	0	0.8	5	F:metalloexopeptidase activity; F:aminopeptidase activity; F:manganese ion binding; C:cytoplasm; P:proteolysis	tr|D3TLD9|D3TLD9_GLOMM	Putative aminopeptidase	98	5.2e-280	960.7	OG5_135573	dmel|FBpp0082300
GMOY011687-RA	hypothetical protein	5080.5	-0.439651	0.00623527	0.0280415	5286.71	-0.819783	6.15438e-07	1.7099e-05	serine-rich adhesin for platelets-like	Ceratitis capitata	nr	XP_004535410	2.57e-166	0.7267	3	P:cell redox homeostasis; F:electron carrier activity; F:protein disulfide oxidoreductase activity	sp|Q9VNL4|GRCR1_DROME	Glutaredoxin domain-containing cysteine-rich protein CG31559	51.3	2.7e-103	374.4	OG5_130240	dmel|FBpp0078265
GMOY008861-RA	mitochondrial ribosomal protein L50	1414.94	-0.440845	0.00404092	0.0197102	1323.69	-0.531103	0.00302374	0.0264577	pap gene product	Drosophila melanogaster	drosoph	AAF51667	0	0.78	5	F:nucleic acid binding; F:nucleotide binding; C:mediator complex; P:regulation of transcription from RNA polymerase II promoter; F:RNA polymerase II transcription cofactor activity	sp|Q7KTX8|MED13_DROME	Mediator of RNA polymerase II transcription subunit 13	55.9	3.3e-220	764.6	OG5_131171	dmel|FBpp0111743
GMOY000933-RA	neuronal membrane glycoprotein myelin proteolipid protein	3868.34	-0.445126	0.0113944	0.0452661	3671.39	-0.56546	0.012267	0.0780137	m6 gene product	Drosophila melanogaster	drosoph	AAF51736	6.7e-160	0.89	44	C:investment cone; P:Notch signaling pathway; F:myosin VI light chain binding; C:filamentous actin; P:spindle organization; P:actin filament-based movement; P:nucleus localization; P:morphogenesis of follicular epithelium; P:positive phototaxis; P:cell fate specification; P:larval chitin-based cuticle development; P:positive regulation of exocytosis; P:sperm motility; P:membrane organization; P:s…	tr|Q7KI49|Q7KI49_DROME	LD13050p	80.9	5.3e-145	511.5	OG5_132553	dmel|FBpp0078011
GMOY010631-RA	hypothetical protein	1850.97	-0.448052	0.0208554	0.072947	1907.52	-0.786596	0.000446316	0.0055007	alkyldihydroxyacetonephosphate synthase-like	Musca domestica	nr	AAF53402	0	0.808	5	F:flavin adenine dinucleotide binding; F:UDP-N-acetylmuramate dehydrogenase activity; P:lipid biosynthetic process; P:oxidation-reduction process; F:alkylglycerone-phosphate synthase activity	sp|Q9V778|ADAS_DROME	Alkyldihydroxyacetonephosphate synthase	66.4	4.6e-249	858.2	OG5_130256	dmel|FBpp0086558
GMOY008210-RA	glycerol 3 phosphate dehydrogenase	1202.11	-0.448757	6.93063e-05	0.000598941	1153.24	-0.583595	0.0130256	0.0815105	Gpdh gene product	Drosophila melanogaster	drosoph	AAF52304	0	0.9	12	F:NAD binding; C:M band; C:Z disc; C:glycerol-3-phosphate dehydrogenase complex; P:flight behavior; P:triglyceride metabolic process; F:glycerol-3-phosphate dehydrogenase [NAD+] activity; P:glycerophosphate shuttle; P:carbohydrate metabolic process; P:glycerol-3-phosphate catabolic process; F:protein homodimerization activity; C:lipid particle	tr|D3TQT6|D3TQT6_GLOMM	Glycerol-3-phosphate dehydrogenase [NAD(+)]	100	5.3e-185	644.4	OG5_126704	dmel|FBpp0078777
GMOY009703-RA	hypothetical protein	890.864	-0.455144	0.000941241	0.00579084	850.47	-0.603602	0.000359545	0.00459955	ddb1- and cul4-associated factor 6-like	Musca domestica	nr	XP_005184090	0	0.83	1	F:protein binding	No_Hits	NA	NA	NA	NA	OG5_132989	cpip|CPIJ012271
GMOY002155-RA	signal peptide I	3684.35	-0.460059	2.25407e-05	0.000220224	3272.2	-0.400531	0.00560132	0.0430482	Taf250 gene product	Drosophila melanogaster	drosoph	AAF54102	0	0.83	18	P:transcription initiation from RNA polymerase II promoter; F:zinc ion binding; F:TBP-class protein binding RNA polymerase II transcription factor activity involved in preinitiation complex assembly; P:protein complex assembly; P:regulation of JAK-STAT cascade; P:regulation of cell cycle; F:sequence-specific DNA binding; C:transcription factor TFIID complex; P:positive regulation of transcription…	sp|P51123|TAF1_DROME	Transcription initiation factor TFIID subunit 1	73.1	0	2697.9	OG5_129078	dmel|FBpp0089369
GMOY008013-RA	Signal peptide peptidase-like	322.534	-0.461048	0.00592929	0.0269477	303.488	-0.559199	0.0128745	0.0810425	CG17370 gene product	Drosophila melanogaster	drosoph	AAF56522	0	0.96	3	P:signal peptide processing; F:aspartic endopeptidase activity, intramembrane cleaving; C:integral component of membrane	tr|Q86P97|Q86P97_DROME	GM06145p	85.2	1.1e-203	706.8	OG5_133025	agam|AGAP003207-PA
GMOY007394-RA	Bestrophin	9196.91	-0.464635	0.000808932	0.00507636	8269.52	-0.45	0.000743802	0.00834069	CG10173 gene product	Drosophila melanogaster	drosoph	AAF47516	0	0.8	0	NA	tr|Q9VRW4|Q9VRW4_DROME	Bestrophin 2	75	0	1196	OG5_149565	dmel|FBpp0076718
GMOY001536-RA	hypothetical protein	1118.69	-0.470006	5.91978e-05	0.000527799	979.888	-0.37073	0.0163766	0.0961548	hypothetical protein FF38_09589, partial	Lucilia cuprina	nr	KNC34053	2e-08	0.61	0	NA	No_Hits	NA	NA	NA	NA	No_Hits	No_Hits
GMOY007677-RA	Putative ABC Transporter	373.448	-0.470892	0.00453364	0.0216036	363.647	-0.657062	0.00397709	0.0329454	GK19932	Drosophila willistoni	nr	XP_002064019	0	0.78	2	F:ATP binding; F:ATPase activity	tr|M9PFD0|M9PFD0_DROME	CG1718, isoform C	64.8	0	2018.8	OG5_126568	dmel|FBpp0076927
GMOY005881-RA	eIF2B-delta	790.351	-0.472421	0.000442598	0.00303932	706.701	-0.437028	0.0133559	0.0831275	translation initiation factor eif-2b subunit delta-like	Drosophila virilis	nr	XP_002050818	2.08e-139	0.71	1	P:cellular metabolic process	tr|Q9W1Q8|Q9W1Q8_DROME	LD05345p	31.2	1.1e-30	132.5	OG5_128137	dmel|FBpp0071923
GMOY000580-RA	lethal (2) 35Bc	777.725	-0.474506	0.015343	0.057522	753.749	-0.651045	0.00635975	0.0473138	probable trna guanylyltransferase-like	Musca domestica	nr	XP_005187375	8.04e-115	0.814	5	C:cytoplasm; P:tRNA modification; F:magnesium ion binding; F:tRNA guanylyltransferase activity; P:neurogenesis	tr|D3TQQ8|D3TQQ8_GLOMM	tRNA(His) guanylyltransferase	100	1.6e-133	473	OG5_129044	dmel|FBpp0080286
GMOY002768-RA	GTP-binding protein	2147.07	-0.476256	0.00140252	0.0081032	1984.91	-0.53307	0.00580933	0.0441848	signal recognition particle receptor subunit alpha homolog	Musca domestica	nr	XP_005179383	0	0.86	6	F:GTP binding; P:SRP-dependent cotranslational protein targeting to membrane; F:GTPase activity; F:signal recognition particle binding; C:signal recognition particle receptor complex; P:GTP catabolic process	tr|D3TMK4|D3TMK4_GLOMM	Signal recognition particle receptor alpha subunit	100	0	1211.4	OG5_126932	dmel|FBpp0073336
GMOY006251-RA	mitoferrin	2557.35	-0.479757	7.25891e-06	7.76123e-05	2222.93	-0.359986	0.0144638	0.0879341	CG4963 gene product	Drosophila melanogaster	drosoph	AAF56764	6.58e-165	0.79	5	P:spermatid differentiation; C:mitochondrial inner membrane; F:iron ion transmembrane transporter activity; P:transmembrane transport; P:mitochondrial iron ion transport	tr|D3TQS2|D3TQS2_GLOMM	Mitochondrial carrier protein mRS3/4	99.2	4.7e-217	751.1	OG5_128038	dmel|FBpp0084635
GMOY005447-RA	hypothetical protein	11792.1	-0.486146	0.00648694	0.0289658	12358.7	-0.878692	5.47213e-06	0.000120223	No_Hits	NA	nr	NA	NA	NA	0	NA	tr|D3TLT9|D3TLT9_GLOMM	Hypothetical conserved protein	100	1.2e-68	256.5	OG5_133078	dmel|FBpp0072210
GMOY000359-RA	DBT: dihydro-transacylase	1151.02	-0.489167	0.00114435	0.00679943	1040.78	-0.485697	0.01412	0.0866367	CG5599 gene product	Drosophila melanogaster	drosoph	AAF48423	0	0.78	7	C:mitochondrial oxoglutarate dehydrogenase complex; F:dihydrolipoamide branched chain acyltransferase activity; P:phagocytosis; P:tricarboxylic acid cycle; F:dihydrolipoyllysine-residue (2-methylpropanoyl)transferase activity; F:cofactor binding; P:fatty-acyl-CoA biosynthetic process	tr|D3TLN4|D3TLN4_GLOMM	Dihydrolipoamide transacylase alpha-keto acid dehydrogenase E2 subunit	100	1.6e-267	919.1	OG5_128117	dmel|FBpp0073781
GMOY011680-RA	Proctolin receptor	6368.29	-0.491583	0.00176321	0.00977191	6156.5	-0.677673	0.00017522	0.00252523	PREDICTED: uncharacterized protein LOC101460750	Ceratitis capitata	nr	XP_004530566	5.18e-81	0.8467	3	C:integral component of membrane; P:G-protein coupled receptor signaling pathway; F:G-protein coupled receptor activity	tr|Q9W4H3|Q9W4H3_DROME	Proctolin receptor, isoform A	67	1.5e-64	245.4	OG5_138685	dmel|FBpp0100003
GMOY012178-RA	retinal degeneration B	1763.97	-0.491619	0.00434528	0.0209137	1665.29	-0.609028	0.0039156	0.0325361	rdgb gene product	Drosophila melanogaster	drosoph	AAF48315	0	0.7633	24	P:transport; P:deactivation of rhodopsin mediated signaling; F:phosphatidylinositol transporter activity; P:meiosis I cytokinesis; P:spermatocyte division; F:phosphatidylcholine transporter activity; F:phosphatidylinositol binding; C:nuclear membrane; P:meiosis II cytokinesis; C:spindle envelope; P:photoreceptor cell maintenance; F:calcium ion binding; P:phosphatidylinositol metabolic process; P:…	sp|P43125|RDGB_DROME	Protein retinal degeneration B	79.1	0	2033.5	OG5_129671	dmel|FBpp0099561
GMOY003851-RA	hypothetical protein	667.799	-0.497363	0.00128727	0.00752798	606.07	-0.50569	0.00671836	0.0492903	methyltransferase nsun6-like	Musca domestica	nr	XP_005179251	1.49e-165	0.67	2	F:RNA binding; F:methyltransferase activity	tr|Q8IPS4|Q8IPS4_DROME	CG11109, isoform B	49.1	3e-106	383.3	OG5_131891	dmel|FBpp0078203
GMOY001140-RA	hypothetical protein	229.234	-0.498357	0.00387832	0.0189912	214.378	-0.589061	0.00680124	0.049718	nadph-dependent diflavin oxidoreductase 1-like	Musca domestica	nr	XP_005191125	0	0.7433	4	P:oxidation-reduction process; F:FMN binding; F:iron ion binding; F:NADPH-hemoprotein reductase activity	tr|Q9VSJ5|Q9VSJ5_DROME	NADPH-dependent diflavin oxidoreductase 1	57.5	3.1e-191	666	OG5_128819	dmel|FBpp0076337
GMOY011207-RA	Glycogen binding subunit 76A	593.952	-0.498843	0.000872015	0.00541805	532.411	-0.471705	0.00751202	0.0536052	glycogen-binding subunit 76a-like isoform x1	Ceratitis capitata	nr	XP_004526810	0	0.81	1	F:protein binding	sp|Q9VVY3|GBS76_DROME	Glycogen-binding subunit 76A	44.4	3e-42	171	OG5_137284	dmel|FBpp0074781
GMOY011033-RA	mitochondrial ribosomal protein L28	2145.35	-0.499218	7.88196e-05	0.0006712	1946.29	-0.510616	0.00152149	0.0150382	CG3782 gene product	Drosophila melanogaster	drosoph	AAF52188	7.86e-122	0.79	3	C:mitochondrial large ribosomal subunit; F:structural constituent of ribosome; P:mitochondrial translation	tr|D3TME2|D3TME2_GLOMM	Mitochondrial ribosomal protein L28	100	6.4e-163	570.9	OG5_133943	dmel|FBpp0078635
GMOY008633-RA	death-associated protein 1	5713.82	-0.499644	6.67615e-06	7.24256e-05	5127.35	-0.47778	0.0024244	0.0219992	CG12384 gene product	Drosophila melanogaster	drosoph	AAF58654	1.59e-46	0.88	0	NA	tr|D3TMX4|D3TMX4_GLOMM	Death-associated protein 1	100	3.9e-51	198	OG5_134952	dmel|FBpp0087252
GMOY011422-RA	hypothetical protein	12168.9	-0.500659	5.37747e-05	0.00048421	10667.3	-0.411282	0.01347	0.0834801	CG6960 gene product	Drosophila melanogaster	drosoph	AAF55127	0	0.7567	1	F:protein binding	tr|A0A0B4JDC8|A0A0B4JDC8_DROME	CG42788, isoform C	61.3	0	1521.9	OG5_146555	dmel|FBpp0082499
GMOY004583-RA	hypothetical protein	595.133	-0.502737	0.00738975	0.0320668	576.048	-0.679867	0.00320805	0.0277402	No_Hits	NA	nr	NA	NA	NA	0	NA	No_Hits	NA	NA	NA	NA	No_Hits	No_Hits
GMOY007587-RA	cytochrome P450	603.359	-0.502979	0.00516331	0.0240836	570.777	-0.623212	0.00617656	0.0461529	cyp6v1 gene product	Drosophila melanogaster	drosoph	AAF50889	0	0.69	11	P:response to DDT; F:electron carrier activity; F:iron ion binding; F:heme binding; C:intracellular membrane-bounded organelle; P:response to organophosphorus; F:oxidoreductase activity, acting on paired donors, with incorporation or reduction of molecular oxygen; C:membrane; P:response to mercury ion; P:oxidation-reduction process; P:insecticide catabolic process	tr|D3TPF1|D3TPF1_GLOMM	Cytochrome P450	100	5.2e-307	1050.4	OG5_146361	dmel|FBpp0076968
GMOY009556-RA	hypothetical protein	3621.35	-0.503412	0.00175559	0.00974293	3600.79	-0.75605	0.00021171	0.00298201	GG15348	Drosophila erecta	nr	XP_001972126	0	0.8967	11	C:microtubule; P:protein polymerization; P:GTP catabolic process; P:microtubule-based process; F:GTPase activity; F:structural constituent of cytoskeleton; F:GTP binding; C:signal peptidase complex; F:peptidase activity; P:signal peptide processing; C:integral component of membrane	sp|Q9VRX3|TBBP_DROME	Probable tubulin beta chain CG32396	72.5	4.6e-198	688.7	NO_GROUP	dmel|FBpp0076678
GMOY009286-RA	hypothetical protein	2301.07	-0.505623	3.76815e-05	0.000354154	2026.34	-0.427236	0.0161241	0.0950172	acetyl-coenzyme a transporter 1-like	Ceratitis capitata	nr	XP_004533422	0	0.826	3	C:integral component of membrane; F:acetyl-CoA transporter activity; P:acetyl-CoA transport	tr|Q9VVA1|Q9VVA1_DROME	CG9706, isoform B	68.3	5e-220	761.5	OG5_128203	dmel|FBpp0075085
GMOY008195-RA	hypothetical protein	996.147	-0.506663	7.02611e-05	0.000605533	874.417	-0.420189	0.0142312	0.0871014	No_Hits	NA	nr	NA	NA	NA	0	NA	No_Hits	NA	NA	NA	NA	No_Hits	No_Hits
GMOY004001-RA	Pfrx: 6-phosphofructo-2-kinase	1950.47	-0.506664	4.72627e-05	0.000431768	1744.12	-0.47318	0.00933977	0.0631371	6-phosphofructo-2-kinase gene product	Drosophila melanogaster	drosoph	AAF48962	0	0.95	5	P:fructose 2,6-bisphosphate metabolic process; F:ATP binding; F:fructose-2,6-bisphosphate 2-phosphatase activity; P:fructose metabolic process; F:6-phosphofructo-2-kinase activity	tr|Q9VWH7|Q9VWH7_DROME	6-phosphofructo 2-kinase/fructose 2,6-bisphosphatase long form	73.8	1.4e-289	993	OG5_126873	dmel|FBpp0074486
GMOY010887-RA	Glutathione S transferase E12	9170.06	-0.508021	0.000760772	0.0048037	8579.35	-0.602378	0.00203078	0.0191139	glutathione s-transferase 1-like	Musca domestica	nr	XP_005183763	8.62e-134	0.8933	1	F:protein binding	tr|D3TPR9|D3TPR9_GLOMM	Glutathione S-transferase	99.6	8.4e-128	454.1	OG5_162908	dmel|FBpp0072341
GMOY003791-RA	lethal (1) G0196	4498.37	-0.508038	4.96379e-05	0.000451948	3921.42	-0.403505	0.0163604	0.0961292	CG14616 gene product	Drosophila melanogaster	drosoph	AAF50947	0	0.86	1	F:acid phosphatase activity	tr|X2JLN4|X2JLN4_DROME	Lethal (1) G0196, isoform L	78.3	0	1753.8	OG5_127768	dmel|FBpp0288801
GMOY002173-RA	Glycyl-tRNA synthetase	5827.86	-0.509051	7.10248e-06	7.63399e-05	5176.01	-0.455282	0.0100632	0.0668538	glycine--trna ligase-like	Musca domestica	nr	XP_005191908	0	0.91	4	C:cytoplasm; P:glycyl-tRNA aminoacylation; F:ATP binding; F:glycine-tRNA ligase activity	tr|Q961R8|Q961R8_DROME	GH09263p	80.4	0	1110.1	OG5_127272	dmel|FBpp0075386
GMOY010829-RA	sodh-1: sorbitol dehydrogenase 1	4039.27	-0.51164	8.80441e-07	1.13829e-05	3739.33	-0.578353	0.000301714	0.00397938	sodh-2 gene product	Drosophila melanogaster	drosoph	AAF54573	0	0.7267	4	F:zinc ion binding; F:L-iditol 2-dehydrogenase activity; P:oxidation-reduction process; F:transferase activity, transferring acyl groups other than amino-acyl groups	tr|D3TNZ6|D3TNZ6_GLOMM	Sorbitol dehydrogenase	99.7	2e-209	725.7	OG5_126928	dmel|FBpp0081800
GMOY004419-RA	Tudor-SN	7538.54	-0.518354	4.61175e-07	6.31252e-06	6638.5	-0.446562	0.00162954	0.0159502	staphylococcal nuclease domain-containing protein 1-like isoform x1	Musca domestica	nr	XP_005182854	0	0.89	4	F:hydrolase activity, acting on ester bonds; F:nucleic acid binding; C:RISC complex; P:gene silencing by RNA	tr|Q9W0S7|Q9W0S7_DROME	LD20211p	78.8	0	1457.2	OG5_128197	dmel|FBpp0072419
GMOY006110-RA	hypothetical protein	2195.55	-0.519477	2.45594e-05	0.000238518	1933.33	-0.44708	0.00698488	0.0506028	leucine--trna cytoplasmic-like	Musca domestica	nr	XP_005175959	0	0.87	6	F:aminoacyl-tRNA editing activity; F:leucine-tRNA ligase activity; P:regulation of translational fidelity; F:ATP binding; P:leucyl-tRNA aminoacylation; C:cytoplasm	tr|Q9VQR8|Q9VQR8_DROME	CG33123, isoform A	75.1	0	1886.3	OG5_127407	dmel|FBpp0077251
GMOY010253-RA	hypothetical protein	1670.67	-0.52069	0.000170087	0.00132028	1480.5	-0.465948	0.0078692	0.0551321	CG7720 gene product	Drosophila melanogaster	drosoph	AAF55596	0	0.69	3	F:sodium:iodide symporter activity; C:membrane; P:transmembrane transport	tr|Q7K3Q2|Q7K3Q2_DROME	CG7720, isoform A	65	1.1e-248	857.1	OG5_142366	dmel|FBpp0083093
GMOY006316-RA	hypothetical protein	1231.77	-0.521906	0.00144793	0.00832434	1112.59	-0.519222	0.0156635	0.0932545	carnitine o-acetyltransferase-like isoform x2	Musca domestica	nr	XP_005182569	0	0.76	1	F:transferase activity, transferring acyl groups	tr|Q0KIA8|Q0KIA8_DROME	CG1041, isoform B	47	1.8e-179	627.1	OG5_129452	dmel|FBpp0081231
GMOY002224-RA	USE1 ortholog (S. cerevisiae)	675.346	-0.523348	0.00567363	0.0260177	649.605	-0.694941	0.00110957	0.0116203	CG14181 gene product	Drosophila melanogaster	drosoph	AAF50314	6.63e-76	0.67	3	P:Golgi organization; P:protein secretion; P:neurogenesis	tr|D3TS68|D3TS68_GLOMM	Vesicle transport protein USE1	97.4	2.8e-127	452.2	OG5_133258	dmel|FBpp0076264
GMOY007816-RA	Shaker cognate b	447.732	-0.525041	0.00162918	0.00914718	412.936	-0.577743	0.00719411	0.0516558	Shab gene product	Drosophila melanogaster	drosoph	AAG22232	0	0.76	6	F:voltage-gated potassium channel activity; P:potassium ion transport; C:voltage-gated potassium channel complex; F:protein binding; P:transmembrane transport; P:protein homooligomerization	tr|M9MRU9|M9MRU9_DROME	Shaker cognate b, isoform H	75.1	0	1112.8	OG5_130485	dmel|FBpp0111742
GMOY000606-RA	hypothetical protein	1790.94	-0.525117	1.33098e-05	0.000136752	1601.82	-0.50218	0.00108486	0.0114058	ras guanine nucleotide exchange factor p-like	Musca domestica	nr	XP_005181789	9.24e-146	0.7967	1	F:nucleotide binding	tr|D3TRC4|D3TRC4_GLOMM	Uncharacterized conserved protein	100	3.7e-172	602.8	OG5_133667	aaeg|AAEL005215-PA
GMOY006747-RA	FucTB	2053.37	-0.535792	2.2993e-05	0.000224107	1823.34	-0.492959	0.00175573	0.0170001	alpha-( )-fucosyltransferase b-like isoform x1	Musca domestica	nr	XP_005184540	0	0.688	3	C:membrane; P:protein glycosylation; F:fucosyltransferase activity	sp|Q9VLC1|FUCTB_DROME	Alpha-(1,3)-fucosyltransferase B	48.8	6.1e-107	385.6	OG5_138336	dmel|FBpp0079411
GMOY007067-RA	hypothetical protein	248.806	-0.535903	0.00447874	0.0214045	239.366	-0.694993	0.00285376	0.025161	slowpoke, partial	Drosophila buzzatii	nr	AFK29247	0	0.812	10	F:voltage-gated potassium channel activity; C:neuron projection; P:male courtship behavior, veined wing generated song production; C:voltage-gated potassium channel complex; F:large conductance calcium-activated potassium channel activity; P:potassium ion transmembrane transport; F:protein binding; C:neuronal cell body; P:response to drug; P:circadian behavior	sp|Q03720|SLO_DROME	Calcium-activated potassium channel slowpoke	79.9	4.6e-57	219.5	OG5_130388	dmel|FBpp0100089
GMOY006749-RA	pigeon	500.937	-0.537161	0.000281384	0.00202785	449.027	-0.515969	0.00806696	0.0563224	protein pigeon-like	Musca domestica	nr	XP_005184538	0	0.802	0	NA	sp|Q24118|PIGE_DROME	Protein pigeon	65	0	1201.4	OG5_149254	dmel|FBpp0080735
GMOY011665-RA	Zinc transporter 86D	655.732	-0.539637	0.00177371	0.00982342	613.537	-0.635319	0.00377125	0.0315964	zinc transporter 7-like	Musca domestica	nr	XP_005181400	1.49e-150	0.838	4	C:integral component of membrane; F:cation transmembrane transporter activity; P:cation transport; P:transmembrane transport	tr|Q9VGS1|Q9VGS1_DROME	LD23375p	79.2	1e-168	590.5	OG5_127157	dmel|FBpp0081847
GMOY011017-RA	oligosaccharyltransferase gamma subunit	3363.2	-0.540355	9.10184e-06	9.53181e-05	3009.95	-0.515842	0.00348454	0.0297492	CG7830 gene product	Drosophila melanogaster	drosoph	AAF52636	0	0.88	0	NA	tr|D3TMZ0|D3TMZ0_GLOMM	Oligosaccharyltransferase gamma subunit	100	6.3e-189	657.5	OG5_129190	dmel|FBpp0079233
GMOY004681-RA	hypothetical protein	308.486	-0.541698	0.0173161	0.0632624	372.737	-1.13107	0.00102292	0.0108677	pk61c gene product	Drosophila melanogaster	drosoph	AAF48008	0	0.76	3	P:protein phosphorylation; F:ATP binding; F:protein serine/threonine kinase activity	sp|Q9W0V1|PDPK1_DROME	3-phosphoinositide-dependent protein kinase 1	61.3	8.9e-202	701	OG5_128785	dmel|FBpp0072366
GMOY000468-RA	hypothetical protein	1895.11	-0.542009	0.000197798	0.00149411	1650.56	-0.444902	0.0154037	0.0922508	pap-associated domain-containing protein 5-like isoform x3	Ceratitis capitata	nr	XP_004529741	0	0.82	1	F:nucleotidyltransferase activity	No_Hits	NA	NA	NA	NA	OG5_127416	dmel|FBpp0071159
GMOY002762-RA	SLY-1 homologous	2419.55	-0.543768	6.73647e-06	7.27896e-05	2097.22	-0.428841	0.0116356	0.075025	protein sly1 homolog	Musca domestica	nr	XP_005186592	0	0.94	1	P:vesicle docking involved in exocytosis	sp|Q24179|SLY1_DROME	Protein sly1 homolog	85	0	1104.4	OG5_127856	dmel|FBpp0089084
GMOY011780-RA	Cyclin G	22768.9	-0.549205	1.74188e-07	2.57899e-06	19787.9	-0.439783	0.012654	0.0799906	CG11525 gene product	Drosophila melanogaster	drosoph	AAF57169	0	0.92	0	NA	tr|D3TRJ8|D3TRJ8_GLOMM	Cyclin B	97.8	0	1142.5	OG5_136818	dmel|FBpp0085163
GMOY009071-RA	Sec23 ortholog (S. cerevisiae)	5232.27	-0.549627	9.41823e-06	9.83789e-05	4566.07	-0.45372	0.0134352	0.0834285	protein transport protein sec23a-like isoform x2	Musca domestica	nr	XP_005186964	0	0.9133	4	C:COPII vesicle coat; P:intracellular protein transport; P:ER to Golgi vesicle-mediated transport; F:zinc ion binding	tr|D3TRS5|D3TRS5_GLOMM	Vesicle coat complex COPII subunit SEC23	95.6	0	1565.4	OG5_127203	dmel|FBpp0078360
GMOY010533-RA	tramtrack	1715.95	-0.550267	0.00011188	0.000914545	1514	-0.490635	0.00838463	0.0580889	protein alpha isoform-like	Musca domestica	nr	XP_005185340	1.49e-139	0.68	3	F:protein binding; F:nucleic acid binding; F:metal ion binding	sp|P42282|TTKA_DROME	Protein tramtrack, alpha isoform	65.9	2.8e-103	374.8	OG5_149361	dmel|FBpp0085186
GMOY010740-RA	Deubiquitinating apoptotic inhibitor	1843.08	-0.554327	1.08524e-05	0.000112926	1623.9	-0.49748	0.000454516	0.00558475	ubiquitin carboxyl-terminal hydrolase 35-like	Musca domestica	nr	XP_005183261	0	0.7	1	P:ubiquitin-dependent protein catabolic process	tr|Q7JQI1|Q7JQI1_DROME	Deubiquitinating apoptotic inhibitor, isoform A	49.2	8.7e-219	758.1	OG5_133093	dmel|FBpp0087061
GMOY010189-RA	eif-2 beta: eukaryotic translation initiation factor 2 beta subunit	3028.41	-0.559133	5.25103e-05	0.000474921	2651.44	-0.479331	0.00724499	0.0519289	CG9177 gene product	Drosophila melanogaster	drosoph	AAF49902	2.14e-133	0.61	9	P:mitotic spindle elongation; F:translation initiation factor activity; C:cytosol; P:formation of translation initiation ternary complex; C:eukaryotic translation initiation factor 2 complex; C:microtubule associated complex; P:axon midline choice point recognition; F:tRNA binding; F:GTP binding	tr|D3TR06|D3TR06_GLOMM	Translation initiation factor 2 beta subunit	100	2e-181	632.5	OG5_127339	dmel|FBpp0075700
GMOY006537-RA	Sestrin	338.581	-0.56013	0.0275678	0.0910887	332.756	-0.777	0.00646957	0.0478121	CG11299 gene product	Drosophila melanogaster	drosoph	AAF47053	1.09e-79	0.86	2	P:cell cycle arrest; C:nucleus	sp|Q9W1K5|SESN_DROME	Sestrin homolog	68.7	1.7e-165	580.1	OG5_131082	dmel|FBpp0112027
GMOY000439-RA	hypothetical protein	265.596	-0.561928	0.00458326	0.0218146	240.77	-0.592102	0.00841168	0.0582264	serine-rich adhesin for platelets-like	Ceratitis capitata	nr	XP_004530260	5.76e-170	0.5733	2	C:mitochondrial outer membrane translocase complex; P:protein targeting	No_Hits	NA	NA	NA	NA	OG5_174926	dmel|FBpp0077346
GMOY010755-RA	hypothetical protein	234.204	-0.563583	0.00530455	0.0246734	220.306	-0.692592	0.00194373	0.0184666	CG12488 gene product	Drosophila melanogaster	drosoph	AAF58464	3.63e-115	0.82	0	NA	tr|A1Z951|A1Z951_DROME	CG42663, isoform C	51.6	6.9e-157	552	OG5_174979	dmel|FBpp0086964
GMOY011132-RA	GCC88 ortholog (H. sapiens)	3121.83	-0.56369	0.000601516	0.00394784	2809.87	-0.56136	0.00646746	0.0478121	grip and coiled-coil domain-containing protein 1-like isoform x1	Musca domestica	nr	XP_005186206	0	0.756	2	P:protein targeting to Golgi; F:protein binding	tr|Q9VGR1|Q9VGR1_DROME	GCC88 ortholog	60	8.8e-225	777.7	OG5_133492	dmel|FBpp0081842
GMOY010956-RA	hypothetical protein	290.769	-0.563878	0.000993185	0.00604206	290.88	-0.824779	0.000203897	0.00289721	zinc finger and scan domain-containing protein 12-like	Musca domestica	nr	XP_005189132	0	0.6167	3	F:zinc ion binding; C:nucleus; F:nucleic acid binding	tr|Q9W137|Q9W137_DROME	CG4707	76.1	3e-93	341.7	OG5_229248	dmel|FBpp0072245
GMOY003724-RA	hypothetical protein	1989.34	-0.564421	6.8084e-07	8.98753e-06	1857.29	-0.667179	9.11508e-06	0.000189448	hypothetical protein FF38_14400	Lucilia cuprina	nr	KNC31309	0	0.79	0	NA	No_Hits	NA	NA	NA	NA	OG5_174926	dmel|FBpp0077346
GMOY003595-RA	translation initiation factor 3 subunit h	2307.22	-0.567069	3.03656e-06	3.57464e-05	2001.47	-0.461308	0.00395455	0.0327923	eukaryotic translation initiation factor 3 subunit h-like	Musca domestica	nr	XP_005186429	0	0.902	6	C:eukaryotic translation initiation factor 3 complex; C:eukaryotic 43S preinitiation complex; C:eukaryotic 48S preinitiation complex; P:regulation of translational initiation; P:formation of translation preinitiation complex; F:translation initiation factor activity	tr|D3TM72|D3TM72_GLOMM	Eukaryotic translation initiation factor 3 subunit H	100	1.5e-190	662.9	OG5_129149	dmel|FBpp0078667
GMOY003782-RA	partner of numb	389.178	-0.567701	0.000257743	0.00188749	362.127	-0.658427	0.000993079	0.0106345	pon gene product	Drosophila melanogaster	drosoph	AAF45964	1.98e-49	0.54	8	C:nuclear lumen; P:mitotic cell cycle; P:system development; P:cell cycle process; P:regulation of biological process; C:intracellular non-membrane-bounded organelle; C:SWI/SNF superfamily-type complex; C:cell cortex	tr|Q9W4I7|Q9W4I7_DROME	Partner of numb	35.7	3e-60	230.7	OG5_175358	dmel|FBpp0070649
GMOY002050-RA	Inwardly rectifying potassium channel	220.506	-0.567889	0.00299578	0.0153611	210.965	-0.717107	0.00320187	0.0277164	atp-sensitive inward rectifier potassium channel 12-like isoform x7	Musca domestica	nr	XP_005183509	0	0.91	3	P:potassium ion transport; F:inward rectifier potassium channel activity; C:integral component of membrane	tr|E1JIU5|E1JIU5_DROME	Inwardly rectifying potassium channel 2, isoform C	81.6	1.2e-183	640.2	OG5_129389	dmel|FBpp0083817
GMOY010950-RA	hypothetical protein	369.106	-0.568181	0.00104986	0.00632085	367.531	-0.807888	0.00128253	0.0130925	CG30497 isoform a	Drosophila melanogaster	nr	NP_610321	5.4e-10	0.67	0	NA	No_Hits	NA	NA	NA	NA	No_Hits	No_Hits
GMOY000426-RA	UAP1: UDP-N-acetylglucosamine pyrophosphorylase	2133.78	-0.569705	3.86221e-06	4.4067e-05	1877.15	-0.504929	0.00242163	0.0219987	BcDNA:LD24639 gene product	Drosophila melanogaster	drosoph	AAF52387	0	0.91	9	P:central nervous system development; P:regulation of tube size, open tracheal system; P:cuticle chitin biosynthetic process; P:dorsal closure; P:embryonic epithelial tube formation; P:axonal fasciculation; F:UDP-N-acetylglucosamine diphosphorylase activity; P:chitin-based embryonic cuticle biosynthetic process; P:extracellular matrix organization	tr|D3TMF2|D3TMF2_GLOMM	UDP-N-acetylglucosamine pyrophosphorylase	100	4.1e-282	967.6	OG5_127359	dmel|FBpp0078898
GMOY001096-RA	hypothetical protein	865.042	-0.572005	0.000232139	0.00172319	748.242	-0.462537	0.0122378	0.0779076	low quality protein: f-box lrr-repeat protein 20-like	Musca domestica	nr	XP_005176022	0	0.8667	1	F:protein binding	tr|A8DYA6|A8DYA6_DROME	CG9003, isoform B	59.5	3.7e-206	715.7	OG5_127678	dmel|FBpp0111980
GMOY000211-RA	Sec24CD ortholog (H. sapiens)	6051.6	-0.572192	3.42451e-08	5.60986e-07	5275.04	-0.479492	0.00263009	0.0235485	protein transport protein sec24c-like	Musca domestica	nr	XP_005179591	0	0.902	4	C:COPII vesicle coat; P:intracellular protein transport; P:ER to Golgi vesicle-mediated transport; F:zinc ion binding	tr|Q9VQ94|Q9VQ94_DROME	LP05220p	61.4	0	1360.5	OG5_128033	dmel|FBpp0077487
GMOY012316-RA	hypothetical protein	4518.75	-0.574474	0.000256672	0.00188134	3998.41	-0.530101	0.00371827	0.0312172	spn-e gene product	Drosophila melanogaster	drosph	AAF55235	2.23e-114	0.59	13	F:RNA helicase activity; P:polarity specification of dorsal/ventral axis; P:targeting of mRNA for destruction involved in RNA interference; P:negative regulation of transposition; P:dorsal appendage formation; P:mitotic chromosome condensation; P:regulation of pole plasm oskar mRNA localization; P:chromatin silencing; F:RNA-dependent ATPase activity; P:polarity specification of anterior/posterior…	sp|Q9VF26|SPNE_DROME	Probable ATP-dependent RNA helicase spindle-E	40.6	1.1e-113	408.3	OG5_134752	dmel|FBpp0082637
GMOY004497-RA	hypothetical protein	381.845	-0.576584	0.00109647	0.00656753	378.543	-0.827092	8.12141e-05	0.00130281	PREDICTED: phosphoenolpyruvate carboxykinase-GTP-like	Musca domestica	nr	XP_005183607	0	0.848	3	P:gluconeogenesis; F:GTP binding; F:phosphoenolpyruvate carboxykinase (GTP) activity	tr|Q7JXB5|Q7JXB5_DROME	CG10924, isoform A	77.1	1.2e-297	1019.6	OG5_129007	dmel|FBpp0085878
GMOY002088-RA	frayed	1378.86	-0.577017	1.46326e-05	0.000149029	1365	-0.831115	2.214e-06	5.29592e-05	serine threonine-protein kinase osr1-like isoform x2	Musca domestica	nr	XP_005186102	0	0.882	3	F:protein kinase activity; P:protein phosphorylation; F:ATP binding	tr|Q7KSD3|Q7KSD3_DROME	Frayed, isoform A	81.4	3.6e-258	888.3	OG5_128703	dmel|FBpp0083057
GMOY010937-RA	Rad, Gem/Kir family member	320.561	-0.57802	0.000625669	0.00407034	329.418	-0.921363	7.39377e-06	0.000157312	gtp-binding protein rem 2-like	Musca domestica	nr	XP_005179868	0	0.746	2	F:GTP binding; P:small GTPase mediated signal transduction	tr|A0A076NAB7|A0A076NAB7_DROME	Rad, Gem/Kir family member 3, isoform E	71.3	5.5e-183	638.3	OG5_149612	dmel|FBpp0111558
GMOY001860-RA	kismet	11911.7	-0.579209	0.00155426	0.00883599	10429.3	-0.510399	0.0105713	0.0692615	CG3660 gene product	Drosophila melanogaster	drosoph	AAF51527	0	0.78	4	F:protein binding; F:ATP binding; F:helicase activity; F:DNA binding	tr|B7Z002|B7Z002_DROME	Kismet, isoform C	53.6	0	3177.1	OG5_127421	dmel|FBpp0289115
GMOY004263-RA	torn and diminished rhabdomeres	174.122	-0.579769	0.0157786	0.0588847	174.102	-0.78318	0.016613	0.0974717	CG9264 gene product	Drosophila melanogaster	drosoph	AAG22449	0	0.8	3	P:amino acid transmembrane transport; C:membrane; F:amino acid transmembrane transporter activity	tr|Q9I7L6|Q9I7L6_DROME	Torn and diminished rhabdomeres, isoform D	65.1	1.4e-262	903.3	OG5_175004	dmel|FBpp0080992
GMOY004387-RA	nop17 like: cg1553	3108.75	-0.580344	4.50747e-06	5.079e-05	2675.41	-0.458543	0.00253366	0.0228879	ktu_droya ame: full=protein kintoun ame: full=dynein assembly factor axonemal homolog ame: full=pp1-interacting protein 20	Drosophila yakuba	nr	XP_002089527	0	0.68	1	C:cytoplasm	sp|Q0E9G3|KTU_DROME	Protein kintoun	61.2	4.8e-136	483.4	OG5_131473	dmel|FBpp0087976
GMOY011756-RA	hypothetical protein	325.382	-0.582305	0.000220922	0.00164743	322.051	-0.802515	0.00140549	0.0140984	CG15309, isoform A	Drosophila melanogaster	nr	NP_572609	1.19e-74	0.994	1	P:imaginal disc-derived wing morphogenesis	sp|Q9W2X7|YPL1_DROME	Protein yippee-like CG15309	99.1	9.7e-65	243.4	OG5_126829	dmel|FBpp0111887
GMOY006700-RA	Lamin	510.422	-0.582617	0.00929439	0.0386658	499.495	-0.805771	0.000820148	0.00904624	lam gene product	Drosophila melanogaster	drosoph	AAF52262	7.31e-117	0.66	35	P:female meiosis chromosome segregation; C:presynaptic periactive zone; P:mesoderm development; P:startle response; P:axon guidance; P:heart development; F:structural molecule activity; P:embryo development; P:digestive tract morphogenesis; P:negative regulation of synaptic growth at neuromuscular junction; P:cell aging; P:inter-male aggressive behavior; P:chromatin silencing; P:gonad morphogenes…	tr|D3TNH4|D3TNH4_GLOMM	Nuclear envelope protein lamin	61.7	1.4e-141	501.1	OG5_128723	dmel|FBpp0078733
GMOY002408-RA	skywalker	2166.53	-0.588615	3.01402e-06	3.56703e-05	1917.89	-0.548027	0.000480282	0.00583133	tbc1 domain family member 24- partial	Musca domestica	nr	XP_005185545	0	0.8567	2	F:Rab GTPase activator activity; P:regulation of Rab GTPase activity	tr|Q0E8N9|Q0E8N9_DROME	CG9339-PD, isoform D	97.1	1.4e-99	361.7	OG5_132704	dmel|FBpp0080973
GMOY009483-RA	Cadherin 99C	185.827	-0.595642	0.00236267	0.0125962	171.95	-0.658277	0.0129856	0.0813234	CG7805 gene product	Drosophila melanogaster	drosoph	AAF57178	0	0.6567	3	F:calcium ion binding; P:homophilic cell adhesion; C:plasma membrane	tr|Q9VAF5|Q9VAF5_DROME	Cadherin 99C, isoform A	70.4	0	2204.9	OG5_133692	dmel|FBpp0084854
GMOY000038-RA	cg16791	5686.49	-0.596116	0.000116964	0.000949446	5043.37	-0.564167	0.00195605	0.0185618	No_Hits	NA	nr	NA	NA	NA	0	NA	tr|Q9VDB7|Q9VDB7_DROME	CG16791, isoform A	83.1	6.4e-75	279.6	NO_GROUP	isca|EEC20375
GMOY009940-RA	vri: vrille	1139.89	-0.596791	0.0065429	0.0291837	1055.41	-0.675544	0.00716848	0.0515175	vri gene product	Drosophila melanogaster	drosoph	AAF52237	6.95e-63	0.58	7	P:chaeta morphogenesis; P:imaginal disc-derived wing hair organization; P:circadian rhythm; F:RNA polymerase II core promoter proximal region sequence-specific DNA binding transcription factor activity involved in negative regulation of transcription; P:rhythmic behavior; P:regulation of transcription, DNA-templated; F:sequence-specific DNA binding	tr|Q7KTN9|Q7KTN9_DROME	CG14029-PC, isoform C	50.1	1.7e-134	478	OG5_141214	aaeg|AAEL011371-PA
GMOY008512-RA	hypothetical protein	4901.32	-0.597948	0.000235726	0.0017419	4416.9	-0.60415	0.00307063	0.026839	nose resistant to fluoxetine protein 6-like	Ceratitis capitata	nr	XP_004534947	1.7e-103	0.56	1	F:transferase activity, transferring acyl groups other than amino-acyl groups	tr|A1Z6Q3|A1Z6Q3_DROME	CG9447	33.3	3.9e-92	338.2	OG5_168569	dmel|FBpp0289588
GMOY004404-RA	hypothetical protein	845.588	-0.598915	0.000405359	0.00280723	843.549	-0.868259	3.57665e-05	0.000638349	dna-binding protein rfxank-like	Musca domestica	nr	XP_005182448	1.53e-115	0.87	1	F:protein binding	tr|Q9VL58|Q9VL58_DROME	CG5846	75.4	3.1e-82	302.8	OG5_139048	dmel|FBpp0079487
GMOY000695-RA	hypothetical protein	212.633	-0.599823	0.00415047	0.0201545	197.782	-0.711867	0.00122091	0.0126228	CG7004 gene product	Drosophila melanogaster	drosoph	AAF47375	1.2e-20	0.61	0	NA	tr|Q9W0R8|Q9W0R8_DROME	Four wheel drive, isoform A	36.9	3.7e-28	124	OG5_127682	dmel|FBpp0072416
GMOY001737-RA	uncharacterized conserved protein	327.269	-0.600991	0.000125987	0.00101062	291.11	-0.56673	0.00517227	0.0402481	No_Hits	NA	nr	NA	NA	NA	0	NA	tr|D3TMU1|D3TMU1_GLOMM	Uncharacterized conserved protein	99.8	2,6E-313	1072.4	OG5_136760	aaeg|AAEL000461-PC
GMOY008594-RA	pebbled	909.924	-0.60113	0.000655689	0.00423524	928.575	-0.926701	1.38272e-05	0.000273333	peb gene product	Drosophila melanogaster	drosoph	AAF45960	2.49e-109	0.56	0	NA	tr|Q9W4J1|Q9W4J1_DROME	Pebbled, isoform A	55	1.2e-245	848.2	OG5_135145	dmel|FBpp0099653
GMOY001513-RA	Na/phosphate cotransporter	2780.53	-0.601328	7.6021e-05	0.000648723	2632.89	-0.731106	0.000664363	0.00755467	CG15096 gene product	Drosophila melanogaster	drosoph	AAF57634	0	0.74	5	F:high affinity inorganic phosphate:sodium symporter activity; C:integral component of membrane; P:phosphate ion transport; P:sodium ion transport; P:transmembrane transport	tr|D3TRI3|D3TRI3_GLOMM	Permease of the major facilitator superfamily	99.8	5.4e-279	957.2	OG5_142335	dmel|FBpp0085814
GMOY001074-RA	hypothetical protein	1343.41	-0.601885	3.53957e-07	4.92209e-06	1201.03	-0.588468	0.000321979	0.00420549	ras guanine nucleotide exchange factor b- partial	Musca domestica	nr	XP_005187681	1.79e-161	0.67	0	NA	tr|Q9VZY7|Q9VZY7_DROME	CG42304, isoform A	48.7	3e-121	433.3	OG5_134627	dmel|FBpp0288962
GMOY009941-RA	lipid phosphate phosphatase	1890.96	-0.601943	0.00194935	0.0106516	1827.93	-0.781733	0.00135444	0.0136883	wun gene product	Drosophila melanogaster	drosoph	AAF58942	2.09e-87	0.7433	3	P:phototransduction; F:catalytic activity; C:membrane	tr|D3TMP7|D3TMP7_GLOMM	Lipid phosphate phosphatase	99.5	2.6e-110	395.6	OG5_130252	dmel|FBpp0087635
GMOY003126-RA	DripA: aquaporin	34561.2	-0.604387	1.36838e-08	2.33054e-07	30476.2	-0.541657	0.00660889	0.0486196	Drip gene product	Drosophila melanogaster	drosoph	AAF58643	1.02e-113	0.82	7	P:water transport; P:regulation of oviposition; P:water homeostasis; P:transmembrane transport; P:renal system process; C:integral component of membrane; F:water channel activity	tr|D3TQS3|D3TQS3_GLOMM	Aquaporin	100	3.5e-136	481.9	OG5_126615	dmel|FBpp0087240
GMOY006954-RA	hypothetical protein	5541.53	-0.605233	3.84024e-05	0.000359687	5132.52	-0.684604	0.000437654	0.00542705	PREDICTED: dystrophin, isoform E-like	Ceratitis capitata	nr	XP_004529376	0	0.91	35	F:sequence-specific DNA binding transcription factor activity; C:cytoskeleton; F:signal transducer activity; P:regulation of synaptic activity; P:establishment of cell polarity; P:oocyte anterior/posterior axis specification; P:axon guidance; C:basal plasma membrane; P:imaginal disc-derived wing vein specification; P:actin cytoskeleton reorganization; C:neuromuscular junction; F:structural consti…	tr|A0A0B4KHE2|A0A0B4KHE2_DROME	Dystrophin, isoform J	77	0	1427.9	OG5_129193	dmel|FBpp0110219
GMOY006884-RA	pixie	14155.4	-0.607634	7.39175e-08	1.15965e-06	12346.8	-0.525682	0.00102969	0.010911	CG5651 gene product	Drosophila melanogaster	drosoph	AAF50342	0	0.6367	12	P:translational initiation; P:cell growth; F:iron-sulfur cluster binding; F:ribosomal small subunit binding; P:mRNA metabolic process; F:electron carrier activity; P:centrosome organization; C:eukaryotic translation initiation factor 3 complex; F:ATP binding; F:ribonuclease inhibitor activity; F:ATPase activity; P:negative regulation of neuron apoptotic process	tr|Q9VSS1|Q9VSS1_DROME	Pixie, isoform A	92.6	0	1149.8	OG5_127149	dmel|FBpp0076285
GMOY010544-RA	hypothetical protein	207.938	-0.608489	0.00164039	0.00919278	241.553	-1.22967	2.01814e-09	9.71228e-08	GM26918	Drosophila sechellia	nr	XP_002043332	0	0.7633	1	F:protein binding	tr|Q9VDY5|Q9VDY5_DROME	Unc79, isoform C	84	0	1773.4	OG5_132560	dmel|FBpp0083156
GMOY011890-RA	Dak1	520.686	-0.609552	0.000265923	0.00193179	467.965	-0.607564	0.00465158	0.0371559	ump-cmp kinase	Drosophila mojavensis	nr	XP_001999749	3.42e-109	0.894	8	P:nucleotide phosphorylation; F:adenylate kinase activity; P:ATP metabolic process; F:uridine kinase activity; F:cytidylate kinase activity; F:ATP binding; F:uridylate kinase activity; C:cytoplasm	tr|Q9VBI2|Q9VBI2_DROME	UMP-CMP kinase	77.3	1.2e-89	327	OG5_126886	dmel|FBpp0084349
GMOY010699-RA	hypothetical protein	957.033	-0.610322	9.59451e-06	0.000100092	826.274	-0.50999	0.000900267	0.00978314	trf2 gene product	Drosophila melanogaster	drosoph	AAF46369	3.56e-93	0.78	17	P:transcription initiation from RNA polymerase II promoter; C:polytene chromosome; P:snRNA transcription from RNA polymerase III promoter; F:TBP-class protein binding RNA polymerase II transcription factor activity involved in preinitiation complex assembly; P:neuron projection morphogenesis; P:regulation of transcription from RNA polymerase II promoter; C:DNA-directed RNA polymerase III complex;…	tr|Q07DP5|Q07DP5_DROME	TATA box binding protein-related factor 2, isoform E	62.3	7e-89	326.6	OG5_133726	amel|XP_396371
GMOY010985-RA	bicoid stability factor	2720.89	-0.612634	5.33775e-07	7.19758e-06	2274.26	-0.409714	0.0103997	0.0685821	CG10302 gene product	Drosophila melanogaster	drosoph	AAF51713	0	0.76	0	NA	tr|Q9VJ86|Q9VJ86_DROME	Bicoid stability factor	57.2	0	1599.7	OG5_135006	dmel|FBpp0080637
GMOY001813-RA	hypothetical protein	6540.95	-0.613969	7.56965e-06	8.04079e-05	5643.81	-0.504398	0.00454065	0.0364198	minor histocompatibility antigen h13-like	Musca domestica	nr	XP_005176312	0	0.9033	5	F:aspartic-type endopeptidase activity; C:integral component of membrane; P:pseudouridine synthesis; F:pseudouridine synthase activity; F:RNA binding	tr|D3TN43|D3TN43_GLOMM	Signal peptide protease	99.7	6.5e-220	761.9	OG5_128374	dmel|FBpp0077740
GMOY010382-RA	csl4: csl4	198.723	-0.615483	0.00147536	0.00845222	181.495	-0.640165	0.0161513	0.0951077	CG6249 gene product	Drosophila melanogaster	drosoph	AAF53074	5.52e-63	0.72	7	C:nuclear exosome (RNase complex); C:cytoplasmic exosome (RNase complex); P:regulation of gene expression; P:mRNA processing; C:transcriptionally active chromatin; F:3'-5'-exoribonuclease activity; F:RNA binding	tr|Q9VKJ4|Q9VKJ4_DROME	CG6249-PA	50.8	3.1e-53	206.1	OG5_128555	cpip|CPIJ003155
GMOY010344-RA	Sclp	3326.58	-0.615998	0.00174858	0.00971723	3738.13	-1.10762	0.000111835	0.00172226	CG2471 gene product	Drosophila melanogaster	drosoph	AAF48118	7.38e-90	0.76	2	P:muscle system process; F:protein binding	tr|D3TQR1|D3TQR1_GLOMM	Leucine-rich repeat protein	98	2.1e-144	509.2	OG5_134388	dmel|FBpp0073430
GMOY006386-RA	hypothetical protein	1683.28	-0.616391	0.000114626	0.000933249	1442.55	-0.488927	0.0121802	0.0776607	CG5740 gene product	Drosophila melanogaster	drosoph	AAF55957	0	0.79	3	F:molecular_function; P:biological_process; C:cellular_component	tr|Q9VD46|Q9VD46_DROME	CG42390, isoform B	62.6	1.8e-268	922.9	OG5_168190	dmel|FBpp0289283
GMOY011601-RA	hypothetical protein	457.242	-0.618163	0.00500061	0.023405	410.776	-0.623807	0.0142114	0.0871014	CG8817 gene product	Drosophila melanogaster	drosoph	AAF55827	4.45e-69	0.76	0	NA	sp|Q9VQI9|AFF4_DROME	AF4/FMR2 family member 4	61	1.3e-82	307	OG5_129877	dmel|FBpp0077318
GMOY009827-RA	hypothetical protein	245.498	-0.61848	0.000799064	0.00502216	232.981	-0.738055	0.00431113	0.0349604	zinc finger protein squeeze-like isoform x2	Ceratitis capitata	nr	XP_004519183	5.3e-11	0.95	0	NA	tr|Q9W4F9|Q9W4F9_DROME	CG32772, isoform C	45.3	1.8e-18	90.1	No_Hits	No_Hits
GMOY004016-RA	hypothetical protein	624.147	-0.618657	0.000130524	0.00104496	540.011	-0.516734	0.0132573	0.0826411	CG7011 gene product	Drosophila melanogaster	drosoph	AAF49653	0	0.89	1	C:ER to Golgi transport vesicle	tr|Q9VUM3|Q9VUM3_DROME	CG7011	79.7	1.3e-177	620.2	OG5_127803	dmel|FBpp0075398
GMOY000803-RA	ADP-ribosylation factor GTPase activating protein	1773.41	-0.619434	6.48027e-06	7.06162e-05	1488.55	-0.431991	0.0113503	0.0736495	adp-ribosylation factor gtpase-activating protein 2-like isoform x4	Musca domestica	nr	XP_005182516	0	0.758	3	F:ARF GTPase activator activity; F:zinc ion binding; P:regulation of ARF GTPase activity	tr|Q9VNS2|Q9VNS2_DROME	ADP-ribosylation factor GTPase activating protein 3, isoform A	59.9	6.9e-183	638.3	OG5_127251	dmel|FBpp0078191
GMOY011152-RA	Glutamate Carrier	855.237	-0.620632	0.000207509	0.00155737	746.225	-0.540631	0.0117997	0.0757165	mitochondrial glutamate carrier 1-like	Musca domestica	nr	XP_005186185	0	0.926	2	P:transmembrane transport; C:integral component of membrane	tr|Q9VGF7|Q9VGF7_DROME	Glutamate carrier 1, isoform A	84.5	1.7e-146	516.5	OG5_131872	dmel|FBpp0081958
GMOY002103-RA	toutatis	3190.61	-0.621351	0.000402987	0.00279317	2858.62	-0.620591	0.00234218	0.0214456	Acf1 gene product	Drosophila melanogaster	drosoph	AAF57200	2.18e-13	0.63	16	P:regulation of ATPase activity; P:epidermis development; F:protein binding; F:histone acetyltransferase activity; P:dendrite morphogenesis; P:nucleosome positioning; P:muscle organ development; P:negative regulation of transcription, DNA-templated; C:CHRAC; C:NURF complex; C:ACF complex; P:regulation of heterochromatin assembly; F:DNA binding; P:nucleosome mobilization; P:nucleosome assembly; F:…	tr|A8DYA3|A8DYA3_DROME	Toutatis, isoform E	70.2	4.1e-13	76.6	OG5_131570	dmel|FBpp0111979
GMOY006070-RA	hypothetical protein	2357.34	-0.624942	4.91681e-06	5.494e-05	2217.7	-0.746317	0.000126263	0.00192248	polypeptide n-acetylgalactosaminyltransferase 5-like isoform x4	Ceratitis capitata	nr	XP_004524638	0	0.9067	3	F:transferase activity, transferring glycosyl groups; P:protein glycosylation; C:integral component of membrane	sp|Q6WV17|GALT5_DROME	Polypeptide N-acetylgalactosaminyltransferase 5	83.5	4.4e-232	802	OG5_128917	bmor|BGIBMGA008904
GMOY011077-RA	Signal recognition particle protein	627.602	-0.627138	2.629e-05	0.000254173	565.072	-0.63458	0.000939967	0.0101328	signal recognition particle 19 kda	Musca domestica	nr	XP_005180839	4.27e-62	0.828	3	P:SRP-dependent cotranslational protein targeting to membrane; C:signal recognition particle; F:7S RNA binding	sp|P49963|SRP19_DROME	Signal recognition particle 19 kDa protein	59.9	1.7e-50	196.8	OG5_128121	dmel|FBpp0076589
GMOY011225-RA	hypothetical protein	385.085	-0.628316	0.00175802	0.00974979	353.275	-0.681328	0.00417828	0.0341917	CG17672 gene product	Drosophila melanogaster	drosoph	AAF49849	1.51e-43	0.81	0	NA	tr|Q8IQI9|Q8IQI9_DROME	CG11271-, isoform E	62.1	5.3e-42	168.7	OG5_152481	dmel|FBpp0110281
GMOY000915-RA	hypothetical protein	559.644	-0.63034	0.000352016	0.00247992	491.031	-0.574923	0.00679454	0.0497139	CG8671 gene product	Drosophila melanogaster	drosoph	AAF53987	5.41e-137	0.57	0	NA	tr|Q9VID5|Q9VID5_DROME	CG8671, isoform A	49.9	6.3e-265	911.8	OG5_134403	dmel|FBpp0081012
GMOY003808-RA	olf186-F	1447.13	-0.634039	1.23886e-08	2.12772e-07	1241.16	-0.511225	0.000471805	0.00575345	olf186-f gene product	Drosophila melanogaster	drosoph	AAF54670	1.41e-79	0.84	0	NA	tr|D3TQ77|D3TQ77_GLOMM	CAP-binding protein complex interacting protein 2	87	9.2e-115	411.8	OG5_130743	agam|AGAP005071-PA
GMOY009439-RA	AQP4c: aquaporin	257.846	-0.634055	0.00123433	0.00725234	431.2	-1.16625	0.0125298	0.0794538	aquaporin 4c	Glossina morsitans morsitans	nr	AFP49898	8.8e-178	0.99	3	C:membrane; F:transporter activity; P:transport	tr|L7P7F5|L7P7F5_GLOMM	Aquaporin 4c	99.2	1.5e-145	513.8	OG5_126615	aaeg|AAEL005008-PA
GMOY002772-RA	hypothetical protein	259.671	-0.634186	0.000465591	0.00317052	230.962	-0.607076	0.00826746	0.0575162	hypothetical protein FF38_14397	Lucilia cuprina	nr	KNC31189	6.8e-25	0.51	0	NA	No_Hits	NA	NA	NA	NA	OG5_138337	drer|ENSDARP00000097063
GMOY003740-RA	hypothetical protein	490.164	-0.634246	0.00444719	0.0212912	483.529	-0.842336	0.00423183	0.0344903	dystrophin-like protein DLP186	Drosophila melanogaster	nr	AAK15257	0	0.6867	31	F:sequence-specific DNA binding transcription factor activity; C:cytoskeleton; P:regulation of synaptic activity; P:establishment of cell polarity; P:oocyte anterior/posterior axis specification; P:axon guidance; C:basal plasma membrane; P:imaginal disc-derived wing vein specification; P:actin cytoskeleton reorganization; C:neuromuscular junction; F:structural constituent of cytoskeleton; F:WW do…	sp|Q9VDW3|DMDB_DROME	Dystrophin, isoform B	55.7	6.8e-183	638.6	OG5_176508	phum|PHUM253780
GMOY001437-RA	hypothetical protein	1302.02	-0.634869	7.27368e-07	9.55534e-06	1225.48	-0.768418	1.88062e-06	4.63561e-05	protein sickie-like isoform x13	Musca domestica	nr	XP_005179442	0	0.8233	2	F:nucleoside-triphosphatase activity; F:ATP binding	tr|Q9VIR0|Q9VIR0_DROME	Sickie, isoform E	67.6	0	1794.2	OG5_129493	dmel|FBpp0111460
GMOY009088-RA	Protein tyrosine phosphatase 36E	181.229	-0.635679	0.00632267	0.0283434	165.206	-0.685533	0.00938964	0.0633154	CG7180 gene product	Drosophila melanogaster	drosoph	AAF53658	0	0.64	2	F:protein tyrosine phosphatase activity; P:protein dephosphorylation	tr|Q9VJ95|Q9VJ95_DROME	Protein-tyrosine-phosphatase	86.8	0	1242.3	OG5_144112	dmel|FBpp0080614
GMOY011368-RA	hypothetical protein	1264.59	-0.639758	1.49145e-06	1.84913e-05	1124.63	-0.615533	0.000794403	0.00884677	CG8360 gene product	Drosophila melanogaster	drosoph	AAF52621	7.91e-65	0.66	3	F:cytidine deaminase activity; F:zinc ion binding; P:cytidine deamination	tr|D3TQE5|D3TQE5_GLOMM	Cytidine deaminase	100	6.7e-85	310.8	OG5_127381	dmel|FBpp0088874
GMOY004829-RA	foxo:	647.218	-0.64109	0.000991286	0.00603501	577.733	-0.634022	0.00572542	0.0436698	forkhead box subgroup O	Glossina morsitans morsitans	nr	AFQ01085	2.64e-128	1	0	NA	tr|R4IJT0|R4IJT0_GLOMM	Forkhead box subgroup O	70.9	2.6e-93	340.1	OG5_135360	cpip|CPIJ016794
GMOY000310-RA	hypothetical protein	726.517	-0.645385	0.00154332	0.00877992	625.594	-0.547422	0.0156115	0.0930134	hypothetical protein FF38_10467	Lucilia cuprina	nr	KNC23075	0	0.93	1	F:DNA binding	No_Hits	NA	NA	NA	NA	OG5_131772	phum|PHUM254190
GMOY010331-RA	hypothetical protein	691.271	-0.64722	0.00125483	0.0073594	839.403	-1.30877	2.84471e-06	6.57128e-05	CG5953 gene product	Drosophila melanogaster	drosoph	AAF53541	2.48e-37	0.53	0	NA	tr|Q9VJK4|Q9VJK4_DROME	CG5953, isoform A	48.1	1.6e-140	497.7	NO_GROUP	dmel|FBpp0080431
GMOY002802-RA	hypothetical protein	235.148	-0.647416	0.00297819	0.0152806	217.864	-0.727243	0.0059576	0.0451426	CG7530 gene product	Drosophila melanogaster	drosoph	AAF55091	1.05e-154	0.77	1	C:integral component of membrane	tr|A0A0B4KGP3|A0A0B4KGP3_DROME	CG7530, isoform D	66.6	4.9e-144	508.8	OG5_132903	dmel|FBpp0082479
GMOY000155-RA	ci: cubitus interruptus	1042.32	-0.649774	0.000106349	0.000872832	929.554	-0.641872	0.0013771	0.0138653	ci gene product	Drosophila melanogaster	drosoph	AAF59373	4.75e-46	0.77	0	NA	sp|P19538|CI_DROME	Transcriptional activator cubitus interruptus	56	5.6e-84	309.3	OG5_130785	dmel|FBpp0088245
GMOY001185-RA	Lysine (K)-specific demethylase	473.552	-0.650025	0.000170092	0.00132028	417.316	-0.609898	0.00426177	0.0346644	lysine -specific demethylase isoform b	Musca domestica	nr	XP_005178677	0	0.812	8	C:PcG protein complex; F:zinc ion binding; F:histone demethylase activity (H3-trimethyl-K4 specific); P:histone H2A ubiquitination; P:histone H3-K4 demethylation, trimethyl-H3-K4-specific; F:DNA binding; P:histone H3-K36 demethylation; P:segment specification	sp|Q9VHH9|JHD1_DROME	JmjC domain-containing histone demethylation protein 1	84.6	1.3e-138	492.3	OG5_129555	dmel|FBpp0081450
GMOY010094-RA	DLP: Daxx-like protein	956.666	-0.651786	4.00534e-06	4.5623e-05	791.104	-0.431972	0.0151679	0.0911764	death domain-associated protein 6	Stomoxys calcitrans	nr	XP_013109294	0	0.69	0	NA	tr|Q9VMD0|Q9VMD0_DROME	Daxx-like protein, isoform A	33.5	3.6e-86	317.8	OG5_134963	cpip|CPIJ001120
GMOY001224-RA	hypothetical protein	2923.55	-0.652212	4.54286e-05	0.000418292	2504.47	-0.529741	0.0116365	0.075025	No_Hits	NA	nr	NA	NA	NA	0	NA	No_Hits	NA	NA	NA	NA	No_Hits	No_Hits
GMOY003148-RA	hypothetical protein	1298.5	-0.659223	1.1319e-06	1.42942e-05	1204.19	-0.756845	1.95251e-06	4.74056e-05	atp-binding cassette sub-family a member 13-like isoform x1	Musca domestica	nr	XP_005182722	0	0.7667	2	F:ATP binding; F:ATPase activity	tr|E2QD66|E2QD66_DROME	CG34120, isoform D	49.7	0	1884.4	OG5_126568	dmel|FBpp0110124
GMOY003942-RA	hypothetical protein	2590.7	-0.663269	1.55024e-06	1.91619e-05	2114.3	-0.407708	0.0155721	0.0928468	CG6740 gene product	Drosophila melanogaster	drosoph	AAF50208	3.37e-144	0.58	0	NA	No_Hits	NA	NA	NA	NA	OG5_158398	dmel|FBpp0288881
GMOY006303-RA	Protein kinase at 92B	2386.4	-0.663633	1.53628e-07	2.3081e-06	2005.12	-0.489347	0.00292895	0.025698	mitogen-activated protein kinase kinase kinase 15-like	Musca domestica	nr	XP_005180418	0	0.854	3	P:protein phosphorylation; F:ATP binding; F:protein serine/threonine kinase activity	tr|Q9VDS9|Q9VDS9_DROME	Protein kinase at 92B, isoform C	70.9	0	1878.6	OG5_130258	dmel|FBpp0289484
GMOY001420-RA	hypothetical protein	4390.66	-0.664016	5.04243e-09	9.37042e-08	3970.78	-0.690721	3.32422e-05	0.000603097	GJ14587	Drosophila virilis	nr	XP_002051137	0	0.838	3	C:cytoplasm; P:vesicle docking; P:exocytosis	sp|Q95TN4|COG4_DROME	Conserved oligomeric Golgi complex subunit 4	68	6.2e-304	1040.8	OG5_129076	dmel|FBpp0079628
GMOY006125-RA	Lipin	3180.68	-0.666666	3.25138e-07	4.5497e-06	2805.9	-0.619825	0.00212833	0.0198243	CG8709 gene product	Drosophila melanogaster	drosoph	AAF59125	0	0.69	0	NA	tr|A0A0B4JCQ5|A0A0B4JCQ5_DROME	Lipin, isoform D	62.4	0	1209.9	OG5_127287	dmel|FBpp0087891
GMOY001641-RA	ftz transcription factor	229.398	-0.667037	0.00207447	0.0112299	224.151	-0.898169	0.000127346	0.00193533	nuclear hormone receptor ftz-f1-like	Musca domestica	nr	XP_005180647	0	0.81	7	F:sequence-specific DNA binding transcription factor activity; F:sequence-specific DNA binding; F:zinc ion binding; P:regulation of transcription, DNA-templated; C:nucleus; F:steroid hormone receptor activity; P:steroid hormone mediated signaling pathway	tr|M9NFK2|M9NFK2_DROME	Ftz transcription factor 1, isoform C	68.3	2.1e-296	1015.8	OG5_131813	dmel|FBpp0074853
GMOY007037-RA	Coat Protein (coatomer) gamma	3690.6	-0.667123	1.2163e-09	2.49311e-08	3262.63	-0.632743	0.000109909	0.00169908	coatomer subunit gamma-like isoform x1	Musca domestica	nr	XP_005176451	0	0.9267	5	P:intracellular protein transport; P:vesicle-mediated transport; F:structural molecule activity; C:COPI vesicle coat; F:binding	tr|A0A0B4KHL2|A0A0B4KHL2_DROME	Coatomer subunit gamma	84.7	0	1458.7	OG5_127608	dmel|FBpp0085155
GMOY010251-RA	hypothetical protein	259.501	-0.669617	0.000162084	0.00126899	229.77	-0.645372	0.00446115	0.0358778	CG3143 gene product	Drosophila melanogaster	drosoph	AAF55012	1.09e-66	0.82	3	F:sequence-specific DNA binding transcription factor activity; P:regulation of transcription, DNA-templated; F:sequence-specific DNA binding	tr|R4IJT0|R4IJT0_GLOMM	Forkhead box subgroup O	82.9	1.1e-83	307	OG5_175413	dmel|FBpp0082348
GMOY009489-RA	center divider	3334.81	-0.669678	3.16754e-07	4.45531e-06	2780.84	-0.475735	0.00510511	0.0399176	flocculation protein flo11-like	Musca domestica	nr	XP_005182080	0	0.7067	3	P:protein phosphorylation; F:protein tyrosine kinase activity; F:ATP binding	tr|Q9VE06|Q9VE06_DROME	Center divider, isoform A	58.1	0	1103.2	OG5_132405	dmel|FBpp0083130
GMOY011025-RA	hypothetical protein	2273.05	-0.673541	2.11976e-06	2.56193e-05	1930.26	-0.533671	0.00324457	0.0279365	Btk29A gene product	Drosophila melanogaster	drosoph	AAF52631	1.81e-139	0.87	1	F:protein binding	sp|P08630|BTKL_DROME	Tyrosine-protein kinase Btk29A	82.6	3.7e-135	478.8	OG5_129320	dmel|FBpp0111749
GMOY006071-RA	hypothetical protein	136.132	-0.676365	0.00705697	0.030786	145.261	-0.981167	0.00800108	0.0559127	No_Hits	NA	nr	NA	NA	NA	1	F:transferase activity, transferring phosphorus-containing groups	No_Hits	NA	NA	NA	NA	OG5_128785	dmel|FBpp0072366
GMOY004900-RA	vesicle coat complex COPII GTPase subunit SAR1	4466.85	-0.67671	2.33733e-07	3.36889e-06	4031.02	-0.702847	3.0056e-05	0.00054978	sar1 gene product	Drosophila melanogaster	drosoph	AAF55974	2.68e-111	0.5933	12	P:chitin-based larval cuticle pattern formation; P:protein secretion; F:GTP binding; P:positive regulation of cuticle pigmentation; P:embryonic heart tube development; P:endoplasmic reticulum organization; P:intracellular protein transport; P:negative regulation of dendrite morphogenesis; C:ER to Golgi transport vesicle; C:lipid particle; F:GTPase activity; P:small GTPase mediated signal transduc…	tr|D3TM22|D3TM22_GLOMM	Vesicle coat complex COPII GTPase subunit SAR1	88.9	9.3e-109	390.6	OG5_127331	dmel|FBpp0083607
GMOY011020-RA	wollknaeuel	1430.62	-0.67695	9.33077e-07	1.20253e-05	1284.08	-0.6771	0.00126945	0.0129918	CG7870 gene product	Drosophila melanogaster	drosoph	AAF52633	8.35e-138	0.8	9	P:plasma membrane organization; P:endoplasmic reticulum organization; P:embryonic pattern specification; P:septate junction assembly; F:dolichyl-phosphate beta-glucosyltransferase activity; P:Golgi organization; P:segment specification; P:protein O-linked glycosylation; P:protein N-linked glycosylation	tr|D3TQ93|D3TQ93_GLOMM	Dolichyl-phosphate beta-glucosyltransferase	96.6	4.8e-175	611.3	OG5_128591	dmel|FBpp0079234
GMOY007675-RA	Sin3A	2830.08	-0.676956	1.48479e-06	1.84367e-05	2423.8	-0.565735	0.000445621	0.00550053	paired amphipathic helix protein sin3-like 2-like isoform x5	Musca domestica	nr	XP_005191005	0	0.7267	2	P:regulation of transcription, DNA-templated; C:nucleus	tr|A0A0B4LF82|A0A0B4LF82_DROME	Sin3A, isoform H	59.2	0	1506.1	OG5_127846	dmel|FBpp0087000
GMOY000989-RA	hypothetical protein	14951.1	-0.678253	5.96874e-07	7.95636e-06	13314.1	-0.668029	0.000166464	0.00241627	bromodomain-containing protein ddb_g0270170-like isoform x1	Musca domestica	nr	XP_005191105	1.44e-137	0.6867	1	C:membrane	tr|D3TSM2|D3TSM2_GLOMM	Putative membrane protein	99.5	6.3e-116	415.6	OG5_128045	dmel|FBpp0082504
GMOY007302-RA	Catecholamines up	3134.3	-0.678463	8.51148e-11	1.945e-09	2687.41	-0.564747	6.8592e-05	0.00112982	catsup protein	Ceratitis capitata	nr	XP_004521463	5.91e-84	0.686	4	C:membrane; P:transmembrane transport; P:metal ion transport; F:metal ion transmembrane transporter activity	sp|Q9V3A4|CSUP_DROME	Protein catecholamines up	66.5	1e-118	424.5	OG5_129531	dmel|FBpp0080687
GMOY005061-RA	Glycogen binding subunit 70E	174.666	-0.679819	0.000728847	0.00464163	153.801	-0.626847	0.0102712	0.0679009	CG9238 gene product	Drosophila melanogaster	drosoph	AAF49732	3.67e-145	0.64	3	P:behavioral response to ethanol; F:protein phosphatase type 1 regulator activity; F:protein phosphatase 1 binding	tr|Q9VUF3|Q9VUF3_DROME	Protein phosphatase 1 regulatory subunit	60.8	7.6e-119	424.9	OG5_136440	dmel|FBpp0075467
GMOY010473-RA	hypothetical protein	1385.12	-0.680832	1.80688e-06	2.20007e-05	1314.29	-0.834789	6.60011e-06	0.000142679	rho gtpase-activating protein 18-like isoform x1	Musca domestica	nr	XP_005183785	4.24e-22	0.9	2	P:signal transduction; C:intracellular	No_Hits	NA	NA	NA	NA	No_Hits	No_Hits
GMOY010320-RA	Tob	4156.27	-0.680864	3.84833e-06	4.39701e-05	3649.55	-0.630433	0.00142009	0.0142097	PREDICTED: protein Tob1-like isoform X1	Musca domestica	nr	XP_005185324	3.07e-169	0.84	1	P:negative regulation of cell proliferation	tr|Q6NQY2|Q6NQY2_DROME	LD04013p	53.1	1.8e-145	513.8	OG5_134965	dmel|FBpp0074033
GMOY011757-RA	Checkpoint suppressor homologue	1621.38	-0.681275	6.69208e-05	0.000583893	1393.47	-0.583688	0.00224336	0.0206814	hypothetical protein FF38_13374	Lucilia cuprina	nr	KNC28674	2.8e-82	0.8	3	F:transcription factor activity, sequence-specific DNA binding; F:sequence-specific DNA binding; P:regulation of transcription, DNA-templated	No_Hits	NA	NA	NA	NA	OG5_133945	tadh|gw1.1.2270.1
GMOY010325-RA	hypothetical protein	146.335	-0.683155	0.0105256	0.0425721	145.085	-0.907892	0.00429835	0.0348917	GK12272	Drosophila willistoni	nr	XP_002069060	6.53e-17	1	2	F:nucleic acid binding; F:nucleotide binding	tr|Q9VT98|Q9VT98_DROME	Ataxin-2 binding protein 1, isoform K	35.1	4.3e-57	220.3	OG5_136395	nvec|gw.34.129.1
GMOY003367-RA	hypothetical protein	1168.05	-0.686694	0.00111333	0.006649	1139.92	-0.919478	2.20502e-05	0.000414596	CG18549 gene product	Drosophila melanogaster	drosoph	AAF54824	6.35e-136	0.75	0	NA	tr|Q9VG64|Q9VG64_DROME	CG18549	56.5	1.4e-135	480.7	OG5_130706	dmel|FBpp0082101
GMOY002307-RA	hypothetical protein	2126.16	-0.687474	6.83777e-07	9.01171e-06	2115.88	-0.967882	3.84748e-09	1.73782e-07	low affinity cationic amino acid transporter 2-like isoform x1	Musca domestica	nr	XP_005177168	0	0.6633	3	C:membrane; F:amino acid transmembrane transporter activity; P:amino acid transmembrane transport	tr|Q2PDY3|Q2PDY3_DROME	CG7255, isoform F	55	9.6e-279	957.6	OG5_126699	dmel|FBpp0099766
GMOY004058-RA	Spinophilin	1635.3	-0.687954	6.32025e-07	8.38384e-06	1372.73	-0.517907	0.00390651	0.032494	serine-rich adhesin for platelets-like isoform x6	Musca domestica	nr	XP_005179049	0	0.87	1	F:protein binding	tr|M9NFI9|M9NFI9_DROME	Spinophilin, isoform J	59.1	0	2284.6	OG5_131322	dmel|FBpp0072831
GMOY004974-RA	hypothetical protein	813.348	-0.688884	4.42854e-06	5.00878e-05	675.96	-0.490079	0.00611544	0.0458233	protein kinase brain isozyme-like	Ceratitis capitata	nr	XP_004520297	8.29e-135	0.95	4	F:protein binding; F:ATP binding; P:protein phosphorylation; F:protein serine/threonine kinase activity	sp|P05130|KPC1_DROME	Protein kinase C, brain isozyme	89.8	3.5e-20	96.7	OG5_129482	dmel|FBpp0086197
GMOY002985-RA	brother of odd with entrails limited	570.186	-0.6919	7.27458e-06	7.7678e-05	479.842	-0.524999	0.0111797	0.0727172	bowl gene product	Drosophila melanogaster	drosoph	AAF51064	1.77e-117	0.85	8	P:embryonic foregut morphogenesis; P:wing disc development; F:nucleic acid binding; F:metal ion binding; F:sequence-specific DNA binding RNA polymerase II transcription factor activity; P:embryonic hindgut morphogenesis; P:lateral inhibition; P:terminal region determination	sp|Q9VQU9|BOWEL_DROME	Protein bowel	55.1	1.1e-191	667.9	OG5_133257	dmel|FBpp0077179
GMOY007250-RA	mrj	678.395	-0.693131	8.82704e-05	0.000740092	577.791	-0.560708	0.0151678	0.0911764	DnaJ-1 gene product	Drosophila melanogaster	drosoph	AAF50753	3.2e-13	0.79	5	C:cytoplasm; P:protein folding; C:microtubule associated complex; F:unfolded protein binding; P:response to heat	tr|A8DYF7|A8DYF7_DROME	Mrj, isoform E	61.5	4.6e-113	405.6	OG5_130026	dmel|FBpp0111997
GMOY012143-RA	I'm not dead yet	1915.06	-0.693373	1.15525e-05	0.0001196	1709.84	-0.686438	0.00120682	0.0124931	protein i m not dead yet-like	Musca domestica	nr	XP_005180637	0	0.92	4	C:membrane; P:sodium ion transport; P:transmembrane transport; F:transporter activity	sp|Q9VVT2|INDY1_DROME	Protein I'm not dead yet	83.3	7.8e-280	960.3	OG5_127239	dmel|FBpp0074848
GMOY001175-RA	Frequenin	118.999	-0.694427	0.00610199	0.027579	126.441	-1.09556	5.37039e-05	0.000914097	CG5744 gene product	Drosophila melanogaster	drosoph	AAG22356	4.02e-132	0.9167	7	P:vesicle-mediated transport; P:neuromuscular junction development; F:calcium ion binding; C:synaptic vesicle; P:negative regulation of phosphorylation; F:calcium sensitive guanylate cyclase activator activity; P:regulation of neurotransmitter secretion	sp|P37236|FREQ_DROME	Frequenin-1	98.9	3.7e-106	381.7	OG5_127392	dmel|FBpp0074319
GMOY000477-RA	hypothetical protein	3068.81	-0.695268	4.42803e-10	9.35852e-09	2592.1	-0.544479	0.000194795	0.00278746	PREDICTED: uncharacterized protein LOC106085249 isoform X10	Stomoxys calcitrans	nr	XP_013104959	0	0.73	1	P:COPII vesicle coating	No_Hits	NA	NA	NA	NA	OG5_130452	cpip|CPIJ017815
GMOY001310-RA	jim: jim	1749.67	-0.697158	5.82292e-06	6.39345e-05	1541.74	-0.659984	0.00081555	0.00900782	jim gene product	Drosophila melanogaster	drosoph	AAF51862	0	0.7133	4	P:regulation of chromatin silencing; F:sequence-specific DNA binding transcription factor activity; F:nucleic acid binding; F:metal ion binding	tr|M9PG92|M9PG92_DROME	Jim, isoform G	62.8	2.1e-284	976.1	OG5_152357	dmel|FBpp0078231
GMOY000988-RA	hypothetical protein	573.12	-0.697378	1.08419e-06	1.38417e-05	496.715	-0.615774	0.000873571	0.00955727	CG18362 gene product	Drosophila melanogaster	drosoph	AAF53988	4.24e-63	0.79	0	NA	tr|Q9VID4|Q9VID4_DROME	Mlx interactor alpha	67.9	6.1e-56	214.9	OG5_133053	dmel|FBpp0081052
GMOY003094-RA	hypothetical protein	470.793	-0.699018	0.000428508	0.00295251	395.032	-0.543339	0.0157606	0.0936254	CG15619 gene product	Drosophila melanogaster	drosoph	AAF49024	2.4e-122	0.89	1	F:chromatin binding	No_Hits	NA	NA	NA	NA	OG5_149395	cint|ENSCINP00000001353
GMOY004000-RA	hypothetical protein	866.699	-0.699052	8.9785e-05	0.00074971	728.927	-0.546071	0.00777085	0.0547753	PREDICTED: uncharacterized protein LOC105214987	Bactrocera cucurbitae	nr	XP_011187012	4e-74	0.66	1	F:metal ion binding	No_Hits	NA	NA	NA	NA	OG5_158806	agam|AGAP001457-PA
GMOY004066-RA	hypothetical protein	1750.55	-0.700281	2.3965e-07	3.44201e-06	1583.49	-0.734087	7.16964e-05	0.00117042	microtubule-associated protein futsch-like isoform x1	Musca domestica	nr	XP_005181811	0	0.676	2	C:chromosome; F:protein binding	No_Hits	NA	NA	NA	NA	NO_GROUP	oana|ENSOANP00000011681
GMOY010991-RA	hypothetical protein	593.309	-0.701777	0.000233052	0.0017284	558.555	-0.852985	1.79008e-05	0.00034459	slowpoke binding isoform j	Drosophila melanogaster	nr	NP_001260212	0	0.82	8	C:cytoplasm; P:regulation of synaptic transmission; P:neuromuscular synaptic transmission; P:response to starvation; F:protein binding; P:regulation of membrane potential; F:protein kinase activity; P:protein phosphorylation	tr|M9PB66|M9PB66_DROME	Slowpoke binding protein, isoform J	58.6	0	1435.2	OG5_144344	dmel|FBpp0079140
GMOY004238-RA	hypothetical protein	1067.57	-0.704722	0.000101533	0.000837516	909.797	-0.592223	0.00256353	0.0230546	hypothetical protein FF38_00661	Lucilia cuprina	nr	KNC28988	1.2e-91	0.62	0	NA	No_Hits	NA	NA	NA	NA	OG5_149504	dmel|FBpp0111935
GMOY004918-RA	Neprilysin	265.034	-0.70618	7.50983e-05	0.000642866	224.819	-0.564926	0.00914257	0.0621157	endothelin-converting enzyme 1-like	Musca domestica	nr	XP_005189070	0	0.91	2	F:metalloendopeptidase activity; P:proteolysis	tr|Q9W5Y0|Q9W5Y0_DROME	FI17316p1	77.5	0	1289.6	OG5_127344	dmel|FBpp0070000
GMOY002456-RA	hypothetical protein	3023.38	-0.707471	9.66282e-09	1.68439e-07	2446.63	-0.437013	0.00270944	0.0242277	mothers against decapentaplegic homolog 6-like	Musca domestica	nr	XP_005182029	0	0.5933	5	P:regulation of transcription, DNA-templated; P:transforming growth factor beta receptor signaling pathway; F:sequence-specific DNA binding transcription factor activity; C:transcription factor complex; F:protein binding	tr|Q5U110|Q5U110_DROME	Mothers against decapentaplegic homolog	33	4e-72	270.4	OG5_136198	dmel|FBpp0099512
GMOY000412-RA	hypothetical protein	502.093	-0.709037	0.000159054	0.00125006	430.971	-0.600646	0.014946	0.0901104	serine-rich adhesin for platelets	Stomoxys calcitrans	nr	XP_013117685	0	0.73	1	F:protein binding	No_Hits	NA	NA	NA	NA	OG5_158602	aaeg|AAEL005871-PA
GMOY003855-RA	hypothetical protein	405.129	-0.710326	0.000167853	0.00130913	373.904	-0.787629	0.00177414	0.0170964	serum factor response c-like	Musca domestica	nr	XP_005180692	4.66e-23	0.64	0	NA	No_Hits	NA	NA	NA	NA	No_Hits	No_Hits
GMOY007178-RA	hypothetical protein	268.169	-0.714242	0.000104549	0.00085892	234.274	-0.646503	0.00692642	0.0503145	CG5455 gene product	Drosophila melanogaster	drosoph	AAF56596	0	0.71	0	NA	tr|Q9VBE6|Q9VBE6_DROME	CG5455, isoform A	61	1.5e-202	703.7	OG5_155089	dmel|FBpp0084387
GMOY007872-RA	hypothetical protein	224.547	-0.718615	7.02917e-05	0.000605533	206.711	-0.792454	0.000741726	0.00834054	No_Hits	NA	nr	NA	NA	NA	0	NA	tr|Q8SXD4|Q8SXD4_DROME	CG32676, isoform A	48.5	2e-16	84	No_Hits	No_Hits
GMOY012099-RA	secreted salivary phospholipase A2 group XIIA	789.466	-0.721258	4.97121e-07	6.74794e-06	718.696	-0.773687	3.44859e-05	0.000622363	CG17035 gene product	Drosophila melanogaster	drosoph	AAF49567	1.03e-120	0.84	5	C:extracellular region; F:calcium ion binding; P:lipid catabolic process; F:phospholipase A2 activity; P:phospholipid metabolic process	tr|D3TQ71|D3TQ71_GLOMM	Secreted salivary phospholipase A2 group XIIA	100	2e-141	499.2	OG5_134224	dmel|FBpp0075264
GMOY007792-RA	sulfateless	6059.39	-0.723069	3.29598e-10	7.07595e-09	5141.86	-0.584627	0.00103933	0.0109987	bifunctional heparan sulfate n-deacetylase n-sulfotransferase-like isoform x1	Musca domestica	nr	XP_005190056	0	0.9467	2	F:hydrolase activity; F:[heparan sulfate]-glucosamine N-sulfotransferase activity	sp|Q9V3L1|NDST_DROME	Bifunctional heparan sulfate N-deacetylase/N-sulfotransferase	84.3	0	1635.9	OG5_129208	dmel|FBpp0076677
GMOY008900-RA	hypothetical protein	59.9784	-0.724232	0.00738767	0.0320668	61.1369	-0.993257	0.00233658	0.0214187	No_Hits	NA	nr	NA	NA	NA	0	NA	tr|Q86NR2|Q86NR2_DROME	Glucose transporter GLUT4 enhancer factor isoform b	73.8	1.2e-19	93.6	OG5_158471	dmel|FBpp0111488
GMOY000417-RA	Su(Tpl)	1088.44	-0.725263	0.000807041	0.00506839	945.359	-0.669485	0.00379729	0.031716	CG8037 gene product	Drosophila melanogaster	drosoph	AAF49098	5.81e-45	0.69	7	P:wing disc dorsal/ventral pattern formation; P:regulation of DNA-templated transcription in response to stress; P:snRNA transcription from RNA polymerase II promoter; C:polytene chromosome; F:chromatin binding; C:transcription elongation factor complex; P:transcription elongation from RNA polymerase II promoter	sp|Q9VW51|ELL_DROME	RNA polymerase II elongation factor Ell	45.6	2.8e-51	201.8	OG5_136389	dmel|FBpp0074689
GMOY004749-RA	hypothetical protein	4890.48	-0.725347	7.80197e-07	1.02001e-05	4199.12	-0.625722	0.00080805	0.00896171	arf79f gene product	Drosophila melanogaster	drosoph	AAF50451	1.18e-118	0.8	14	P:regulation of cell shape; P:cell adhesion; P:neurotransmitter secretion; F:GTP binding; P:endosomal transport; P:ARF protein signal transduction; C:Golgi stack; P:compound eye development; P:post-Golgi vesicle-mediated transport; P:regulation of lipid storage; F:GTPase activity; P:synaptic vesicle endocytosis; P:protein ADP-ribosylation; P:intracellular protein transport	tr|D3TPP5|D3TPP5_GLOMM	GTP-binding ADP-ribosylation factor Arf1	97.2	1.7e-97	353.2	OG5_130458	dmel|FBpp0076438
GMOY000583-RA	Surfeit	3832.2	-0.72737	1.60468e-06	1.97748e-05	3276.81	-0.616515	0.00147842	0.0146484	surf4 gene product	Drosophila melanogaster	drosoph	AAF55176	3.93e-154	0.97	4	C:endoplasmic reticulum membrane; P:lateral inhibition; C:fusome; C:integral component of membrane	tr|D3TS89|D3TS89_GLOMM	Putative cargo transport protein ERV29	100	1.5e-151	533.1	OG5_130182	dmel|FBpp0082572
GMOY005788-RA	Protein tyrosine phosphatase-ERK/Enhancer of Ras1	1460.04	-0.727402	3.60583e-08	5.88327e-07	1228.32	-0.572268	0.000921082	0.00996914	hypothetical protein FF38_00531, partial	Lucilia cuprina	nr	KNC21092	0	0.73	2	F:protein tyrosine phosphatase activity; P:protein dephosphorylation	No_Hits	NA	NA	NA	NA	OG5_168563	dmel|FBpp0071603
GMOY004250-RA	hypothetical protein	3104.73	-0.730576	8.97188e-07	1.15811e-05	2513.19	-0.46608	0.0163415	0.0960878	protein phosphatase 1 regulatory subunit 12a-like isoform x11	Ceratitis capitata	nr	XP_004519929	0	0.894	0	NA	tr|M9NDS8|M9NDS8_DROME	Myosin binding subunit, isoform N	37.9	7e-195	679.9	OG5_130875	agam|AGAP006665-PA
GMOY011336-RA	pollux	400.904	-0.73165	0.000111511	0.000912444	392.731	-0.953795	8.63068e-05	0.00137631	plx gene product	Drosophila melanogaster	drosoph	AAF51967	0	0.6067	4	P:cell adhesion mediated by integrin; F:integrin binding; F:Rab GTPase activator activity; P:regulation of Rab GTPase activity	tr|E1JJ52|E1JJ52_DROME	FI17814p1	66	0	1687.2	OG5_132105	dmel|FBpp0078367
GMOY006698-RA	fbp: fructose-1,6 biphosphatase	1654.3	-0.73325	1.6667e-09	3.33258e-08	1463	-0.715623	9.53089e-06	0.000196074	CG10611 gene product	Drosophila melanogaster	drosoph	AAF53842	0	0.87	2	P:carbohydrate metabolic process; F:fructose 1,6-bisphosphate 1-phosphatase activity	tr|D3TMD6|D3TMD6_GLOMM	Fructose-1,6-bisphosphatase	93.2	9.2e-174	607.1	OG5_127400	dmel|FBpp0080854
GMOY003987-RA	axotactin	1674.7	-0.736684	2.03243e-10	4.4333e-09	1601.24	-0.920272	1.53541e-09	7.66285e-08	axo gene product	Drosophila melanogaster	drosoph	AAF47929	0	0.89	4	F:peptidyl-prolyl cis-trans isomerase activity; P:protein folding; F:serine-type endopeptidase inhibitor activity; F:protein binding	tr|M965|M965_DROME	Axotactin, isoform C	85.4	9.3e-88	324.3	OG5_144145	dmel|FBpp0073224
GMOY008517-RA	saliva	762.768	-0.737546	1.93843e-05	0.000191681	651.074	-0.621867	0.00429025	0.034861	PREDICTED: sugar transporter SWEET1-like	Musca domestica	nr	XP_005180009	8.53e-118	0.82	14	F:metallocarboxypeptidase activity; P:DNA recombination; F:zinc ion binding; P:phagocytosis; C:integral component of membrane; P:imaginal disc-derived wing morphogenesis; P:proteolysis; P:long-term memory; C:perinuclear region of cytoplasm; P:salivary gland development; P:carbohydrate transport; C:extracellular region; F:carbohydrate binding; C:plasma membrane	sp|Q7JVE7|SWET1_DROME	Sugar transporter SWEET1	66.2	8.3e-84	307.8	OG5_127038	dmel|FBpp0087900
GMOY007912-RA	hypothetical protein	2936.93	-0.73779	4.76582e-08	7.66855e-07	2827.71	-0.94082	6.00369e-09	2.56824e-07	CG1617 gene product	Drosophila melanogaster	drosoph	AAF46351	0	0.6333	1	F:protein binding	tr|Q9W3H8|Q9W3H8_DROME	Stardust, isoform I	61.5	0	1416	OG5_133727	dmel|FBpp0111740
GMOY011587-RA	hypothetical protein	646.439	-0.738224	1.31399e-05	0.000135177	559.709	-0.664524	0.000589473	0.00686728	GJ22866	Drosophila virilis	nr	XP_002054318	0	0.6367	1	F:carbohydrate binding	No_Hits	NA	NA	NA	NA	OG5_133435	aaeg|AAEL003566-PA
GMOY004410-RA	hypothetical protein	1328.14	-0.739134	3.71831e-08	6.05468e-07	1154.92	-0.676483	6.29925e-05	0.00105009	sodium-independent sulfate anion transporter-like isoform x1	Musca domestica	nr	XP_005182883	0	0.802	3	F:sulfate transmembrane transporter activity; C:integral component of membrane; P:sulfate transport	tr|Q7K155|Q7K155_DROME	CG6928, isoform A	66.6	2e-222	769.6	OG5_126650	dmel|FBpp0075781
GMOY008586-RA	hypothetical protein	191.698	-0.739671	0.00523902	0.0244089	198.748	-1.11399	3.39027e-05	0.000613207	CG13960 gene product	Drosophila melanogaster	drosoph	AAF53852	1.22e-105	0.61	1	F:DNA binding	sp|Q9VIQ9|SICK_DROME	Protein sickie	53.7	4.6e-161	566.2	OG5_129493	dmel|FBpp0111460
GMOY006934-RA	rugose	2516.61	-0.740172	4.67842e-05	0.000428357	2173.53	-0.66883	0.000775872	0.00867625	neurobeachin-like isoform x4	Musca domestica	nr	XP_005184679	0	0.94	1	F:protein binding	tr|Q0KHV9|Q0KHV9_DROME	Rugose, isoform L	99.1	4.4e-200	698	OG5_129650	dmel|FBpp0288527
GMOY009028-RA	hypothetical protein	291.791	-0.740185	0.000640675	0.00415802	264.106	-0.784126	0.00196992	0.0186496	probable serine threonine-protein kinase mark-a-like	Musca domestica	nr	XP_005178314	8.53e-46	0.7233	0	NA	No_Hits	NA	NA	NA	NA	OG5_141024	cint|ENSCINP00000022964
GMOY003280-RA	hypothetical protein	184.921	-0.741069	0.00990298	0.0406124	184.923	-0.927682	0.012899	0.0810425	CG17633 gene product	Drosophila melanogaster	drosoph	AAF52810	0	0.79	8	C:extracellular space; F:metallocarboxypeptidase activity; P:proteolysis; F:zinc ion binding; P:neurogenesis; P:sodium ion transport; C:membrane; F:sodium channel activity	sp|Q9VL86|CBPA1_DROME	Zinc carboxypeptidase A 1	63.2	8.3e-162	568.5	OG5_132369	dmel|FBpp0079464
GMOY011683-RA	hypothetical protein	460.457	-0.742321	6.387e-07	8.45863e-06	378.285	-0.52081	0.0111481	0.0725701	GK25303	Drosophila willistoni	nr	XP_002071131	1.91e-147	0.906	2	C:sarcoglycan complex; C:integral component of membrane	tr|O76892|O76892_DROME	EG:4F1.1 protein	66.6	4.8e-136	483	OG5_139998	dmel|FBpp0070267
GMOY011175-RA	cp309	2754.41	-0.742639	1.36445e-09	2.76896e-08	2274.44	-0.532277	0.00367645	0.0309303	PREDICTED: LOW QUALITY PROTEIN: golgin subfamily B member 1-like	Ceratitis capitata	nr	XP_004531612	0	0.68	6	P:centrosome organization; P:ciliary or bacterial-type flagellar motility; P:sensory perception of sound; P:embryonic morphogenesis; P:microtubule nucleation; C:centriole	tr|Q400N2|Q400N2_DROME	Cp309, isoform F	54	0	2342.8	OG5_146407	dmel|FBpp0099786
GMOY010394-RA	ADP-ribosylation factor GTPase activating protein	1883.39	-0.742875	3.65254e-10	7.80037e-09	1560.99	-0.549045	0.000391724	0.00494857	adp-ribosylation factor gtpase-activating protein 1-like isoform x2	Musca domestica	nr	XP_005177691	0	0.71	3	F:ARF GTPase activator activity; P:regulation of ARF GTPase activity; F:zinc ion binding	tr|M9PFF1|M9PFF1_DROME	ADP-ribosylation factor GTPase activating protein 1, isoform B	62.6	6.7e-154	541.6	OG5_127813	dmel|FBpp0075713
GMOY004954-RA	hypothetical protein	855.422	-0.744166	7.87535e-07	1.02631e-05	742.155	-0.670822	0.00128876	0.0131395	hypothetical protein FF38_05513	Lucilia cuprina	nr	KNC29993	4.8e-16	0.59	0	NA	No_Hits	NA	NA	NA	NA	OG5_134044	dmel|FBpp0075878
GMOY002545-RA	spargel	701.722	-0.745085	2.69178e-07	3.8458e-06	572.701	-0.50727	0.00950504	0.0638805	muscle m-line assembly protein unc-89-like	Musca domestica	nr	XP_005182537	4.6e-174	0.524	1	F:nucleic acid binding	tr|Q8IPM1|Q8IPM1_DROME	FI18188p1	44	2.8e-198	690.3	OG5_146326	dmel|FBpp0078585
GMOY005207-RA	multiple wing hairs	212.043	-0.74566	0.0166888	0.0615492	220.908	-1.03249	0.00483549	0.0382534	CG13913 gene product	Drosophila melanogaster	drosoph	AAF47454	0	0.68	6	P:regulation of trichome morphogenesis; P:Wnt signaling pathway; P:imaginal disc-derived wing hair site selection; P:negative regulation of actin filament polymerization; F:Rho GTPase binding; F:actin binding	tr|Q9W0J2|Q9W0J2_DROME	CG13913-PA	57	1.1e-250	864	OG5_152351	dmel|FBpp0072528
GMOY007622-RA	hypothetical protein	742.858	-0.746018	6.40835e-05	0.000566406	638.834	-0.648573	0.00851363	0.0586309	No_Hits	NA	nr	NA	NA	NA	0	NA	No_Hits	NA	NA	NA	NA	No_Hits	No_Hits
GMOY009845-RA	hypothetical protein	487.434	-0.748789	2.07949e-07	3.03479e-06	409.311	-0.582293	0.00544796	0.0421097	endoplasmic reticulum metallopeptidase 1-like isoform x1	Musca domestica	nr	XP_005177919	0	0.804	2	F:peptidase activity; P:proteolysis	tr|Q8MT48|Q8MT48_DROME	CG9416, isoform A	61	2.5e-245	845.9	OG5_128724	dmel|FBpp0085739
GMOY008233-RA	hypothetical protein	1718.07	-0.751377	2.90147e-05	0.000277494	1529.42	-0.764907	3.972e-05	0.000698122	gpi-anchored protein	Stomoxys calcitrans	nr	XP_013104232	4.8e-155	0.61	0	NA	No_Hits	NA	NA	NA	NA	No_Hits	No_Hits
GMOY000991-RA	hypothetical protein	202.452	-0.754101	0.00192689	0.0105359	177.726	-0.713452	0.00854824	0.0587192	kinesin heavy chain-like isoform x1	Musca domestica	nr	XP_005188392	1.51e-48	0.948	6	F:microtubule binding; P:microtubule-based movement; F:ATP binding; C:kinesin complex; F:microtubule motor activity; C:microtubule	sp|P17210|KINH_DROME	Kinesin heavy chain	85.7	2.1e-45	179.1	OG5_127646	dmel|FBpp0086328
GMOY007395-RA	hypothetical protein	736.566	-0.756751	1.37005e-05	0.000140413	692.436	-0.892247	3.77922e-05	0.000671539	No_Hits	NA	nr	NA	NA	NA	0	NA	sp|Q9W4S9|PDE4C_DROME	cAMP-specific 3',5'-cyclic phosphodiesterase, isoforms N/G	51.4	5.4e-57	219.5	No_Hits	No_Hits
GMOY010989-RA	kon-tiki	687.301	-0.761795	1.87985e-05	0.000186567	580.8	-0.625762	0.00474231	0.0376529	CG10275 gene product	Drosophila melanogaster	drosoph	AAF53672	0	0.84	0	NA	tr|Q9VJ82|Q9VJ82_DROME	Kon-tiki, isoform B	72.6	0	3586.6	OG5_131196	dmel|FBpp0289570
GMOY011526-RA	Strictosidine synthase-like	10790.2	-0.761829	4.67667e-12	1.21892e-10	9082.04	-0.613767	8.02555e-05	0.00128999	hmu gene product	Drosophila melanogaster	drosoph	AAF56697	0	0.765	6	F:receptor activity; P:biosynthetic process; F:serine-type endopeptidase activity; C:lipid particle; F:mRNA binding; F:strictosidine synthase activity	tr|D3TSC0|D3TSC0_GLOMM	Hemomucin	98.7	0	1101.3	OG5_130023	dmel|FBpp0084534
GMOY010070-RA	gartenzwerg	3940.53	-0.762489	1.20754e-08	2.0827e-07	3179.9	-0.497124	0.00606936	0.0456048	PREDICTED: golgi-specific brefeldin A-resistance guanine nucleotide exchange factor 1-like	Musca domestica	nr	XP_005181622	0	0.772	16	P:phagocytosis; C:trans-Golgi network; P:intra-Golgi vesicle-mediated transport; P:protein secretion; P:cell morphogenesis; C:cis-Golgi network; P:Golgi organization; P:lumen formation, open tracheal system; P:regulation of ARF GTPase activity; F:ARF guanyl-nucleotide exchange factor activity; P:ER to Golgi vesicle-mediated transport; C:Golgi-associated vesicle; P:salivary gland development; C:Go…	tr|A1Z8W8|A1Z8W8_DROME	Gartenzwerg, isoform B	57.8	0	2197.2	OG5_128945	dmel|FBpp0087010
GMOY010451-RA	hypothetical protein	183.83	-0.763275	0.000275061	0.00198932	165.367	-0.790767	0.00196111	0.018588	PREDICTED: probable RNA-binding protein orb2-like	Musca domestica	nr	XP_005185099	0	0.774	9	F:mRNA 3'-UTR binding; P:negative regulation of translation; C:cell body; P:male courtship behavior; F:translation repressor activity, nucleic acid binding; C:dendrite terminus; P:long-term memory; P:asymmetric cell division; C:axon terminus	sp|Q9VSR3|ORB2_DROME	Probable RNA-binding protein orb2	57.7	1.2e-196	684.1	OG5_129689	dmel|FBpp0076290
GMOY006660-RA	hypothetical protein	599.047	-0.763431	7.00189e-06	7.54576e-05	511.081	-0.660244	0.000152224	0.00224701	GI22925	Drosophila mojavensis	nr	XP_001999702	2.9e-20	0.59	4	C:membrane; P:transmembrane transport; P:metal ion transport; F:metal ion transmembrane transporter activity	No_Hits	NA	NA	NA	NA	OG5_126707	dmel|FBpp0288457
GMOY005995-RA	comm2	2752.85	-0.767675	6.19032e-09	1.12725e-07	2318.61	-0.622827	0.000417125	0.00520441	CG7554 gene product	Drosophila melanogaster	drosoph	AAF49585	2.59e-31	0.77	0	NA	tr|Q9VUT8|Q9VUT8_DROME	CG7554-PA	40.1	7.2e-59	225.3	NO_GROUP	dmel|FBpp0075333
GMOY007101-RA	hypothetical protein	82.0894	-0.767864	0.0021719	0.0117125	75.4877	-0.833223	0.00636118	0.0473138	CycD gene product	Drosophila melanogaster	drosoph	AAF48537	1.67e-48	0.85	2	C:nucleus; P:cell cycle	tr|Q7KUZ5|Q7KUZ5_DROME	Cyclin D, isoform D	50	3.2e-52	203.4	OG5_131242	dmel|FBpp0289620
GMOY012084-RA	Pgi: phosphoglucose isomerase (glucose-6-phosphate isomerase)	2781.84	-0.768594	2.71557e-10	5.89192e-09	2514.07	-0.814079	2.69208e-07	8.00202e-06	Pgi gene product	Drosophila melanogaster	drosoph	AAF59025	0	0.79	5	P:gluconeogenesis; F:glucose-6-phosphate isomerase activity; C:lipid particle; F:phosphogluconate dehydrogenase (decarboxylating) activity; P:glycolysis	tr|D3TME3|D3TME3_GLOMM	Glucose-6-phosphate isomerase	96.5	0	1108.2	OG5_126980	dmel|FBpp0087760
GMOY012089-RA	PLC: phospholipase C	1229.68	-0.771052	1.20289e-07	1.84806e-06	1021.81	-0.586601	0.00462565	0.0369915	Plc21C gene product	Drosophila melanogaster	drosoph	AAF51507	3.31e-104	0.61	7	P:lipid metabolic process; P:flight behavior; P:intracellular signal transduction; F:calcium ion binding; F:phosphatidylinositol phospholipase C activity; F:protein binding; P:phototransduction	sp|P13217|PIPA_DROME	1-phosphatidylinositol 4,5-bisphosphate phosphodiesterase	89.3	0	2021.1	OG5_128749	dmel|FBpp0100137
GMOY010847-RA	hypothetical protein	458.228	-0.775299	0.000224019	0.00166899	434.742	-0.924043	0.000358662	0.00459554	CG8468 gene product	Drosophila melanogaster	drosoph	AAF58276	0	0.84	3	C:integral component of membrane; F:secondary active monocarboxylate transmembrane transporter activity; P:transmembrane transport	tr|Q7K1L4|Q7K1L4_DROME	CG8468, isoform A	74.4	5e-289	991.1	OG5_146228	dmel|FBpp0086662
GMOY006308-RA	hypothetical protein	502.579	-0.775852	0.000129957	0.00104144	423.663	-0.650532	0.00123081	0.0126714	CG10365 gene product	Drosophila melanogaster	drosoph	AAF56171	3.67e-112	0.76	0	NA	tr|Q9VCI9|Q9VCI9_DROME	CG10365, isoform A	63.3	8.5e-102	367.9	OG5_127651	dmel|FBpp0083838
GMOY006012-RA	c11.1	9803.94	-0.776129	1.94103e-08	3.27168e-07	7891.98	-0.507424	0.00716568	0.0515175	maestro heat-like repeat-containing protein family member 1-like isoform x1	Musca domestica	nr	AAF52237	0	0.8633	1	F:binding	tr|Q9W350|Q9W350_DROME	C11.1, isoform A	64.3	0	2206.8	OG5_132373	dmel|FBpp0071261
GMOY000469-RA	hypothetical protein	2585.53	-0.779508	0.000332377	0.00235376	2319.42	-0.792058	0.00313237	0.0272022	hypothetical protein FF38_10088	Lucilia cuprina	nr	KNC34066	1.4e-92	0.82	0	NA	No_Hits	NA	NA	NA	NA	OG5_132951	drer|ENSDARP00000075507
GMOY008236-RA	La related protein	10989.2	-0.779733	1.76565e-07	2.60945e-06	9171.92	-0.623046	0.000106833	0.00166104	la related isoform a	Musca domestica	nr	XP_005187466	0	0.802	6	P:mitochondrion inheritance; C:cytosol; P:salivary gland cell autophagic cell death; P:mitotic chromosome condensation; P:centrosome separation; P:syncytial blastoderm mitotic cell cycle	sp|Q9VAW5|LARP_DROME	La-related protein 1	45.8	8.5e-179	626.3	OG5_128288	dmel|FBpp0088623
GMOY008289-RA	hypothetical protein	689.266	-0.782507	1.63287e-06	2.00919e-05	561.247	-0.546131	0.007842	0.055037	CG11044 gene product	Drosophila melanogaster	drosoph	AAF57505	0	0.87	1	F:protein binding	tr|D3TPQ7|D3TPQ7_GLOMM	Hypothetical conserved protein	99.8	2,9E-310	1061.2	OG5_146417	dmel|FBpp0085623
GMOY009519-RA	Myosin 95E	493.962	-0.784013	2.77235e-08	4.61567e-07	409.101	-0.600796	0.000863781	0.00946297	GI23427	Drosophila mojavensis	nr	XP_001998810	0	0.8833	3	C:myosin complex; F:ATP binding; F:motor activity	tr|Q4AB27|Q4AB27_DROME	Myosin 95E, isoform E	55.5	1.2e-129	462.6	OG5_126672	dmel|FBpp0099956
GMOY001298-RA	putative D-lactate dehydrognease 2	424.429	-0.784411	9.38068e-07	1.20706e-05	406.708	-0.928506	0.00049376	0.00597612	EG:87B1.3 gene product	Drosophila melanogaster	drosoph	AAF45730	0	0.81	3	F:flavin adenine dinucleotide binding; F:UDP-N-acetylmuramate dehydrogenase activity; P:oxidation-reduction process	tr|D3TMR5|D3TMR5_GLOMM	Putative D-lactate dehydrognease 2	100	2.2e-294	1008.4	OG5_128784	dmel|FBpp0070365
GMOY010706-RA	hypothetical protein	2969.26	-0.785261	1.35187e-07	2.05757e-06	2404.53	-0.544462	0.0014316	0.0142806	microtubule-associated protein futsch-like isoform x1	Ceratitis capitata	nr	XP_004524031	5.31e-74	0.4467	1	F:protein binding	tr|B7Z0I8|B7Z0I8_DROME	CG42232	31.4	5e-48	193	No_Hits	No_Hits
GMOY009922-RA	wide awake	673.528	-0.788243	1.64444e-07	2.44975e-06	611.51	-0.857044	4.25231e-07	1.21484e-05	CG6954 gene product	Drosophila melanogaster	drosoph	AAF56038	0	0.76	2	P:signal transduction; F:protein binding	tr|Q9VCW7|Q9VCW7_DROME	Wide awake, isoform B	65.9	0	1602.8	OG5_132720	dmel|FBpp0083693
GMOY001320-RA	dikar	1270.94	-0.788491	0.000363743	0.00255591	1114.81	-0.776237	0.000495022	0.00598243	mucin-4-like isoform x2	Musca domestica	nr	XP_005177008	0	0.814	1	F:protein binding	tr|M9MRW0|M9MRW0_DROME	Dikar, isoform D	40.5	0	1823.9	OG5_188221	dmel|FBpp0076664
GMOY009310-RA	arc	250.758	-0.789209	0.000175386	0.00134981	232.608	-0.914199	3.80829e-05	0.00067522	PREDICTED: uncharacterized protein LOC101894368	Musca domestica	nr	XP_005186971	0	0.586	20	C:cell periphery; P:cell surface receptor signaling pathway; C:cytoskeletal part; P:developmental process involved in reproduction; C:extracellular region; P:cell development; P:organ development; P:behavior; P:molting cycle process; C:nuclear part; C:membrane part; P:lipid metabolic process; C:protein complex; F:hormone activity; P:single-organism transport; P:gamete generation; P:anatomical str…	tr|Q9W283|Q9W283_DROME	Arc, isoform A	62.5	2.5e-59	228.8	OG5_152229	dmel|FBpp0099961
GMOY008241-RA	Rho GTPase activating protein at 100F	99.7406	-0.79053	0.00315474	0.0160651	110.898	-1.23473	0.000147595	0.00219402	PREDICTED: LOW QUALITY PROTEIN: rho GTPase activating protein 100F-like	Ceratitis capitata	nr	XP_004524380	0	0.822	9	P:R7 cell development; P:maintenance of presynaptic active zone structure; C:intracellular; P:signal transduction; F:GTPase activator activity; C:presynaptic active zone; P:axon extension involved in axon guidance; P:cytoskeletal matrix organization at active zone; F:protein binding	No_Hits	NA	NA	NA	NA	OG5_133498	dmel|FBpp0085228
GMOY000932-RA	hypothetical protein	8722.73	-0.795764	1.39967e-09	2.83337e-08	7658.6	-0.768324	8.00037e-06	0.000169327	CG5605 gene product	Drosophila melanogaster	drosoph	AAF51575	0	0.99	3	F:translation release factor activity, codon specific; C:cytoplasm; P:translational termination	tr|D3TRE7|D3TRE7_GLOMM	Eukaryotic release factor 1	100	1.1e-252	869.8	OG5_127250	dmel|FBpp0077831
GMOY010774-RA	hypothetical protein	3331.81	-0.796409	1.45523e-07	2.19036e-06	2920.83	-0.762381	0.00010424	0.00162386	sodium-independent sulfate anion transporter-like	Musca domestica	nr	XP_005176044	0	0.75	3	F:sulfate transmembrane transporter activity; C:integral component of membrane; P:sulfate transport	tr|Q7K4I4|Q7K4I4_DROME	CG5002	67.3	1.5e-147	520.8	OG5_126650	dmel|FBpp0088515
GMOY003412-RA	hypothetical protein	2616.74	-0.798903	1.38536e-07	2.10069e-06	2283.42	-0.753239	0.000147625	0.00219402	GL19623	Drosophila persimilis	nr	XP_002015291	1.51e-112	0.578	4	F:ATP binding; F:protein kinase activity; P:protein phosphorylation; F:transferase activity, transferring phosphorus-containing groups	tr|Q9VJ30|Q9VJ30_DROME	Numb-associated kinase, isoform A	47.9	4.5e-165	580.1	OG5_127425	dmel|FBpp0080729
GMOY006158-RA	hypothetical protein	3705.32	-0.79917	1.43676e-10	3.18508e-09	3102.44	-0.64777	4.47172e-05	0.000775833	monoacylglycerol lipase abhd12- partial	Musca domestica	nr	XP_005185188	0	0.802	0	NA	tr|D3TNG1|D3TNG1_GLOMM	Putative alpha/beta hydrolase	100	2.2e-192	669.1	OG5_131360	dmel|FBpp0085764
GMOY005565-RA	hypothetical protein	1388.33	-0.803659	2.3359e-07	3.36889e-06	1175.99	-0.681053	0.000736928	0.00829814	methionine--trna cytoplasmic-like	Musca domestica	nr	XP_005182375	0	0.7567	4	P:methionyl-tRNA aminoacylation; C:cytoplasm; F:methionine-tRNA ligase activity; F:ATP binding	tr|A1ZBE9|A1ZBE9_DROME	CG15100	56	2.9e-110	397.5	OG5_127626	dmel|FBpp0085809
GMOY009633-RA	wallenda	263.423	-0.806915	7.82873e-07	1.02187e-05	247.382	-0.881887	0.00347728	0.0297186	PREDICTED: mitogen-activated protein kinase kinase kinase 13-like isoform X1	Musca domestica	nr	XP_005180651	0	0.8767	6	P:protein phosphorylation; C:axon; F:protein serine/threonine kinase activity; P:collateral sprouting of injured axon; F:ATP binding; P:Golgi organization	tr|Q9VW24|Q9VW24_DROME	Mitogen-activated protein kinase kinase kinase	46.9	2.7e-235	813.1	OG5_131367	dmel|FBpp0074731
GMOY002449-RA	cg32772	1228.34	-0.808369	9.7904e-11	2.22479e-09	1076.44	-0.784771	2.59297e-07	7.73587e-06	CG6911 gene product	Drosophila melanogaster	drosoph	AAF45994	2.77e-161	0.6333	2	F:nucleic acid binding; F:metal ion binding	tr|X2JIB5|X2JIB5_DROME	CG32772, isoform D	64.8	2.2e-137	486.5	OG5_162587	dmel|FBpp0070690
GMOY012167-RA	hypothetical protein	1134.77	-0.809089	5.78193e-09	1.05998e-07	973.569	-0.716962	0.000304029	0.00400338	NA	NA	NA	NA	NA	NA	NA	NA	NA	NA	NA	NA	NA	No_Hits	No_Hits
GMOY009956-RA	hypothetical protein	164.779	-0.812704	0.0214874	0.0745934	177.866	-1.22166	0.000531824	0.00634279	structural maintenance of chromosomes protein 2-like	Musca domestica	nr	XP_005176883	5.5e-13	0.82	0	NA	No_Hits	NA	NA	NA	NA	OG5_127360	aaeg|AAEL003449-PA
[truncated: 188 more rows]
