# Supplementary material for: Tsetse fly tolerance to T. brucei infection: transcriptome analysis of trypanosome-associated changes in the tsetse fly salivary gland
Source: BMC Genomics. 2016 Nov 25;17:971. doi: 10.1186/s12864-016-3283-0 (PMC5123318; doi:10.1186/s12864-016-3283-0)
Supplement: Additional file 11: Table S6. — List of transcripts that showed increased expression in SG-MG+ due to the presence of the parasite in the midgut. (XLS 306 kb) [file 12864_2016_3283_MOESM11_ESM.xls]

## Sheet: Group2
Table S6 List of transcripts that showed increased expression in SG-MG+ due to the presence of the parasite in the midgut
Transcript Id (Vectorbase)	Product description (Vectorbase) GmorY1.5	Blast2GO								Uniprot					OrthoMCL
		Sequence Description	Species	Database	ACC no	Min eValue	Mean Similarity	NoGOs	GOs	Subject Name	Subject Description	Percent Identities	E-value	Bit Score	OrthoMcl Group	Sequence Id of Best Hit
GMOY000216-RA	polyA-binding protein interacting protein	CG12358 gene product	Drosophila melanogaster	drosph	AAF54880	8.61e-39	0.76	3	P:negative regulation of translation; F:protein binding; P:regulation of cell growth	tr|D3TLL8|D3TLL8_GLOMM	PolyA-binding protein interacting protein 2	100	2.1e-68	255.8	OG5_137249	dmel|FBpp0082161
GMOY000382-RA	hypothetical protein	PREDICTED: beta-glucuronidase isoform X2	Stomoxys calcitrans	nr	XP_013112366	0	0.939	4	P:carbohydrate metabolic process; C:integral component of membrane; F:beta-glucuronidase activity; C:lysosome	tr|A0A0B4LFU6|A0A0B4LFU6_DROME	Beta-glucuronidase	80.5	1.5e-168	1282
GMOY000672-RA	Ser6: Serine protease 6	ser6 gene product	Drosophila melanogaster	drosph	AAF50872	2.48e-52	0.61	2	F:serine-type endopeptidase activity; P:proteolysis	tr|D3TME8|D3TME8_GLOMM	Trypsin	100	1.6e-164	576.2	OG5_144061	dmel|FBpp0076964
GMOY001051-RA	hypothetical protein	No_Hits	NA	nr	NA	NA	NA	0	NA	No_Hits	NA	NA	NA	NA	No_Hits	No_Hits
GMOY001352-RA	stunted	CG9032 gene product	Drosophila melanogaster	drosph	AAF48526	1.41e-20	0.85	12	P:determination of adult lifespan; F:proton-transporting ATPase activity, rotational mechanism; P:lateral inhibition; F:hydrogen-exporting ATPase activity, phosphorylative mechanism; F:proton-transporting ATP synthase activity, rotational mechanism; C:lysosome; P:ATP synthesis coupled proton transport; P:endocytosis; C:integral component of membrane; P:cellular response to high light intensity; C…	tr|D3TS27|D3TS27_GLOMM	Mitochondrial F1F0-ATP synthase subunit epsilon/ATP15	100	3.6e-28	120.9	OG5_129865	dmel|FBpp0073963
GMOY001472-RA	hypothetical protein	CG14591 gene product	Drosophila melanogaster	drosph	AAF57289	2.74e-100	0.79	0	NA	tr|Q7JRB2|Q7JRB2_DROME	CG14591, isoform A	55.3	4.8e-92	335.9	OG5_133271	dmel|FBpp0085362
GMOY001764-RA	hypothetical protein	CG9109 gene product	Drosophila melanogaster	drosph	AAF52326	1.46e-106	0.53	2	F:transferase activity, transferring glycosyl groups; C:membrane	tr|X2JDC2|X2JDC2_DROME	CG9109, isoform C	49.8	9.6e-74	275.8	OG5_133238	dmel|FBpp0078855
GMOY002077-RA	mitochondrial ribosomal protein L21	CG9730 gene product	Drosophila melanogaster	drosph	AAF49183	3.15e-66	0.74	4	P:translation; F:RNA binding; C:ribosome; F:structural constituent of ribosome	tr|Q9VVX4|Q9VVX4_DROME	Mitochondrial ribosomal protein L21, isoform A	57	1.6e-54	210.3	OG5_127445	dmel|FBpp0074789
GMOY002101-RA	hypothetical protein	CG13277 gene product	Drosophila melanogaster	drosph	AAF53562	2.63e-60	0.94	5	C:U6 snRNP; P:mRNA splicing, via spliceosome; C:precatalytic spliceosome; P:neurogenesis; C:catalytic step 2 spliceosome	tr|Q9VJI7|Q9VJI7_DROME	CG13277-PA	87.3	3.2e-49	191.8	OG5_128343	dmel|FBpp0080488
GMOY002208-RA	hypothetical protein	EG:63B12.12 gene product	Drosophila melanogaster	drosph	AAF45682	6.85e-16	0.78	3	F:molecular_function; P:biological_process; C:cellular_component	sp|O97420|U184_DROME	UPF0184 protein CG14818	58.9	3.9e-16	81.6	OG5_136784	dmel|FBpp0070348
GMOY002239-RA	hypothetical protein	CG5676 gene product	Drosophila melanogaster	drosph	AAF52886	3.36e-47	0.77	0	NA	tr|D3TLS4|D3TLS4_GLOMM	Putative membrane protein	100	4.3e-87	318.2	OG5_130061	dmel|FBpp0079675
GMOY002255-RA	hypothetical protein	EG:22E5.5 gene product	Drosophila melanogaster	drosph	AAF45716	0	0.74	5	P:oxidation-reduction process; F:oxidoreductase activity; P:cell redox homeostasis; F:flavin adenine dinucleotide binding; F:2 iron, 2 sulfur cluster binding	tr|Q960D4|Q960D4_DROME	CG4199, isoform B	56	2.1e-181	634.4	OG5_126784	dmel|FBpp0070320
GMOY002283-RA	hypothetical protein	RNA polymerase II subunit B1 CTD phosphatase RPAP2 homolog	Musca domestica	nr	XP_005179801	6.9e-76	0.9	0	NA	sp|A8DYY5.1|RPAP2_DROME	RNA polymerase II-associated protein 2	73	2e-46	145	OG5_132832	agam|AGAP008431-PA
GMOY002310-RA	hypothetical protein	CG14567 gene product	Drosophila melanogaster	drosph	AAF51775	9.44e-23	0.54	0	NA	tr|Q9VNY8|Q9VNY8_DROME	CG14567-PA	40.2	3.5e-27	119.4	OG5_156090	dmel|FBpp0078108
GMOY002370-RA	Rab18	Rab-RP4 gene product	Drosophila melanogaster	drosph	AAF46057	2.3e-93	0.83	12	P:regulation of cell shape; F:GTP binding; C:vesicle; P:cell adhesion; C:neuronal cell body; P:small GTPase mediated signal transduction; F:GTPase activity; C:intracellular; P:nucleocytoplasmic transport; P:intracellular protein transport; P:GTP catabolic process; C:membrane	tr|D3TQF3|D3TQF3_GLOMM	GTPase Rab18	97.4	1.8e-103	372.9	OG5_168771	dmel|FBpp0070814
GMOY002446-RA	suppressor-of-G2-allele-of-skp1	CG9617 gene product	Drosophila melanogaster	drosph	AAF54216	1.2e-68	0.78	8	F:protein binding, bridging; F:chaperone binding; C:centrosome; P:protein stabilization; P:centrosome organization; C:cleavage furrow; C:kinetochore; P:maintenance of neuroblast polarity	tr|Q9VHT3|Q9VHT3_DROME	CG9617 protein	67.4	5.4e-65	245	OG5_127963	dmel|FBpp0081351
GMOY002543-RA	hypothetical protein	CG7975 gene product	Drosophila melanogaster	drosph	AAF46761	1.47e-51	0.83	3	P:cell redox homeostasis; F:electron carrier activity; F:protein disulfide oxidoreductase activity	tr|Q9W2D1|Q9W2D1_DROME	Glutaredoxin-1	65.2	2.6e-41	165.6	OG5_126864	dmel|FBpp0071631
GMOY002623-RA	hypothetical protein	CG13628 gene product	Drosophila melanogaster	drosph	AAF56326	3.65e-40	1	5	F:DNA-directed RNA polymerase activity; F:zinc ion binding; C:DNA-directed RNA polymerase II, core complex; F:DNA binding; P:transcription from RNA polymerase II promoter	sp|Q9VC49|RPAB5_DROME	DNA-directed RNA polymerases I, II, and III subunit RPABC5	100	8e-35	143.3	OG5_127691	rnor|ENSRNOP00000026113
GMOY002659-RA	hypothetical protein	CG15745 gene product	Drosophila melanogaster	drosoph	AAF48250	1.4e-34	0.54	0	NA	tr|D3TS57|D3TS57_GLOMM	Hypothetical conserved protein	97.4	1.3e-190	664.5	OG5_186949	dmel|FBpp0073589
GMOY002848-RA	hypothetical protein	CG13894 gene product	Drosophila melanogaster	drosph	AAF47408	1.19e-128	0.89	1	F:DNA binding	tr|Q9W0N5|Q9W0N5_DROME	CG13894-PA	77.9	6e-110	395.6	NO_GROUP	dmel|FBpp0072502
GMOY002862-RA	Ser9: Serine protease 9	CG8528 gene product	Drosophila melanogaster	drosph	AAF50540	2.67e-42	0.59	2	F:serine-type endopeptidase activity; P:proteolysis	tr|D3TS70|D3TS70_GLOMM	Salivary expressed trypsin	100	6.3e-152	534.3	OG5_229301	dmel|FBpp0076538
GMOY002903-RA	hypothetical protein	BcDNA:GH11112 gene product	Drosophila melanogaster	drosph	AAF47601	4.82e-54	0.6	0	NA	tr|Q9Y107|Q9Y107_DROME	BcDNA.GH11112	42.5	1.2e-45	181	OG5_168648	dmel|FBpp0072732
GMOY002971-RA	hypothetical protein	CG9599 gene product	Drosophila melanogaster	drosph	AAF54981	1.2e-33	0.585	4	F:non-membrane spanning protein tyrosine phosphatase activity; F:acid phosphatase activity; P:protein dephosphorylation; C:cytoplasm	sp|P82890|PPAC1_DROME	Low molecular weight phosphotyrosine protein phosphatase 1	55.1	1.5e-44	176.8	OG5_127571	dmel|FBpp0099893
GMOY003020-RA	hypothetical protein	skpa gene product	Drosophila melanogaster	drosph	AAF45538	1.3e-90	0.87	19	C:centrosome; C:spindle; C:microtubule associated complex; C:SCF ubiquitin ligase complex; F:ubiquitin-protein transferase activity; F:protein binding; P:mitotic nuclear division; P:mitotic G2 DNA damage checkpoint; P:regulation of centrosome duplication; P:neuron remodeling; P:chromosome condensation; P:regulation of protein stability; P:DNA endoreduplication; P:protein ubiquitination involved i…	tr|D3TMR7|D3TMR7_GLOMM	SCF ubiquitin ligase skp1 component	77.8	2.5e-74	275.8	OG5_127430	aaeg|AAEL009160-PA
GMOY003046-RA	nahoda	CG12781 gene product	Drosophila melanogaster	drosph	AAF46927	0	0.88	1	F:protein binding	No_Hits	NA	NA	NA	NA	OG5_134925	aaeg|AAEL001570-PA
GMOY003074-RA	hypothetical protein	CG5110 gene product	Drosophila melanogaster	drosph	AAF53620	2.25e-61	0.89	4	F:SH3/SH2 adaptor activity; P:phosphorylation; P:regulation of TOR signaling; P:cellular response to amino acid stimulus	sp|Q9VJD2|LTOR3_DROME	Ragulator complex protein LAMTOR3 homolog	79	3.6e-49	191.8	OG5_134386	dmel|FBpp0080536
GMOY003379-RA	hypothetical protein	CG9662 gene product	Drosophila melanogaster	drosph	AAF51116	4.17e-61	0.77	0	NA	sp|Q9VQP9|TC_DROME	Putative oligosaccharyltransferase complex subunit CG9662	85.2	1.7e-69	259.6	OG5_131677	dmel|FBpp0077282
GMOY003482-RA	hypothetical protein	CG10466 gene product	Drosophila melanogaster	drosph	AAF53845	2.3e-64	0.9	5	F:mRNA binding; P:mRNA splicing, via spliceosome; C:precatalytic spliceosome; C:catalytic step 2 spliceosome; F:nucleotide binding	tr|Q9VIS0|Q9VIS0_DROME	CG10466, isoform B	80.7	5e-54	208.8	OG5_128283	dmel|FBpp0080829
GMOY003582-RA	hypothetical protein	CG12402 gene product	Drosophila melanogaster	drosph	AAF55017	2.71e-84	0.54	1	F:protein binding	No_Hits	NA	NA	NA	NA	NO_GROUP	dmel|FBpp0082374
GMOY003585-RA	GTP-binding protein H-ray	CG9575 gene product	Drosophila melanogaster	drosph	AAF45371	1.32e-124	0.78	19	P:phagocytosis; P:lateral inhibition; P:regulation of cell shape; P:cell adhesion; C:vesicle; P:regulation of cell migration; P:protein secretion; F:GTP binding; P:negative regulation of dendrite morphogenesis; P:small GTPase mediated signal transduction; C:neuronal cell body; P:actin filament organization; C:cell trailing edge; P:basal protein localization; C:basal part of cell; P:ER to Golgi ve…	tr|D3TP47|D3TP47_GLOMM	GTP-binding protein H-ray	100	2.9e-112	402.1	OG5_135362	dmel|FBpp0070027
GMOY003599-RA	hypothetical protein	PREDICTED: protein PET117 homolog, mitochondrial-like	Musca domestica	nr	XP_005186434	4.61e-30	0.864	0	NA	tr|M9PBM1|M9PBM1_DROME	U2 small nuclear riboprotein auxiliary factor 38, isoform B	89	5,1e-121	944
GMOY003695-RA	hypothetical protein	CG17141 gene product	Drosophila melanogaster	drosph	AAF56060	1.36e-114	0.76	1	F:GTP binding	sp|Q9VCU5|MTG1_DROME	Mitochondrial ribosome-associated GTPase 1	57.1	5.2e-100	362.1	OG5_128449	cpip|CPIJ017444
GMOY003903-RA	Small ribonucleoprotein particle protein SmG	CG9742 gene product	Drosophila melanogaster	drosph	AAF48634	6.33e-42	0.98	21	P:nuclear-transcribed mRNA catabolic process, nonsense-mediated decay; P:negative regulation of translation; P:RNA interference; F:translation repressor activity, nucleic acid binding; F:mRNA 3'-UTR binding; P:mitotic spindle organization; P:establishment of RNA localization; F:protein kinase activity; C:precatalytic spliceosome; C:small nuclear ribonucleoprotein complex; P:phosphorylation; P:reg…	sp|Q9VXE0|RUXG_DROME	Probable small nuclear ribonucleoprotein G	90.8	2.4e-35	145.2	OG5_128490	dmel|FBpp0074151
GMOY004015-RA	acetyl CoA carboxylase	CG6878 gene product	Drosophila melanogaster	drosph	AAF49654	9.66e-41	0.96	0	NA	tr|Q9VUM2|Q9VUM2_DROME	CG6878-PA	87.3	2e-37	152.1	OG5_130528	dmel|FBpp0075396
GMOY004400-RA	hypothetical protein	CG7783 gene product	Drosophila melanogaster	drosph	AAF51749	9.09e-39	0.69	0	NA	tr|D3TRC9|D3TRC9_GLOMM	Uncharacterized conserved protein	98.7	9.3e-131	463.8	OG5_132092	cpip|CPIJ006776
GMOY004459-RA	hypothetical protein	CG6762 gene product	Drosophila melanogaster	drosph	AAF48773	9.81e-52	0.83	3	P:oxidation-reduction process; F:DNA binding; F:sulfiredoxin activity	sp|Q9VX10|SRX_DROME	Putative sulfiredoxin	69	8e-42	167.5	OG5_131332	dmel|FBpp0074266
GMOY004646-RA	enhancer of yellow	CG15191 gene product	Drosophila melanogaster	drosph	AAF48062	2.02e-36	0.85	12	C:chromatin; P:poly(A)+ mRNA export from nucleus; P:negative regulation of chromatin silencing; C:nuclear periphery; C:SAGA complex; C:nuclear pore; F:chromatin insulator sequence binding; F:TFIID-class transcription factor binding; F:sequence-specific DNA binding transcription factor activity; P:positive regulation of transcription from RNA polymerase II promoter; F:C2H2 zinc finger domain bindi…	sp|Q9VYX1|ENY2_DROME	Enhancer of yellow 2 transcription factor	72.5	4.4e-31	131.3	OG5_130307	dmel|FBpp0073385
GMOY004700-RA	hypothetical protein	CG5445 gene product	Drosophila melanogaster	drosph	AAF48742	5.48e-140	0.92	1	F:protein binding	tr|D3TPH8|D3TPH8_GLOMM	Putative membrane protein	100	1.8e-175	613.6	OG5_128091	dmel|FBpp0074261
GMOY004713-RA	hypothetical protein	e(r) gene product	Drosophila melanogaster	drosph	AAF46421	9.46e-49	0.87	3	P:positive regulation of Notch signaling pathway; P:regulation of transcription from RNA polymerase II promoter; P:cell cycle	tr|D3TNV4|D3TNV4_GLOMM	Enhancer of rudimentary homolog	86.9	5.4e-46	181	OG5_130977	amel|XP_001119900
GMOY004748-RA	methylenetetrahydrofolate reductase	CG7560 gene product	Drosophila melanogaster	drosph	AAF50068	1.14e-48	0.54	3	P:methionine metabolic process; F:methylenetetrahydrofolate reductase (NAD(P)H) activity; P:oxidation-reduction process	tr|D3TQ40|D3TQ40_GLOMM	Methylenetetrahydrofolate reductase	99.1	1.3e-194	676.4	OG5_128744	dmel|FBpp0075903
GMOY004806-RA	Malvolio	mvl gene product	Drosophila melanogaster	drosph	AAF55839	0	0.9	3	P:transport; C:membrane; F:transporter activity	sp|P49283|MVL_DROME	Protein Malvolio	76.3	7.9e-242	833.9	OG5_127097	dmel|FBpp0088507
GMOY004857-RA	chloride ion current inducer protein	icln gene product	Drosophila melanogaster	drosph	AE003802	3.3e-50	0.601	3	P:chloride transport; P:cell volume homeostasis;F:volume-sensitive anion channel activity	tr|D3TMJ1|D3TMJ1_GLOMM	Chloride ion current inducer protein	90.4	2e-136	1009
GMOY004922-RA	hypothetical protein	CG10855 gene product	Drosophila melanogaster	drosph	AAF47792	3.88e-27	0.55	1	F:protein binding	tr|D3TR58|D3TR58_GLOMM	Hypothetical conserved protein	98.1	1.5e-176	616.3	OG5_163052	dmel|FBpp0073041
GMOY004950-RA	nuclear distribution protein NUDC	CG7477 gene product	Drosophila melanogaster	drosph	AAF55456	1.54e-79	0.66	0	NA	tr|D3TPF4|D3TPF4_GLOMM	Nuclear distribution protein NUDC	99	2.5e-179	625.5	OG5_132317	dmel|FBpp0082917
GMOY005331-RA	hypothetical protein	CG13994 gene product	Drosophila melanogaster	drosph	AAF52335	1.13e-18	0.74	1	C:protein phosphatase type 1 complex	tr|Q9VMI2|Q9VMI2_DROME	CG13994, isoform B	50	4.4e-29	125.2	OG5_128609	dmel|FBpp0078819
GMOY005521-RA	selenoprotein T	CG3887 gene product	Drosophila melanogaster	drosph	AAF52202	5.64e-90	0.83	2	P:cell redox homeostasis; F:selenium binding	tr|D3TQ57|D3TQ57_GLOMM	Selenoprotein T	100	1.1e-113	406.8	OG5_130181	dmel|FBpp0078639
GMOY005952-RA	hypothetical protein	CG7423 gene product	Drosophila melanogaster	drosph	AAF48915	1.09e-39	0.76	1	F:protein binding	tr|Q8MYY7|Q8MYY7_DROME	CG31715-PA	63.2	7.6e-41	164.1	OG5_134020	phum|PHUM424360
GMOY005990-RA	autophagy-related 3	CG6877 gene product	Drosophila melanogaster	drosph	AAF49233	6.15e-150	0.84	1	P:autophagy	tr|D3TMV4|D3TMV4_GLOMM	Autophagy-related protein 3	92.6	1.1e-174	610.1	OG5_128240	dmel|FBpp0074822
GMOY006040-RA	hypothetical protein	CG1738 gene product	Drosophila melanogaster	drosph	AAF48030	4.27e-44	0.66	0	NA	tr|Q9VZ02|Q9VZ02_DROME	CG1738	54.1	4.4e-45	178.7	OG5_135955	dmel|FBpp0073307
GMOY006346-RA	TBP-associated factor 10b	TafII24 gene product	Drosophila melanogaster	drosph	AAF51210	2.53e-37	0.76	5	C:SAGA complex; P:transcription initiation from RNA polymerase II promoter; F:RNA polymerase II core promoter sequence-specific DNA binding transcription factor activity involved in preinitiation complex assembly; C:transcription factor TFIID complex; C:cytoplasm	sp|Q9XZT7|TAFAB_DROME	Transcription initiation factor TFIID subunit 10b	53.5	7.3e-35	144.4	OG5_129429	aaeg|AAEL005742-PA
GMOY006457-RA	TBP-associated factor	Taf30alpha gene product	Drosophila melanogaster	drosph	AAF54678	2.56e-52	0.9	10	C:SAGA complex; P:transcription initiation from RNA polymerase II promoter; P:neurogenesis; F:RNA polymerase II core promoter sequence-specific DNA binding transcription factor activity involved in preinitiation complex assembly; P:regulation of transcription, DNA-templated; F:TBP-class protein binding RNA polymerase II transcription factor activity involved in preinitiation complex assembly; F:t…	sp|P49905|TAF12_DROME	Transcription initiation factor TFIID subunit 12	59.7	1.8e-58	223.4	OG5_129809	dmel|FBpp0081918
GMOY006528-RA	hypothetical protein	CG1309 gene product	Drosophila melanogaster	drosph	AAF47872	0	0.79	0	NA	tr|Q9VZF1|Q9VZF1_DROME	CG1309	65.6	1e-201	700.7	OG5_132890	dmel|FBpp0073085
GMOY006656-RA	hypothetical protein	CG14865 gene product	Drosophila melanogaster	drosph	AAF55162	1.65e-22	0.79	1	C:mitochondrial membrane	tr|Q9VF98|Q9VF98_DROME	IP03487p	67.6	1.7e-25	112.8	OG5_132669	cpip|CPIJ003566
GMOY006748-RA	diadenosine tetraphosphate hydrolase	No_Hits	NA	nr	NA	NA	NA	1	NA	tr|Q4V6M1|Q4V6M1_DROME	Diadenosine tetraphosphate hydrolase	72.1	7e-57	217.6	OG5_130658	dmel|FBpp0079490
GMOY006780-RA	hypothetical protein	CG3036 gene product	Drosophila melanogaster	drosph	AAF50963	0	0.85	4	P:transmembrane transport; C:integral component of membrane; F:sodium:phosphate symporter activity; P:phosphate ion transport	tr|Q9VR44|Q9VR44_DROME	CG3036, isoform A	62.6	1.8e-165	580.1	OG5_158628	dmel|FBpp0077083
GMOY006817-RA	Troponin C-akin-1	CG2803 gene product	Drosophila melanogaster	drosph	AAF47298	3.61e-68	0.88	2	P:heart development; F:structural constituent of muscle	tr|D3TNW6|D3TNW6_GLOMM	Troponin C-akin-1	98.1	1.9e-92	336.7	OG5_130554	dmel|FBpp0072317
GMOY006993-RA	hypothetical protein	CG3074 gene product	Drosophila melanogaster	drosoph	AAF46818	0	0.85	5	F:cysteine-type peptidase activity; P:proteolysis; F:scavenger receptor activity; P:immune response; F:polysaccharide binding	tr|D3TL47|D3TL47_GLOMM	Putative cysteine proteinase TIN-ag (Fragment)	93.7	1.3e-220	763.1	OG5_132215	dmel|FBpp0071698
GMOY007229-RA	hypothetical protein	CG8473 gene product	Drosophila melanogaster	drosph	AAF48511	9.89e-121	0.54	1	F:protein binding	tr|Q86B53|Q86B53_DROME	CG33172	31.7	1.5e-156	551.6	OG5_130401	dmel|FBpp0073908
GMOY007363-RA	3 histone exonuclease 1,3 histone exonuclease 1	CG6393 gene product	Drosophila melanogaster	drosph	AAF46791	5.51e-118	0.87	6	F:3'-5'-exoribonuclease activity; F:single-stranded DNA 3'-5' exodeoxyribonuclease activity; F:nucleic acid binding; P:histone mRNA catabolic process; F:double-stranded DNA 3'-5' exodeoxyribonuclease activity; F:nucleotide binding	tr|D3TKU3|D3TKU3_GLOMM	3' histone exonuclease 1 (Fragment)	100	5.5e-115	412.9	OG5_133933	dmel|FBpp0288832
GMOY007398-RA	Ras-related GTP binding C/D ortholog (H. sapiens)	CG8707 gene product	Drosophila melanogaster	drosph	AAF59120	0	0.82	3	C:cytoplasm; F:GTP binding; C:nucleus	tr|D3TPQ6|D3TPQ6_GLOMM	Putative small GTpase	100	3.1e-224	775	OG5_128325	dmel|FBpp0087883
GMOY007520-RA	GTP-binding ADP-ribosylation factor-like protein	arf79f gene product	Drosophila melanogaster	drosph	AAF54194	1.17e-129	0.98	4	F:GTP binding; P:sister chromatid segregation; C:lysosome; P:small GTPase mediated signal transduction	tr|D3TQV5|D3TQV5_GLOMM	GTP-binding ADP-ribosylation factor-like protein	100	3.2e-105	378.6	OG5_129025	agam|AGAP004227-PA
GMOY007924-RA	hypothetical protein	CG5569 gene product	Drosophila melanogaster	drosph	AAF47082	1.43e-81	0.89	1	P:neurogenesis	tr|Q9W1H9|Q9W1H9_DROME	CG5569	73.5	1.5e-65	246.9	OG5_129955	dmel|FBpp0072037
GMOY008064-RA	hypothetical protein	CG2201 gene product	Drosophila melanogaster	drosph	AAF57221	7.68e-142	0.59	1	F:transferase activity, transferring phosphorus-containing groups	tr|Q9V9R4|Q9V9R4_DROME	CG2201, isoform A	47.4	5.3e-132	469.2	OG5_127835	dmel|FBpp0085277
GMOY008357-RA	hypothetical protein	CG30373, isoform A	Drosophila melanogaster	nr	NP_724654	1.5e-56	0.82	3	F:molecular_function; P:biological_process; C:cellular_component	tr|A1Z7B8|A1Z7B8_DROME	CG30373, isoform A	69.7	1.9e-45	179.9	OG5_158758	dmel|FBpp0087882
GMOY008503-RA	ferritin 2 light chain-like protein	Fer2LCH gene product	Drosophila melanogaster	drosph	AAF57038	3.93e-110	0.8	9	C:intracellular ferritin complex; F:ferrous iron binding; F:ferric iron binding; P:oxidation-reduction process; P:cellular iron ion homeostasis; F:oxidoreductase activity; P:iron ion transport; C:extracellular region; P:hemolymph coagulation	tr|Q8WS65|Q8WS65_GLOMM	Ferritin	100	7.3e-125	444.1	OG5_146287	dmel|FBpp0084986
GMOY008551-RA	hypothetical protein	CG10634 gene product	Drosophila melanogaster	drosph	AAF56446	0	0.78	1	F:transferase activity, transferring phosphorus-containing groups	tr|Q9VBT1|Q9VBT1_DROME	CG31098	62.6	5.6e-155	545	OG5_163146	dmel|FBpp0084237
GMOY008552-RA	hypothetical protein	CG10559 gene product	Drosophila melanogaster	drosph	AAF56453	8.63e-36	0.6	1	F:transferase activity, transferring phosphorus-containing groups	tr|D3TNI0|D3TNI0_GLOMM	Hypothetical conserved protein	97.7	1.1e-95	347.4	OG5_133430	dmel|FBpp0084225
GMOY008553-RA	hypothetical protein	CG10550 gene product	Drosophila melanogaster	drosoph	AAF56447	1.92e-143	0.6333	1	F:transferase activity, transferring phosphorus-containing groups	tr|D3TQU1|D3TQU1_GLOMM	Hypothetical conserved protein	99.1	1.4e-260	896	OG5_180035	dmel|FBpp0084234
GMOY008554-RA	hypothetical protein	CG6830 gene product	Drosophila melanogaster	drosph	AAF54681	3.47e-159	0.55	2	F:protein dimerization activity; F:transferase activity, transferring phosphorus-containing groups	No_Hits	NA	NA	NA	NA	OG5_168296	dmel|FBpp0081914
GMOY008858-RA	hypothetical protein	CG2034 gene product	Drosophila melanogaster	drosph	AAF47624	1.13e-32	0.6	0	NA	tr|D3TPY3|D3TPY3_GLOMM	Hypothetical conserved protein	100	9e-131	463.8	OG5_162879	dmel|FBpp0072756
GMOY008943-RA	Pomp	CG9324 gene product	Drosophila melanogaster	drosph	AAF53924	2.13e-54	0.8	5	P:mitotic spindle elongation; C:proteasome complex; P:apposition of dorsal and ventral imaginal disc-derived wing surfaces; P:positive regulation of proteasomal ubiquitin-dependent protein catabolic process; P:cell proliferation	tr|Q9VIJ5|Q9VIJ5_DROME	LD03247p	68.8	5.4e-46	181.8	OG5_131261	dmel|FBpp0080943
GMOY009012-RA	black pearl	CG5268 gene product	Drosophila melanogaster	drosph	AAF55254	7.49e-53	0.83	6	C:integral component of membrane; P:protein import into mitochondrial matrix; C:mitochondrial inner membrane presequence translocase complex; P:neurogenesis; P:instar larval development; P:spermatogenesis	sp|Q9VF08|TIM16_DROME	Mitochondrial import inner membrane translocase subunit Tim16	68.5	1.9e-43	172.9	OG5_129619	dmel|FBpp0082657
GMOY009148-RA	hypothetical protein	CG15098 gene product	Drosophila melanogaster	drosph	AAF57628	4.63e-16	0.57	0	NA	tr|D3TLS0|D3TLS0_GLOMM	Hypothetical conserved protein	100	1.1e-100	363.6	OG5_229400	dmel|FBpp0085811
GMOY009154-RA	hypothetical protein	CG16896 gene product	Drosophila melanogaster	drosph	AAF47284	0	0.62	3	F:protein binding; F:Rab GTPase activator activity; P:regulation of Rab GTPase activity	tr|Q9W0Z4|Q9W0Z4_DROME	CG16896	41.5	2.5e-213	740.3	OG5_131620	dmel|FBpp0072328
GMOY009418-RA	Ser13: Serine protease 13	CG4927 gene product	Drosophila melanogaster	drosph	AAF57983	5.03e-65	0.61	0	NA	tr|D3TPJ7|D3TPJ7_GLOMM	Fat body serine protease	53.7	3.1e-109	396.4	OG5_135582	agam|AGAP003627-PA
GMOY009499-RA	hypothetical protein	ring finger and transmembrane domain-containing protein 1 isoform x2	Musca domestica	nr	XP_011294050	4.2e-155	0.67	2	F:protein binding; F:zinc ion binding	No_Hits	NA	NA	NA	NA	OG5_131990	dmel|FBpp0083971
GMOY009521-RA	lectin VIP36	CG5510 gene product	Drosophila melanogaster	drosph	AAF56250	3.13e-174	0.91	1	C:membrane	tr|D3TNQ6|D3TNQ6_GLOMM	Lectin VIP36	100	4.7e-197	684.5	OG5_128947	dmel|FBpp0083961
GMOY009576-RA	hypothetical protein	CG9578 gene product	Drosophila melanogaster	drosph	AAF45376	3.98e-123	0.8	0	NA	tr|Q9W5W6|Q9W5W6_DROME	CG9578	65	7.4e-103	371.3	OG5_129691	dmel|FBpp0070007
GMOY009595-RA	40S ribosomal protein S17	GK16630	Drosophila willistoni	nr	EDW73476.1	1.48e-74	0.982	3	C:ribosome;F:structural constituent of ribosome;P:translation	sp|P17704|RS17_DROME	40S ribosomal protein S17	96.2	1.7e-82	642
GMOY009601-RA	hypothetical protein	CG16985 gene product	Drosophila melanogaster	drosph	AAF47666	2.13e-46	0.74	0	NA	tr|Q9VZZ6|Q9VZZ6_DROME	CG16985 protein	59.6	2.1e-35	147.1	OG5_129103	cpip|CPIJ016740
GMOY009657-RA	hypothetical protein	CG11279 gene product	Drosophila melanogaster	drosph	AAF49844	9.8e-12	0.81	0	NA	tr|Q9VU46|Q9VU46_DROME	CG11279, isoform B	61.2	4.3e-23	104.8	OG5_169586	dmel|FBpp0075621
GMOY010029-RA	alkyl hydroperoxide reductase	Hsc70Cb gene product	Drosophila melanogaster	drosph	AAF49766	0	0.74	5	F:chaperone binding; P:protein folding; P:oxidation-reduction process; F:peroxiredoxin activity; F:antioxidant activity	tr|Q9VUC1|Q9VUC1_DROME	CG6603-PA, isoform A	58.6	4e-263	905.6	OG5_127167	dmel|FBpp0075513
GMOY010212-RA	hypothetical protein	CG17493 gene product	Drosophila melanogaster	drosph	AAF45414	1.77e-92	0.91	1	F:calcium ion binding	tr|M9PGG8|M9PGG8_DROME	CG17493, isoform B	88	5.4e-75	278.1	OG5_128884	dmel|FBpp0110460
GMOY010264-RB	acox2: acyl-CoA oxidase	CG17544 gene product	Drosophila melanogaster	drosph	AAF53790	0	0.87	6	P:oxidation-reduction process; F:acyl-CoA dehydrogenase activity; F:flavin adenine dinucleotide binding; P:fatty acid metabolic process; C:peroxisome; F:acyl-CoA oxidase activity	tr|Q9VIX4|Q9VIX4_DROME	Acyl-coenzyme A oxidase	70.5	9.6e-293	1003.4	OG5_130227	dmel|FBpp0080759
GMOY010275-RA	Vacuolar H[+] ATPase M9.7 subunit c	CG1268 gene product	Drosophila melanogaster	drosph	AAF47874	2.07e-36	0.84	4	F:proton-transporting ATPase activity, rotational mechanism; C:vacuolar proton-transporting V-type ATPase, V0 domain; P:ATP hydrolysis coupled proton transport; C:plasma membrane	tr|Q9VZE9|Q9VZE9_DROME	Vacuolar H[+] ATPase M9.7 subunit a, isoform B	74.4	1.7e-34	142.5	OG5_129204	dmel|FBpp0112049
GMOY010314-RA	technical knockout	tko gene product	Drosophila melanogaster	drosph	AAF45781	2.6e-73	0.89	7	P:response to hypoxia; P:translation; P:mechanosensory behavior; P:male courtship behavior; F:structural constituent of ribosome; C:mitochondrial small ribosomal subunit; P:sensory perception of sound	sp|P10735|RT12_DROME	40S ribosomal protein S12, mitochondrial	82.5	1.9e-59	226.1	OG5_127680	dmel|FBpp0070443
GMOY010584-RA	hypothetical protein	CG9924 gene product	Drosophila melanogaster	drosph	AAF55007	6.58e-23	0.75	0	NA	sp|Q9VFP2|RDX_DROME	Protein roadkill	67.5	9.7e-23	103.6	OG5_128326	dmel|FBpp0099767
GMOY010602-RA	crim: crimpled	CG6038 gene product	Drosophila melanogaster	drosph	AAF50021	1.26e-62	0.88	2	P:septate junction assembly; P:regulation of tube size, open tracheal system	tr|Q9VTM6|Q9VTM6_DROME	CG6038-PA	70.1	1.1e-55	213.8	OG5_158867	dmel|FBpp0075854
GMOY010660-RA	hypothetical protein	CG17680 gene product	Drosophila melanogaster	drosph	AAF57742	7.43e-18	0.81	2	P:positive regulation of innate immune response; P:defense response to Gram-negative bacterium	sp|Q7JX57|EMRE_DROME	Protein EMRE homolog, mitochondrial	75.8	2e-21	99.4	OG5_135276	dmel|FBpp0085960
GMOY010674-RA	hypothetical protein	CG18065 gene product	Drosophila melanogaster	drosph	AAF57456	4.1e-52	0.89	0	NA	tr|A1ZBV5|A1ZBV5_DROME	CG18065	80	1.1e-42	171	OG5_136397	dmel|FBpp0100144
GMOY010794-RA	hypothetical protein	No_Hits	NA	nr	NA	NA	NA	0	NA	No_Hits	NA	NA	NA	NA	No_Hits	No_Hits
GMOY010874-RA	CSP4: chemosensory protein 4	CG9358 gene product	Drosophila melanogaster	drosph	AAF47307	5.34e-50	0.8	7	P:metamorphosis; P:terminal region determination; P:response to bacterium; F:diacylglycerol binding; P:protein phosphorylation; C:extracellular region; F:protein serine/threonine kinase activity	tr|D2EBB0|D2EBB0_GLOMM	Chemosensory protein 4	98.4	1.1e-66	250	OG5_174685	dmel|FBpp0072311
GMOY010923-RA	hypothetical protein	CG14116 gene product	Drosophila melanogaster	drosph	AAF49842	1.42e-17	0.49	0	NA	No_Hits	NA	NA	NA	NA	OG5_155350	dmel|FBpp0111641
GMOY011396-RA	hypothetical protein	charged multivesicular body protein 7-like	Ceratitis capitata	nr	XP_004522048	1.23e-78	0.536	1	P:protein transport	tr|D3TPK5|D3TPK5_GLOMM	Intermediate in Toll signal transduction pathway	73.1	2.6e-48	191	OG5_132273	dmel|FBpp0077896
GMOY011573-RA	hypothetical protein	CG13827 gene product	Drosophila melanogaster	drosph	AAF56119	2.62e-103	0.86	2	C:integral component of peroxisomal membrane; P:peroxisome fission	tr|Q8MZ03|Q8MZ03_DROME	CG13827, isoform A	76.4	5.4e-102	368.2	OG5_134647	dmel|FBpp0083768
GMOY011623-RA	rough deal	rod gene product	Drosophila melanogaster	drosph	AAF57162	0	0.71	0	NA	tr|Q9V9W7|Q9V9W7_DROME	Rough deal	53.9	0	1955.3	OG5_135652	dmel|FBpp0085156
GMOY011934-RA	hypothetical protein	CG14321 gene product	Drosophila melanogaster	drosph	AAF55461	2.1e-39	0.79	0	NA	tr|Q9VEG3|Q9VEG3_DROME	CG14321	72	2.1e-34	142.9	OG5_146368	dmel|FBpp0082935
GMOY011979-RA	vacuolar H+-ATPase v1 sector subunit E	vha26 gene product	Drosophila melanogaster	drosph	AAF51997	1.04e-97	0.9	4	C:plasma membrane proton-transporting V-type ATPase complex; C:vacuolar proton-transporting V-type ATPase, V1 domain; F:proton-transporting ATPase activity, rotational mechanism; P:ATP hydrolysis coupled proton transport	tr|D3TLB1|D3TLB1_GLOMM	Vacuolar H+-ATPase v1 sector subunit E	100	1e-121	433.7	OG5_127015	dmel|FBpp0078349
GMOY012032-RA	secreted ribonuclease	CG11269 gene product	Drosophila melanogaster	drosph	AAF46807	1.8e-10	0.58	2	F:endoribonuclease activity; P:rRNA transcription	tr|D3TM88|D3TM88_GLOMM	Salivary ribonuclease	100	1.4e-51	199.5	OG5_134106	dmel|FBpp0110588
GMOY012995-RA	mitochondrial ribosomal protein L54	No_Hits	NA	nr	NA	NA	NA	0	NA	No_Hits	NA	NA	NA	NA	No_Hits	No_Hits
GMOY013074-RA	Tpi: triosephosphate isomerase	triosephosphate isomerase	Stomoxys calcitrans	nr	XP_013107065	5.8e-156	0.93	2	P:glycolytic process; F:triose-phosphate isomerase activity	sp|P29613|TPIS_DROME	Triosephosphate isomerase	76.1	2e-109	392.9	OG5_127002	dmel|FBpp0084948

## Sheet: Group1
Transcript Id (Vectorbase)	Product description (Vectorbase) GmorY1.5	Blast2GO								Uniprot					OrthoMCL
		Sequence Description	Species	Database	ACC no	Min eValue	Mean Similarity	NoGOs	GOs	Subject Name	Subject Description	Percent Identities	E-value	Bit Score	OrthoMcl Group	Sequence Id of Best Hit
GMOY000158-RA	hypothetical protein	CG8008 gene product	Drosophila melanogaster	drosph	AAF58975	3.74e-78	0.82	0	NA	tr|Q7K0G5|Q7K0G5_DROME	CG8008, isoform A	64.8	6.3e-69	258.1	OG5_169270	dmel|FBpp0113090
GMOY000193-RA	biniou	CG18647 gene product	Drosophila melanogaster	drosph	AAF50625	1.94e-71	0.51	3	P:regulation of transcription, DNA-templated; F:sequence-specific DNA binding transcription factor activity; F:sequence-specific DNA binding	sp|Q9VS05|FOXF_DROME	Forkhead box protein biniou	36.8	1.3e-108	391.7	OG5_134438	dmel|FBpp0076609
GMOY000208-RA	hypothetical protein	CG3238 gene product	Drosophila melanogaster	drosph	AAF51102	0	0.84	4	F:DNA helicase activity; F:ATP binding; P:telomere maintenance; P:DNA repair	tr|Q9VQR3|Q9VQR3_DROME	ATP-dependent DNA helicase PIF1	71.1	1e-275	946.8	OG5_128192	dmel|FBpp0077258
GMOY000383-RA	Beta-glucuronosidase	CG15117 gene product	Drosophila melanogaster	drosph	AAF57602	0	0.72	2	P:carbohydrate metabolic process; F:hydrolase activity, hydrolyzing O-glycosyl compounds	tr|A1ZBG9|A1ZBG9_DROME	Beta-glucuronidase	60.9	1.4e-236	817	OG5_131767	dmel|FBpp0085778
GMOY000384-RA	hypothetical protein	zinc finger hit domain-containing protein 3-like	Musca domestica	nr	XP_005183595	3.18e-34	0.65	0	NA	tr|A1ZA28|A1ZA28_DROME	CG8204, isoform A	50.4	7.7e-29	124.4	OG5_130154	dmel|FBpp0086482
GMOY000448-RA	hypothetical protein	CG13709 gene product	Drosophila melanogaster	drosoph	AAF47940	0	0.56	2	F:Rho guanyl-nucleotide exchange factor activity; P:regulation of Rho protein signal transduction	tr|Q9VZ85|Q9VZ85_DROME	Rho guanine nucleotide exchange factor at 64C, isoform A	66.3	0	1347.4	OG5_142412	dmel|FBpp0073201
GMOY000624-RA	hypothetical protein	hypothetical protein FF38_02068	Lucilia cuprina	nr	KNC23316	5.5e-53	0.68	0	NA	tr|Q9W2W1|Q9W2W1_DROME	CG43740, isoform A	71.8	6.6e-64	242.3	OG5_176382	dmel|FBpp0071377
GMOY000851-RA	MPI: mannose-6-phosphate isomerase	CG8417 gene product	Drosophila melanogaster	drosoph	AAF54442	1.51e-124	0.67	4	F:mannose-6-phosphate isomerase activity; P:GDP-mannose biosynthetic process; P:carbohydrate metabolic process; F:zinc ion binding	tr|Q9VH77|Q9VH77_DROME	Mannose-6-phosphate isomerase	51.9	2.9e-108	389.8	OG5_127555	dmel|FBpp0081609
GMOY000885-RA	hypothetical protein	BtbVII gene product	Drosophila melanogaster	drosph	AAF47721	1.58e-24	0.67	2	F:protein binding; F:metal ion binding	tr|Q8IQJ5|Q8IQJ5_DROME	CG32121	47.2	3.8e-84	310.5	OG5_155361	dmel|FBpp0112336
GMOY001039-RA	hypothetical protein	BG:DS07473.1 gene product	Drosophila melanogaster	drosoph	AAF53505	0	0.81	0	NA	tr|Q8IP22|Q8IP22_DROME	CG42817, isoform A	73.4	0	1399.4	OG5_129581	dmel|FBpp0080380
GMOY001568-RA	hypothetical protein	CG1054 gene product	Drosophila melanogaster	drosph	AAF52104	3.05e-62	0.53	0	NA	sp|Q0KIC3|Y3427_DROME	Uncharacterized protein CG43427	31.5	7e-70	264.2	OG5_168355	dmel|FBpp0078502
GMOY001602-RA	hypothetical protein	CG11321 gene product	Drosophila melanogaster	drosph	AAF52435	0	0.52	0	NA	tr|M9PCS0|M9PCS0_DROME	CG11321, isoform I	31.7	8.4e-206	716.5	OG5_134453	aaeg|AAEL010147-PA
GMOY001767-RA	h2o: homeodomain protein 2.0	H2.0 gene product	Drosophila melanogaster	drosph	AAF52323	3.37e-41	1	4	F:sequence-specific DNA binding; P:regulation of transcription, DNA-templated; F:sequence-specific DNA binding transcription factor activity; C:nucleus	sp|P10035|HMH2_DROME	Homeobox protein H2.0	36.9	4.2e-55	213.4	OG5_146392	rnor|ENSRNOP00000009143
GMOY001883-RA	Plenty of SH3s	posh gene product	Drosophila melanogaster	drosph	AAF57833	2.41e-96	0.65	13	P:germ-band shortening; P:regulation of cell-cell adhesion; P:rhabdomere development; P:determination of adult lifespan; P:head involution; P:dorsal closure; F:ubiquitin-protein ligase activity; P:pole plasm oskar mRNA localization; P:oocyte microtubule cytoskeleton polarization; P:negative regulation of cell death; P:protein localization; F:zinc ion binding; F:protein binding	tr|Q7K4D1|Q7K4D1_DROME	LD45365p	43.6	3.9e-194	676.4	OG5_132212	dmel|FBpp0086007
GMOY001890-RA	Dicer-2	CG4792 gene product	Drosophila melanogaster	drosph	AAF56056	7.82e-49	0.47	15	P:RNA interference; P:production of small RNA involved in gene silencing by RNA; P:multicellular organismal development; P:developmental process involved in reproduction; P:cell development; C:intracellular part; P:gene silencing by miRNA; F:RNA binding; P:gamete generation; P:anatomical structure formation involved in morphogenesis; P:cellular process involved in reproduction in multicellular or…	tr|A1ZAW0|A1ZAW0_DROME	Dicer-2, isoform A	46.1	0	1534.6	OG5_128554	dmel|FBpp0086061
GMOY001933-RB	eif4g: eukaryotic translation initiation factor 4 g	eIF-4G gene product	Drosophila melanogaster	drosph	AAF59403	0	0.69	10	P:mitotic spindle elongation; F:translation initiation factor activity; C:eukaryotic translation initiation factor 4F complex; P:translational initiation; C:cytosol; F:RNA 7-methylguanosine cap binding; P:mitosis; P:G1/S transition of mitotic cell cycle; P:mitotic G2 DNA damage checkpoint; F:eukaryotic initiation factor 4E binding	tr|O61380|O61380_DROME	Eukaryotic translation initiation factor 4G, isoform A	43.9	0	1128.6	OG5_127774	dmel|FBpp0111817
GMOY002066-RA	Sec31 ortholog (S. cerevisiae)	CG8266 gene product	Drosophila melanogaster	drosph	AAF59033	0	0.67	5	C:Golgi stack; C:ER to Golgi transport vesicle; F:protein binding; P:RNA splicing; C:spliceosomal complex	tr|A1Z7J7|A1Z7J7_DROME	Sec31 ortholog, isoform A	57.3	0	1357.8	OG5_127506	dmel|FBpp0087724
GMOY002130-RA	hypothetical protein	CG11876 gene product	Drosophila melanogaster	drosph	AAF56855	4.5e-83	0.76	8	F:CTP synthase activity; F:pyruvate dehydrogenase (acetyl-transferring) activity; F:ATP binding; F:zinc ion binding; F:transferase activity, transferring acyl groups; F:hydrolase activity; P:acetyl-CoA biosynthetic process from pyruvate; P:pyrimidine nucleotide biosynthetic process	tr|A0A059IVD5|A0A059IVD5_9RICK	Pyruvate dehydrogenase subunit beta	97.5	7e-178	622.9	OG5_127524	wend|YP_001976007
GMOY002189-RA	hypothetical protein	CG10132 gene product	Drosophila melanogaster	drosph	AAF53816	0	0.75	3	F:nucleoside-triphosphatase activity; F:nucleotide binding; F:protein binding	tr|Q9VIU8|Q9VIU8_DROME	CG10132, isoform A	61.9	0	1683.3	OG5_155267	dmel|FBpp0080788
GMOY002193-RA	brain tumor	brat gene product	Drosophila melanogaster	drosph	AAF53771	0	0.78	17	P:axon guidance; P:segmentation; P:phagocytosis; P:asymmetric neuroblast division resulting in ganglion mother cell formation; F:protein binding; P:rRNA metabolic process; F:translation repressor activity; P:ganglion mother cell fate determination; P:asymmetric cell division; P:rRNA transcription; P:brain development; C:basal cortex; P:regulation of cell cycle; C:apical cortex; P:regulation of tr…	sp|Q8MQJ9|BRAT_DROME	Brain tumor protein	42.1	9.1e-30	130.2	OG5_130318	bmor|BGIBMGA009425
GMOY002200-RA	hypothetical protein	CG13184 gene product	Drosophila melanogaster	drosph	AAF58607	7.9e-51	0.65	0	NA	tr|A5YTR9|A5YTR9_DROME	IP08064p	27.2	2.9e-60	231.5	OG5_134011	dmel|FBpp0087163
GMOY002318-RA	hypothetical protein	ptb gene product	Drosophila melanogaster	drosoph	AAF57208	2.74e-89	0.725	14	P:Notch signaling pathway; P:oocyte microtubule cytoskeleton polarization; P:imaginal disc-derived wing vein morphogenesis; F:nucleotide binding; F:translation repressor activity, nucleic acid binding; F:mRNA 3'-UTR binding; P:regulation of response to DNA damage stimulus; C:cytoplasm; P:sperm individualization; P:imaginal disc-derived wing margin morphogenesis; P:negative regulation of oskar mRN…	tr|Q7KES3|Q7KES3_DROME	Hephaestus	95.7	2.2e-74	275.8	OG5_127719	dmel|FBpp0085240
GMOY002456-RA	hypothetical protein	mothers against decapentaplegic homolog 6-like	Musca domestica	nr	XP_005182029	0	0.5933	5	P:regulation of transcription, DNA-templated; P:transforming growth factor beta receptor signaling pathway; F:sequence-specific DNA binding transcription factor activity; C:transcription factor complex; F:protein binding	tr|Q5U110|Q5U110_DROME	Mothers against decapentaplegic homolog	33	4e-72	270.4	OG5_136198	dmel|FBpp0099512
GMOY002564-RA	hypothetical protein	CG15431 gene product	Drosophila melanogaster	drosph	AAF51016	4.14e-116	0.81	0	NA	tr|Q9VQZ3|Q9VQZ3_DROME	CG15431, isoform A	56.8	9.1e-131	466.1	OG5_171462	dmel|FBpp0077148
GMOY002577-RA	hypothetical protein	CG13566 gene product	Drosophila melanogaster	drosph	AAF47117	4.9e-07	0.59	0	NA	No_Hits	NA	NA	NA	NA	OG5_175483	apis|XP_001948670
GMOY002602-RA	hypothetical protein	CG4733 gene product	Drosophila melanogaster	drosph	AAG22156	0	0.96	1	F:calcium ion binding	tr|Q9I7J1|Q9I7J1_DROME	CG4733, isoform B	86.3	2.4e-206	716.5	OG5_127605	dmel|FBpp0083229
GMOY002693-RA	hypothetical protein	scylla gene product	Drosophila melanogaster	drosph	AAF50074	5.99e-44	0.81	7	C:cytoplasm; P:head involution; P:multicellular organism reproduction; P:negative regulation of growth; P:cell death; P:cellular response to DNA damage stimulus; P:negative regulation of signal transduction	sp|Q9VTH4|SCLLA_DROME	Protein scylla	67.3	4.9e-38	155.2	OG5_136007	dmel|FBpp0075899
GMOY002720-RA	hypothetical protein	CG9095 gene product	Drosophila melanogaster	drosph	AAF48429	0	0.85	2	F:carbohydrate binding; P:cell adhesion	tr|A8JUX3|A8JUX3_DROME	CG9095, isoform B	84.2	4.5e-53	207.6	OG5_146598	dmel|FBpp0111897
GMOY002904-RA	amino acid transporter protein	CG1139 gene product	Drosophila melanogaster	drosoph	AAF47603	0	0.84	2	F:amino acid transmembrane transporter activity; P:amino acid transmembrane transport	tr|D3TLD7|D3TLD7_GLOMM	Amino acid transporter protein	97.6	5.4e-255	877.5	OG5_169534	dmel|FBpp0072724
GMOY002983-RA	hypothetical protein	No_Hits	NA	nr	NA	NA	NA	0	NA	tr|D3TL42|D3TL42_GLOMM	Hypothetical nonconserved protein (Fragment)	67.4	1.3e-114	410.6	No_Hits	No_Hits
GMOY002984-RA	hypothetical protein	CG10020 gene product	Drosophila melanogaster	drosph	AAF51066	0	0.76	1	F:protein binding	tr|M9PC26|M9PC26_DROME	CG43707, isoform E	50.6	0	1748.4	OG5_137801	dmel|FBpp0077178
GMOY003033-RA	hypothetical protein	CG15899 gene product	Drosophila melanogaster	drosph	AAF46128	1.06e-10	0.72	0	NA	tr|M9PGH9|M9PGH9_DROME	Ca[2+]-channel protein alpha[[1]] subunit T, isoform F	33.3	5e-28	123.2	OG5_186453	bmor|BGIBMGA007008
GMOY003052-RA	Sec24AB ortholog (H. sapiens)	protein transport protein sec24a-like isoform x1	Musca domestica	nr	XP_005192045	0	0.9	4	C:COPII vesicle coat; P:intracellular protein transport; P:ER to Golgi vesicle-mediated transport; F:zinc ion binding	tr|A1Z813|A1Z813_DROME	Sec24AB ortholog, isoform A	62.7	0	1374.8	OG5_127297	dmel|FBpp0087536
GMOY003168-RA	hypothetical protein	ptb gene product	Drosophila melanogaster	drosoph	AAF57208	3.64e-99	0.83	14	P:Notch signaling pathway; P:oocyte microtubule cytoskeleton polarization; P:imaginal disc-derived wing vein morphogenesis; F:nucleotide binding; F:translation repressor activity, nucleic acid binding; F:mRNA 3'-UTR binding; P:regulation of response to DNA damage stimulus; C:cytoplasm; P:sperm individualization; P:imaginal disc-derived wing margin morphogenesis; P:negative regulation of oskar mRN…	tr|Q7KES3|Q7KES3_DROME	Hephaestus	78.5	2.8e-97	352.4	OG5_127719	dmel|FBpp0085240
GMOY003177-RA	hypothetical protein	DNApol-alpha73 gene product	Drosophila melanogaster	drosph	AAF56681	5.27e-111	0.7	3	F:DNA-directed DNA polymerase activity; P:DNA replication; F:DNA binding	sp|Q9VB62|DPOA2_DROME	DNA polymerase alpha subunit B	49.7	5.8e-95	345.5	OG5_128793	dmel|FBpp0113035
GMOY003366-RA	hypothetical protein	pug gene product	Drosophila melanogaster	drosph	AAG22140	0	0.85	3	F:formate-tetrahydrofolate ligase activity; F:ATP binding; P:folic acid-containing compound biosynthetic process	tr|D3TL51|D3TL51_GLOMM	C1-tetrahydrofolate synthase (Fragment)	81.8	0	1075.8	OG5_126671	dmel|FBpp0081741
GMOY003371-RA	Elongation factor 1alpha100E	Ef1alpha100E gene product	Drosophila melanogaster	drosph	AAF57185	0	0.97	7	F:translation elongation factor activity; C:eukaryotic translation elongation factor 1 complex; P:neurogenesis; P:translational elongation; F:GTPase activity; C:lipid particle; F:GTP binding	sp|P05303|EF1A2_DROME	Elongation factor 1-alpha 2	96.5	1.8e-194	676	OG5_126631	dmel|FBpp0089104
GMOY003393-RA	hypothetical protein	stat92e gene product	Drosophila melanogaster	drosph	AAF55773	2.2e-22	0.54	5	C:nucleus; F:transcription factor activity, sequence-specific DNA binding; F:signal transducer activity; P:regulation of transcription, DNA-templated; P:signal transduction	tr|D3TKP8|D3TKP8_GLOMM	STAT protein (Fragment)	71.1	8.1e-44	174.1	OG5_131720	dmel|FBpp0088489
GMOY003400-RA	liquid facets-Related	clathrin interactor 1-like isoform x1	Musca domestica	nr	XP_005187805	0	0.72	1	F:binding	tr|Q8IN05|Q8IN05_DROME	Liquid facets-Related, isoform D	50.4	0	1308.5	OG5_128219	dmel|FBpp0288790
GMOY003421-RA	alpha/beta hydrolase	CG8058 gene product	Drosophila melanogaster	drosoph	AAF58980	0	0.82	3	F:lipase activity; P:lipid metabolic process; F:carboxylic ester hydrolase activity	tr|E2QCN3|E2QCN3_DROME	Alpha/beta hydrolase 1, isoform B	70.7	9.7e-179	624	OG5_127073	dmel|FBpp0087661
GMOY003445-RA	hypothetical protein	BcDNA:GH04802 gene product	Drosophila melanogaster	drosph	AAF58903	1.38e-41	0.43	3	P:potassium ion transmembrane transport; C:integral component of membrane; F:potassium channel activity	tr|Q7KMM5|Q7KMM5_DROME	BcDNA.GH04802	69.6	1.4e-38	159.1	OG5_136816	dmel|FBpp0087579
GMOY003608-RA	hypothetical protein	CG9403 gene product	Drosophila melanogaster	drosph	AAF57358	9.66e-131	0.8	12	P:axon guidance; P:negative regulation of transcription from RNA polymerase II promoter; P:tissue regeneration; C:ESC/E(Z) complex; P:ventral midline development; F:nucleic acid binding; F:metal ion binding; P:leg disc proximal/distal pattern formation; P:specification of segmental identity, maxillary segment; P:imaginal disc-derived wing vein specification; F:sequence-specific DNA binding transc…	tr|A8DY48|A8DY48_DROME	Jing, isoform I	34.7	1.6e-206	718.4	OG5_134906	drer|ENSDARP00000022060
GMOY003638-RA	hypothetical protein	CG12908 gene product	Drosophila melanogaster	drosph	AAF58809	0	0.68	3	F:protein binding; F:calcium ion binding; P:cell-matrix adhesion	tr|A1Z877|A1Z877_DROME	LP19846p	50.9	0	1379	OG5_131228	dmel|FBpp0087439
GMOY003840-RA	hypothetical protein	CG11142 gene product	Drosophila melanogaster	drosph	AAF52287	0	0.72	3	C:extracellular region; F:chitin binding; P:chitin metabolic process	tr|Q8T0V6|Q8T0V6_DROME	GH01453p	72	1.1e-109	394.8	OG5_158823	dmel|FBpp0078795
GMOY003938-RA	hypothetical protein	CG14159 gene product	Drosophila melanogaster	drosoph	AAF50172	2.05e-24	0.89	0	NA	tr|Q9VT83|Q9VT83_DROME	Dpr10, isoform A	64	5.5e-30	129	OG5_175447	agam|AGAP010541-PA
GMOY003942-RA	hypothetical protein	CG6740 gene product	Drosophila melanogaster	drosoph	AAF50208	3.37e-144	0.58	0	NA	No_Hits	NA	NA	NA	NA	OG5_158398	dmel|FBpp0288881
GMOY004141-RA	hypothetical protein	CG12964 gene product	Drosophila melanogaster	drosph	AAF58133	5.3e-52	0.71	0	NA	tr|Q29QW0|Q29QW0_DROME	CG12964, isoform B	30.4	1.7e-38	159.5	OG5_144272	bmor|BGIBMGA004176
GMOY004216-RA	putative histone tail methylase	CG12119 gene product	Drosophila melanogaster	drosph	AAF46462	0	0.86	3	F:histone deacetylase binding; C:cytoplasm; P:negative regulation of gene expression	tr|D3TLF8|D3TLF8_GLOMM	Putative histone tail methylase	95.5	3.5e-251	864.8	OG5_158683	dmel|FBpp0071271
GMOY004244-RA	hypothetical protein	CG18656 gene product	Drosophila melanogaster	drosph	AAF50556	1.21e-71	0.89	3	F:nucleic acid binding; F:nucleotide binding; F:metal ion binding	tr|Q7KU81|Q7KU81_DROME	CG42458	53.8	1.1e-165	581.6	OG5_141036	agam|AGAP006212-PA
GMOY004318-RA	ATP-dependent RNA helicase	rm62 gene product	Drosophila melanogaster	drosph	AAF51926	0	0.91	5	F:nucleic acid binding; F:metalloendopeptidase activity; F:ATP binding; F:zinc ion binding; P:proteolysis	tr|D3TRA6|D3TRA6_GLOMM	ATP-dependent RNA helicase	99.7	0	1256.5	OG5_126772	dmel|FBpp0078301
GMOY004761-RA	hypothetical protein	zinc-finger-motif-protein gene product	Drosophila melanogaster	drosph	AAF49785	6.94e-46	0.54	3	C:spindle; F:nucleic acid binding; F:metal ion binding	No_Hits	NA	NA	NA	NA	NO_GROUP	dmel|FBpp0079702
GMOY004782-RA	hypothetical protein	CG8008 gene product	Drosophila melanogaster	drosph	AAF58975	5.33e-91	0.66	2	P:transmembrane transport; C:integral component of membrane	tr|B7YZU3|B7YZU3_DROME	CG8008, isoform B	49.5	2.4e-97	353.6	OG5_169270	dmel|FBpp0113090
GMOY004873-RA	hypothetical protein	BcDNA:GH12144 gene product	Drosophila melanogaster	drosoph	AAF51432	6.78e-170	0.6467	1	F:protein binding	sp|Q9V3X5|TMTC2_DROME	Transmembrane and TPR repeat-containing protein CG4341	56.9	4.2e-132	470.3	OG5_133050	dmel|FBpp0111849
GMOY004961-RA	hypothetical protein	PREDICTED: uncharacterized protein LOC106089376	Stomoxys calcitrans	nr	XP_013110665	1.1e-47	0.69	0	NA	tr|D3TQY1|D3TQY1_GLOMM	Uncharacterized conserved protein	100	1.5e-220	762.7	OG5_208850	cpip|CPIJ012659
GMOY005041-RA	hypothetical protein	tnf receptor-associated factor 4 isoform x1	Stomoxys calcitrans	nr	XP_013107666	9.5e-11	0.57	0	NA	tr|Q9XYR0|Q9XYR0_DROME	LD20987p	70.5	1.3e-25	114.4	OG5_131223	dmel|FBpp0111838
GMOY005121-RA	hypothetical protein	CG4552 gene product	Drosophila melanogaster	drosph	AAF51416	0	0.85	2	P:regulation of Rab GTPase activity; F:Rab GTPase activator activity	tr|Q9VPW9|Q9VPW9_DROME	CG4552	75.3	8.8e-310	1060.1	OG5_132907	dmel|FBpp0077621
GMOY005286-RA	hypothetical protein	No_Hits	NA	nr	NA	NA	NA	0	NA	No_Hits	NA	NA	NA	NA	OG5_127000	amel|XP_394217
GMOY005288-RA	hypothetical protein	CG9086 gene product	Drosophila melanogaster	drosph	AAF48687	0	0.7	4	F:zinc ion binding; F:ubiquitin-protein ligase activity; P:protein catabolic process; F:protein binding	sp|Q9VX91|UBR1_DROME	E3 ubiquitin-protein ligase UBR1	56.4	0	2013	OG5_128470	dmel|FBpp0074189
GMOY005339-RA	Rrp6	CG7292 gene product	Drosophila melanogaster	drosph	AAF55107	0	0.66	9	C:nuclear exosome (RNase complex); C:nucleolus; C:nuclear lamina; P:regulation of gene expression; P:mRNA polyadenylation; P:nuclear RNA surveillance; F:3'-5' exonuclease activity; F:nucleic acid binding; F:nucleotide binding	tr|Q9VFF3|Q9VFF3_DROME	Rrp6, isoform B	51.8	1.1e-243	840.9	OG5_127879	dmel|FBpp0112147
GMOY005450-RA	pr-set7	CG3307 gene product	Drosophila melanogaster	drosph	AAF55047	1.08e-95	0.9	2	F:protein binding; F:histone-lysine N-methyltransferase activity	sp|Q9VFK6|SETD8_DROME	Histone-lysine N-methyltransferase pr-set7	51.4	6.9e-129	459.1	OG5_130816	aaeg|AAEL000193-PA
GMOY005460-RA	Misexpression suppressor of ras	CG15162 gene product	Drosophila melanogaster	drosph	AAF53684	3.38e-129	0.85	0	NA	tr|Q7KJV2|Q7KJV2_DROME	Misexpression suppressor of ras 3	74.7	1.3e-112	404.1	OG5_149302	dmel|FBpp0080623
GMOY005483-RA	hypothetical protein	CG3872 gene product	Drosophila melanogaster	drosph	AAF47260	0	0.81	1	P:ubiquitin-dependent protein catabolic process	tr|A0A0B4LGJ1|A0A0B4LGJ1_DROME	Ubiquitin carboxyl-terminal hydrolase	62.4	0	1251.5	OG5_131820	dmel|FBpp0072276
GMOY005539-RA	ADSSL1: adenylosuccinate synthase	BcDNA:LD32788 gene product	Drosophila melanogaster	drosoph	AAF55811	0	0.87	4	F:adenylosuccinate synthase activity; P:purine nucleotide biosynthetic process; P:neurogenesis; F:GTP binding	tr|D3TRK8|D3TRK8_GLOMM	Adenylosuccinate synthetase	99.8	5.2e-274	940.6	OG5_127011	dmel|FBpp0083395
GMOY005671-RA	hypothetical protein	CG5971 gene product	Drosophila melanogaster	drosoph	AAF50387	1.67e-150	0.84	4	F:DNA clamp loader activity; C:nuclear pre-replicative complex; P:pre-replicative complex assembly involved in nuclear cell cycle DNA replication; F:ATP binding	tr|Q9VSM9|Q9VSM9_DROME	CG5971-PA	71.7	2.2e-119	426.4	OG5_126808	dmel|FBpp0076371
GMOY005692-RA	Cyclin B3	CycB3 gene product	Drosophila melanogaster	drosph	AAG22169	0	0.7	10	P:regulation of chromatin binding; P:mitotic spindle organization; P:mitosis; P:mitotic cytokinesis; P:syncytial blastoderm mitotic cell cycle; F:cyclin-dependent protein serine/threonine kinase regulator activity; C:nucleus; P:regulation of G2/M transition of mitotic cell cycle; P:regulation of cyclin-dependent protein serine/threonine kinase activity; F:protein kinase binding	sp|Q9I7I0|CCNB3_DROME	G2/mitotic-specific cyclin-B3	60.7	7.5e-174	608.2	OG5_134175	dmel|FBpp0084103
GMOY005725-RA	Inwardly rectifying potassium channel	CG6747 gene product	Drosophila melanogaster	drosph	AAF56107	0	0.78	34	P:positive regulation of cell proliferation; P:response to nutrient; P:axon guidance; F:ATP-activated inward rectifier potassium channel activity; P:cellular response to DNA damage stimulus; P:regulation of membrane potential; P:imaginal disc growth; P:female mating behavior; P:vitellogenesis; P:primary spermatocyte growth; P:determination of adult lifespan; P:response to oxidative stress; P:posi…	tr|D3TQ69|D3TQ69_GLOMM	Inward rectifier K+ channel	98	4.6e-295	1011.1	OG5_129389	dmel|FBpp0112185
GMOY005832-RA	hiiragi	pap gene product	Drosophila melanogaster	drosph	AAF57528	0	0.88	4	C:nucleus; P:RNA polyadenylation; F:polynucleotide adenylyltransferase activity; F:RNA binding	tr|Q9N6D7|Q9N6D7_DROME	FI03258p	70.3	2.3e-284	975.7	OG5_127104	dmel|FBpp0085679
GMOY006022-RA	hypothetical protein	No_Hits	NA	nr	NA	NA	NA	0	NA	No_Hits	NA	NA	NA	NA	No_Hits	No_Hits
GMOY006037-RA	hypothetical protein	CG1737 gene product	Drosophila melanogaster	drosph	AAF48032	1.24e-48	0.67	1	F:DNA binding	tr|Q9VZ00|Q9VZ00_DROME	CG1737, isoform B	23.9	6.8e-29	127.5	No_Hits	No_Hits
GMOY006043-RA	Microfibril-associated protein	CG1017 gene product	Drosophila melanogaster	drosph	AAF47596	1.37e-137	0.94	8	C:protein complex; P:regulation of G2/M transition of mitotic cell cycle; C:precatalytic spliceosome; P:neurogenesis; P:mRNA splicing, via spliceosome; F:protein binding; C:catalytic step 2 spliceosome; C:microfibril	tr|Q9W062|Q9W062_DROME	GH07619p	74.4	8.1e-206	714.1	OG5_128838	dmel|FBpp0072720
GMOY006051-RA	ATPase 8B	CG14741 gene product	Drosophila melanogaster	drosph	AAF54749	0	0.86	5	C:integral component of membrane; F:phospholipid-translocating ATPase activity; P:phospholipid transport; F:ATP binding; F:magnesium ion binding	tr|A0A0B4K669|A0A0B4K669_DROME	Phospholipid-transporting ATPase	81.3	5.1e-214	743.4	OG5_126610	dmel|FBpp0289580
GMOY006120-RA	hypothetical protein	CG13272 gene product	Drosophila melanogaster	drosph	AAF53573	3.96e-24	0.83	3	F:molecular_function; P:biological_process; C:cellular_component	tr|Q9VJH6|Q9VJH6_DROME	CG13272, isoform B	37.4	6.5e-110	396.4	OG5_162616	dmel|FBpp0080471
GMOY006154-RA	hypothetical protein	CG11319 gene product	Drosophila melanogaster	drosph	AAF52407	0	0.75	3	F:serine-type peptidase activity; P:proteolysis; C:membrane	tr|X2J9P4|X2J9P4_DROME	CG11319, isoform B	70.1	0	1319.7	OG5_158667	dmel|FBpp0088584
GMOY006170-RA	histone acetyltransferase SAGA associated factor SGF29	CG10509 gene product	Drosophila melanogaster	drosph	AAF46707	3.39e-137	0.86	0	NA	tr|D3TKV7|D3TKV7_GLOMM	Histone acetyltransferase SAGA associated factor SGF29 (Fragment)	96.9	1.2e-154	543.5	OG5_131128	dmel|FBpp0071543
GMOY006190-RA	Exchange protein directly activated by cAMP ortholog (H. sapiens)	CG3427 gene product	Drosophila melanogaster	drosoph	AAF57393	0	0.87	5	P:regulation of protein phosphorylation; F:cAMP-dependent protein kinase regulator activity; C:cAMP-dependent protein kinase complex; F:guanyl-nucleotide exchange factor activity; P:regulation of small GTPase mediated signal transduction	tr|A1Z6P8|A1Z6P8_DROME	Exchange protein directly activated by cAMP ortholog, isoform E	88.8	0	1565.4	OG5_131726	dmel|FBpp0111547
GMOY006249-RA	hypothetical protein	amphiphysin gene product	Drosophila melanogaster	drosph	AAF58486	4.81e-154	0.95	9	P:exocytosis; P:neurotransmitter secretion; P:regulation of muscle contraction; P:rhabdomere membrane biogenesis; C:cytoplasm; P:synaptic vesicle endocytosis; P:protein localization; C:plasma membrane; F:protein binding	tr|Q7KLE5|Q7KLE5_DROME	Amphiphysin	87.7	1.1e-132	470.7	OG5_135672	dmel|FBpp0086941
GMOY006263-RA	hypothetical protein	presqualene diphosphate phosphatase	Bactrocera cucurbitae	nr	XP_011186620	2.4e-68	0.73	0	NA	sp|O01367|HOW_DROME	Protein held out wings	83.8	5.5e-111	398.3	OG5_130594	dmel|FBpp0083575
GMOY006452-RA	goliath	PREDICTED: protein goliath-like isoform X2	Musca domestica	nr	XP_005182044	1.68e-167	0.79	4	P:mesoderm development; F:zinc ion binding; P:regulation of transcription, DNA-templated; F:protein binding	tr|A0A0B4K8B7|A0A0B4K8B7_DROME	Goliath, isoform E	63.2	1.9e-127	454.5	OG5_134475	dmel|FBpp0289416
GMOY006729-RA	sarcomere length short	CG6771 gene product	Drosophila melanogaster	drosph	AAF54641	9.91e-124	0.8	3	P:positive regulation of actin filament polymerization; F:actin filament binding; P:regulation of sarcomere organization	tr|Q9V4|Q9V4_DROME	Sarcomere length short, isoform B	61.3	4.3e-307	1051.6	OG5_155298	dmel|FBpp0081877
GMOY006778-RA	weary	CG15621 gene product	Drosophila melanogaster	drosoph	AAF51333	0	0.67	51	P:regulation of growth; P:imaginal disc-derived leg segmentation; C:intracellular membrane-bounded organelle; P:regulation of transcription from RNA polymerase II promoter; P:anterior/posterior pattern specification; P:response to stress; P:R8 cell differentiation; P:establishment of planar polarity; P:circadian rhythm; P:positive regulation of cellular process; P:cell proliferation; P:crystal ce…	No_Hits	NA	NA	NA	NA	OG5_176505	dmel|FBpp0088727
GMOY006839-RA	trypsin-like serine protease precursor	CG17571 gene product	Drosophila melanogaster	drosoph	AAF45447	1.62e-91	0.6733	3	C:extracellular region; P:proteolysis; F:serine-type endopeptidase activity	tr|D3TL68|D3TL68_GLOMM	Trypsin-like serine protease (Fragment)	100	4.6e-145	511.5	OG5_126639	dmel|FBpp0080908
GMOY006898-RA	hypothetical protein	CG13662 gene product	Drosophila melanogaster	drosph	AAF56412	1.87e-30	0.67	0	NA	sp|Q4V516|DRC7_DROME	Coiled-coil domain-containing protein lobo	53.4	2.8e-32	136	OG5_130035	dmel|FBpp0110094
GMOY006943-RA	hypothetical protein	EG:25E8.1 gene product	Drosophila melanogaster	drosph	AAF45769	0	0.82	4	P:protein folding; C:extracellular space; P:multicellular organism reproduction; C:lipid particle	tr|O46067|O46067_DROME	CG2918, isoform B	64.2	0	1188.7	OG5_128359	dmel|FBpp0070395
GMOY007035-RA	hypothetical protein	CG17189 gene product	Drosophila melanogaster	drosph	AAF56665	2.3e-78	0.72	1	C:extracellular space	tr|D3TRN6|D3TRN6_GLOMM	Hypothetical conserved protein	99.2	4.7e-140	495.7	OG5_155243	dmel|FBpp0084475
GMOY007124-RA	hypothetical protein	protein lava lamp-like isoform x1	Musca domestica	nr	XP_005183076	0	0.6233	0	NA	sp|Q8MSS1|LVA_DROME	Protein lava lamp	21.7	9e-105	381.3	OG5_126585	aaeg|AAEL007506-PA
GMOY007151-RA	hypothetical protein	CG17396 gene product	Drosophila melanogaster	drosph	AAF45425	9.48e-115	0.99	4	F:protein binding; F:nucleic acid binding; F:nucleotide binding; F:histone-lysine N-methyltransferase activity	sp|Q5LJZ2|SET1_DROME	Histone-lysine N-methyltransferase SETD1	37.4	8.6e-187	652.9	OG5_127895	dmel|FBpp0112594
GMOY007183-RA	hypothetical protein	PREDICTED: uncharacterized protein DDB_G0271670-like	Musca domestica	nr	XP_005190955	3.22e-133	0.948	3	F:metal ion binding; P:metabolic process; F:phosphoric diester hydrolase activity	tr|D3TNP8|D3TNP8_GLOMM	Hypothetical conserved protein	99.3	5.4e-174	608.6	OG5_127807	dmel|FBpp0078921
GMOY007225-RA	mRNA-capping-enzyme	CG1810 gene product	Drosophila melanogaster	drosph	AAF48361	0	0.74	7	P:7-methylguanosine mRNA capping; F:protein tyrosine/serine/threonine phosphatase activity; F:mRNA guanylyltransferase activity; P:protein dephosphorylation; C:nucleus; F:polynucleotide 5'-phosphatase activity; F:protein tyrosine phosphatase activity	tr|D3TNV7|D3TNV7_GLOMM	mRNA capping enzyme guanylyltransferase subunit alpha	100	0	1416	OG5_128005	dmel|FBpp0073739
GMOY007298-RA	gamma-glutamyl carboxylase	CG13927 gene product	Drosophila melanogaster	drosph	AAF47527	0	0.72	9	C:integral component of plasma membrane; F:guanylate cyclase activity; F:protein kinase activity; F:receptor activity; F:gamma-glutamyl carboxylase activity; P:cGMP biosynthetic process; P:protein phosphorylation; P:peptidyl-glutamic acid carboxylation; P:cGMP-mediated signaling	tr|Q9W0C4|Q9W0C4_DROME	Gamma-glutamyl carboxylase, isoform A	72.8	2.6e-111	400.6	OG5_133876	dmel|FBpp0072701
GMOY007369-RA	hypothetical secreted conserved protein	CG14636 gene product	Drosophila melanogaster	drosph	AAF52170	1.1e-56	0.5	0	NA	tr|D3TKT0|D3TKT0_GLOMM	Hypothetical secreted conserved protein (Fragment)	100	1.1e-255	880.2	NO_GROUP	dmel|FBpp0110558
GMOY007420-RA	hypothetical protein	No_Hits	NA	nr	NA	NA	NA	0	NA	No_Hits	NA	NA	NA	NA	No_Hits	No_Hits
GMOY007517-RA	DNA polymerase alpha 60kD	BcDNA:GM13640 gene product	Drosophila melanogaster	drosph	AAF51580	0	0.72	5	C:alpha DNA polymerase:primase complex; F:DNA-directed DNA polymerase activity; F:DNA primase activity; P:mitotic cell cycle; P:DNA replication, synthesis of RNA primer	sp|Q9VPH2|PRI2_DROME	DNA primase large subunit	54.4	6.8e-166	581.6	OG5_127945	dmel|FBpp0077899
GMOY007653-RA	stall	CG3622 gene product	Drosophila melanogaster	drosph	AAF46905	0	0.62	5	P:establishment of nucleus localization; P:ovarian follicle development; P:ovarian follicle cell stalk formation; P:proteolysis; F:metalloendopeptidase activity	tr|Q9W1Z6|Q9W1Z6_DROME	Stall, isoform C	48.2	2.9e-285	979.2	OG5_142558	dmel|FBpp0112023
GMOY007754-RA	hypothetical protein	No_Hits	NA	nr	NA	NA	NA	0	NA	No_Hits	NA	NA	NA	NA	No_Hits	No_Hits
GMOY007818-RA	hypothetical protein	CG13074 gene product	Drosophila melanogaster	drosph	AAF49541	1.9e-127	0.64	1	F:protein binding	tr|Q9VUY2|Q9VUY2_DROME	CG13074	42.1	7.8e-102	368.6	OG5_168245	dmel|FBpp0075251
GMOY007840-RA	hypothetical protein	CG15160 gene product	Drosophila melanogaster	drosph	AAF53677	2.35e-155	0.78	0	NA	tr|Q9VJ77|Q9VJ77_DROME	CG15160, isoform A	46.8	2.5e-195	680.2	OG5_134362	aaeg|AAEL001651-PA
GMOY008096-RA	Origin recognition complex subunit	Orc2 gene product	Drosophila melanogaster	drosph	AAF55006	0	0.77	11	P:eggshell chorion gene amplification; P:mitotic spindle organization; P:mitotic chromosome condensation; P:cell proliferation; P:chromatin silencing; C:alpha-heterochromatin; F:DNA binding; C:nuclear origin of replication recognition complex; P:neurogenesis; F:chromatin binding; P:DNA replication initiation	sp|Q24168|ORC2_DROME	Origin recognition complex subunit 2	63.7	3e-192	669.5	OG5_129027	dmel|FBpp0082329
GMOY008355-RA	hypothetical protein	BG:DS07473.1 gene product	Drosophila melanogaster	drosph	AAF53505	1.24e-37	0.81	0	NA	tr|Q8IP22|Q8IP22_DROME	CG42817, isoform A	63.6	6.8e-50	195.7	OG5_129581	dmel|FBpp0080380
GMOY008362-RA	Cullin	cullin-2-like isoform x1	Musca domestica	nr	XP_005177420	0	0.87	3	F:ubiquitin protein ligase binding; C:cullin-RING ubiquitin ligase complex; P:ubiquitin-dependent protein catabolic process	tr|Q9V9R2|Q9V9R2_DROME	Cullin 2, isoform A	73.3	0	1100.5	OG5_132855	dmel|FBpp0085255
GMOY008453-RA	dpr3	CG15379 gene product	Drosophila melanogaster	drosph	AAF51308	5.2e-60	0.71	1	F:protein binding	tr|Q59E13|Q59E13_DROME	Dpr3, isoform B	65.6	2.8e-110	396.7	OG5_158651	dmel|FBpp0099730
GMOY008638-RA	hypothetical protein	CG10600 gene product	Drosophila melanogaster	drosph	AAF53715	0	0.83	1	C:nucleus	tr|B7YZX6|B7YZX6_DROME	CG10600, isoform B	50.9	6.3e-270	928.7	OG5_131807	ggal|ENSGALP00000013540
GMOY008778-RA	beta-tubulin folding cofactor C	No_Hits	NA	nr	NA	NA	NA	2	P:cell morphogenesis; P:post-chaperonin tubulin folding pathway	tr|D3TLE3|D3TLE3_GLOMM	Beta-tubulin folding cofactor C	100	2.5e-218	755.4	OG5_128787	dmel|FBpp0077173
GMOY008948-RA	hypothetical protein	CG7367 gene product	Drosophila melanogaster	drosph	AAF52591	0	0.81	1	F:carboxylic ester hydrolase activity	tr|Q4V6L0|Q4V6L0_DROME	CG7367, isoform B	75.4	4.4e-156	548.5	OG5_155188	dmel|FBpp0079169
GMOY009001-RA	alpha-Man-IIb	alpha-man-iib gene product	Drosophila melanogaster	drosph	AAF55228	0	0.81	11	C:Golgi membrane; F:mannosyl-oligosaccharide 1,2-alpha-mannosidase activity; F:mannosyl-oligosaccharide 1,3-1,6-alpha-mannosidase activity; F:zinc ion binding; F:carbohydrate binding; F:mannosyl-oligosaccharide 1,6-alpha-mannosidase activity; P:mannose metabolic process; P:N-glycan processing; P:protein deglycosylation; P:rhodopsin biosynthetic process; P:encapsulation of foreign target	tr|Q9VF33|Q9VF33_DROME	Alpha-mannosidase	45.3	1.5e-12	73.6	OG5_130088	dmel|FBpp0082633
GMOY009115-RA	hypothetical protein	CG3174 gene product	Drosophila melanogaster	drosph	AAF57364	3.6e-133	0.65	5	C:cytosol; P:oxidation-reduction process; F:NADP binding; F:flavin adenine dinucleotide binding; F:N,N-dimethylaniline monooxygenase activity	tr|Q7K3U4|Q7K3U4_DROME	Flavin-containing monooxygenase	56.7	7.1e-24	109.4	OG5_126653	dmel|FBpp0085481
GMOY009116-RA	fmo-2: flavin-containing monooxygenase 2	dimethylaniline monooxygenase [N-oxide-forming] 3	Musca domestica	nr	XP_005184522	2.4e-161	0.69	4	F:NADP binding; F:flavin adenine dinucleotide binding; P:oxidation-reduction process; F:N,N-dimethylaniline monooxygenase activity	No_Hits	NA	NA	NA	NA	OG5_126653	dmel|FBpp0085481
GMOY009144-RA	hypothetical protein	CG13942 gene product	Drosophila melanogaster	drosph	AAF58260	1.37e-35	0.64	0	NA	tr|A0A0B4LFC0|A0A0B4LFC0_DROME	Shroom, isoform H	38.6	2.5e-121	434.9	OG5_162619	dmel|FBpp0111526
GMOY009400-RA	hypothetical protein	Alk gene product	Drosophila melanogaster	drosph	AAF57973	0	0.81	20	P:axon guidance; P:regulation of olfactory learning; P:visceral muscle development; P:positive regulation of ERK1 and ERK2 cascade; C:type Is terminal bouton; P:negative regulation of neuromuscular synaptic transmission; P:mesoderm development; P:regulation of hemocyte differentiation; P:transmembrane receptor protein tyrosine kinase signaling pathway; P:regulation of growth; P:negative regulatio…	tr|Q7KJ08|Q7KJ08_DROME	Alk, isoform A	69.1	0	1672.5	OG5_132231	dmel|FBpp0086264
GMOY009446-RA	nfi: nuclear factor i	PREDICTED: homeobox protein 5-like isoform X2	Musca domestica	nr	XP_005184496	0	0.8	4	P:regulation of transcription, DNA-templated; C:nucleus; F:sequence-specific DNA binding transcription factor activity; P:DNA replication	tr|Q86P06|Q86P06_DROME	Nuclear factor I, isoform B	47.4	3.3e-152	537	OG5_133842	dmel|FBpp0088208
GMOY009463-RA	hypothetical protein	No_Hits	NA	nr	NA	NA	NA	0	NA	No_Hits	NA	NA	NA	NA	No_Hits	No_Hits
GMOY009631-RA	hypothetical protein	Aef1 gene product	Drosophila melanogaster	drosph	AAF51721	9.42e-78	0.96	4	F:metal ion binding; F:sequence-specific DNA binding transcription factor activity; F:nucleic acid binding; P:negative regulation of transcription from RNA polymerase II promoter	tr|O61360|O61360_DROME	CG14938-PA, isoform A	45.1	7.2e-30	128.6	NO_GROUP	dmel|FBpp0078005
GMOY009721-RA	hypothetical protein	hypothetical protein FF38_01710	Lucilia cuprina	nr	KNC32866	7.6e-10	0.56	0	NA	No_Hits	NA	NA	NA	NA	No_Hits	No_Hits
GMOY009740-RA	hypothetical protein	CG16899 gene product	Drosophila melanogaster	drosph	AAF54432	1.45e-08	0.76	0	NA	tr|Q9VH87|Q9VH87_DROME	Forkhead box P, isoform D	60.9	3.4e-11	67.4	No_Hits	No_Hits
GMOY009780-RA	ent3: equilibrative nucleoside transporter 3	CG11010 gene product	Drosophila melanogaster	drosph	AAF49871	3.46e-111	0.79	3	P:transport; C:integral component of membrane; F:nucleoside transmembrane transporter activity	tr|Q9VU20|Q9VU20_DROME	CG11010-PA	64.3	3.1e-238	822.4	OG5_134097	dmel|FBpp0075667
GMOY009781-RA	swa: swallow	hypothetical protein FF38_10199	Lucilia cuprina	nr	KNC33989	2.7e-21	0.82	0	NA	No_Hits	NA	NA	NA	NA	NO_GROUP	dmel|FBpp0070884
GMOY009783-RA	hypothetical protein	CG10948 gene product	Drosophila melanogaster	drosph	AAF49873	0	0.65	2	F:nucleic acid binding; F:nucleotide binding	tr|Q9VU18|Q9VU18_DROME	CG10948, isoform C	52.9	2.2e-227	786.6	OG5_132703	dmel|FBpp0075671
GMOY009855-RA	hypothetical protein	CG6112 gene product	Drosophila melanogaster	drosph	AAF49571	1.44e-74	0.97	3	C:integral component of membrane; P:ion transport; F:extracellular ligand-gated ion channel activity	tr|M9PFD4|M9PFD4_DROME	PHCl, isoform K	86.3	1.8e-206	717.2	OG5_146256	dmel|FBpp0099401
GMOY009857-RA	hypothetical protein	No_Hits	NA	nr	NA	NA	NA	0	NA	tr|M9PFD7|M9PFD7_DROME	PHCl, isoform P	90	1.1e-41	166.8	OG5_146256	dmel|FBpp0099401
GMOY009868-RA	hypothetical protein	l 01289 gene product	Drosophila melanogaster	drosph	AAF57385	0	0.78	1	P:cell redox homeostasis	tr|Q9V9A9|Q9V9A9_DROME	L(2)01289 long form	61.4	2.4e-310	1063.1	OG5_144321	dmel|FBpp0110200
GMOY009880-RA	hypothetical protein	CG10514 gene product	Drosophila melanogaster	drosph	AAF56441	4.28e-33	0.44	1	F:transferase activity, transferring phosphorus-containing groups	No_Hits	NA	NA	NA	NA	OG5_209892	agam|AGAP003758-PA
GMOY010063-RA	hypothetical protein	CG14619 gene product	Drosophila melanogaster	drosph	AAF50952	0	0.84	1	P:ubiquitin-dependent protein catabolic process	tr|X2JLM6|X2JLM6_DROME	Ubiquitin carboxyl-terminal hydrolase	58.4	1.4e-177	622.1	OG5_127431	agam|AGAP001052-PA
GMOY010113-RA	hypothetical protein	CG17467 gene product	Drosophila melanogaster	drosph	AAF59377	2.58e-19	0.56	0	NA	tr|Q59DP3|Q59DP3_DROME	CG33521, isoform C	33	1.4e-55	215.7	OG5_150057	dmel|FBpp0090951
GMOY010385-RA	Triglyceride lipase	CG8552 gene product	Drosophila melanogaster	drosph	AAF52607	0	0.72	7	C:nucleoplasm; C:ER to Golgi transport vesicle; F:phosphatidylcholine 1-acylhydrolase activity; F:metal ion binding; P:ER to Golgi vesicle-mediated transport; P:spermatogenesis; P:rhodopsin biosynthetic process	tr|R4IJT1|R4IJT1_GLOMM	Tg lipase	99.8	0	1256.1	OG5_130188	dmel|FBpp0079257
GMOY010458-RA	CREB-regulated transcription coactivator	GG15792	Drosophila erecta	nr	XP_001972913	6.51e-10	0.68	5	P:protein homotetramerization; F:cAMP response element binding protein binding; C:cytoplasm; P:positive regulation of CREB transcription factor activity; C:nucleus	tr|Q9VVJ8|Q9VVJ8_DROME	CREB-regulated transcription coactivator, isoform A	30	3.3e-47	188	OG5_133946	cint|ENSCINP00000024803
GMOY010612-RA	hypothetical protein	No_Hits	NA	nr	NA	NA	NA	0	NA	No_Hits	NA	NA	NA	NA	No_Hits	No_Hits
GMOY010639-RA	mtt: mangetout	CG8692 gene product	Drosophila melanogaster	drosph	AAF59082	0	0.9	3	C:integral component of membrane; F:G-protein coupled receptor activity; P:G-protein coupled receptor signaling pathway	tr|A0A0B4KF15|A0A0B4KF15_DROME	Mangetout, isoform G	75.3	0	1162.5	OG5_127095	dmel|FBpp0271833
GMOY010778-RA	Death resistor Adh domain containing target	Pak gene product	Drosophila melanogaster	drosph	AAF54131	2.02e-11	0.53	12	P:tissue development; P:regulation of cell morphogenesis; P:regulation of synapse structure and activity; P:axonogenesis; C:cell part; P:regulation of cell development; P:response to stimulus; P:cellular component assembly; F:protein serine/threonine kinase activity; P:regulation of nervous system development; F:ATP binding; P:protein phosphorylation	No_Hits	NA	NA	NA	NA	OG5_133927	cpip|CPIJ011728
GMOY010849-RA	hypothetical protein	CG8485 gene product	Drosophila melanogaster	drosph	AAF58274	0	0.69	3	F:SAP kinase activity; P:protein phosphorylation; F:ATP binding	tr|Q0E981|Q0E981_DROME	CG8485, isoform A	59.1	1.1e-269	927.2	OG5_129187	dmel|FBpp0086698
GMOY010918-RA	hypothetical protein	CG17041 gene product	Drosophila melanogaster	drosph	AAF58391	5.34e-57	0.7	1	F:protein binding	tr|A2RVI0|A2RVI0_DROME	CG42319, isoform D	45.1	7.7e-53	206.1	OG5_197798	dmel|FBpp0289018
GMOY011044-RA	hypothetical protein	bone morphogenetic protein receptor type-1b-like	Musca domestica	nr	XP_005186181	0	0.92	5	F:transforming growth factor beta-activated receptor activity; P:transmembrane receptor protein serine/threonine kinase signaling pathway; P:protein phosphorylation; F:ATP binding; C:membrane	tr|Q9VMT1|Q9VMT1_DROME	Receptor protein serine/threonine kinase	81.2	9.2e-248	853.6	OG5_131034	dmel|FBpp0078721
GMOY011066-RA	hypothetical protein	CG5830 gene product	Drosophila melanogaster	drosph	AAF49553	5.11e-95	0.98	2	F:protein binding; F:phosphatase activity	tr|M9PFN0|M9PFN0_DROME	CG5830, isoform B	73	1.4e-155	547	OG5_127075	dmel|FBpp0075276
GMOY011088-RA	hypothetical protein	CG13295 gene product	Drosophila melanogaster	drosph	AAF50704	0	0.72	0	NA	tr|Q9VRT6|Q9VRT6_DROME	CG13295	57.2	1.6e-151	533.9	OG5_134717	dmel|FBpp0076773
GMOY011151-RA	hypothetical protein	CG14712 gene product	Drosophila melanogaster	drosph	AAG22146	2.47e-48	0.5	0	NA	tr|Q9VGL0|Q9VGL0_DROME	CG14712	27.6	3.5e-97	354.8	OG5_132347	tcru|Tc00.1047053508831.140
GMOY011438-RA	nicotinic Acetylcholine Receptor alpha1	Acetylcholine receptor subunit alpha-like 1, partial	Lucilia cuprina	nr	KNC21776	0	0.945	12	P:chemical synaptic transmission, postsynaptic; P:synaptic transmission, cholinergic; F:acetylcholine-activated cation-selective channel activity; F:acetylcholine receptor activity; P:neuromuscular synaptic transmission; C:postsynaptic membrane; P:response to insecticide; P:cation transmembrane transport; C:cell junction; F:acetylcholine binding; C:acetylcholine-gated channel complex; P:response …	tr|A0A0B4KHE6|A0A0B4KHE6_DROME	Nicotinic acetylcholine receptor alpha1, isoform C	98.2	0	16725
GMOY011500-RA	hypothetical protein	CG13650 gene product	Drosophila melanogaster	drosph	AAF56401	6.87e-139	0.86	2	P:proteolysis; F:metalloendopeptidase activity	tr|Q9VBX6|Q9VBX6_DROME	CG13650	68.5	1.5e-305	1046.2	OG5_162870	dmel|FBpp0112198
GMOY011527-RA	hypothetical protein	No_Hits	NA	nr	NA	NA	NA	5	C:dynein complex; F:microtubule motor activity; F:ATP binding; F:ATPase activity; P:microtubule-based movement	tr|Q9VDG0|Q9VDG0_DROME	Dynein heavy chain at 93AB, isoform B	65.1	0	4300.7	OG5_126558	aaeg|AAEL003155-PA
GMOY011530-RA	sidestep	CG13973 gene product	Drosophila melanogaster	drosph	AAF56709	0	0.9	1	F:protein binding	tr|Q9VB35|Q9VB35_DROME	Sidestep, isoform A	70.9	0	1267.3	OG5_163152	dmel|FBpp0084538
GMOY011582-RA	hypothetical protein	CG5612 gene product	Drosophila melanogaster	drosph	AAF56724	1.13e-28	0.69	0	NA	tr|Q8SXF2|Q8SXF2_DROME	CG5612	35.6	6.4e-46	183	NO_GROUP	dmel|FBpp0084570
GMOY011717-RA	Excitatory amino acid transporter	excitatory amino acid transporter 2-like isoform x1	Musca domestica	nr	XP_005186357	0	0.904	3	P:dicarboxylic acid transport; F:sodium:dicarboxylate symporter activity; C:membrane	tr|Q9VPS6|Q9VPS6_DROME	Amino acid transporter	78.1	3.3e-246	848.6	OG5_126739	dmel|FBpp0077707
GMOY011805-RA	Choline acetyltransferase	cha gene product	Drosophila melanogaster	drosph	AAF55588	0	0.78	1	F:transferase activity, transferring acyl groups	sp|P07668|CLAT_DROME	Choline O-acetyltransferase	83	7.7e-42	170.2	OG5_133080	dmel|FBpp0088397
GMOY011942-RA	Guanylyl cyclase at 76C	Gyc76C gene product	Drosophila melanogaster	drosph	AAF49117	0	0.77	6	P:intracellular signal transduction; P:protein phosphorylation; F:protein kinase activity; F:guanylate cyclase activity; P:cGMP biosynthetic process; F:ATP binding	tr|Q7JQ32|Q7JQ32_DROME	Guanylate cyclase	68.8	0	2041.9	OG5_128523	dmel|FBpp0099508
GMOY011969-RA	alpha-catenin related	alpha-catenin-related gene product	Drosophila melanogaster	drosph	AAF47116	0	0.64	4	F:structural molecule activity; F:cadherin binding; P:cell adhesion; C:actin cytoskeleton	tr|A0A0C4DHD7|A0A0C4DHD7_DROME	Alpha-catenin related, isoform C	46.5	1.7e-187	654.1	OG5_133957	dmel|FBpp0072057
GMOY012017-RA	nontranslating_CDS	NA	NA	NA	NA	NA	NA	NA	NA	NA	NA	NA	NA	NA	No_Hits	No_Hits
GMOY012024-RA	pten: phosphatidylinositol-3	Pten gene product	Drosophila melanogaster	drosph	AAF52887	2.39e-150	0.8	37	P:actin filament organization; P:rhabdomere development; P:apoptotic process; P:tissue development; P:metamorphosis; P:regulation of dendrite development; P:protein dephosphorylation; P:negative regulation of cell migration; P:phosphatidylinositol dephosphorylation; P:negative regulation of multicellular organism growth; F:protein tyrosine/serine/threonine phosphatase activity; F:magnesium ion bi…	tr|Q9Y0B6|Q9Y0B6_DROME	CG5671-PC, isoform C	65.1	8.8e-125	445.3	OG5_128815	dmel|FBpp0088839
GMOY012083-RA	genderblind	CG6070 gene product	Drosophila melanogaster	drosph	AAF56667	0	0.88	10	P:amino acid transmembrane transport; C:neuromuscular junction; F:amino acid transmembrane transporter activity; P:glutamine transport; P:taurine transport; P:male courtship behavior; C:membrane; P:chemosensory behavior; P:glutamate secretion; P:L-glutamate transport	tr|Q9VB75|Q9VB75_DROME	GH08870p	72.8	5.9e-223	771.2	OG5_126658	dmel|FBpp0084502
GMOY012088-RA	TAT: tyrosine aminotransferase	CG6950 gene product	Drosophila melanogaster	drosph	AAF48363	0	0.85	4	F:pyridoxal phosphate binding; F:L-tyrosine:2-oxoglutarate aminotransferase activity; P:biosynthetic process; P:aromatic amino acid family metabolic process	tr|Q9VY42|Q9VY42_DROME	CG1461, isoform A	72.7	7.2e-188	654.4	OG5_128985	dmel|FBpp0073725
GMOY012162-RA	glutamate receptor II E_nontranslating_CDS	NA	NA	NA	NA	NA	NA	NA	NA	NA	NA	NA	NA	NA	No_Hits	No_Hits
GMOY012262-RA	hypothetical protein	No_Hits	NA	nr	NA	NA	NA	0	NA	tr|D3TSL3|D3TSL3_GLOMM	Hypothetical secreted peptide	98.4	9.2e-30	126.3	No_Hits	No_Hits
GMOY012360-RA	hypothetical protein	tsal2 form a	Glossina morsitans	nr	ABN58709	0	0.99	4	F:nucleic acid binding; F:hydrolase activity; F:metal ion binding; P:metabolic process	tr|A3FMN3|A3FMN3_GLOMM	Tsal2 form A	98.6	1.6e-222	769.6	OG5_174689	agam|AGAP004948-PA
GMOY012361-RA	Tsal2 protein precursor	tsal2 form a	Glossina morsitans	nr	ABN58709	1.4e-93	0.99	4	F:nucleic acid binding; F:hydrolase activity; F:metal ion binding; P:metabolic process	tr|A3FMN4|A3FMN4_GLOMM	Tsal2 form B	96.4	5.2e-56	216.1	NO_GROUP	cpip|CPIJ018665
GMOY013069-RA	hypothetical protein	No_Hits	NA	nr	NA	NA	NA	0	NA	No_Hits	NA	NA	NA	NA	No_Hits	No_Hits

## Sheet: Group3
Transcript Id (Vectorbase)	Product description (Vectorbase) GmorY1.5	Blast2GO								Uniprot					OrthoMCL
		Sequence Description	Species	Database	ACC no	min eValue	mean Similarity	NoGOs	GOs	Subject Name	Subject Description	Percent Identities	E-value	Bit Score	OrthoMcl Group	Sequence Id of Best Hit
GMOY000023-RA	hypothetical protein	hypothetical protein FF38_10599	Lucilia cuprina	nr	KNC27564	9e-25	0.73	0	NA	No_Hits	NA	NA	NA	NA	OG5_168018	aaeg|AAEL000791-PA
GMOY000118-RA	hypothetical protein	bumetanide-sensitive sodium- -chloride cotransporter-like	Musca domestica	nr	XP_005177699	0	0.892	4	F:cation:chloride symporter activity; C:integral component of membrane; P:ion transport; P:transmembrane transport	tr|Q9VTW8|Q9VTW8_DROME	GH27027p	81.4	0	1158.7	OG5_128886	dmel|FBpp0075719
GMOY000121-RA	hypothetical protein	CG10960 gene product	Drosophila melanogaster	drosoph	AAF49874	0	0.7467	6	P:transmembrane transport; P:positive regulation of JAK-STAT cascade; C:integral component of membrane; F:glucose transmembrane transporter activity; P:proteolysis; F:serine-type endopeptidase activity	tr|D3TR19|D3TR19_GLOMM	Solute carrier family 2	99.2	1e-269	926.4	OG5_137264	dmel|FBpp0075674
GMOY000148-RA	TBB1: tubulin beta-1 chain	betatub56d gene product	Drosophila melanogaster	drosoph	AAF57555	0	0.9933	10	P:centrosome duplication; C:tubulin complex; F:GTP binding; P:GTP catabolic process; C:microtubule; P:protein polymerization; P:muscle attachment; F:GTPase activity; F:structural constituent of cytoskeleton; P:salivary gland morphogenesis	sp|Q27U48|TBB1_GLOMM	Tubulin beta-1 chain	100	1.9e-265	912.1	OG5_126611	aaeg|AAEL002851-PA
GMOY000149-RA	hypothetical protein	CG2812 gene product	Drosophila melanogaster	drosoph	AAF47100	4.13e-148	0.75	1	F:protein binding	tr|Q9W1G4|Q9W1G4_DROME	CG2812	62.5	2.1e-121	433.3	OG5_132217	agam|AGAP006113-PA
GMOY000161-RA	hypothetical protein	CG3609 gene product	Drosophila melanogaster	drosoph	AAF51262	4.41e-133	0.75	2	F:oxidoreductase activity; P:oxidation-reduction process	tr|Q9VQB4|Q9VQB4_DROME	CG3609, isoform B	57	5.7e-113	405.2	OG5_128107	dmel|FBpp0077468
GMOY000194-RA	G protein alpha i subunit	g-oalpha47a gene product	Drosophila melanogaster	drosoph	AAF50626	0	0.85	25	F:signal transducer activity; F:GTP binding; P:Wnt signaling pathway; P:regulation of protein localization; P:cortical actin cytoskeleton organization; P:negative regulation of synaptic growth at neuromuscular junction; C:heterotrimeric G-protein complex; P:asymmetric neuroblast division; P:septate junction assembly; F:G-protein beta/gamma-subunit complex binding; P:ventral cord development; P:ce…	sp|P20353|AI_DROME	G protein alpha i subunit	89.9	1.4e-186	649.8	OG5_126802	dmel|FBpp0076643
GMOY000195-RA	hypothetical protein	serine protease -like	Musca domestica	nr	XP_005175813	0	0.824	2	F:serine-type peptidase activity; P:proteolysis	tr|Q9VS02|Q9VS02_DROME	CG9953	70	2e-202	703	OG5_127207	dmel|FBpp0076608
GMOY000219-RA	Dynein light chain 90F	Dlc90F gene product	Drosophila melanogaster	drosoph	AAF55532	8.45e-70	0.97	8	C:dynein complex; P:determination of adult lifespan; P:positive regulation of retrograde axon cargo transport; F:ATPase activity, coupled; P:spermatid development; P:mitosis; F:dynein intermediate chain binding; F:protein homodimerization activity	sp|Q94524|DYLT_DROME	Dynein light chain Tctex-type	92.8	2.9e-58	221.9	OG5_128214	dmel|FBpp0082996
GMOY000407-RA	hypothetical protein	diphosphomevalonate decarboxylase-like	Musca domestica	nr	XP_005182349	0	0.792	1	F:ATP binding	tr|Q9VXQ3|Q9VXQ3_DROME	CG8239, isoform A	63.4	2.2e-140	496.5	OG5_128252	dmel|FBpp0073903
GMOY000505-RA	nucleotide binding protein 2	CG4858 gene product	Drosophila melanogaster	drosoph	AAF51623	5.76e-132	0.9	3	F:ATP binding; P:iron-sulfur cluster assembly; F:4 iron, 4 sulfur cluster binding	tr|D3TNK2|D3TNK2_GLOMM	Cytosolic Fe-S cluster assembly factor NUBP2 homolog	100	5.4e-148	521.2	OG5_126620	dmel|FBpp0077868
GMOY000520-RA	hypothetical protein	CG8121 gene product	Drosophila melanogaster	drosoph	AAF54359	1.88e-146	0.92	0	NA	tr|Q9VHF5|Q9VHF5_DROME	CG8121, isoform A	84.4	4e-127	451.8	OG5_152399	dmel|FBpp0081495
GMOY000525-RB	hypothetical protein	EG:80H7.3 gene product	Drosophila melanogaster	drosoph	AAF45633	1.09e-100	0.7	2	F:serine-type endopeptidase activity; P:proteolysis	tr|O76899|O76899_DROME	EG:80H7.2 protein	79.4	1.2e-121	433.7	OG5_142427	dmel|FBpp0070245
GMOY000561-RA	hypothetical protein	CG10999 gene product	Drosophila melanogaster	drosoph	AAF51947	1.72e-52	0.76	3	F:molecular_function; P:biological_process; C:cellular_component	tr|C9QPD4|C9QPD4_DROME	CG42675, isoform E	37.1	4.8e-12	70.5	OG5_129716	dmel|FBpp0078283
GMOY000700-RA	actin-related protein ARP2/3 complex subunit ARPC3	CG4560 gene product	Drosophila melanogaster	drosoph	AAF57200	1.98e-107	0.91	4	C:Arp2/3 protein complex; P:Arp2/3 complex-mediated actin nucleation; F:actin binding; F:structural constituent of cytoskeleton	tr|D3TP54|D3TP54_GLOMM	Actin-related protein 2/3 complex subunit 3	100	5.3e-102	367.9	OG5_128778	dmel|FBpp0289797
GMOY000711-RA	hypothetical protein	CG8026, isoform B	Drosophila melanogaster	nr	NP_610468	2.08e-167	0.93	7	P:folic acid transport; C:mitochondrial inner membrane; F:transmembrane transporter activity; F:folic acid transporter activity; P:transmembrane transport; P:mitochondrial transport; C:integral component of membrane	tr|Q95T49|Q95T49_DROME	CG8026, isoform B	85.7	1.3e-151	533.5	OG5_127110	dmel|FBpp0087691
GMOY000721-RB	Zinc/iron regulated transporter-related protein 99C	CG7816 gene product	Drosophila melanogaster	drosph	AAF56960	4.49e-50	0.68	4	C:membrane; P:metal ion transport; F:metal ion transmembrane transporter activity; P:transmembrane transport	tr|D3TSB2|D3TSB2_GLOMM	Putative zinc transporter	94.2	9.6e-193	670.2	OG5_133311	dmel|FBpp0088864
GMOY000726-RA	hypothetical protein	PREDICTED: uncharacterized protein LOC106094423	Stomoxys calcitrans	nr	XP_013117090	1.8e-129	0.71	0	NA	No_Hits	NA	NA	NA	NA	OG5_187123	dmel|FBpp0081456
GMOY000738-RA	hypothetical protein	CG6696 gene product	Drosophila melanogaster	drosph	AAF48872	1.15e-131	0.89	4	F:metalloendopeptidase activity; C:meprin A complex; P:proteolysis; F:zinc ion binding	tr|Q9VWR6|Q9VWR6_DROME	Metalloendopeptidase	75.2	4.1e-110	395.2	OG5_133616	dmel|FBpp0074382
GMOY000746-RA	nero	deoxyhypusine hydroxylase-like	Musca domestica	nr	XP_005183746	3.93e-173	0.89	5	P:oxidation-reduction process; F:metal ion binding; F:deoxyhypusine monooxygenase activity; P:peptidyl-lysine modification to hypusine; C:extrinsic component of endoplasmic reticulum membrane	sp|Q9V9U4|DOHH_DROME	Deoxyhypusine hydroxylase	77.3	4.2e-131	465.3	OG5_128124	dmel|FBpp0085222
GMOY000748-RA	hypothetical protein	hypothetical protein FF38_00256	Lucilia cuprina	nr	KNC32807	1.6e-30	0.55	0	NA	No_Hits	NA	NA	NA	NA	OG5_137475	dmel|FBpp0085196
GMOY000760-RA	Ninjurin A	CG6449 gene product	Drosophila melanogaster	drosoph	AAF50137	1.1e-49	0.6533	1	P:lateral inhibition	tr|Q9VTB5|Q9VTB5_DROME	Ninjurin A gamma	66.9	7.3e-59	224.6	OG5_134378	dmel|FBpp0089001
GMOY000808-RA	glucose dehydrogenase	CG9509 gene product	Drosophila melanogaster	drosoph	AAF48402	0	0.5833	7	P:instar larval or pupal development; P:organic substance metabolic process; P:mesoderm development; P:primary metabolic process; F:oxidoreductase activity, acting on CH-OH group of donors; P:sperm storage; P:small molecule metabolic process	tr|D3TP65|D3TP65_GLOMM	Glucose dehydrogenase	93.2	0	1192.6	OG5_169483	dmel|FBpp0073795
GMOY000836-RA	Gyk3: glycerol kinase 3	CG7995 gene product	Drosophila melanogaster	drosph	AAF47559	0	0.82	5	P:glycerol-3-phosphate biosynthetic process; P:carbohydrate metabolic process; F:glycerol kinase activity; P:behavioral response to ethanol; P:sensory perception of smell	tr|D3TMQ6|D3TMQ6_GLOMM	Ribulose kinase	100	0	1168.3	OG5_126746	dmel|FBpp0072651
GMOY000854-RA	hypothetical protein	CG9047 gene product	Drosophila melanogaster	drosoph	AAF47286	5.31e-94	0.9	0	NA	tr|Q86BN4|Q86BN4_DROME	Na,K-ATPase interacting, isoform J	79.5	3.3e-77	288.5	OG5_141242	dmel|FBpp0111597
GMOY000905-RA	GTPase Ran/TC4/gSP1	ran gene product	Drosophila melanogaster	drosoph	AAF48008	1.69e-151	0.98	18	C:mitotic spindle; P:regulation of cell shape; F:protein binding; P:cell adhesion; P:neuron projection morphogenesis; P:nucleocytoplasmic transport; P:meiotic chromosome segregation; C:nuclear microtubule; F:GTP binding; P:GTP catabolic process; P:intracellular protein transport; P:small GTPase mediated signal transduction; P:actin filament organization; F:Ran GTPase activator activity; C:microtu…	tr|D3TM84|D3TM84_GLOMM	GTPase Ran/TC4/gSP1	100	4.9e-126	448	OG5_127514	dmel|FBpp0073327
GMOY000940-RA	hypothetical protein	CG10585 gene product	Drosophila melanogaster	drosoph	XP_005178014.1	0	0.85	1	F:trans-hexaprenyltranstransferase activity	tr|Q9VP87|Q9VP87_DROME	CG10585, isoform A	73.9	4.7e-174	608.6	OG5_133417	dmel|FBpp0077945
GMOY000945-RA	hypothetical protein	gamma-glutamyl hydrolase-like	Musca domestica	nr	XP_005182857	5.16e-165	0.7867	5	P:glutamine metabolic process; P:protein oligomerization; P:protein folding; F:chaperone binding; F:omega peptidase activity	tr|D3TRZ8|D3TRZ8_GLOMM	Putative gamma-glutamyl hydrolase	100	6.8e-224	774.6	OG5_130644	agam|AGAP006670-PA
GMOY000955-RA	TH: tyrosine 3-monooxygenase	ple gene product	Drosophila melanogaster	drosoph	AAF50648	0	0.7367	34	F:phenylalanine 4-monooxygenase activity; P:dendrite morphogenesis; P:regulation of circadian sleep/wake cycle, sleep; F:iron ion binding; P:Malpighian tubule morphogenesis; P:epithelial tube formation; P:dopamine biosynthetic process; P:salivary gland morphogenesis; P:serotonin biosynthetic process; F:tryptophan 5-monooxygenase activity; F:tyrosine 3-monooxygenase activity; P:male courtship beha…	sp|P18459|TY3H_DROME	Tyrosine 3-monooxygenase	80.8	2e-275	945.7	OG5_133353	dmel|FBpp0076666
GMOY000964-RA	hypothetical protein	CG14824 gene product	Drosophila melanogaster	drosph	AAF50615	2.46e-60	0.86	3	F:actin binding; P:actin cytoskeleton organization; F:Rho GTPase binding	tr|Q86C16|Q86C16_DROME	Ah1644 protein	80	1.1e-47	186.8	OG5_130865	dmel|FBpp0112380
GMOY001004-RA	hypothetical protein	CG14968 gene product	Drosophila melanogaster	drosoph	AAF47753	6.32e-100	0.84	1	F:protein binding	tr|D3TNP0|D3TNP0_GLOMM	Hypothetical conserved protein	100	4e-108	388.7	OG5_152449	dmel|FBpp0072949
GMOY001049-RA	hypothetical protein	CG2990 gene product	Drosophila melanogaster	drosph	AAF46543	0	0.66	3	F:single-stranded DNA-dependent ATPase activity; P:DNA replication, Okazaki fragment processing; F:5'-flap endonuclease activity	tr|Q8IRL9|Q8IRL9_DROME	CG2990-PB, isoform B	46.1	1.9e-285	979.9	OG5_129631	dmel|FBpp0071350
GMOY001091-RA	Vacuolar protein sorting	CG10711 gene product	Drosophila melanogaster	drosph	AAF49802	0	0.82	2	F:ubiquitin binding; F:phosphatidylinositol-3-phosphate binding	sp|Q9VU87|VPS36_DROME	Vacuolar protein-sorting-associated protein 36	70	1.2e-157	553.9	OG5_129453	dmel|FBpp0075560
GMOY001115-RA	INPP5: inositol-1	CG6805 gene product	Drosophila melanogaster	drosoph	AAF57919	2.67e-145	0.76	2	F:inositol trisphosphate phosphatase activity; P:phosphatidylinositol dephosphorylation	tr|Q7K161|Q7K161_DROME	CG6805, isoform A	61.8	1.3e-123	440.7	OG5_158384	dmel|FBpp0086120
GMOY001222-RA	hypothetical protein	No_Hits	NA	nr	NA	NA	NA	0	NA	No_Hits	NA	NA	NA	NA	No_Hits	No_Hits
GMOY001338-RA	hypothetical protein	CG5971 gene product	Drosophila melanogaster	drosoph	AAF50387	8.29e-157	0.7	6	F:DNA clamp loader activity; C:nuclear pre-replicative complex; P:pre-replicative complex assembly involved in nuclear cell cycle DNA replication; F:aminoacyl-tRNA ligase activity; P:tRNA aminoacylation for protein translation; F:ATP binding	tr|Q9VSM9|Q9VSM9_DROME	CG5971-PA	70.8	2.5e-116	416.8	OG5_126808	dmel|FBpp0076371
GMOY001340-RA	hypothetical protein	No_Hits	NA	nr	NA	NA	NA	0	NA	tr|D3TP52|D3TP52_GLOMM	Uncharacterized conserved secreted glycine-rich protein	96	6.2e-170	594.3	OG5_163082	dmel|FBpp0076928
GMOY001459-RA	TNF-receptor-associated factor-like	CG4394 gene product	Drosophila melanogaster	drosoph	AAF48607	6.7e-148	0.76	4	P:defense response; C:cytoplasm; P:signal transduction; F:protein binding	tr|Q8IR14|Q8IR14_DROME	CG4394-PA, isoform A	56.7	2.9e-160	562.8	OG5_163034	dmel|FBpp0074051
GMOY001555-RA	hypothetical protein	CG11594 gene product	Drosophila melanogaster	drosoph	AAF47823	0	0.75	2	F:phosphotransferase activity, alcohol group as acceptor; P:carbohydrate metabolic process	tr|Q9VZJ8|Q9VZJ8_DROME	CG11594, isoform A	59.2	2.6e-192	669.5	OG5_128934	dmel|FBpp0073139
GMOY001582-RA	scab	scb gene product	Drosophila melanogaster	drosoph	AAF58156	0	0.73	46	C:focal adhesion; P:negative regulation of imaginal disc growth; P:short-term memory; P:zonula adherens assembly; P:olfactory learning; P:apoptotic cell clearance; P:midgut development; P:negative regulation of epithelial cell proliferation; P:axon guidance; P:behavioral response to ethanol; P:gonad development; C:apicolateral plasma membrane; P:establishment or maintenance of polarity of larval …	sp|O44386|ITA3_DROME	Integrin alpha-PS3	56.2	0	1236.5	OG5_152432	dmel|FBpp0086501
GMOY001637-RA	Innexin	CG1448 gene product	Drosophila melanogaster	drosoph	AAF56822	0	0.91	4	F:gap junction channel activity; C:gap junction; C:lateral plasma membrane; P:intercellular transport	sp|Q9VAS7|INX3_DROME	Innexin inx3	80.5	6.2e-196	681	OG5_155339	dmel|FBpp0084719
GMOY001722-RA	Myosin 61F	myo31df gene product	Drosophila melanogaster	drosoph	AAF52966	0	0.57	8	P:mesoderm development; P:imaginal disc-derived male genitalia morphogenesis; P:determination of digestive tract left/right asymmetry; C:cell cortex; F:motor activity; C:myosin complex; F:ATP binding; F:protein binding	sp|Q23979|MY61F_DROME	Myosin-IB	73.5	0	1408.7	OG5_126672	dmel|FBpp0072567
GMOY001847-RA	hypothetical protein	CG7992 gene product	Drosophila melanogaster	drosoph	AAF48940	1.41e-159	0.74	0	NA	tr|Q9VWJ8|Q9VWJ8_DROME	CG7992	55.9	4.8e-147	519.6	NO_GROUP	dmel|FBpp0074459
GMOY001850-RA	hypothetical protein	CG1707 gene product	Drosophila melanogaster	drosoph	AAF59267	9.74e-105	0.92	2	F:metal ion binding; F:lactoylglutathione lyase activity	tr|A1Z6X6|A1Z6X6_DROME	CG1707	81.2	4.1e-86	315.1	OG5_127627	dmel|FBpp0088085
GMOY001966-RA	hypothetical protein	No_Hits	NA	nr	NA	NA	NA	0	NA	No_Hits	NA	NA	NA	NA	No_Hits	No_Hits
GMOY001986-RA	Ced-12	CG5336 gene product	Drosophila melanogaster	drosoph	AAF53164	0	0.86	8	P:phagocytosis; P:central nervous system development; P:activation of Rac GTPase activity; P:myoblast fusion; P:actin filament organization; C:microtubule associated complex; P:border follicle cell migration; F:binding	tr|Q9VKB2|Q9VKB2_DROME	CG5336-PA	78.9	0	1128.2	OG5_129010	dmel|FBpp0079912
GMOY001989-RA	Macroglobulin complement-related	CG18589 gene product	Drosophila melanogaster	drosoph	AAF52601	0	0.6167	7	C:extracellular space; P:antibacterial humoral response; P:lateral inhibition; F:protein binding; P:phagocytosis, recognition; P:defense response to fungus; F:endopeptidase inhibitor activity	tr|Q9VLT3|Q9VLT3_DROME	LD23292p	80.5	0	2889	OG5_142604	dmel|FBpp0079165
GMOY002000-RA	Glutathione S transferase D1	GstD1 gene product	Drosophila melanogaster	drosoph	AAF54786	9.93e-111	0.8533	7	C:cytoplasm; F:glutathione transferase activity; F:DDT-dehydrochlorinase activity; P:response to oxidative stress; P:glutathione metabolic process; F:glutathione peroxidase activity; F:protein binding	tr|D3TSA7|D3TSA7_GLOMM	Glutathione S-transferase	100	1.2e-120	430.3	OG5_126942	dmel|FBpp0099824
GMOY002110-RA	ader3: aldehyde reductase	CG6084 gene product	Drosophila melanogaster	drosoph	AAF50039	1.97e-120	0.79	2	P:oxidation-reduction process; F:oxidoreductase activity	tr|D3TRQ9|D3TRQ9_GLOMM	Aldo-keto reductase	92.1	4.2e-154	541.6	OG5_126583	agam|AGAP011050-PA
GMOY002153-RA	hypothetical protein	No_Hits	NA	nr	NA	NA	NA	0	NA	No_Hits	NA	NA	NA	NA	No_Hits	No_Hits
GMOY002187-RA	Rab30	ras-related protein rab-30-like	Ceratitis capitata	nr	XP_004533938	2.05e-127	0.922	3	F:GTP binding; P:small GTPase mediated signal transduction; P:protein transport	tr|Q9VM50|Q9VM50_DROME	RE14786p	85.1	5.8e-103	371.3	OG5_134541	dmel|FBpp0079054
GMOY002204-RA	PDGF- and VEGF-related factor	hypothetical protein FF38_08159	Lucilia cuprina	nr	KNC25822	6.5e-139	0.82	2	C:membrane; F:growth factor activity	tr|Q9BLX1|Q9BLX1_DROME	PDGF-and VEGF-related factor 1	39.9	6e-55	489	OG5_141254	dmel|FBpp0074411
GMOY002225-RA	hypothetical protein	atp-binding cassette sub-family g member 1-like	Musca domestica	nr	XP_005176223	0	0.9167	4	C:integral component of membrane; P:ATP catabolic process; F:ATP binding; F:ATPase activity	tr|Q8IPV3|Q8IPV3_DROME	CG3164, isoform C	82.6	0	1076.6	OG5_128747	dmel|FBpp0077812
GMOY002246-RA	sphingomyelin phosphodiesterase	CG3376 gene product	Drosophila melanogaster	drosoph	AAF47189	0	0.62	2	F:sphingomyelin phosphodiesterase activity; P:sphingomyelin catabolic process	tr|D3TNH1|D3TNH1_GLOMM	Sphingomyelin phosphodiesterase	99.3	0	1535.4	OG5_128629	dmel|FBpp0072173
GMOY002419-RA	spaghetti squash	myosin regulatory light chain sqh	Musca domestica	nr	XP_005179403	3e-105	0.98	1	F:calcium ion binding	tr|D3TSF0|D3TSF0_GLOMM	Myosin regulatory light chain	100	7.8e-98	354	OG5_129294	dmel|FBpp0070842
GMOY002420-RA	ciboulot	EG:EG0007.11 gene product	Drosophila melanogaster	drosoph	AAF45919	7.27e-62	0.88	5	F:actin monomer binding; P:larval central nervous system remodeling; P:cytoskeleton organization; P:brain development; C:cytosol	tr|O97428|O97428_DROME	CG4944-PA, isoform A	84	5e-54	208	OG5_131627	dmel|FBpp0070607
GMOY002427-RA	nervana	nrv2 gene product	Drosophila melanogaster	drosoph	AAF52438	0	0.89	9	P:sodium ion transport; C:sodium:potassium-exchanging ATPase complex; F:sodium:potassium-exchanging ATPase activity; C:septate junction; P:cell adhesion involved in heart morphogenesis; P:potassium ion transport; P:septate junction assembly; P:sensory perception of sound; P:establishment of glial blood-brain barrier	sp|Q24048|ATPB2_DROME	Sodium/potassium-transporting ATPase subunit beta-2	81.7	4.1e-172	601.7	OG5_149526	dmel|FBpp0079009
GMOY002443-RA	SRPN2: Serpin 2	sp4 gene product	Drosophila melanogaster	drosoph	AAG22209	1.18e-131	0.7233	7	F:cysteine-type endopeptidase inhibitor activity; C:extracellular space; P:negative regulation of endopeptidase activity; F:serine-type endopeptidase inhibitor activity; P:regulation of proteolysis; C:endoplasmic reticulum; P:negative regulation of peptide hormone processing	tr|Q2PQQ0|Q2PQQ0_GLOMM	Serine protease inhibitor 4	98.5	4.2e-227	785	OG5_126693	dmel|FBpp0085523
GMOY002458-RA	hypothetical protein	xylulose kinase-like isoform x2	Musca domestica	nr	XP_005182032	0	0.81	2	P:carbohydrate metabolic process; F:phosphotransferase activity, alcohol group as acceptor	tr|Q9VEQ0|Q9VEQ0_DROME	CG3534	60.5	3.6e-194	675.6	OG5_129818	dmel|FBpp0082813
GMOY002488-RA	hypothetical protein	No_Hits	NA	nr	NA	NA	NA	0	NA	tr|D3TMV6|D3TMV6_GLOMM	Putative uncharacterized protein	100	2.8e-52	201.8	No_Hits	No_Hits
GMOY002513-RA	alde3: aldehyde dehydrogenase	CG3752 gene product	Drosophila melanogaster	drosoph	AAF48980	0	0.74	8	P:pyruvate metabolic process; F:aldehyde dehydrogenase (NAD) activity; C:lipid particle; P:acetaldehyde metabolic process; C:mitochondrial matrix; P:response to ethanol; F:acetaldehyde dehydrogenase (acetylating) activity; P:oxidation-reduction process	tr|Q0QHK6|Q0QHK6_GLOMM	1-pyrroline-5-carboxylate dehydrogenase 2	97.2	9.2e-305	1043.9	OG5_126638	dmel|FBpp0079406
GMOY002524-RA	Copper transporter 1B	CG7459 gene product	Drosophila melanogaster	drosoph	AAF54223	1.43e-52	0.78	8	F:copper uptake transmembrane transporter activity; P:cellular copper ion homeostasis; C:plasma membrane; P:response to metal ion; C:integral component of membrane; P:copper ion transmembrane transport; F:ATP binding; F:ATPase activity, coupled to transmembrane movement of substances	tr|D3TP86|D3TP86_GLOMM	Copper transporter	99.4	2.6e-104	375.6	OG5_146574	dmel|FBpp0081325
GMOY002582-RA	thoc5	CG2980 gene product	Drosophila melanogaster	drosoph	AAF47114	1e-31	0.54	0	NA	sp|Q9W1F4|THOC5_DROME	THO complex subunit 5	36.8	1.1e-100	365.2	OG5_130349	cpip|CPIJ018891
GMOY002618-RA	ELG3: elongase 3	CG9798 gene product	Drosophila melanogaster	drosoph	AAF52122	2.06e-116	0.75	1	C:integral component of membrane	tr|Q95T98|Q95T98_DROME	Elongation of very long chain fatty acids protein	62.1	6.7e-127	451.4	OG5_175204	dmel|FBpp0078578
GMOY002766-RA	Regulatory particle triple-A ATPase	PREDICTED: 26S protease regulatory subunit 6B	Musca domestica	nr	XP_005179381	0	0.9833	7	P:proteasome-mediated ubiquitin-dependent protein catabolic process; F:nucleoside-triphosphatase activity; C:proteasome regulatory particle, base subcomplex; F:endopeptidase activity; F:ATP binding; C:cytoplasm; P:cellular response to DNA damage stimulus	tr|D3TN39|D3TN39_GLOMM	26S proteasome regulatory complex ATPase RPT3	100	6e-234	807.4	OG5_127831	dmel|FBpp0073292
GMOY002994-RA	SNMP1: sensory neuron membrane protein 1	CG7000 gene product	Drosophila melanogaster	drosoph	AAF55863	1.47e-175	0.67	2	P:cell adhesion; C:membrane	sp|Q9VDD3|SNMP1_DROME	Sensory neuron membrane protein 1	56.8	8.1e-186	647.9	OG5_144169	dmel|FBpp0083430
GMOY003054-RA	tissue inhibitor of metalloproteases	timp gene product	Drosophila melanogaster	drosoph	AAF54507	1.4e-49	0.6	9	C:dendrite; P:tracheal outgrowth, open tracheal system; P:imaginal disc-derived wing expansion; P:basement membrane organization; P:delamination; P:phototaxis; F:metalloendopeptidase inhibitor activity; P:tracheal pit formation in open tracheal system; F:protein binding	tr|D3TQ82|D3TQ82_GLOMM	Tissue inhibitor of metalloproteases	99.5	3.9e-131	464.9	OG5_137347	dmel|FBpp0081722
GMOY003078-RA	hypothetical protein	BG:DS02740.9 gene product	Drosophila melanogaster	drosoph	AAF53517	7.85e-64	0.91	2	F:actin binding; C:intracellular	tr|D3TRZ1|D3TRZ1_GLOMM	Putative glia maturation factor beta	99.3	2.1e-74	275.8	OG5_130100	dmel|FBpp0080408
GMOY003115-RA	Actin-related protein 2/3 complex, subunit	CG9881 gene product	Drosophila melanogaster	drosoph	AAF51237	1.38e-85	0.92	7	C:Arp2/3 protein complex; P:phagocytosis; P:cell morphogenesis; P:Arp2/3 complex-mediated actin nucleation; F:actin binding; F:structural constituent of cytoskeleton; C:lamellipodium	tr|D3TQE4|D3TQE4_GLOMM	Actin-related protein 2/3 complex subunit 5	100	1.3e-80	296.6	OG5_128798	dmel|FBpp0077378
GMOY003139-RA	hypothetical protein	hypothetical protein FF38_01456	Lucilia cuprina	nr	KNC24060	3.3e-45	0.73	1	F:protein binding	No_Hits	NA	NA	NA	NA	NO_GROUP	dmel|FBpp0072397
GMOY003169-RA	hypothetical protein	CG8976 gene product	Drosophila melanogaster	drosoph	AAF58600	5.74e-78	0.76	3	P:protein glycosylation; C:membrane; F:galactosyltransferase activity	tr|A1Z8R6|A1Z8R6_DROME	CG33145, isoform B	60.3	6.3e-73	271.6	OG5_149278	dmel|FBpp0087154
GMOY003170-RA	Vacuolar protein sorting	NA	Drosophila melanogaster	drosoph	AAF49322	4.61e-105	0.92	2	P:protein transport; C:ESCRT III complex	tr|D3TNV0|D3TNV0_GLOMM	Putative uncharacterized protein	100	8.8e-126	447.2	OG5_128328	dmel|FBpp0074964
GMOY003188-RA	meiotic recombination	double-strand break repair protein mre11-like	Musca domestica	nr	XP_005184597	0	0.726	4	F:endonuclease activity; C:nucleus; P:double-strand break repair; F:manganese ion binding	tr|Q9XYZ4|Q9XYZ4_DROME	CG16928-PA	52.6	1.1e-186	651	OG5_127969	dmel|FBpp0079802
GMOY003192-RA	Actin-related protein 2/3 complex, subunit	CG5972 gene product	Drosophila melanogaster	drosoph	AAF52346	4.41e-111	0.98	9	P:wound healing; C:Arp2/3 protein complex; P:regulation of cell shape; P:phagocytosis; P:Arp2/3 complex-mediated actin nucleation; P:cortical actin cytoskeleton organization; F:actin binding; F:structural constituent of cytoskeleton; P:cell projection assembly	tr|Q9VMH2|Q9VMH2_DROME	CG5972-PA	94	4.6e-87	318.2	OG5_128630	dmel|FBpp0078831
GMOY003227-RA	crooked	CG17218 gene product	Drosophila melanogaster	drosoph	AAF53178	4.73e-66	0.79	3	C:cytoplasm; P:cellular component organization; P:multicellular organismal development	tr|Q9VKA0|Q9VKA0_DROME	Crooked	68	1.6e-59	226.5	OG5_141088	dmel|FBpp0079924
GMOY003228-RA	hypothetical protein	CG6583 gene product	Drosophila melanogaster	drosoph	AAF53177	1.13e-66	0.87	0	NA	tr|Q9VKA1|Q9VKA1_DROME	CG6583	74.8	1.9e-60	229.6	OG5_146348	dmel|FBpp0079940
GMOY003269-RA	hypothetical protein	CG42389, isoform F	Drosophila melanogaster	nr	NP_609801	1.13e-17	0.7	3	F:molecular_function; P:biological_process; C:cellular_component	tr|Q9VJJ9|Q9VJJ9_DROME	CG42389, isoform F	51.5	4.6e-91	332.8	No_Hits	No_Hits
GMOY003298-RA	geranylgeranyltransferase type II beta subunit	betaggt-ii gene product	Drosophila melanogaster	drosoph	AAF51183	0	0.5933	4	F:CAAX-protein geranylgeranyltransferase activity; P:single-organism process; F:Rab geranylgeranyltransferase activity; P:protein geranylgeranylation	tr|D3TMI7|D3TMI7_GLOMM	Geranylgeranyltransferase type II beta subunit	100	1.4e-210	729.6	OG5_127744	dmel|FBpp0077316
GMOY003353-RA	hypothetical protein	CG7408 gene product	Drosophila melanogaster	drosph	AAF49290	0	0.75	2	P:metabolic process; F:sulfuric ester hydrolase activity	tr|Q9VVM1|Q9VVM1_DROME	CG7408, isoform B	62.5	3.3e-187	653.7	OG5_126989	dmel|FBpp0289510
GMOY003411-RA	hypothetical protein	CG10623 gene product	Drosophila melanogaster	drosoph	AAF53726	2.57e-143	0.755	2	F:selenocysteine methyltransferase activity; F:homocysteine S-methyltransferase activity	tr|D3TRN2|D3TRN2_GLOMM	Homocysteine S-methyltransferase	99.4	6.9e-196	680.6	OG5_128779	dmel|FBpp0080731
GMOY003417-RA	putative kinase	CG8080 gene product	Drosophila melanogaster	drosoph	AAF58993	0	0.79	3	F:NAD+ kinase activity; P:NAD metabolic process; P:NADP biosynthetic process	tr|D3TLZ3|D3TLZ3_GLOMM	Putative kinase	99.3	7.4e-243	837	OG5_133714	dmel|FBpp0087714
GMOY003467-RA	Orphan GPCR 4: Putative Orphan GPCR 4	EG:22E5.11 gene product	Drosophila melanogaster	drosoph	AAF45709	0	0.75	3	C:integral component of membrane; F:G-protein coupled receptor activity; P:G-protein coupled receptor signaling pathway	sp|Q9W534|MOODY_DROME	G-protein coupled receptor moody	58.2	3e-160	563.1	OG5_142852	dmel|FBpp0070327
GMOY003504-RA	hypothetical protein	No_Hits	NA	nr	NA	NA	NA	0	NA	tr|D3TQP6|D3TQP6_GLOMM	Putative uncharacterized protein	100	1.3e-54	209.5	OG5_175468	dmel|FBpp0087957
GMOY003580-RA	major epididymal secretory protein HE1	CG3153 gene product	Drosophila melanogaster	drosoph	AAF55013	1.1e-67	0.78	5	C:extracellular space; F:lipid binding; P:reproduction; P:transport; P:biosynthetic process; P:multicellular organismal development; P:lipid metabolic process	tr|D3TQM1|D3TQM1_GLOMM	Major epididymal secretory protein HE1	100	5.5e-90	327.8	OG5_158831	dmel|FBpp0082349
GMOY003612-RA	hypothetical protein	CG7772 gene product	Drosophila melanogaster	drosoph	AAF48782	3.46e-38	0.65	0	NA	tr|D3TRS9|D3TRS9_GLOMM	Mitochondrial 18 kDa protein	99.3	1.8e-82	302.8	OG5_131669	cpip|CPIJ007314
GMOY003645-RA	Tetraspanin 42El	CG12840 gene product	Drosophila melanogaster	drosoph	AAF59303	3.97e-51	0.74	1	C:integral component of membrane	tr|Q7K527|Q7K527_DROME	GH14950p	59.9	8.7e-75	277.7	OG5_229420	dmel|FBpp0088103
GMOY003646-RA	late bloomer	lbm gene product	Drosophila melanogaster	drosoph	AAF59302	4e-55	0.7	3	C:extracellular region; C:integral component of membrane; P:synapse assembly	tr|D3TMF8|D3TMF8_GLOMM	Tetraspanin	100	9.6e-119	423.7	OG5_172725	dmel|FBpp0088104
GMOY003647-RA	Tetraspanin 42En	tetraspanin isoform a	Musca domestica	nr	XP_005179695	2.08e-81	0.708	1	C:cell	tr|Q7JYY8|Q7JYY8_DROME	Tetraspanin	52.8	2.4e-64	243	OG5_172725	dmel|FBpp0088105
GMOY003657-RA	SRPN5: Serpin 5	CG1857 gene product	Drosophila melanogaster	drosoph	AAF59285	9.43e-69	0.5867	5	P:negative regulation of Toll signaling pathway; F:serine-type endopeptidase inhibitor activity; P:antifungal humoral response; C:extracellular space; P:negative regulation of proteolysis	tr|Q2PQP9|Q2PQP9_GLOMM	Serine protease inhibitor	100	2.7e-259	891.7	NO_GROUP	dmel|FBpp0088123
GMOY003664-RA	Pyridoxal kinase	pyridoxal kinase-like	Musca domestica	nr	XP_005190107	9.81e-152	0.7967	2	F:pyridoxal kinase activity; P:pyridoxal 5'-phosphate salvage	tr|D3TLQ6|D3TLQ6_GLOMM	Pyridoxal/pyridoxine/pyridoxamine kinase	100	2.2e-172	602.4	OG5_127394	agam|AGAP005929-PA
GMOY003689-RA	ABC Transporter, white family	CG9664 gene product	Drosophila melanogaster	drosoph	AAF51131	0	0.6267	4	F:ATPase activity, coupled to transmembrane movement of substances; P:phagocytosis; P:olfactory behavior; C:ATP-binding cassette (ABC) transporter complex	tr|Q0E8U2|Q0E8U2_DROME	CG9664, isoform A	53.7	3.1e-181	632.9	OG5_175134	dmel|FBpp0077294
GMOY003759-RA	hypothetical secreted protein	CG5453 gene product	Drosophila melanogaster	drosoph	AAF53185	8.71e-23	0.55	0	NA	tr|D3TQ55|D3TQ55_GLOMM	Secreted protein	99.5	2e-119	427.2	OG5_162570	dmel|FBpp0079971
GMOY003760-RA	hypothetical protein	CG7633 gene product	Drosophila melanogaster	drosoph	AAF48927	4.31e-123	0.96	1	C:membrane	tr|Q8MZ13|Q8MZ13_DROME	CG33253, isoform A	88.9	6.2e-130	461.5	OG5_126714	dmel|FBpp0074439
GMOY003765-RA	moesin	moe gene product	Drosophila melanogaster	drosoph	AAF46415	0	0.94	19	C:subapical complex; F:phosphatidylinositol-4,5-bisphosphate binding; C:actin filament; P:pole plasm protein localization; P:olfactory behavior; P:establishment or maintenance of epithelial cell apical/basal polarity; P:establishment or maintenance of polarity of larval imaginal disc epithelium; F:actin binding; C:spindle; P:regulation of actin cytoskeleton organization; C:fusome; P:regulation of…	tr|D3TNC2|D3TNC2_GLOMM	Radixin	96.5	0	1125.5	OG5_129438	dmel|FBpp0071213
GMOY003822-RA	T-complex Chaperonin	t-complex protein 1 subunit epsilon-like isoform x2	Musca domestica	nr	XP_005181153	0	0.97	4	C:cytoplasm; P:protein folding; F:ATP binding; F:unfolded protein binding	tr|Q7KKI0|Q7KKI0_DROME	GM12270p	91.2	5.4e-250	860.9	OG5_127343	dmel|FBpp0087095
GMOY003836-RA	hypothetical protein	intron-binding protein aquarius-like	Musca domestica	nr	XP_005185025	0	0.852	3	C:nucleus; P:nucleobase-containing compound metabolic process	tr|Q7KSN8|Q7KSN8_DROME	CG31368, isoform D	74.2	0	2197.5	OG5_129398	dmel|FBpp0081950
GMOY003845-RA	Tetraspan membrane protein in hair cell stereocilia ortholog	CG12026 gene product	Drosophila melanogaster	drosoph	AAF47590	6.69e-137	0.83	1	P:biological_process	tr|Q9W068|Q9W068_DROME	LP10272p	74.8	3.6e-112	402.1	OG5_133043	dmel|FBpp0072716
GMOY003977-RB	hypothetical protein	CG4357 gene product	Drosophila melanogaster	drosoph	AAF49927	4.69e-52	0.73	8	F:sodium:chloride symporter activity; P:rubidium ion transport; P:amino acid transmembrane transport; C:plasma membrane; F:amino acid transmembrane transporter activity; P:potassium ion transport; F:sodium:potassium:chloride symporter activity; P:chloride transport	tr|M9PCA7|M9PCA7_DROME	Sodium chloride cotransporter 69, isoform C	63.5	1.6e-62	236.9	OG5_128886	dmel|FBpp0075719
GMOY004027-RA	GOT1: aspartate aminotransferase, cytoplasmic	CG8430 gene product	Drosophila melanogaster	drosoph	AAF56939	0	0.68	9	P:neurotransmitter receptor metabolic process; P:synapse assembly; F:L-aspartate:2-oxoglutarate aminotransferase activity; P:imaginal disc-derived wing morphogenesis; P:glutamate biosynthetic process; C:mitochondrial matrix; C:lipid particle; P:aspartate metabolic process; F:pyridoxal phosphate binding	tr|D3TRZ7|D3TRZ7_GLOMM	Aspartate aminotransferase	95.1	2.7e-223	771.9	OG5_126737	aaeg|AAEL012579-PA
GMOY004118-RA	dilatory	centrosomal protein of 131 kda	Stomoxys calcitrans	nr	XP_013100611	0	0.69	1	P:intraciliary transport involved in cilium morphogenesis	sp|A1Z7Z9|CP131_DROME	Centromal protein of 131 kDa	43.9	3.7e-183	640.2	OG5_131460	dmel|FBpp0288418
GMOY004155-RA	hypothetical protein	CG6983 gene product	Drosophila melanogaster	drosoph	AAF50414	1.33e-85	0.87	0	NA	tr|D3TPT1|D3TPT1_GLOMM	Hypothetical conserved protein	99.4	1.5e-101	366.3	OG5_136414	dmel|FBpp0076383
GMOY004231-RA	hypothetical protein	CG1572 gene product	Drosophila melanogaster	drosoph	AAF48055	3.82e-40	0.81	2	C:membrane; P:positive regulation of hemocyte proliferation	tr|D3TNN3|D3TNN3_GLOMM	Hypothetical conserved protein	100	1.1e-88	323.6	OG5_149510	dmel|FBpp0073388
GMOY004312-RA	hypothetical protein	CG6003 gene product	Drosophila melanogaster	drosph	AAF55620	2.26e-172	0.56	0	NA	tr|A8JR42|A8JR42_DROME	GUK-holder, isoform E	45.2	6.7e-218	756.1	OG5_158510	dmel|FBpp0111837
GMOY004361-RA	tetraspanin	CG17531 gene product	Drosophila melanogaster	drosoph	AAF57695	4.11e-88	0.79	5	C:cytoplasm; P:glutathione metabolic process; F:glutathione transferase activity; C:integral component of membrane; F:protein binding	tr|D3TQP5|D3TQP5_GLOMM	Glutathione S-transferase	100	2.5e-122	437.6	OG5_127168	dmel|FBpp0085856
GMOY004373-RA	formin	hypothetical protein FF38_07787	Lucilia cuprina	nr	KNC32949	0	0.73	2	F:actin binding; P:cellular component organization	No_Hits	NA	NA	NA	NA	OG5_130865	dmel|FBpp0112380
GMOY004457-RA	hypothetical protein	CG9784 gene product	Drosophila melanogaster	drosph	AAF48627	0	0.73	2	F:inositol trisphosphate phosphatase activity; P:phosphatidylinositol dephosphorylation	tr|Q9VXE7|Q9VXE7_DROME	CG9784, isoform A	61.8	1.3e-166	583.9	OG5_134082	dmel|FBpp0074064
GMOY004473-RA	hypothetical protein	CG16700 gene product	Drosophila melanogaster	drosoph	AAF48694	8.5e-153	0.71	4	P:cell differentiation; P:multicellular organismal development; C:cytoplasmic membrane-bounded vesicle; F:transporter activity; P:transport	tr|Q9VX84|Q9VX84_DROME	CG16700-PA	52.9	2.1e-122	436.8	OG5_158736	dmel|FBpp0074157
GMOY004645-RA	alpha-Tubulin at 84B	alphatub84b gene product	Drosophila melanogaster	drosoph	AAF55809	0	0.99	15	P:centrosome duplication; C:tubulin complex; P:mitotic spindle organization; F:GTP binding; P:GTP catabolic process; F:myosin binding; C:astral microtubule; P:protein polymerization; C:centrosome; P:antimicrobial humoral response; C:lipid particle; P:mitotic spindle assembly checkpoint; F:GTPase activity; F:structural constituent of cytoskeleton; P:cytokinesis	tr|D3TQG7|D3TQG7_GLOMM	Alpha tubulin	100	1.3e-269	926	OG5_126605	dmel|FBpp0081153
GMOY004675-RA	glutathione S-transferase	CG6662 gene product	Drosophila melanogaster	drosoph	AAF50402	7.96e-105	0.75	9	P:pteridine biosynthetic process; F:glutathione transferase activity; P:glutathione metabolic process; F:glutathione dehydrogenase (ascorbate) activity; F:protein homodimerization activity; F:pyrimidodiazepine synthase activity; C:cytoplasm; P:eye pigment biosynthetic process; F:transferase activity, transferring sulfur-containing groups	tr|D3TMM4|D3TMM4_GLOMM	Glutathione S-transferase	98	8.8e-146	513.8	OG5_126817	dmel|FBpp0076376
GMOY004751-RA	hypothetical protein	CG4558 gene product	Drosophila melanogaster	drosoph	AAF46213	1.56e-145	0.74	0	NA	tr|D3TPC9|D3TPC9_GLOMM	Hypothetical conserved protein	100	2e-231	798.9	OG5_162982	dmel|FBpp0289414
GMOY004768-RA	hypothetical protein	CG9947 gene product	Drosophila melanogaster	drosoph	AAF48613	7.2e-167	0.8	1	C:membrane	tr|D3TS55|D3TS55_GLOMM	Transmembrane protein 30A	100	1.6e-211	732.6	OG5_127172	dmel|FBpp0074076
GMOY004773-RA	Tsl: torso-like	tsl gene product	Drosophila melanogaster	drosph	AAF55919	0	0.9	4	F:torso binding; P:torso signaling pathway; P:terminal region determination; C:extracellular region	sp|P40689|TSL_DROME	Torso-like protein	75.9	3.8e-160	562	OG5_155309	dmel|FBpp0083562
GMOY004783-RA	Pfk: Phosphofructokinase	pfk gene product	Drosophila melanogaster	drosph	AAF58841	0	0.83	8	P:neurogenesis; C:6-phosphofructokinase complex; F:6-phosphofructokinase activity; F:DNA binding; C:polytene chromosome; P:fructose 6-phosphate metabolic process; P:glycolysis; P:chromatin remodeling	sp|P52034|PFKA_DROME	ATP-dependent 6-phosphofructokinase	77.2	9.8e-271	930.6	OG5_126758	aaeg|AAEL006895-PA
GMOY004800-RA	hypothetical protein	CG13515 gene product	Drosophila melanogaster	drosoph	AAF46883	0.000245	0.63	0	NA	No_Hits	NA	NA	NA	NA	NO_GROUP	dmel|FBpp0100005
GMOY004814-RA	hypothetical protein	CG5973 gene product	Drosophila melanogaster	drosoph	AAF52517	3.75e-140	0.81	4	F:retinal binding; C:Arp2/3 protein complex; P:transport; F:transporter activity	tr|D3TS22|D3TS22_GLOMM	Phosphatidylinositol transfer protein SEC14	97.7	9.1e-182	633.6	OG5_134920	dmel|FBpp0079074
GMOY004832-RA	hypothetical protein	hypothetical protein FF38_07885	Lucilia cuprina	nr	KNC24885	3.2e-82	0.5	0	NA	No_Hits	NA	NA	NA	NA	NO_GROUP	dmel|FBpp0112169
GMOY004864-RA	DLD: dihydrolipoamide dehydrogenase	Gr gene product	Drosophila melanogaster	drosph	AAF46355	0	0.86	5	P:oxidation-reduction process; F:flavin adenine dinucleotide binding; P:cell redox homeostasis; F:NADP binding; F:thioredoxin-disulfide reductase activity	tr|D3TLE7|D3TLE7_GLOMM	Thioredoxin reductase-1	97.4	1.2e-287	986.1	OG5_126785	dmel|FBpp0071116
GMOY004883-RA	salivary gland-expressed BHLH transcription factor	CG12952 gene product	Drosophila melanogaster	drosph	AAF54351	2.47e-32	0.74	3	F:sequence-specific DNA binding transcription factor activity; P:positive regulation of transcription from RNA polymerase II promoter; F:protein dimerization activity	tr|D3TM94|D3TM94_GLOMM	Salivary gland-expressed BHLH transcription factor	99.7	9.7e-190	660.2	OG5_162703	dmel|FBpp0081462
GMOY004921-RA	hypothetical protein	pros26 gene product	Drosophila melanogaster	drosph	AAF49435	6.32e-123	0.63	3	C:proteasome core complex; P:proteasome-mediated ubiquitin-dependent protein catabolic process; F:threonine-type endopeptidase activity	tr|D3TQD0|D3TQD0_GLOMM	20S proteasome regulatory subunit beta type PSMB1/PRE7	100	1.7e-132	469.5	OG5_127834	dmel|FBpp0075119
GMOY004949-RA	hypothetical protein	CG7655 gene product	Drosophila melanogaster	drosoph	AAF55455	8.08e-98	0.77	2	C:nuclear envelope; P:lateral inhibition	tr|D3TQ25|D3TQ25_GLOMM	Hypothetical conserved protein	100	1.7e-149	526.2	OG5_133700	dmel|FBpp0082912
GMOY005020-RA	hypothetical protein	CG14223 gene product	Drosophila melanogaster	drosoph	AAF48997	1.35e-66	0.7	0	NA	tr|Q9VWE5|Q9VWE5_DROME	CG14223, isoform A	48.1	2.2e-109	394	OG5_158652	dmel|FBpp0074527
GMOY005027-RA	hypothetical protein	hypothetical protein FF38_10071	Lucilia cuprina	nr	KNC31760	6.4e-108	0.79	2	C:membrane; F:growth factor activity	No_Hits	NA	NA	NA	NA	OG5_162903	dmel|FBpp0111523
GMOY005029-RA	Ser: Serine protease 11	CG6367 gene product	Drosophila melanogaster	drosoph	AAF48846	1.82e-78	0.5533	6	P:innate immune response; P:proteolysis; P:positive regulation of antifungal peptide biosynthetic process; C:extracellular region; P:Toll signaling pathway; F:serine-type endopeptidase activity	tr|D3TMC3|D3TMC3_GLOMM	Fat body serine protease	99.5	6.9e-222	767.3	OG5_162745	dmel|FBpp0074400
GMOY005030-RA	hypothetical protein	PREDICTED: uncharacterized protein LOC106096055	Stomoxys calcitrans	nr	XP_013119034	1.2e-40	0.63	0	NA	No_Hits	NA	NA	NA	NA	NO_GROUP	dmel|FBpp0074398
GMOY005036-RA	hypothetical protein	protein arv1-like	Musca domestica	nr	XP_005177243	5.03e-56	0.658	0	NA	tr|Q8SYH1|Q8SYH1_DROME	CG32442, isoform A	45	1.2e-56	217.6	OG5_130657	dmel|FBpp0088739
GMOY005048-RA	Dihydroxyacetone phosphate acyltransferase	dihydroxyacetone phosphate isoform a	Musca domestica	nr	XP_005187494	0	0.758	4	F:glycerol-3-phosphate O-acyltransferase activity; P:cellular lipid metabolic process; C:peroxisome; F:glycerone-phosphate O-acyltransferase activity	tr|Q9VBQ6|Q9VBQ6_DROME	Dihydroxyacetone phosphate acyltransferase, isoform A	58.7	5.7e-226	781.6	OG5_129498	dmel|FBpp0084271
GMOY005058-RA	Neurexin IV	nrx gene product	Drosophila melanogaster	drosoph	AAF49951	0	0.93	21	P:establishment or maintenance of cell polarity; P:establishment of blood-nerve barrier; P:septate junction assembly; P:synaptic vesicle targeting; P:regulation of tube size, open tracheal system; P:dorsal closure; P:synaptic vesicle docking involved in exocytosis; C:pleated septate junction; P:protein localization; P:nerve maturation; P:cell adhesion involved in heart morphogenesis; P:axon enshe…	sp|Q94887|NRX4_DROME	Neurexin-4	85.3	0	2223.4	OG5_128166	dmel|FBpp0075731
GMOY005093-RA	chascon	CG12989 gene product	Drosophila melanogaster	drosoph	AAF48753	1.3e-77	0.73	0	NA	tr|Q9VX26|Q9VX26_DROME	Chascon, isoform A	54.8	1.5e-96	352.4	OG5_169976	dmel|FBpp0074251
GMOY005137-RA	hypothetical protein	No_Hits	NA	nr	NA	NA	NA	0	NA	No_Hits	NA	NA	NA	NA	No_Hits	No_Hits
GMOY005165-RA	croquemort	crq gene product	Drosophila melanogaster	drosoph	AAF51494	0	0.63	11	P:defense response; P:apoptotic process; P:salivary gland cell autophagic cell death; P:immune response; P:macrophage activation; P:phagocytosis, engulfment; F:scavenger receptor activity; P:immune response-regulating cell surface receptor signaling pathway involved in phagocytosis; P:regulation of phagocytosis; C:integral component of plasma membrane; P:cell adhesion	tr|A4UZX7|A4UZX7_DROME	Croquemort, isoform B	62.7	4.7e-196	681.8	OG5_129842	dmel|FBpp0077748
GMOY005209-RA	hypothetical protein	CG18870 gene product	Drosophila melanogaster	drosoph	AAG22192	2.98e-123	0.71	0	NA	tr|Q9I7V5|Q9I7V5_DROME	CG18870, isoform A	58.6	1.2e-108	391	OG5_158616	dmel|FBpp0071605
GMOY005221-RA	prenyl protease type I	caax prenyl metalloprotease	Lucilia sericata	nr	AEX33292	0	0.8833	4	C:membrane; F:metalloendopeptidase activity; P:proteolysis; P:CAAX-box protein processing	tr|Q7K172|Q7K172_DROME	LD04933p	67.8	4.4e-185	645.2	OG5_127953	dmel|FBpp0086207
GMOY005327-RA	mu-crystallin	CG4872 gene product	Drosophila melanogaster	drosoph	AAF48676	2.23e-59	0.63	0	NA	tr|D3TP91|D3TP91_GLOMM	Mu-crystallin	99.7	3e-194	675.2	OG5_128502	dmel|FBpp0074113
GMOY005381-RA	Actin-related protein	arp66b gene product	Drosophila melanogaster	drosoph	AAF47012	0	0.97	17	P:phagocytosis; C:lamellipodium; C:actin filament; P:ovarian follicle cell stalk formation; P:actin filament reorganization involved in cell cycle; P:positive regulation of Notch signaling pathway; P:Arp2/3 complex-mediated actin nucleation; P:intracellular protein transport; P:myoblast fusion; F:actin binding; C:Arp2/3 protein complex; P:axonal fasciculation; P:pseudocleavage involved in syncyti…	sp|P32392|ARP3_DROME	Actin-related protein 3	95.2	7.5e-240	827	OG5_128269	dmel|FBpp0076460
GMOY005537-RA	hypothetical protein	PREDICTED: uncharacterized protein LOC105222147	Bactrocera dorsalis	nr	XP_011197652	0	0.65	2	F:catalytic activity; P:metabolic process	No_Hits	NA	NA	NA	NA	NO_GROUP	dmel|FBpp0083374
GMOY005659-RA	hypothetical protein	cyp6d5 gene product	Drosophila melanogaster	drosoph	AAF55009	8.27e-70	0.59	4	P:oxidation-reduction process; F:iron ion binding; F:oxidoreductase activity, acting on paired donors, with incorporation or reduction of molecular oxygen; F:heme binding	sp|Q9VCW1|CP6D4_DROME	Probable cytochrome P450 6d4	54.7	7e-49	192.2	OG5_135330	dmel|FBpp0088707
GMOY005695-RA	hypothetical protein	CG8600 gene product	Drosophila melanogaster	drosoph	AAF50580	1.42e-73	0.82	0	NA	tr|D3TP28|D3TP28_GLOMM	Hypothetical conserved protein	100	9.6e-92	333.6	OG5_158356	dmel|FBpp0289434
GMOY005818-RA	hypothetical protein	CG15369 gene product	Drosophila melanogaster	drosoph	AAF46465	6.47e-26	0.69	1	F:cysteine-type endopeptidase inhibitor activity	tr|Q9W370|Q9W370_DROME	CG15369, isoform B	54.5	2.8e-24	109.4	OG5_155405	dmel|FBpp0071244
GMOY005976-RA	hypothetical protein	CG7267 gene product	Drosophila melanogaster	drosoph	AAF46435	1.15e-44	0.83	0	NA	tr|Q9W399|Q9W399_DROME	CG44325, isoform E	72.4	9.2e-48	187.2	NO_GROUP	dmel|FBpp0071289
GMOY005982-RA	SCP: sterol carrier protein	CG11151 gene product	Drosophila melanogaster	drosoph	AAF48311	2.39e-59	0.65	4	F:sterol binding; F:estradiol 17-beta-dehydrogenase activity; C:lipid particle; C:intracellular organelle	tr|Q9VY92|Q9VY92_DROME	CG11151, isoform B	86.2	9e-50	193.7	OG5_132813	dmel|FBpp0073650
GMOY005991-RA	Charged multivesicular body protein	charged multivesicular body protein 1b-like	Ceratitis capitata	nr	XP_004535537	3.26e-120	0.972	1	P:protein transport	tr|Q95SH2|Q95SH2_DROME	Charged multivesicular body protein 1, isoform A	95.1	1.4e-101	366.7	OG5_127432	dmel|FBpp0074859
GMOY006039-RA	hypothetical protein	CG11752 gene product	Drosophila melanogaster	drosph	AAF48031	2.82e-22	0.87	1	C:mitochondrial respiratory chain complex I	tr|Q9VZ01|Q9VZ01_DROME	CG11752-PA	69.7	7.8e-22	100.5	OG5_162664	dmel|FBpp0073308
GMOY006094-RA	PGRP: peptidoglycan recognition protein	CG4432 gene product	Drosophila melanogaster	drosoph	AAF50302	7.35e-73	0.51	3	F:zinc ion binding; P:peptidoglycan catabolic process; F:N-acetylmuramoyl-L-alanine amidase activity	tr|Q2PQQ8|Q2PQQ8_GLOMM	Peptidoglycan recognition protein LC	91.2	1.1e-208	724.2	OG5_158473	dmel|FBpp0088492
GMOY006133-RA	aspartyl protease	cathd gene product	Drosophila melanogaster	drosoph	AAF45770	0	0.7667	8	C:lysosome; C:microtubule associated complex; P:defense response to Gram-negative bacterium; P:nurse cell apoptotic process; P:salivary gland cell autophagic cell death; P:proteolysis; F:aspartic-type endopeptidase activity; C:extracellular region	tr|D3TMW6|D3TMW6_GLOMM	Aspartyl protease	100	1.1e-233	806.6	OG5_126885	dmel|FBpp0087972
GMOY006176-RA	Ribonucleoside diphosphate reductase small subunit	gene product	Drosophila melanogaster	drosoph	AAF58599	0	0.81	8	P:oxidation-reduction process; F:transition metal ion binding; P:neurogenesis; P:DNA replication; P:deoxyribonucleoside diphosphate metabolic process; P:activation of cysteine-type endopeptidase activity involved in apoptotic process; C:ribonucleoside-diphosphate reductase complex; F:ribonucleoside-diphosphate reductase activity, thioredoxin disulfide as acceptor	tr|D3TQH9|D3TQH9_GLOMM	Ribonucleotide reductase beta subunit	97.5	1.6e-226	782.7	OG5_126823	dmel|FBpp0087152
GMOY006240-RA	Vacuolar protein sorting 37B	CG1115 gene product	Drosophila melanogaster	drosoph	AAF52060	4.48e-41	0.78	1	C:ESCRT I complex	tr|D3TKK6|D3TKK6_GLOMM	Uncharacterized conserved protein	100	3.9e-123	438.3	OG5_133494	dmel|FBpp0078424
GMOY006258-RA	Uracil-DNA degrading factor	CG18410 gene product	Drosophila melanogaster	drosoph	AAF56338	1.77e-128	0.87	6	F:nuclease activity; P:catabolic process; P:DNA metabolic process; F:DNA binding; P:multicellular organismal development; F:RNA binding; F:hydrolase activity	tr|D3TNK0|D3TNK0_GLOMM	Hypothetical conserved protein	100	4.8e-186	647.9	OG5_162711	dmel|FBpp0084116
GMOY006343-RA	hypothetical protein	sentrin sumo-specific protease senp7	Musca domestica	nr	XP_005185643	0	0.65	2	P:proteolysis; F:cysteine-type peptidase activity	tr|Q9VRY4|Q9VRY4_DROME	LD13895p	65.8	2.1e-51	201.4	OG5_131076	aaeg|AAEL001372-PA
GMOY006433-RA	hypothetical protein	NA	Musca domestica	nr	XP_005189826	3.08e-48	0.952	0	NA	sp|Q9VHI4|SF3B5_DROME	Probable splicing factor 3B subunit 5	89.4	1.1e-41	166.4	OG5_128788	dmel|FBpp0081484
GMOY006446-RA	hypothetical protein	No_Hits	NA	nr	NA	NA	NA	0	NA	No_Hits	NA	NA	NA	NA	No_Hits	No_Hits
GMOY006462-RA	hypothetical protein	hypothetical protein FF38_08991	Lucilia cuprina	nr	KNC33837	3.5e-16	0.61	0	NA	No_Hits	NA	NA	NA	NA	No_Hits	No_Hits
GMOY006519-RA	hypothetical protein	No_Hits	NA	nr	NA	NA	NA	0	NA	tr|Q9VKR8|Q9VKR8_DROME	CG17108	53.2	8.8e-37	151.4	No_Hits	No_Hits
GMOY006520-RA	hypothetical protein	No_Hits	NA	nr	NA	NA	NA	0	NA	No_Hits	NA	NA	NA	NA	No_Hits	No_Hits
GMOY006526-RA	hypothetical protein	CG4357 gene product	Drosophila melanogaster	drosoph	AAF49927	8.55e-61	0.92	9	F:sodium:chloride symporter activity; P:rubidium ion transport; P:amino acid transmembrane transport; C:plasma membrane; F:amino acid transmembrane transporter activity; P:potassium ion transport; C:integral component of membrane; F:sodium:potassium:chloride symporter activity; P:chloride transport	tr|M9PCA7|M9PCA7_DROME	Sodium chloride cotransporter 69, isoform C	81	2.7e-61	232.3	OG5_128886	dmel|FBpp0075719
GMOY006705-RA	Lachesin	Lac gene product	Drosophila melanogaster	drosoph	AAF58506	0	0.92	11	C:extrinsic component of membrane; P:regulation of tube size, open tracheal system; P:morphogenesis of embryonic epithelium; P:homophilic cell adhesion; C:septate junction; P:cell adhesion involved in heart morphogenesis; P:septate junction assembly; P:axonogenesis; P:maintenance of epithelial integrity, open tracheal system; F:protein homodimerization activity; C:plasma membrane	sp|Q24372|LACH_DROME	Lachesin	83.6	1.2e-172	603.6	OG5_144287	dmel|FBpp0087044
GMOY006719-RA	Ca2+/calmodulin-dependent protein kinase	CG10126 gene product	Drosophila melanogaster	drosoph	AAF55310	9.69e-97	0.84	1	F:calcium ion binding	tr|D3TQ33|D3TQ33_GLOMM	Ca2+/calmodulin-dependent protein kinase	100	6e-116	414.8	OG5_129675	dmel|FBpp0082155
GMOY006813-RA	hypothetical protein	CG17121 gene product	Drosophila melanogaster	drosoph	AAF56086	0	0.93	2	F:oxidoreductase activity, acting on the CH-OH group of donors, NAD or NADP as acceptor; P:metabolic process	tr|Q9VCR9|Q9VCR9_DROME	CG17121	80.5	2.8e-167	585.9	OG5_144135	dmel|FBpp0083754
GMOY006818-RA	uncharacterized secreted conserved protein	CG3770 gene product	Drosophila melanogaster	drosoph	AAF47300	5.77e-94	0.72	3	P:cell differentiation; P:multicellular organismal development; C:plasma membrane; P:anatomical structure morphogenesis; P:cellular component organization	tr|D3TKW1|D3TKW1_GLOMM	Uncharacterized secreted conserved protein (Fragment)	99.6	6.8e-132	467.6	OG5_134408	dmel|FBpp0072300
GMOY006822-RA	hypothetical protein	CG2765 gene product	Drosophila melanogaster	drosoph	AAF47303	4.53e-94	0.72	0	NA	tr|D3TN34|D3TN34_GLOMM	Uncharacterized conserved protein	100	4.6e-167	584.7	OG5_146432	dmel|FBpp0072314
GMOY006832-RA	gcm2	glide2 gene product	Drosophila melanogaster	drosoph	AAF52793	8.65e-123	0.7333	23	F:protein disulfide oxidoreductase activity; P:determination of adult lifespan; P:negative regulation of crystal cell differentiation; P:embryonic plasmatocyte differentiation; P:cellular response to DNA damage stimulus; P:dendrite morphogenesis; F:electron carrier activity; P:glial cell fate determination; P:defense response to fungus; P:positive regulation of glial cell differentiation; P:cell …	sp|Q9VLA2|GCM2_DROME	Transcription factor glial cells missing 2	47.1	2.9e-116	417.2	NO_GROUP	dmel|FBpp0089223
GMOY006845-RA	hypothetical protein	No_Hits	NA	nr	NA	NA	NA	0	NA	No_Hits	NA	NA	NA	NA	No_Hits	No_Hits
GMOY006879-RA	Insulin-like peptide	CG14059 gene product	Drosophila melanogaster	drosph	AAF49378	1.1e-21	0.58	0	NA	tr|Q4V5V6|Q4V5V6_DROME	IP06470p	38.1	7.7e-24	108.2	NO_GROUP	dmel|FBpp0288660
GMOY006991-RB	Secreted Wg-interacting molecule	scrib gene product	Drosophila melanogaster	drosph	AAF56598	0	0.96	1	F:protein binding	sp|Q7KRY7|LAP4_DROME	Protein lap4	67.7	9.6e-229	790.8	OG5_130662	dmel|FBpp0099536
GMOY007042-RA	hypothetical protein	insulin-like growth factor-binding protein complex acid labile subunit-like isoform x1	Musca domestica	nr	XP_005176444	0	0.7233	1	F:protein binding	tr|Q9VE49|Q9VE49_DROME	CG7702, isoform A	48.8	2.6e-141	500	OG5_174794	dmel|FBpp0083080
GMOY007230-RA	Hex: hexokinase	CG3001 gene product	Drosophila melanogaster	drosoph	AAF46507	0	0.78	9	C:cytosol; P:cellular glucose homeostasis; P:flight; F:ATP binding; P:lateral inhibition; P:glycolysis; F:glucokinase activity; F:mannokinase activity; F:fructokinase activity	tr|D3TRU8|D3TRU8_GLOMM	Hexokinase	99.8	0	1144.4	OG5_126743	dmel|FBpp0071296
GMOY007233-RA	hypothetical protein	CG2789 gene product	Drosophila melanogaster	drosoph	AAF51482	1.74e-63	0.8	3	C:integral component of membrane; C:mitochondrial envelope; F:benzodiazepine receptor activity	tr|Q9VPR1|Q9VPR1_DROME	CG2789-PA	66.5	1.6e-66	250	OG5_129542	dmel|FBpp0077726
GMOY007264-RA	hypothetical protein	CG6572 gene product	Drosophila melanogaster	drosph	AAF55145	7.63e-158	0.78	2	F:catalytic activity; P:metabolic process	tr|Q95U32|Q95U32_DROME	CG31344	61.6	1.1e-142	505.8	OG5_149280	dmel|FBpp0082590
GMOY007273-RA	Leucine-rich repeat activity-regulated protein at synapses	CG15658 gene product	Drosophila melanogaster	drosoph	AAF46694	5.43e-118	0.59	12	P:phagocytosis; P:epithelial cell migration; P:neuron projection morphogenesis; P:extracellular matrix organization; P:mesoderm development; P:organ development; P:cell morphogenesis involved in neuron differentiation; P:embryo development; P:chemotaxis; P:regulation of cellular process; P:anatomical structure formation involved in morphogenesis; F:protein binding	tr|D3TNL7|D3TNL7_GLOMM	Hypothetical conserved protein	96.9	1.1e-194	676.8	OG5_158514	dmel|FBpp0071509
GMOY007352-RA	Contactin	CG1084 gene product	Drosophila melanogaster	drosoph	AAF52137	0	0.71	7	P:neuron projection morphogenesis; P:cellular metabolic process; P:response to stimulus; P:organ development; F:coenzyme binding; P:biological regulation; F:catalytic activity	sp|Q9VN14|CONT_DROME	Contactin	75.4	0	1226.5	OG5_127798	dmel|FBpp0078557
GMOY007533-RA	hypothetical protein	zip gene product	Drosophila melanogaster	drosoph	AAF47311	1e-18	1	36	C:cytoskeleton; C:protein complex; P:anatomical structure morphogenesis; P:cellular component organization; P:embryo development; P:cell differentiation; P:multicellular organismal development; P:cytoskeleton organization; P:regulation of biological process; P:cell cycle; P:response to external stimulus; P:response to stress; C:plasma membrane; F:hydrolase activity; P:biological_process; C:cytopl…	tr|Q59E58|Q59E58_DROME	Zipper, isoform C	93.2	1.2e-19	93.6	NO_GROUP	cpip|CPIJ015897
GMOY007563-RA	hypothetical protein	hypothetical protein FF38_11816	Lucilia cuprina	nr	KNC25061	0	0.56	4	C:integral component of membrane; F:G-protein coupled receptor activity; P:cell surface receptor signaling pathway; P:G-protein coupled receptor signaling pathway	No_Hits	NA	NA	NA	NA	OG5_135426	dmel|FBpp0085101
GMOY007608-RA	Tetraspanin 74F	tetraspanin isoform b	Musca domestica	nr	XP_005176720	4.75e-128	0.928	1	C:integral component of membrane	tr|Q7JZI2|Q7JZI2_DROME	Tetraspanin	80.1	5.5e-115	411.4	OG5_168241	dmel|FBpp0074920
GMOY007679-RA	saposin-related protein	sap-r gene product	Drosophila melanogaster	drosoph	AAF57097	0	0.6233	5	P:dsRNA transport; P:ribonucleoside biosynthetic process; C:fusome; P:ribonucleotide biosynthetic process; P:ribonucleoside triphosphate biosynthetic process	tr|D3TL69|D3TL69_GLOMM	Saposin-related protein (Fragment)	94	0	1200.7	OG5_130508	dmel|FBpp0085075
GMOY007703-RA	hypothetical protein	actin-binding protein anillin-like	Musca domestica	nr	AAF54991	0	0.7733	1	F:phospholipid binding	sp|Q9V4P1|ANLN_DROME	Actin-binding protein anillin	58.3	2.3e-225	779.6	OG5_133480	dmel|FBpp0087986
GMOY007743-RA	hypothetical protein	CG5541 gene product	Drosophila melanogaster	drosoph	AAF48414	4.68e-72	0.66	2	P:biological_process; C:cellular_component	tr|Q9VXZ2|Q9VXZ2_DROME	CG5541, isoform A	45.2	1.8e-72	270.8	OG5_162723	dmel|FBpp0073775
GMOY007768-RA	sinuous	sinuous	Musca domestica	nr	XP_005185816	2.33e-127	0.864	1	C:cell	tr|Q9VRM3|Q9VRM3_DROME	Sinuous	75.5	9.9e-107	384	OG5_152249	dmel|FBpp0289347
GMOY007780-RA	rhomboid	rho gene product	Drosophila melanogaster	drosph	AAF47496	1.85e-127	0.74	72	P:melanization defense response; P:regulation of Malpighian tubule size; P:leg disc proximal/distal pattern formation; P:dendrite morphogenesis; P:pseudocleavage involved in syncytial blastoderm formation; P:ventral furrow formation; C:integral component of plasma membrane; P:peptide bond cleavage involved in epidermal growth factor receptor ligand maturation; P:olfactory learning; P:salivary gla…	sp|P20350|RHOM_DROME	Protein rhomboid	65.1	5.1e-123	438.7	OG5_137241	dmel|FBpp0072578
GMOY007789-RA	hypothetical protein	No_Hits	NA	nr	NA	NA	NA	0	NA	No_Hits	NA	NA	NA	NA	No_Hits	No_Hits
GMOY007805-RA	hypothetical protein	hsp23 gene product	Drosophila melanogaster	drosoph	AAF50286	5.87e-60	0.75	5	C:microtubule associated complex; F:actin binding; P:cold acclimation; P:response to hypoxia; P:response to heat	tr|D3TN88|D3TN88_GLOMM	Alpha crystallin	100	1.9e-102	369.4	OG5_128990	dmel|FBpp0076181
GMOY007807-RA	heat shock protein 23	Hsp26 gene product	Drosophila melanogaster	drosoph	AAF50288	1.12e-51	0.65	8	C:microtubule associated complex; P:determination of adult lifespan; P:behavioral response to starvation; P:defense response to bacterium; P:imaginal disc-derived wing morphogenesis; P:cold acclimation; F:myosin binding; P:defense response to fungus	tr|D3TMP8|D3TMP8_GLOMM	Heat shock protein 23	100	4.7e-118	421.4	OG5_128990	dmel|FBpp0076224
GMOY007871-RA	hypothetical protein	CG13432 gene product	Drosophila melanogaster	drosoph	AAF57452	7.41e-109	0.84	0	NA	tr|Q7K3W4|Q7K3W4_DROME	GH08941p	74.8	1.5e-98	357.5	OG5_149319	dmel|FBpp0085570
GMOY007904-RA	sev: sevenless	sev gene product	Drosophila melanogaster	drosoph	AAF47992	0	0.54		-	sp|P13368|7LESS_DROME	Protein sevenless	35.6	0	1234.9	OG5_135644	dmel|FBpp0073249
GMOY007911-RA	hypothetical protein	CG7713 gene product	Drosophila melanogaster	drosoph	AAF55468	1.52e-78	0.89	0	NA	tr|Q9VEF6|Q9VEF6_DROME	CG7713, isoform A	82.8	6e-79	291.2	OG5_155015	dmel|FBpp0082937
GMOY007932-RA	Ir56b: Ionotropic receptor (Ir56b)	CG6265 gene product	Drosophila melanogaster	drosph	AAF56657	0	0.73	2	P:proteolysis; F:metalloendopeptidase activity	tr|Q8IMQ2|Q8IMQ2_DROME	Neprilysin 5, isoform D	61.9	1.3e-294	1010.7	OG5_149486	dmel|FBpp0084518
GMOY007941-RA	enabled	protein enabled	Lucilia cuprina	nr	KNC26173	3.3e-112	0.94	0	NA	sp|Q8T4F7|ENA_DROME	Protein enabled	44.1	2e-187	654.1	OG5_134457	aaeg|AAEL010747-PA
GMOY007953-RA	hypothetical protein	hypothetical protein FF38_11730	Lucilia cuprina	nr	KNC30667	1.3e-60	0.58	0	NA	No_Hits	NA	NA	NA	NA	OG5_186979	dmel|FBpp0112126
GMOY007990-RA	GlyP: Glycogen phosphorylase	GlyP gene product	Drosophila melanogaster	drosoph	AAF51303	0	0.95	6	P:flight; F:glycogen phosphorylase activity; P:glycogen catabolic process; C:protein complex; F:pyridoxal phosphate binding; F:protein homodimerization activity	sp|Q9XTL9|PYG_DROME	Glycogen phosphorylase	90	0	1452.2	OG5_126999	dmel|FBpp0099923
GMOY008182-RA	Double hit	EG:52C10.2 gene product	Drosophila melanogaster	drosoph	AAF57785	1.73e-105	0.78	1	P:termination of G-protein coupled receptor signaling pathway	tr|A0A0B4LFL6|A0A0B4LFL6_DROME	Double hit, isoform C	68.1	2.5e-104	376.3	OG5_130823	dmel|FBpp0088521
GMOY008344-RA	hypothetical protein	af368912_1immune reactive protease inhibitor nh6	Glossina morsitans morsitans	nr	AAM46785	2.4e-40	1	2	F:peptidase activity; P:proteolysis	tr|Q8MX86|Q8MX86_GLOMM	Immune reactive putative protease inhibitor PrInh6 (Fragment)	100	3.5e-38	154.8	OG5_135231	amel|XP_001120243
GMOY008399-RA	purple	pr gene product	Drosophila melanogaster	drosoph	AAF58478	4.19e-66	0.72	11	P:positive regulation of transcription from RNA polymerase II promoter; C:transcription factor complex; P:specification of segmental identity, labial segment; P:tetrahydrobiopterin biosynthetic process; P:pteridine biosynthetic process; F:6-pyruvoyltetrahydropterin synthase activity; P:proboscis development; F:RNA polymerase II distal enhancer sequence-specific DNA binding transcription factor ac…	sp|P48611|PTPS_DROME	6-pyruvoyl tetrahydrobiopterin synthase	62.5	9.1e-55	210.7	OG5_130654	dmel|FBpp0088418
GMOY008424-RA	hypothetical protein	CG4511 gene product	Drosophila melanogaster	drosoph	AAF54565	3.96e-113	0.93	1	F:nucleotide binding	tr|Q9VGV8|Q9VGV8_DROME	CG4511, isoform A	81.9	4.7e-105	378.3	OG5_127313	dmel|FBpp0081763
GMOY008444-RA	dihydrofolate reductase	Dhfr gene product	Drosophila melanogaster	drosoph	AAF55324	3.87e-79	0.78	8	P:pyrimidine deoxyribonucleotide interconversion; P:glycine biosynthetic process; F:dihydrofolate reductase activity; F:protein binding; P:folic acid-containing compound metabolic process; P:'de novo' IMP biosynthetic process; P:oxidation-reduction process; F:NADP binding	tr|D3TND9|D3TND9_GLOMM	Dihydrofolate reductase	100	4.3e-142	501.9	OG5_128410	dmel|FBpp0110210
GMOY008449-RA	crot: carnitine o-acyltransferase	CG12428 gene product	Drosophila melanogaster	drosph	AAF56742	0	0.74	2	C:peroxisome; F:carnitine O-octanoyltransferase activity	tr|D3TN13|D3TN13_GLOMM	Carnitine O-acyltransferase CROT	100	0	1253.8	OG5_134670	dmel|FBpp0084607
GMOY008494-RA	hypothetical protein	CG6256 gene product	Drosophila melanogaster	drosoph	AAF52977	0	0.9	1	F:protein binding	tr|Q86P21|Q86P21_DROME	CG31721-PA	94.9	5.8e-69	259.6	OG5_130663	dmel|FBpp0079685
GMOY008599-RA	cellular repressor of transcription	creg gene product	Drosophila melanogaster	drosoph	AAF55414	1.32e-55	0.74	5	P:negative regulation of transcription from RNA polymerase II promoter; F:transcription factor binding; F:FMN binding; F:oxidoreductase activity; P:oxidation-reduction process	tr|D3TMX0|D3TMX0_GLOMM	Cellular repressor of transcription	99.4	9.5e-86	313.9	OG5_131960	dmel|FBpp0088836
GMOY008629-RA	hypothetical protein	CG13335 gene product	Drosophila melanogaster	drosoph	AAF58350	4.12e-62	0.85	0	NA	tr|Q8IH23|Q8IH23_DROME	CG42808	78.2	2.2e-60	229.2	NO_GROUP	dmel|FBpp0086799
GMOY008664-RA	Centrocortin	CG1962 gene product	Drosophila melanogaster	drosoph	AAF53912	1.44e-92	0.66	17	P:female meiosis chromosome segregation; P:central nervous system development; P:embryonic cleavage; P:photoreceptor cell morphogenesis; C:spindle pole; P:asymmetric neuroblast division; P:mitotic spindle organization; P:pole cell formation; C:cleavage furrow; P:midgut development; P:peripheral nervous system development; F:protein binding; P:asymmetric cell division; P:regulation of centriole-ce…	tr|Q9VIK6|Q9VIK6_DROME	Centrocortin, isoform A	47.4	1.7e-91	335.1	OG5_134109	dmel|FBpp0080929
GMOY008672-RA	hypothetical protein	hypothetical protein FF38_10221	Lucilia cuprina	nr	KNC34071	5e-53	0.64	2	C:endoplasmic reticulum membrane; P:GPI anchor biosynthetic process	No_Hits	NA	NA	NA	NA	OG5_135544	dmel|FBpp0112286
GMOY008723-RA	ebony	ebony	Musca domestica	nr	XP_005181559	0	0.8367	2	P:metabolic process; F:catalytic activity	tr|Q9VDC6|Q9VDC6_DROME	Ebony	71.6	0	1285.4	OG5_126718	dmel|FBpp0083505
GMOY008736-RA	hypothetical protein	CG17124	Drosophila melanogaster	nr	NP_609450	7.28e-62	0.928	3	C:cytoplasm; P:metabolic process; P:regulation of biological process; F:enzyme regulator activity	tr|Q9VKQ5|Q9VKQ5_DROME	CG17124, isoform B	91.7	5.6e-64	241.1	OG5_135995	dmel|FBpp0079707
GMOY008761-RA	hypothetical protein	No_Hits	NA	nr	NA	NA	NA	0	NA	No_Hits	NA	NA	NA	NA	No_Hits	No_Hits
GMOY008795-RA	Rab1	Rab1 gene product	Drosophila melanogaster	drosoph	AAF55873	9.07e-145	0.98	13	P:regulation of cell shape; P:cell adhesion; C:vesicle; P:regulation of cell migration; P:protein secretion; F:GTP binding; P:negative regulation of dendrite morphogenesis; P:small GTPase mediated signal transduction; C:neuronal cell body; P:actin filament organization; P:ER to Golgi vesicle-mediated transport; C:lipid particle; F:GTPase activity	tr|D3TLV4|D3TLV4_GLOMM	Rab protein 1	100	1.3e-115	413.3	OG5_127310	dmel|FBpp0083503
GMOY008798-RA	SIFa-R: Putative SIFamide receptor	NepYr gene product	Drosophila melanogaster	drosoph	AAF56655	2.78e-21	0.46	3	C:integral component of membrane; F:neuropeptide Y receptor activity; P:G-protein coupled receptor signaling pathway	tr|Q8IN35|Q8IN35_DROME	RE47636p	75.5	1.7e-206	716.5	OG5_135274	dmel|FBpp0083497
GMOY008947-RA	hypothetical protein	CG10343 gene product	Drosophila melanogaster	drosoph	AAF53695	1.54e-71	0.73	1	F:protein binding	tr|Q9VJ60|Q9VJ60_DROME	CG10343-PA	60.1	9.1e-69	257.7	OG5_134144	dmel|FBpp0080648
GMOY008973-RA	carboxylesterase	alpha-est7 gene product	Drosophila melanogaster	drosoph	AAF54571	0	0.75	5	P:lipid storage; P:determination of adult lifespan; P:response to organophosphorus; F:carboxylic ester hydrolase activity; C:lipid particle	tr|D3TPX7|D3TPX7_GLOMM	Carboxylic ester hydrolase	100	0	1186.4	OG5_134375	dmel|FBpp0081074
GMOY009128-RA	hs6st: heparan sulfate 6-o-sulfotransferase	CG4451 gene product	Drosophila melanogaster	drosoph	AAF55724	0	0.84	2	F:sulfotransferase activity; C:integral component of membrane	tr|Q9VDR6|Q9VDR6_DROME	Heparan sulfate 6-O-sulfotransferase, isoform A	77.7	6.9e-207	717.6	OG5_130302	dmel|FBpp0083255
GMOY009139-RA	Zinc transporter 41F	CG11163 gene product	Drosophila melanogaster	drosoph	AAF57308	1.42e-108	0.67	4	C:integral component of membrane; F:cation transmembrane transporter activity; P:transmembrane transport; P:cation transport	tr|Q8T0G1|Q8T0G1_DROME	LD05335p	54	5e-101	366.3	OG5_126754	dmel|FBpp0085390
GMOY009185-RA	hypothetical protein	transmembrane protein 230	Musca domestica	nr	XP_005175886	3.2e-61	0.86	0	NA	No_Hits	NA	NA	NA	NA	OG5_131373	amel|XP_001120142
GMOY009300-RA	hypothetical protein	CG8775 gene product	Drosophila melanogaster	drosph	AAF54928	0	0.71	3	F:zinc ion binding; F:metallopeptidase activity; P:proteolysis	tr|Q8INH6|Q8INH6_DROME	CG32473, isoform C	57	0	1129.4	OG5_127217	dmel|FBpp0082211
GMOY009317-RA	Carbonyl reductase	carbonyl isoform b	Musca domestica	nr	XP_005187050	6.63e-162	0.812	2	P:metabolic process; F:catalytic activity	tr|Q7K0F7|Q7K0F7_DROME	Carbonyl reductase, isoform A	65.7	8.4e-134	474.6	OG5_135695	dmel|FBpp0085612
GMOY009359-RA	hypothetical protein	fatty-acid amide hydrolase 2-b-like isoform x1	Musca domestica	nr	XP_005176412	0	0.86	1	F:carbon-nitrogen ligase activity, with glutamine as amido-N-donor	tr|Q7K2E1|Q7K2E1_DROME	CG8839, isoform A	72.7	2.8e-219	760	OG5_132214	dmel|FBpp0087070
GMOY009367-RA	hypothetical protein	CG5554 gene product	Drosophila melanogaster	drosoph	AAF47072	5.68e-111	0.9	3	P:cell redox homeostasis; C:integral component of membrane; F:protein disulfide isomerase activity	tr|Q9W1I7|Q9W1I7_DROME	CG5554, isoform A	60.1	2e-108	390.2	OG5_132995	dmel|FBpp0072035
GMOY009390-RA	hypothetical protein	long-chain fatty acid transport protein 4-like	Musca domestica	nr	XP_005192170	0	0.816	2	P:metabolic process; F:catalytic activity	tr|D3TPP2|D3TPP2_GLOMM	Very-long-chain acyl-CoA synthetase	99.8	0	1325.8	OG5_127399	dmel|FBpp0072175
GMOY009406-RA	acyl-CoA reductase	CG8306 gene product	Drosophila melanogaster	drosoph	AAF53014	0	0.6667	1	F:fatty-acyl-CoA reductase (alcohol-forming) activity	tr|D3TP92|D3TP92_GLOMM	Acyl-CoA reductase	99.8	8.6e-302	1033.1	OG5_162878	dmel|FBpp0086266
GMOY009490-RA	hypothetical protein	No_Hits	NA	nr	NA	NA	NA	0	NA	sp|Q9VCR7|CTNS_DROME	Cystinosin homolog	64.3	2e-133	473.4	OG5_129926	dmel|FBpp0083750
GMOY009510-RA	transmembrane protein 179	CG13603 gene product	Drosophila melanogaster	drosoph	AAF56215	1.24e-102	0.84	0	NA	tr|D3TNJ1|D3TNJ1_GLOMM	Transmembrane protein 179	100	2.6e-133	472.2	OG5_135242	dmel|FBpp0083897
GMOY009575-RA	Annexin B10	anxb11 gene product	Drosophila melanogaster	drosoph	AAF51524	2.08e-164	0.7667	6	P:regulation of cell shape; F:actin binding; P:cell adhesion; F:calcium ion binding; C:membrane; F:calcium-dependent phospholipid binding	tr|D3TME1|D3TME1_GLOMM	Annexin	98.7	3.1e-177	618.6	OG5_142435	dmel|FBpp0070024
GMOY009599-RA	daughter of sevenless	dos gene product	Drosophila melanogaster	drosoph	AAF47662	0	0.65	6	P:signal transduction; F:protein binding; P:embryo development; P:anatomical structure morphogenesis; P:cell differentiation; P:multicellular organismal development; P:response to biotic stimulus; C:cytoplasm	sp|Q9VZZ9|D_DROME	Protein daughter of sevenless	57.5	2.7e-268	922.5	OG5_155251	dmel|FBpp0072803
GMOY009603-RA	ader1: aldehyde reductase	GE20116	Drosophila yakuba	nr	AAF49891	0	0.81	2	P:oxidation-reduction process; F:oxidoreductase activity	tr|D3TLG1|D3TLG1_GLOMM	Aldo/keto reductase	99.7	1.3e-169	594.7	OG5_126583	dmel|FBpp0088362
GMOY009607-RA	hypothetical conserved protein	PREDICTED: uncharacterized protein LOC101896632 isoform X1	Musca domestica	nr	XP_005180447	0	0.71	4	F:calcium ion binding; P:homophilic cell adhesion; C:plasma membrane; F:protein binding	tr|D3TLZ2|D3TLZ2_GLOMM	Hypothetical conserved protein	100	2e-289	993.4	OG5_158753	dmel|FBpp0075708
GMOY009761-RA	hypothetical protein	CG17401 gene product	Drosophila melanogaster	drosoph	AAF53979	1.17e-73	0.74	1	F:zinc ion binding	tr|Q9VXC1|Q9VXC1_DROME	CG34325, isoform A	73.4	1.8e-81	299.7	OG5_155331	dmel|FBpp0111439
GMOY009798-RA	Snakeskin	CG6981 gene product	Drosophila melanogaster	drosph	AAG22313	1e-95	0.9	6	C:integral component of plasma membrane; C:smooth septate junction; P:anterior midgut development; P:septate junction assembly; P:intestinal epithelial cell development; P:establishment of endothelial barrier	tr|Q9VW87|Q9VW87_DROME	CG6981 protein	82.1	2.7e-76	282.3	OG5_155034	dmel|FBpp0074589
GMOY009859-RA	hypothetical protein	CG11897 gene product	Drosophila melanogaster	drosoph	AAF56869	0	0.8	4	C:integral component of membrane; F:ATPase activity, coupled to transmembrane movement of substances; F:ATP binding; P:transmembrane transport	tr|Q961D3|Q961D3_DROME	CG11897, isoform A	67.3	0	1823.9	OG5_126561	dmel|FBpp0084755
GMOY009924-RA	hypothetical protein	CG6958 gene product	Drosophila melanogaster	drosph	AAF56042	0	0.72	5	P:oxidation-reduction process; F:peroxidase activity; P:response to oxidative stress; F:heme binding; F:protein binding	tr|Q9VCW3|Q9VCW3_DROME	LP09464p	54.6	0	1200.7	OG5_134479	dmel|FBpp0083695
GMOY009973-RA	molecular chaperone	CG14672 gene product	Drosophila melanogaster	drosph	AAF51990	1.89e-28	0.91	0	NA	tr|D3TRC2|D3TRC2_GLOMM	Molecular chaperone	99.5	3.4e-110	395.6	OG5_135987	dmel|FBpp0078388
GMOY009975-RA	Annexin B9	anxb11 gene product	Drosophila melanogaster	drosoph	AAF57509	0	0.8067	12	P:wing disc dorsal/ventral pattern formation; P:regulation of cell shape; F:calcium ion binding; P:maintenance of cell polarity; F:calcium-dependent phospholipid binding; P:cell adhesion; C:cell cortex; P:regulation of multivesicular body size involved in endosome transport; F:actin binding; C:endomembrane system; P:basolateral protein localization; F:spectrin binding	tr|D3TRS6|D3TRS6_GLOMM	Annexin	96.5	1.4e-156	550.1	OG5_127270	dmel|FBpp0088505
GMOY010089-RA	ATP-binding Cassette (ABC) Superfamily transporter	CG18633 gene product	Drosophila melanogaster	drosoph	AAF56360	0	0.85	3	C:membrane; F:ATP binding; F:ATPase activity	tr|Q0KI14|Q0KI14_DROME	CG31121, isoform A	79.9	0	1489.2	OG5_142587	dmel|FBpp0084099
GMOY010164-RA	hypothetical protein	Ror gene product	Drosophila melanogaster	drosph	AAF52885	7.6e-122	0.72	8	P:central nervous system development; P:protein phosphorylation; C:integral component of membrane; P:signal transduction; F:transmembrane receptor protein tyrosine kinase activity; C:plasma membrane; F:neurotrophin receptor activity; F:protein binding	sp|Q24488|ROR1_DROME	Tyrosine-protein kinase transmembrane receptor Ror	57.2	2.7e-116	416.4	OG5_131817	dmel|FBpp0079568
GMOY010182-RA	shotgun	shg gene product	Drosophila melanogaster	drosph	AAF46659	0	0.61	38	P:regulation of dendrite morphogenesis; P:germ-line stem cell division; F:protein homodimerization activity; P:gonadal mesoderm development; P:somatic stem cell division; P:ventral furrow formation; P:zonula adherens assembly; P:head involution; P:oocyte anterior/posterior axis specification; F:myosin binding; P:somatic stem cell maintenance; P:brain development; P:salivary gland morphogenesis; P…	sp|Q24298|CADE_DROME	DE-cadherin	77.2	0	2235.7	OG5_139915	dmel|FBpp0071475
GMOY010245-RA	mannose-1-phosphate guanylyltransferase	CG1129 gene product	Drosophila melanogaster	drosoph	AAF58116	0	0.59	2	F:nucleotidyltransferase activity; P:biosynthetic process	tr|D3TPL4|D3TPL4_GLOMM	GDP-mannose pyrophosphorylase	100	5.1e-254	874.4	OG5_129964	dmel|FBpp0086475
GMOY010273-RA	coiled	CG2813 gene product	Drosophila melanogaster	drosoph	AAF51476	5.96e-56	0.85	6	C:cytoplasm; P:maintenance of blood-brain barrier; P:wound healing; P:regulation of tube size, open tracheal system; P:establishment of blood-brain barrier; P:septate junction assembly	tr|Q9VPR7|Q9VPR7_DROME	CG2813-PA	64.2	8.5e-53	204.1	OG5_149327	dmel|FBpp0077729
GMOY010278-RA	cyclophilin type peptidyl-prolyl cis-trans isomerase	Cyp1 gene product	Drosophila melanogaster	drosph	AAF48589	4.48e-79	0.92	5	P:protein folding; F:peptidyl-prolyl cis-trans isomerase activity; F:hydroxyisourate hydrolase activity; P:transport; P:purine nucleobase metabolic process	tr|D3TMT7|D3TMT7_GLOMM	Peptidyl-prolyl cis-trans isomerase	90.7	2.2e-101	366.7	OG5_126792	dmel|FBpp0074017
GMOY010373-RA	rbsn-5: rabenosyn-5	No_Hits	NA	nr	NA	NA	NA	0	NA	No_Hits	NA	NA	NA	NA	No_Hits	No_Hits
GMOY010409-RA	hypothetical protein	No_Hits	NA	nr	NA	NA	NA	0	NA	tr|Q7KUP8|Q7KUP8_DROME	CG33257	62.8	1.4e-87	320.9	OG5_162556	dmel|FBpp0075137
GMOY010449-RA	rau	CG8965 gene product	Drosophila melanogaster	drosoph	AAF52295	4.44e-114	0.91	1	P:signal transduction	tr|Q9VML8|Q9VML8_DROME	GH01721p	56.2	1.3e-115	414.5	OG5_141033	dmel|FBpp0078789
GMOY010494-RA	hypothetical protein	CG17834 gene product	Drosophila melanogaster	drosoph	AAF52695	3.12e-132	0.65	0	NA	tr|Q9VLJ4|Q9VLJ4_DROME	CG17834, isoform A	61.3	2.5e-70	263.8	OG5_168299	dmel|FBpp0079298
GMOY010506-RA	hypothetical protein	CG4666 gene product	Drosophila melanogaster	drosph	AAF46119	7.23e-97	0.87	3	F:molecular_function; P:biological_process; C:cellular_component	tr|D3TPI9|D3TPI9_GLOMM	Putative thioesterase	100	2.9e-109	392.1	OG5_137321	dmel|FBpp0070852
GMOY010508-RA	Tetraspanin 5D	PREDICTED: tetraspanin-9	Musca domestica	nr	XP_005178983	1.2e-169	0.92	1	C:integral component of membrane	tr|Q9W441|Q9W441_DROME	Tetraspanin	80.9	6.2e-145	511.1	OG5_134180	dmel|FBpp0112958
GMOY010528-RA	hypothetical protein	No_Hits	NA	nr	NA	NA	NA	0	NA	No_Hits	NA	NA	NA	NA	No_Hits	No_Hits
GMOY010582-RA	uchl1: ubiquitin C-terminal hydrolase 1	uch gene product	Drosophila melanogaster	drosoph	AAF51291	8.87e-110	0.81	10	P:proteasome-mediated ubiquitin-dependent protein catabolic process; C:microtubule associated complex; F:ubiquitin thiolesterase activity; F:omega peptidase activity; F:endopeptidase activity; P:neurogenesis; C:proteasome regulatory particle; P:protein deubiquitination; C:cytoplasm; F:ubiquitin-specific protease activity	tr|D3TNH8|D3TNH8_GLOMM	Ubiquitin carboxyl-terminal hydrolase	100	2e-130	462.6	OG5_127717	dmel|FBpp0077516
GMOY010640-RA	mal-a5: maltase a5	CG8693 gene product	Drosophila melanogaster	drosoph	AAF59086	0	0.7933	3	F:alpha-glucosidase activity; P:carbohydrate metabolic process; F:cation binding	tr|Q5U124|Q5U124_DROME	LP11544p	63.4	1.6e-233	806.6	OG5_126827	dmel|FBpp0087828
GMOY010672-RA	hypothetical protein	CG15706 gene product	Drosophila melanogaster	drosph	AAF58040	0	0.7	0	NA	tr|Q8MRB2|Q8MRB2_DROME	CG15706, isoform A	65.5	1.4e-201	700.3	OG5_168565	dmel|FBpp0086335
GMOY010682-RA	hypothetical protein	ras-related protein ral-a isoform x2	Bactrocera cucurbitae	nr	XP_014101940	1.6e-138	0.97	7	C:intracellular; C:membrane; F:GTPase activity; F:GTP binding; P:intracellular protein transport; P:nucleocytoplasmic transport; P:small GTPase mediated signal transduction	tr|Q962I2|Q962I2_DROME	RAL2	93.4	2.4e-104	375.9	OG5_132433	dmel|FBpp0070559
GMOY010754-RA	WW domain-containing protein	CG10939 gene product	Drosophila melanogaster	drosoph	AAF57879	1.83e-53	0.6267	13	P:regulation of cell shape; C:precatalytic spliceosome; P:olfactory behavior; P:actin cytoskeleton organization; C:catalytic step 2 spliceosome; P:central nervous system morphogenesis; C:apical part of cell; P:regulation of synaptic growth at neuromuscular junction; P:positive regulation of lamellipodium assembly; P:mRNA splicing, via spliceosome; P:imaginal disc-derived wing morphogenesis; P:pos…	tr|D3TLC3|D3TLC3_GLOMM	WW domain-containing protein	100	2.3e-152	535.8	OG5_134216	dmel|FBpp0086065
GMOY010786-RA	Myosin light chain cytoplasmic	Mlc-c gene product	Drosophila melanogaster	drosoph	AAF46048	2.52e-89	0.97	7	C:myosin VI complex; C:myosin VII complex; C:myosin II complex; F:myosin heavy chain binding; F:calcium ion binding; C:myosin V complex; P:actin filament-based movement	tr|D3TPR2|D3TPR2_GLOMM	Myosin essential light chain	99.3	3.2e-73	271.9	OG5_130101	dmel|FBpp0070749
GMOY010862-RA	CNDP2: cytosolic nonspecific dipeptidase	CG17337 gene product	Drosophila melanogaster	drosph	AAF57317	0	0.85	4	F:dipeptidase activity; F:tripeptidase activity; P:proteolysis; F:metallopeptidase activity	tr|D3TRW2|D3TRW2_GLOMM	Metalloexopeptidases	95	4.2e-268	921	OG5_127342	dmel|FBpp0085374
GMOY010899-RA	Gliotactin	gli gene product	Drosophila melanogaster	drosoph	AAF53482	0	0.63	1	F:carboxylic ester hydrolase activity	tr|Q7KT70|Q7KT70_DROME	FI18641p1	77	4.4e-292	1001.1	OG5_138448	dmel|FBpp0080328
GMOY010942-RA	hypothetical protein	No_Hits	NA	nr	NA	NA	NA	0	NA	No_Hits	NA	NA	NA	NA	No_Hits	No_Hits
GMOY010974-RA	HPX: Hemopexin	CG4859 gene product	Drosophila melanogaster	drosoph	AAF47255	0	0.89	4	P:proteolysis; C:extracellular matrix; F:zinc ion binding; F:metalloendopeptidase activity	tr|Q9W122|Q9W122_DROME	Matrix metalloproteinase 1, isoform C	77.4	1.3e-251	866.7	OG5_129064	dmel|FBpp0271771
GMOY010988-RA	hypothetical protein	CG10176 gene product	Drosophila melanogaster	drosoph	AAF53671	3.36e-40	0.63	0	NA	tr|Q9VJ83|Q9VJ83_DROME	CG10176, isoform B	47.4	1.8e-46	183.7	OG5_155003	dmel|FBpp0080617
GMOY010996-RA	hypothetical protein	CG18589 gene product	Drosophila melanogaster	drosoph	AAF53826	0	0.65	2	F:endopeptidase inhibitor activity; C:extracellular space	tr|Q2I627|Q2I627_GLOMM	TEP2 protein	97	0	1288.9	OG5_130297	dmel|FBpp0079133
GMOY010998-RA	Thioester-containing protein	CG18589 gene product	Drosophila melanogaster	drosoph	AAF52542	0	0.6267	2	C:extracellular space; F:endopeptidase inhibitor activity	tr|Q9VLY7|Q9VLY7_DROME	GH05679p	62.4	0	1879	OG5_130297	dmel|FBpp0079101
GMOY011015-RA	uncharacterized conserved protein	CG12292 gene product	Drosophila melanogaster	drosoph	AAF53217	0	0.91	6	P:negative regulation of BMP signaling pathway; C:membrane; P:negative regulation of synaptic growth at neuromuscular junction; F:magnesium ion transmembrane transporter activity; P:magnesium ion transport; P:imaginal disc-derived wing morphogenesis	tr|D3TMV7|D3TMV7_GLOMM	Uncharacterized conserved protein	100	1.2e-215	746.5	OG5_127634	dmel|FBpp0079978
GMOY011074-RA	hypothetical protein	prominin-like protein	Stomoxys calcitrans	nr	XP_013116613	0	0.83	1	C:integral component of membrane	sp|P82295|PROML_DROME	Prominin-like protein	31.5	2.8e-146	517.3	OG5_132719	agam|AGAP005710-PA
GMOY011214-RA	hypothetical protein	CG9449 gene product	Drosophila melanogaster	drosph	AAF49156	2.6e-171	0.78	1	F:acid phosphatase activity	tr|D3TNZ8|D3TNZ8_GLOMM	Lysosomal/prostatic acid phosphatase	100	5.6e-238	822.4	OG5_141019	dmel|FBpp0288483
GMOY011335-RA	Dementin	PREDICTED: transmembrane and coiled-coil domains protein 2-like	Ceratitis capitata	nr	XP_004529327	0	0.766	1	P:brain development	tr|E1JJ71|E1JJ71_DROME	Dementin, isoform H	64.3	5.3e-213	738.4	OG5_131711	dmel|FBpp0289489
GMOY011466-RA	hypothetical protein	CG7523 gene product	Drosophila melanogaster	drosoph	AAF55449	3.69e-64	0.65	0	NA	tr|Q9VEH2|Q9VEH2_DROME	CG7523	49.8	8.2e-62	235	OG5_135705	dmel|FBpp0082923
GMOY011560-RA	hypothetical protein	CG9743 gene product	Drosophila melanogaster	drosoph	AAF57022	0	0.74	2	F:stearoyl-CoA 9-desaturase activity; P:lipid metabolic process	tr|Q9VA92|Q9VA92_DROME	CG9743	67.2	1.5e-161	567	OG5_158511	dmel|FBpp0084937
GMOY011569-RA	hypothetical protein	No_Hits	NA	nr	NA	NA	NA	0	NA	tr|Q0E8J5|Q0E8J5_DROME	Zormin, isoform K	46.5	1.2e-18	90.9	No_Hits	No_Hits
GMOY011773-RA	terribly reduced optic lobes	pcan gene product	Drosophila melanogaster	drosoph	AAF45786	0	0.6	1	F:protein binding	tr|M9NE56|M9NE56_DROME	Terribly reduced optic lobes, isoform AK	62.2	0	1187.9	OG5_133289	dmel|FBpp0070435
GMOY011844-RA	hypothetical protein	CG9520 gene product	Drosophila melanogaster	drosoph	AAF52723	1.88e-125	0.76	5	P:glycolipid biosynthetic process; P:O-glycan processing, core 1; P:central nervous system morphogenesis; C:integral component of membrane; F:glycoprotein-N-acetylgalactosamine 3-beta-galactosyltransferase activity	sp|Q7K237|C1GLT_DROME	Glycoprotein-N-acetylgalactosamine 3-beta-galactosyltransferase 1	52	1.9e-107	387.1	OG5_130429	dmel|FBpp0079390
GMOY011876-RA	ATP-binding Cassette (ABC) Superfamily transporter	CG6166 gene product	Drosophila melanogaster	drosoph	AAF56585	0	0.82	4	F:ATP binding; P:transport; F:ATPase activity, coupled to transmembrane movement of substances; C:membrane	tr|Q86P18|Q86P18_DROME	CG33970, isoform A	73.8	0	1176	OG5_130584	dmel|FBpp0099384
GMOY011915-RA	hypothetical protein	CG6353 gene product	Drosophila melanogaster	drosph	AAF55906	1.98e-73	0.89	1	P:neurogenesis	sp|Q9VD92|ARCH_DROME	Protein archease-like	78.8	5e-72	268.1	OG5_129252	dmel|FBpp0083515
GMOY011975-RA	ALAS2: aminolevulinate	lace gene product	Drosophila melanogaster	drosoph	AAF53465	0	0.82	4	F:pyridoxal phosphate binding; P:sphingolipid biosynthetic process; C:plasma membrane; F:serine Clmitoyltransferase activity	tr|Q9V3F2|Q9V3F2_DROME	LD36009p	74.5	1.6e-256	882.9	OG5_127265	dmel|FBpp0080297
GMOY011992-RA	lecithin-cholesterol acyltransferase	CG18858 gene product	Drosophila melanogaster	drosoph	AAG22446	0	0.78	2	F:O-acyltransferase activity; P:lipid metabolic process	tr|D3TMQ0|D3TMQ0_GLOMM	1-O-acylceramide synthase	99.5	8.6e-252	866.7	OG5_128356	dmel|FBpp0080896
GMOY012007-RA	SRPN: Serpin 10	sp4 gene product	Drosophila melanogaster	drosoph	AAF57751	2.73e-174	0.6933	6	F:serine-type endopeptidase inhibitor activity; P:negative regulation of peptide hormone processing; P:negative regulation of endopeptidase activity; C:extracellular space; P:negative regulation of proteolysis; F:cysteine-type endopeptidase inhibitor activity	tr|H9TZT6|H9TZT6_GLOMM	Serp2	100	6.2e-217	750.7	OG5_126693	dmel|FBpp0085912
GMOY012058-RA	glucosamine-6-phosphate deaminase	CG6957 gene product	Drosophila melanogaster	drosph	AAF52263	3.78e-158	0.93	3	P:carbohydrate metabolic process; F:glucosamine-6-phosphate deaminase activity; P:N-acetylglucosamine metabolic process	tr|D3TNU0|D3TNU0_GLOMM	Putative serine hydrolase	91.8	8.4e-159	558.1	OG5_128189	cpip|CPIJ008074
GMOY012156-RA	hypothetical protein	monocarboxylate transporter 12-like isoform x2	Ceratitis capitata	nr	XP_004533943	0	0.84	2	P:transmembrane transport; C:integral component of membrane	tr|Q7JWI7|Q7JWI7_DROME	CG11665, isoform A	72.9	7.9e-246	847.4	OG5_152153	dmel|FBpp0085408
GMOY012311-RA	hypothetical protein	glucose transporter isoform r	Drosophila melanogaster	nr	NP_001261233	0	0.854	3	C:integral component of membrane; F:glucose transmembrane transporter activity; P:transmembrane transport	sp|Q8IRI6|GTR1_DROME	Glucose transporter type 1	88.6	3.5e-246	848.6	OG5_127135	agam|AGAP007340-PB
GMOY012366-RA	N-methyl-D-aspartate receptor-associated protein	Nmda1 gene product	Drosophila melanogaster	drosph	AAF58446	6.28e-71	0.88	2	F:N-methyl-D-aspartate selective glutamate receptor activity; C:N-methyl-D-aspartate selective glutamate receptor complex	tr|D3TKS2|D3TKS2_GLOMM	N-methyl-D-aspartate receptor glutamate-binding subunit (Fragment)	89.2	1.8e-129	459.5	OG5_126826	dmel|FBpp0088816
GMOY013044-RA	hypothetical protein	No_Hits	NA	nr	NA	NA	NA	3	P:tubulin complex assembly; F:beta-tubulin binding; P:post-chaperonin tubulin folding pathway	No_Hits	NA	NA	NA	NA	OG5_128690	cpip|CPIJ003559
GMOY013047-RA	chickadee	No_Hits	NA	nr	NA	NA	NA	1	F:actin binding	sp|P25843|PROF_DROME	Profilin	93.7	1.3e-64	243	OG5_127737	dmel|FBpp0078864
GMOY013096-RA	Charged multivesicular body protein 2b	charged multivesicular body 2b-B	Musca domestica	nr	XP_005180868	9.4e-107	0.93	1	P:vacuolar transport	tr|Q9VRJ5|Q9VRJ5_DROME	Charged multivesicular body protein...	79.7	1.9e-92	336.3	OG5_133191	dmel|FBpp0076869
No id	No annotation	poor imd response upon knock- isoform a	Drosophila melanogaster	nr	NP_611598	1.1e-25	0.625	4	F:receptor binding; P:negative regulation of innate immune response; P:negative regulation of peptidoglycan recognition protein signaling pathway; P:response to symbiotic bacterium	tr|Q9W2E6|Q9W2E6_DROME	pirk	41.2	4.2e-27	282	OG5_179334	dmel|FBpp0071599
